# Supplementary material for: The Human Developing Cerebral Cortex Is Characterized by an Elevated De Novo Expression of Long Noncoding RNAs in Excitatory Neurons
Source: Mol Biol Evol. 2024 Jun 24;41(7):msae123. doi: 10.1093/molbev/msae123 (PMC11221658; doi:10.1093/molbev/msae123)
Supplement: msae123_Supplementary_Data [file msae123_supplementary_data.zip]

Archive with 6 entries (6 files):
- 2024_05_09 Supplementary_Tables_S4_to_S6.xlsx
- 2024_05_09 Supplementary_Tables_S7_to_S13.xlsx
- 2024_05_09 Supplementary_Table_S2.xls
- 2024_05_09 Supplementary_Table_S3.xlsx
- 2024_05_10 Supplementary Figs S1 to S8.pdf
- 2024_05_10 Supplementary_Table_S1.xlsx
