# Supplementary material for: The Human Developing Cerebral Cortex Is Characterized by an Elevated De Novo Expression of Long Noncoding RNAs in Excitatory Neurons
Source: Mol Biol Evol. 2024 Jun 24;41(7):msae123. doi: 10.1093/molbev/msae123 (PMC11221658; doi:10.1093/molbev/msae123)
Supplement: msae123_Supplementary_Data [file msae123_supplementary_data.zip › 2024_05_09 Supplementary_Tables_S4_to_S6.xlsx]

## Sheet: Table S4, scRNA
Table S4. Enriched genes in single-cell clusters of the developing cerebral cortex, their gene type classification and their minimal-evolutionary-age (MA) group classification
cluster	gene_name	gene_id	original_gene_id	gene_type	mya_label	gene_coord	p_val	p_val_adj	avg_log2FC	pct.1	pct.2
aRGCs	HMGA2	HSAGENE0023419	ENSG00000149948	other	protein-coding	chr12:65824460-65966438	1.29369e-187	7.61205e-183	4.36832	0.824	0.076
aRGCs	DACH1	HSAGENE0026523	ENSG00000276644	other	protein-coding	chr13:71437966-71867204	1.84109e-80	1.0833e-75	3.26296	0.748	0.15
aRGCs	LIX1	HSAGENE0082581	ENSG00000145721	other	protein-coding	chr5:97091867-97142810	8.70912e-71	5.12444e-66	3.24525	0.723	0.159
aRGCs	HSAGENE0026534	HSAGENE0026534	XLOC_007804	lncRNA	300 Mya	chr13:71816640-71865792	3.33128e-99	1.96013e-94	3.21668	0.824	0.148
aRGCs	FZD8	HSAGENE0011706	ENSG00000177283	other	protein-coding	chr10:35635247-35642376	6.77139e-61	3.98428e-56	3.20852	0.706	0.172
aRGCs	IGF2BP1	HSAGENE0041948	ENSG00000159217	other	protein-coding	chr17:48996889-49056145	7.2746e-98	4.28037e-93	3.1875	0.739	0.118
aRGCs	SOX3	HSAGENE0105611	ENSG00000134595	other	protein-coding	chrX:140502985-140505069	7.87461e-89	4.63342e-84	3.11447	0.622	0.09
aRGCs	AURKB	HSAGENE0044048	ENSG00000178999	other	protein-coding	chr17:8204733-8210620	8.9201e-60	5.24859e-55	3.07293	0.832	0.249
aRGCs	PAX6	HSAGENE0016082	ENSG00000007372	other	protein-coding	chr11:31783657-31817961	9.52181e-82	5.60264e-77	3.03549	0.966	0.314
aRGCs	PCLAF	HSAGENE0032978	ENSG00000166803	other	protein-coding	chr15:64364304-64387687	2.25172e-64	1.32491e-59	3.021	0.899	0.335
aRGCs	SFRP1	HSAGENE0098367	ENSG00000104332	other	protein-coding	chr8:41261959-41309606	3.51976e-69	2.07103e-64	3.01862	0.941	0.344
aRGCs	GINS4	HSAGENE0098378	ENSG00000147536	other	protein-coding	chr8:41529218-41545030	1.05622e-44	6.21479e-40	2.97588	0.496	0.104
aRGCs	GLI3	HSAGENE0093373	ENSG00000106571	other	protein-coding	chr7:41960741-42264100	4.13191e-80	2.43122e-75	2.96993	0.832	0.193
aRGCs	AMBN	HSAGENE0076581	ENSG00000178522	other	protein-coding	chr4:70592247-70607288	2.37651e-136	1.39834e-131	2.96878	0.294	0.009
aRGCs	EBF2	HSAGENE0097825	ENSG00000221818	other	protein-coding	chr8:25841725-26045453	1.22286e-93	7.1953e-89	2.96593	0.387	0.029
aRGCs	MCM2	HSAGENE0067937	ENSG00000073111	other	protein-coding	chr3:127598361-127622578	4.52701e-80	2.66369e-75	2.96239	0.798	0.171
aRGCs	UHRF1	HSAGENE0050947	ENSG00000276043	other	protein-coding	chr19:4903080-4962398	2.07721e-83	1.22223e-78	2.93897	0.832	0.179
aRGCs	COL4A5	HSAGENE0104886	ENSG00000188153	other	protein-coding	chrX:108439838-108697545	4.40042e-58	2.58921e-53	2.88032	0.563	0.107
aRGCs	GINS2	HSAGENE0038493	ENSG00000131153	other	protein-coding	chr16:85676198-85690073	2.19234e-61	1.28997e-56	2.85661	0.84	0.256
aRGCs	CDC20	HSAGENE0007415	ENSG00000117399	other	protein-coding	chr1:43358981-43363203	1.88741e-53	1.11055e-48	2.85436	0.706	0.187
aRGCs	CDT1	HSAGENE0038752	ENSG00000167513	other	protein-coding	chr16:88803789-88809258	4.74308e-50	2.79083e-45	2.8291	0.504	0.099
aRGCs	EMX1	HSAGENE0059137	ENSG00000135638	other	protein-coding	chr2:72916260-72942848	5.87747e-58	3.4583e-53	2.8204	0.84	0.266
aRGCs	NCAPG	HSAGENE0074744	ENSG00000109805	other	protein-coding	chr4:17810929-17848520	2.71825e-57	1.59942e-52	2.81483	0.681	0.16
aRGCs	MFAP2	HSAGENE0003069	ENSG00000117122	other	protein-coding	chr1:16974502-16980632	8.01102e-57	4.71369e-52	2.80555	0.756	0.212
aRGCs	GPC4	HSAGENE0105398	ENSG00000076716	other	protein-coding	chrX:133300103-133415489	1.6315e-63	9.59977e-59	2.80409	0.689	0.151
aRGCs	HES1	HSAGENE0070004	ENSG00000114315	other	protein-coding	chr3:194136148-194138732	1.02601e-53	6.03705e-49	2.79544	0.966	0.524
aRGCs	TCF7L1	HSAGENE0059524	ENSG00000152284	other	protein-coding	chr2:85133392-85310387	4.82795e-66	2.84076e-61	2.77056	0.622	0.118
aRGCs	PIMREG	HSAGENE0042785	ENSG00000129195	other	protein-coding	chr17:6444405-6451469	2.33102e-61	1.37157e-56	2.73749	0.798	0.215
aRGCs	MAD2L1	HSAGENE0073280	ENSG00000164109	other	protein-coding	chr4:120055623-120066858	4.92544e-54	2.89813e-49	2.71714	0.807	0.26
aRGCs	ZWINT	HSAGENE0012340	ENSG00000122952	other	protein-coding	chr10:56357227-56361273	1.27138e-52	7.48079e-48	2.71639	0.756	0.228
aRGCs	CDC25C	HSAGENE0078637	ENSG00000158402	other	protein-coding	chr5:138285269-138338355	2.00055e-31	1.17713e-26	2.70806	0.479	0.127
aRGCs	OTX1	HSAGENE0058732	ENSG00000115507	other	protein-coding	chr2:63050057-63057836	2.92098e-75	1.7187e-70	2.6938	0.714	0.14
aRGCs	RRM2	HSAGENE0052848	ENSG00000171848	other	protein-coding	chr2:10120698-10211725	1.8563e-55	1.09225e-50	2.69209	0.815	0.248
aRGCs	DTL	HSAGENE0004618	ENSG00000143476	other	protein-coding	chr1:212035553-212107400	4.01648e-47	2.3633e-42	2.68784	0.454	0.084
aRGCs	ITGA2	HSAGENE0081225	ENSG00000164171	other	protein-coding	chr5:52989154-53095103	4.78856e-49	2.81759e-44	2.68061	0.521	0.106
aRGCs	EMX2	HSAGENE0010174	ENSG00000170370	other	protein-coding	chr10:117542445-117549546	3.75309e-56	2.20832e-51	2.66972	0.95	0.444
aRGCs	BRCA1	HSAGENE0041473	ENSG00000012048	other	protein-coding	chr17:43044295-43170245	9.43041e-38	5.54885e-33	2.6621	0.538	0.143
aRGCs	TOP2A	HSAGENE0041195	ENSG00000131747	other	protein-coding	chr17:40388521-40417930	7.37234e-66	4.33789e-61	2.65897	0.975	0.353
aRGCs	MKI67	HSAGENE0010599	ENSG00000148773	other	protein-coding	chr10:128096658-128126423	1.93731e-58	1.13991e-53	2.65135	0.798	0.218
aRGCs	CLSPN	HSAGENE0006941	ENSG00000092853	other	protein-coding	chr1:35720218-35770028	3.8161e-57	2.24539e-52	2.64532	0.756	0.202
aRGCs	BIRC5	HSAGENE0043641	ENSG00000089685	other	protein-coding	chr17:78214186-78225636	8.44669e-50	4.97003e-45	2.64419	0.798	0.261
aRGCs	AL137139.2	HSAGENE0027085	ENSG00000286757	lncRNA	300 Mya	chr13:99822877-99957247	7.15477e-20	4.20986e-15	2.63619	0.387	0.119
aRGCs	SFRP2	HSAGENE0074116	ENSG00000145423	other	protein-coding	chr4:153780591-153789083	4.92428e-51	2.89745e-46	2.63516	0.622	0.147
aRGCs	AL157931.1	HSAGENE0025243	ENSG00000262198	lncRNA	90 Mya	chr13:22883798-22924602	1.34518e-33	7.91506e-29	2.62251	0.529	0.149
aRGCs	BOC	HSAGENE0067411	ENSG00000144857	other	protein-coding	chr3:113210733-113287459	1.18042e-64	6.94561e-60	2.61734	0.739	0.177
aRGCs	CDON	HSAGENE0015176	ENSG00000064309	other	protein-coding	chr11:125955691-126063335	8.32674e-55	4.89945e-50	2.6086	0.958	0.456
aRGCs	GMNN	HSAGENE0087036	ENSG00000112312	other	protein-coding	chr6:24774931-24786099	1.57024e-51	9.23929e-47	2.59312	0.866	0.327
aRGCs	NEUROG1	HSAGENE0078555	ENSG00000181965	other	protein-coding	chr5:135534282-135535964	1.6438e-45	9.67214e-41	2.59224	0.462	0.087
aRGCs	PLK1	HSAGENE0035565	ENSG00000166851	other	protein-coding	chr16:23677656-23690367	6.34136e-37	3.73125e-32	2.5788	0.605	0.174
aRGCs	SPC25	HSAGENE0054791	ENSG00000152253	other	protein-coding	chr2:168834132-168913371	9.67747e-67	5.69422e-62	2.57006	0.706	0.146
aRGCs	TYMS	HSAGENE0045974	ENSG00000176890	other	protein-coding	chr18:657653-673578	2.45825e-58	1.44644e-53	2.56675	0.882	0.315
aRGCs	CDH23	HSAGENE0012821	ENSG00000107736	other	protein-coding	chr10:71396897-71816334	5.45276e-59	3.2084e-54	2.56595	0.521	0.089
aRGCs	MCM3	HSAGENE0088714	ENSG00000112118	other	protein-coding	chr6:52263733-52284881	1.06545e-49	6.26908e-45	2.56488	0.782	0.258
aRGCs	ADAMTS6	HSAGENE0081604	ENSG00000049192	other	protein-coding	chr5:65148661-65482023	1.71397e-24	1.0085e-19	2.55459	0.387	0.107
aRGCs	XRCC2	HSAGENE0092090	ENSG00000196584	other	protein-coding	chr7:152644776-152676164	1.90647e-49	1.12177e-44	2.55386	0.471	0.084
aRGCs	CELSR1	HSAGENE0066689	ENSG00000075275	other	protein-coding	chr22:46360834-46537620	1.8749e-60	1.10319e-55	2.54311	0.63	0.13
aRGCs	ASPM	HSAGENE0003916	ENSG00000066279	other	protein-coding	chr1:197084121-197146694	7.11214e-44	4.18478e-39	2.52909	0.697	0.208
aRGCs	KIF2C	HSAGENE0007499	ENSG00000142945	other	protein-coding	chr1:44739808-44767891	9.69832e-31	5.70649e-26	2.52215	0.521	0.156
aRGCs	CREB5	HSAGENE0092892	ENSG00000146592	other	protein-coding	chr7:28299321-28826088	2.48398e-41	1.46158e-36	2.51208	0.807	0.342
aRGCs	ID4	HSAGENE0086888	ENSG00000172201	other	protein-coding	chr6:19837370-19842197	3.45271e-52	2.03158e-47	2.49812	0.95	0.54
aRGCs	HMGB2	HSAGENE0074597	ENSG00000164104	other	protein-coding	chr4:173331376-173334432	1.04095e-59	6.12496e-55	2.49553	1	0.581
aRGCs	PLAG1	HSAGENE0098810	ENSG00000181690	other	protein-coding	chr8:56160909-56211324	1.83121e-39	1.07748e-34	2.49386	0.58	0.155
aRGCs	NHLH1	HSAGENE0002598	ENSG00000171786	other	protein-coding	chr1:160367071-160372846	1.57486e-67	9.26645e-63	2.49223	0.697	0.142
aRGCs	CCNB2	HSAGENE0032787	ENSG00000157456	other	protein-coding	chr15:59105100-59126218	3.83625e-48	2.25725e-43	2.48953	0.748	0.226
aRGCs	HSAGENE0032977	HSAGENE0032977	XLOC_009666	lncRNA	Human-specific	chr15:64358288-64372474	5.70996e-22	3.35974e-17	2.47794	0.303	0.071
aRGCs	PTTG1	HSAGENE0079510	ENSG00000164611	other	protein-coding	chr5:160421855-160428739	1.1149e-53	6.5601e-49	2.47128	0.958	0.4
aRGCs	ITGB3BP	HSAGENE0008320	ENSG00000142856	other	protein-coding	chr1:63440097-63593721	7.37964e-29	4.34218e-24	2.46299	0.697	0.284
aRGCs	HMGN5	HSAGENE0107566	ENSG00000198157	other	protein-coding	chrX:81113013-81202016	1.04492e-45	6.14831e-41	2.4484	0.739	0.236
aRGCs	MYBL2	HSAGENE0061729	ENSG00000101057	other	protein-coding	chr20:43667019-43716495	2.54517e-57	1.49758e-52	2.44797	0.445	0.066
aRGCs	HJURP	HSAGENE0056898	ENSG00000123485	other	protein-coding	chr2:233833416-233854566	2.83217e-45	1.66645e-40	2.44709	0.538	0.118
aRGCs	CNFN	HSAGENE0050233	ENSG00000105427	other	protein-coding	chr19:42386953-42390297	3.64763e-20	2.14627e-15	2.44428	0.286	0.067
aRGCs	GTSE1	HSAGENE0066681	ENSG00000075218	other	protein-coding	chr22:46296867-46330810	4.59071e-36	2.70117e-31	2.44141	0.622	0.187
aRGCs	YAP1	HSAGENE0014113	ENSG00000137693	other	protein-coding	chr11:102110447-102234007	4.59627e-35	2.70445e-30	2.44039	0.479	0.12
aRGCs	CHEK1	HSAGENE0015159	ENSG00000149554	other	protein-coding	chr11:125625665-125676255	6.7424e-54	3.96723e-49	2.43624	0.588	0.121
aRGCs	CDCA3	HSAGENE0023540	ENSG00000111665	other	protein-coding	chr12:6844602-6852331	4.32446e-23	2.54451e-18	2.43382	0.487	0.167
aRGCs	ATAD2	HSAGENE0096614	ENSG00000156802	other	protein-coding	chr8:123319850-123416417	2.10747e-45	1.24003e-40	2.42666	0.782	0.278
aRGCs	TYMSOS	HSAGENE0045848	ENSG00000176912	lncRNA	25 Mya	chr18:614130-658436	1.09449e-17	6.43998e-13	2.426	0.311	0.089
aRGCs	UBE2C	HSAGENE0061868	ENSG00000175063	other	protein-coding	chr20:45812576-45816957	2.21089e-58	1.30089e-53	2.40664	0.95	0.35
aRGCs	CCNB1	HSAGENE0081731	ENSG00000134057	other	protein-coding	chr5:69167036-69178464	1.33324e-33	7.8448e-29	2.40512	0.756	0.29
aRGCs	CCNA2	HSAGENE0073317	ENSG00000145386	other	protein-coding	chr4:121814877-121823986	7.92917e-29	4.66553e-24	2.40291	0.571	0.195
aRGCs	HEY1	HSAGENE0099553	ENSG00000164683	other	protein-coding	chr8:79762371-79767857	2.15803e-38	1.26978e-33	2.39212	0.798	0.322
aRGCs	CA12	HSAGENE0032936	ENSG00000074410	other	protein-coding	chr15:63321378-63381959	2.67308e-37	1.57284e-32	2.39011	0.714	0.271
aRGCs	CDCA5	HSAGENE0017681	ENSG00000146670	other	protein-coding	chr11:65060756-65084164	3.42501e-58	2.01527e-53	2.38963	0.639	0.132
aRGCs	KIF20A	HSAGENE0078633	ENSG00000112984	other	protein-coding	chr5:138178719-138187723	9.30431e-19	5.47466e-14	2.38187	0.336	0.099
aRGCs	CKAP2L	HSAGENE0053320	ENSG00000169607	other	protein-coding	chr2:112736349-112764664	3.77312e-29	2.2201e-24	2.37916	0.462	0.126
aRGCs	NDST4	HSAGENE0073140	ENSG00000138653	other	protein-coding	chr4:114823317-115114083	2.24384e-72	1.32027e-67	2.3729	0.471	0.058
aRGCs	GAS1	HSAGENE0103965	ENSG00000180447	other	protein-coding	chr9:86944362-86947506	5.7685e-36	3.39419e-31	2.36085	0.563	0.164
aRGCs	CENPN	HSAGENE0038259	ENSG00000166451	other	protein-coding	chr16:81006552-81033114	2.31982e-41	1.36498e-36	2.35877	0.655	0.191
aRGCs	C21orf58	HSAGENE0064188	ENSG00000160298	other	protein-coding	chr21:46300181-46324346	6.07389e-43	3.57388e-38	2.35776	0.723	0.246
aRGCs	MCM10	HSAGENE0010698	ENSG00000065328	other	protein-coding	chr10:13161558-13212294	1.8537e-52	1.09072e-47	2.35717	0.513	0.095
aRGCs	SGO1	HSAGENE0070313	ENSG00000129810	other	protein-coding	chr3:20160593-20186239	1.47016e-35	8.65041e-31	2.35601	0.521	0.135
aRGCs	TIFA	HSAGENE0073050	ENSG00000145365	other	protein-coding	chr4:112274537-112285904	8.54209e-46	5.02616e-41	2.33565	0.588	0.14
aRGCs	PRC1	HSAGENE0034289	ENSG00000198901	other	protein-coding	chr15:90966040-90995629	1.91911e-35	1.1292e-30	2.33397	0.655	0.216
aRGCs	HELLS	HSAGENE0013718	ENSG00000119969	other	protein-coding	chr10:94501434-94613905	7.66761e-44	4.51162e-39	2.33223	0.891	0.381
aRGCs	NDC80	HSAGENE0044817	ENSG00000080986	other	protein-coding	chr18:2571540-2617100	1.70285e-42	1.00196e-37	2.33024	0.605	0.156
aRGCs	DLGAP5	HSAGENE0029366	ENSG00000126787	other	protein-coding	chr14:55148112-55191608	1.82839e-42	1.07582e-37	2.32618	0.563	0.135
aRGCs	H2AX	HSAGENE0014852	ENSG00000188486	other	protein-coding	chr11:119093854-119095467	1.23526e-34	7.26824e-30	2.32542	0.798	0.385
aRGCs	VIM	HSAGENE0011048	ENSG00000026025	other	protein-coding	chr10:17228241-17237593	6.42815e-52	3.78232e-47	2.31898	0.992	0.743
aRGCs	CENPU	HSAGENE0074904	ENSG00000151725	other	protein-coding	chr4:184694074-184734130	1.2885e-58	7.58152e-54	2.31452	0.773	0.203
aRGCs	KIF11	HSAGENE0013650	ENSG00000138160	other	protein-coding	chr10:92574105-92655402	4.53767e-58	2.66997e-53	2.3125	0.664	0.145
aRGCs	BRIP1	HSAGENE0042600	ENSG00000136492	other	protein-coding	chr17:61679139-61863528	8.52833e-22	5.01807e-17	2.30094	0.361	0.101
aRGCs	LEF1	HSAGENE0072930	ENSG00000138795	other	protein-coding	chr4:108047498-108168956	3.48731e-27	2.05193e-22	2.29745	0.412	0.109
aRGCs	MCM5	HSAGENE0065840	ENSG00000100297	other	protein-coding	chr22:35400134-35425431	1.98249e-39	1.1665e-34	2.29281	0.773	0.298
aRGCs	FOXM1	HSAGENE0021756	ENSG00000111206	other	protein-coding	chr12:2857658-2877174	1.40222e-29	8.25065e-25	2.28636	0.454	0.124
aRGCs	NOTCH1	HSAGENE0101784	ENSG00000148400	other	protein-coding	chr9:136494433-136546048	1.6343e-32	9.61622e-28	2.28563	0.756	0.329
aRGCs	KIF15	HSAGENE0070988	ENSG00000163808	other	protein-coding	chr3:44761721-44873376	3.84752e-49	2.26388e-44	2.28529	0.597	0.136
aRGCs	NUSAP1	HSAGENE0032068	ENSG00000137804	other	protein-coding	chr15:41317535-41381050	1.07571e-46	6.32948e-42	2.27765	0.689	0.2
aRGCs	TACC3	HSAGENE0074567	ENSG00000013810	other	protein-coding	chr4:1712891-1745171	6.81653e-39	4.01085e-34	2.2731	0.597	0.165
aRGCs	CDC6	HSAGENE0041183	ENSG00000094804	other	protein-coding	chr17:40287856-40304657	6.54711e-27	3.85232e-22	2.2721	0.319	0.069
aRGCs	CENPM	HSAGENE0066377	ENSG00000100162	other	protein-coding	chr22:41938737-41947152	7.73693e-38	4.55241e-33	2.27015	0.588	0.167
aRGCs	NUAK2	HSAGENE0004307	ENSG00000163545	other	protein-coding	chr1:205301864-205321751	8.29704e-53	4.88198e-48	2.26515	0.387	0.053
aRGCs	CENPF	HSAGENE0004731	ENSG00000117724	other	protein-coding	chr1:214603192-214664633	2.92746e-47	1.72252e-42	2.25534	0.924	0.414
aRGCs	SMC4	HSAGENE0069083	ENSG00000113810	other	protein-coding	chr3:160399274-160435054	1.33826e-45	7.87432e-41	2.25309	0.975	0.616
aRGCs	CENPK	HSAGENE0081615	ENSG00000123219	other	protein-coding	chr5:65517766-65563176	1.49625e-38	8.80391e-34	2.25133	0.588	0.163
aRGCs	CDCA8	HSAGENE0007055	ENSG00000134690	other	protein-coding	chr1:37692481-37709719	4.19807e-27	2.47015e-22	2.24995	0.454	0.127
aRGCs	CDKN3	HSAGENE0029335	ENSG00000100526	other	protein-coding	chr14:54396849-54420258	1.23841e-21	7.28683e-17	2.24896	0.555	0.213
aRGCs	PBK	HSAGENE0097902	ENSG00000168078	other	protein-coding	chr8:27809612-27838082	1.8609e-42	1.09495e-37	2.24495	0.714	0.229
aRGCs	PCNA	HSAGENE0062192	ENSG00000132646	other	protein-coding	chr20:5114953-5126628	2.14042e-45	1.25942e-40	2.23639	0.95	0.473
aRGCs	SINHCAF	HSAGENE0021839	ENSG00000139146	other	protein-coding	chr12:31280584-31327058	1.81554e-45	1.06827e-40	2.23215	0.748	0.225
aRGCs	H1-3	HSAGENE0087140	ENSG00000124575	other	protein-coding	chr6:26234212-26234987	1.20178e-23	7.07129e-19	2.23145	0.353	0.089
aRGCs	POLE2	HSAGENE0029154	ENSG00000100479	other	protein-coding	chr14:49643438-49688422	2.8496e-34	1.6767e-29	2.22529	0.597	0.18
aRGCs	HSAGENE0076782	HSAGENE0076782	XLOC_022080	lncRNA	Human-specific	chr4:76457984-76466887	4.24665e-39	2.49873e-34	2.21952	0.311	0.046
aRGCs	MMS22L	HSAGENE0089774	ENSG00000146263	other	protein-coding	chr6:97141312-97283314	5.26009e-30	3.09504e-25	2.21445	0.739	0.329
aRGCs	SVIP	HSAGENE0015878	ENSG00000198168	other	protein-coding	chr11:22813799-22830299	4.51778e-30	2.65826e-25	2.21418	0.613	0.22
aRGCs	EFNB1	HSAGENE0107231	ENSG00000090776	other	protein-coding	chrX:68828959-68842166	2.03249e-38	1.19591e-33	2.21107	0.807	0.327
aRGCs	AC008525.1	HSAGENE0082373	ENSG00000250377	lncRNA	25 Mya	chr5:88691757-88695041	2.57726e-31	1.51646e-26	2.20652	0.622	0.218
aRGCs	MDM1	HSAGENE0023530	ENSG00000111554	other	protein-coding	chr12:68272443-68332381	7.38642e-36	4.34617e-31	2.20592	0.647	0.207
aRGCs	CDK1	HSAGENE0012448	ENSG00000170312	other	protein-coding	chr10:60778331-60794872	3.18981e-44	1.87688e-39	2.19245	0.807	0.28
aRGCs	DMRTA2	HSAGENE0007784	ENSG00000142700	other	protein-coding	chr1:50417549-50423452	2.40741e-42	1.41652e-37	2.18626	0.462	0.093
aRGCs	SOX9	HSAGENE0043149	ENSG00000125398	other	protein-coding	chr17:72121020-72126416	5.3267e-32	3.13423e-27	2.17477	0.765	0.351
aRGCs	CNTLN	HSAGENE0102101	ENSG00000044459	other	protein-coding	chr9:17134919-17503923	3.62148e-44	2.13088e-39	2.17476	0.84	0.341
aRGCs	TROAP	HSAGENE0022439	ENSG00000135451	other	protein-coding	chr12:49323236-49331731	9.79017e-24	5.76054e-19	2.17372	0.395	0.109
aRGCs	TK1	HSAGENE0043634	ENSG00000167900	other	protein-coding	chr17:78174091-78187233	2.16422e-31	1.27343e-26	2.17218	0.513	0.143
aRGCs	TPX2	HSAGENE0061035	ENSG00000088325	other	protein-coding	chr20:31739267-31801873	4.33786e-40	2.5524e-35	2.17179	0.664	0.203
aRGCs	E2F1	HSAGENE0061189	ENSG00000101412	other	protein-coding	chr20:33675477-33686385	5.14176e-53	3.02541e-48	2.16773	0.496	0.089
aRGCs	KIF18B	HSAGENE0041637	ENSG00000186185	other	protein-coding	chr17:44924709-44947773	2.87603e-37	1.69225e-32	2.16473	0.479	0.111
aRGCs	ZFHX4	HSAGENE0099469	ENSG00000091656	other	protein-coding	chr8:76681239-76867467	5.58158e-34	3.2842e-29	2.16277	0.714	0.278
aRGCs	ZIC2	HSAGENE0027093	ENSG00000043355	other	protein-coding	chr13:99981784-99986765	1.4166e-25	8.3353e-21	2.15978	0.479	0.145
aRGCs	PHF19	HSAGENE0100825	ENSG00000119403	other	protein-coding	chr9:120854469-120894896	1.00503e-25	5.91357e-21	2.15688	0.479	0.154
aRGCs	MCM4	HSAGENE0098579	ENSG00000104738	other	protein-coding	chr8:47960185-47978175	5.01068e-37	2.94828e-32	2.15669	0.882	0.443
aRGCs	TEAD2	HSAGENE0050990	ENSG00000074219	other	protein-coding	chr19:49340366-49362630	1.02801e-39	6.04881e-35	2.15204	0.555	0.141
aRGCs	CDCA4	HSAGENE0027755	ENSG00000170779	other	protein-coding	chr14:105009573-105021083	5.35436e-39	3.1505e-34	2.15149	0.655	0.195
aRGCs	SGO2	HSAGENE0055688	ENSG00000163535	other	protein-coding	chr2:200510008-200584096	1.14018e-30	6.70881e-26	2.14844	0.613	0.204
aRGCs	FEN1	HSAGENE0017361	ENSG00000168496	other	protein-coding	chr11:61792911-61797315	2.15381e-37	1.2673e-32	2.14718	0.655	0.209
aRGCs	MELK	HSAGENE0102792	ENSG00000165304	other	protein-coding	chr9:36572862-36677840	4.20626e-38	2.47496e-33	2.14333	0.496	0.114
aRGCs	RAD51AP1	HSAGENE0022206	ENSG00000111247	other	protein-coding	chr12:4538798-4560047	1.55506e-28	9.14999e-24	2.14243	0.529	0.168
aRGCs	CHAF1B	HSAGENE0063677	ENSG00000159259	other	protein-coding	chr21:36385392-36419101	3.74868e-42	2.20572e-37	2.13837	0.429	0.08
aRGCs	PHGDH	HSAGENE0001090	ENSG00000092621	other	protein-coding	chr1:119648411-119744308	1.31822e-44	7.7564e-40	2.1357	0.849	0.337
aRGCs	NUF2	HSAGENE0002780	ENSG00000143228	other	protein-coding	chr1:163266576-163355764	3.92346e-34	2.30856e-29	2.13567	0.58	0.169
aRGCs	TGIF2	HSAGENE0061405	ENSG00000118707	other	protein-coding	chr20:36573456-36593950	2.43479e-32	1.43263e-27	2.13099	0.563	0.175
aRGCs	MYO3A	HSAGENE0011327	ENSG00000095777	other	protein-coding	chr10:25934067-26212532	6.67836e-38	3.92955e-33	2.1294	0.37	0.068
aRGCs	NR2E1	HSAGENE0084793	ENSG00000112333	other	protein-coding	chr6:108165984-108188807	2.44219e-36	1.43699e-31	2.12907	0.504	0.127
aRGCs	KIF18A	HSAGENE0015978	ENSG00000121621	other	protein-coding	chr11:28020619-28108173	2.39862e-29	1.41135e-24	2.12692	0.319	0.062
aRGCs	HSAGENE0029646	HSAGENE0029646	XLOC_008100	lncRNA	other	chr14:63861531-63872665	7.9002e-29	4.64848e-24	2.1263	0.445	0.119
aRGCs	MIR924HG	HSAGENE0045219	ENSG00000267374	lncRNA	90 Mya	chr18:39113049-39800322	3.39386e-50	1.99694e-45	2.12167	0.345	0.044
aRGCs	UBE2T	HSAGENE0004115	ENSG00000077152	other	protein-coding	chr1:202331657-202341980	1.44332e-46	8.49247e-42	2.12089	0.958	0.452
aRGCs	RMI2	HSAGENE0034799	ENSG00000175643	other	protein-coding	chr16:11249619-11394662	6.03853e-42	3.55307e-37	2.11785	0.336	0.05
aRGCs	CKS2	HSAGENE0104092	ENSG00000123975	other	protein-coding	chr9:89311195-89316703	1.15445e-43	6.79276e-39	2.1178	0.983	0.625
aRGCs	HSAGENE0020940	HSAGENE0020940	XLOC_005872	lncRNA	Human-specific	chr12:12742764-12758073	9.15891e-28	5.3891e-23	2.11448	0.277	0.05
aRGCs	CFAP300	HSAGENE0014109	ENSG00000137691	other	protein-coding	chr11:102047276-102084554	3.84189e-22	2.26057e-17	2.11345	0.252	0.051
aRGCs	VEPH1	HSAGENE0069002	ENSG00000197415	other	protein-coding	chr3:157259736-157533619	2.8064e-23	1.65128e-18	2.11311	0.42	0.125
aRGCs	EOMES	HSAGENE0070443	ENSG00000163508	other	protein-coding	chr3:27715946-27722722	1.01573e-41	5.97657e-37	2.11249	0.697	0.204
aRGCs	BTG3	HSAGENE0063139	ENSG00000154640	other	protein-coding	chr21:17593600-17612945	5.61084e-37	3.30142e-32	2.11166	0.899	0.484
aRGCs	RAD51	HSAGENE0032019	ENSG00000051180	other	protein-coding	chr15:40694774-40732653	2.48252e-36	1.46071e-31	2.11144	0.429	0.089
aRGCs	PRR11	HSAGENE0042447	ENSG00000068489	other	protein-coding	chr17:59155347-59206841	1.71753e-35	1.0106e-30	2.10968	0.739	0.269
aRGCs	SVIL	HSAGENE0011451	ENSG00000197321	other	protein-coding	chr10:29457213-29736959	1.98314e-31	1.16688e-26	2.10342	0.714	0.278
aRGCs	RPA3	HSAGENE0095031	ENSG00000106399	other	protein-coding	chr7:7635194-7718607	9.76084e-43	5.74328e-38	2.10137	0.941	0.451
aRGCs	OIP5	HSAGENE0032066	ENSG00000104147	other	protein-coding	chr15:41308806-41332944	5.71308e-21	3.36157e-16	2.10012	0.412	0.13
aRGCs	C19orf48	HSAGENE0051182	ENSG00000167747	pseudogene	pseudogene	chr19:50797704-50804929	9.49322e-38	5.58581e-33	2.09832	0.84	0.364
aRGCs	FBXO5	HSAGENE0086104	ENSG00000112029	other	protein-coding	chr6:152970519-152983579	5.60593e-20	3.29853e-15	2.09788	0.487	0.188
aRGCs	CKS1B	HSAGENE0002117	ENSG00000173207	other	protein-coding	chr1:154973896-154979251	9.16271e-36	5.39134e-31	2.09404	0.882	0.42
aRGCs	ANP32E	HSAGENE0001687	ENSG00000143401	other	protein-coding	chr1:150218417-150236156	3.05861e-33	1.79968e-28	2.09361	0.84	0.417
aRGCs	PDLIM1	HSAGENE0013752	ENSG00000107438	other	protein-coding	chr10:95237568-95291038	3.55584e-37	2.09225e-32	2.09094	0.597	0.165
aRGCs	HS6ST2	HSAGENE0105382	ENSG00000171004	other	protein-coding	chrX:132625977-132961395	4.54182e-41	2.67241e-36	2.08926	0.479	0.102
aRGCs	STOX1	HSAGENE0012697	ENSG00000165730	other	protein-coding	chr10:68827531-68895432	1.30918e-33	7.70319e-29	2.08606	0.336	0.061
aRGCs	ORC6	HSAGENE0036659	ENSG00000091651	other	protein-coding	chr16:46689643-46698394	1.15962e-35	6.82318e-31	2.08383	0.672	0.22
aRGCs	BUB1B	HSAGENE0031962	ENSG00000156970	other	protein-coding	chr15:40160988-40221123	7.12075e-26	4.18985e-21	2.08354	0.42	0.117
aRGCs	ANGPTL1	HSAGENE0003383	ENSG00000116194	other	protein-coding	chr1:178849535-178871077	2.079e-42	1.22328e-37	2.08141	0.311	0.042
aRGCs	DHFR	HSAGENE0082140	ENSG00000228716	other	protein-coding	chr5:80626226-80654983	6.33496e-30	3.72749e-25	2.07761	0.555	0.175
aRGCs	LINC01224	HSAGENE0048932	ENSG00000269416	lncRNA	25 Mya	chr19:23398900-23416180	1.38079e-31	8.12457e-27	2.07725	0.622	0.21
aRGCs	KIF4A	HSAGENE0107268	ENSG00000090889	other	protein-coding	chrX:70290104-70420886	5.62514e-32	3.30983e-27	2.06876	0.412	0.093
aRGCs	BUB1	HSAGENE0053228	ENSG00000169679	other	protein-coding	chr2:110637528-110678063	3.17911e-39	1.87059e-34	2.06853	0.546	0.136
aRGCs	MID1	HSAGENE0104810	ENSG00000101871	other	protein-coding	chrX:10445310-10834006	1.79244e-38	1.05467e-33	2.06699	0.807	0.322
aRGCs	MASTL	HSAGENE0011372	ENSG00000120539	other	protein-coding	chr10:27154824-27187953	1.6031e-19	9.43263e-15	2.05795	0.454	0.166
aRGCs	CRYGD	HSAGENE0056064	ENSG00000118231	other	protein-coding	chr2:208121607-208124524	2.97453e-25	1.75021e-20	2.05531	0.513	0.17
aRGCs	HSAGENE0079371	HSAGENE0079371	XLOC_023038	lncRNA	300 Mya	chr5:15667741-15702021	2.28818e-14	1.34636e-09	2.04882	0.37	0.139
aRGCs	HSAGENE0069797	HSAGENE0069797	XLOC_021679	lncRNA	Human-specific	chr3:185718091-185722631	1.60184e-13	9.42525e-09	2.0364	0.319	0.11
aRGCs	KNTC1	HSAGENE0020631	ENSG00000184445	other	protein-coding	chr12:122527216-122626428	1.47067e-24	8.65344e-20	2.03185	0.42	0.121
aRGCs	KIF23	HSAGENE0033253	ENSG00000137807	other	protein-coding	chr15:69414246-69448427	1.72814e-37	1.01684e-32	2.03036	0.504	0.124
aRGCs	WEE1	HSAGENE0019247	ENSG00000166483	other	protein-coding	chr11:9573670-9593457	6.85422e-25	4.03302e-20	2.01723	0.588	0.223
aRGCs	FAM83D	HSAGENE0061571	ENSG00000101447	other	protein-coding	chr20:38926312-38953106	4.36009e-21	2.56547e-16	2.01706	0.345	0.093
aRGCs	RCOR2	HSAGENE0017549	ENSG00000167771	other	protein-coding	chr11:63911230-63917164	6.96201e-24	4.09645e-19	2.01543	0.487	0.166
aRGCs	TTK	HSAGENE0089349	ENSG00000112742	other	protein-coding	chr6:80003887-80043545	5.08059e-27	2.98942e-22	2.01454	0.42	0.11
aRGCs	AC006450.3	HSAGENE0100961	ENSG00000236668	lncRNA	90 Mya	chr9:124006277-124009436	3.23796e-10	1.90522e-05	2.01449	0.294	0.12
aRGCs	AURKA	HSAGENE0062343	ENSG00000087586	other	protein-coding	chr20:56369258-56392457	2.2062e-12	1.29813e-07	2.00788	0.361	0.145
aRGCs	CENPQ	HSAGENE0088636	ENSG00000031691	other	protein-coding	chr6:49463357-49493107	7.42873e-37	4.37107e-32	2.00732	0.613	0.177
aRGCs	CENPE	HSAGENE0072823	ENSG00000138778	other	protein-coding	chr4:103105349-103198445	2.0409e-26	1.20086e-21	2.00444	0.538	0.179
aRGCs	TKTL1	HSAGENE0105943	ENSG00000007350	other	protein-coding	chrX:154295795-154330351	2.06226e-40	1.21344e-35	2.00367	0.403	0.075
aRGCs	CBX2	HSAGENE0043775	ENSG00000173894	other	protein-coding	chr17:79778148-79788493	5.49627e-37	3.23401e-32	2.00254	0.555	0.149
aRGCs	STK26	HSAGENE0105373	ENSG00000134602	other	protein-coding	chrX:132023302-132075985	5.89986e-51	3.47148e-46	2.00205	0.261	0.025
aRGCs	METRN	HSAGENE0037848	ENSG00000103260	other	protein-coding	chr16:715118-719655	7.18249e-14	4.22618e-09	2.00203	0.471	0.216
aRGCs	CTNNAL1	HSAGENE0100454	ENSG00000119326	other	protein-coding	chr9:108942434-109013522	4.04045e-28	2.3774e-23	1.99136	0.647	0.25
aRGCs	TMPRSS5	HSAGENE0014529	ENSG00000166682	other	protein-coding	chr11:113686970-113706398	1.51248e-32	8.89941e-28	1.98675	0.328	0.059
aRGCs	MCM7	HSAGENE0090070	ENSG00000166508	other	protein-coding	chr7:100092240-100101940	3.8163e-43	2.24551e-38	1.97539	0.992	0.708
aRGCs	NES	HSAGENE0002316	ENSG00000132688	other	protein-coding	chr1:156668685-156677407	3.8821e-27	2.28423e-22	1.9722	0.84	0.478
aRGCs	LRIG3	HSAGENE0023199	ENSG00000139263	other	protein-coding	chr12:58868459-58920504	8.592e-30	5.05553e-25	1.96587	0.378	0.085
aRGCs	ARHGAP11A	HSAGENE0031745	ENSG00000198826	other	protein-coding	chr15:32615144-32639941	9.49944e-30	5.58947e-25	1.96491	0.504	0.145
aRGCs	PAICS	HSAGENE0076193	ENSG00000128050	other	protein-coding	chr4:56435725-56464578	1.24495e-36	7.3253e-32	1.96153	0.891	0.454
aRGCs	TMEM98	HSAGENE0040704	ENSG00000006042	other	protein-coding	chr17:32927777-32950916	3.28557e-43	1.93323e-38	1.96151	0.941	0.439
aRGCs	DYNC2I2	HSAGENE0101246	ENSG00000119333	other	protein-coding	chr9:128633632-128656847	3.50164e-29	2.06037e-24	1.96038	0.832	0.424
aRGCs	MXD3	HSAGENE0080113	ENSG00000213347	other	protein-coding	chr5:177301461-177312757	5.54231e-22	3.2611e-17	1.95998	0.487	0.169
aRGCs	AC004540.2	HSAGENE0092799	ENSG00000225792	lncRNA	300 Mya	chr7:26369310-26399552	7.0475e-07	0.0414675	1.95033	0.303	0.151
aRGCs	RCN1	HSAGENE0016100	ENSG00000049449	other	protein-coding	chr11:32091074-32105722	1.96889e-35	1.15849e-30	1.94624	0.832	0.404
aRGCs	AC011447.3	HSAGENE0048620	ENSG00000267383	lncRNA	25 Mya	chr19:20122569-20321305	1.09243e-16	6.42787e-12	1.94531	0.412	0.146
aRGCs	TICRR	HSAGENE0034180	ENSG00000140534	other	protein-coding	chr15:89575469-89631056	3.20624e-51	1.88655e-46	1.94112	0.319	0.037
aRGCs	FAT1	HSAGENE0074997	ENSG00000083857	other	protein-coding	chr4:186587794-186726722	1.86928e-24	1.09989e-19	1.93634	0.412	0.117
aRGCs	PLCH1	HSAGENE0068928	ENSG00000114805	other	protein-coding	chr3:155375580-155745107	1.19047e-23	7.00471e-19	1.9355	0.445	0.135
aRGCs	TIMELESS	HSAGENE0023033	ENSG00000111602	other	protein-coding	chr12:56416363-56449436	2.60848e-25	1.53483e-20	1.93288	0.521	0.176
aRGCs	FOXN4	HSAGENE0019810	ENSG00000139445	other	protein-coding	chr12:109277978-109309284	3.38275e-15	1.99041e-10	1.92973	0.261	0.073
aRGCs	RRM1	HSAGENE0016377	ENSG00000167325	other	protein-coding	chr11:4094707-4138932	4.18169e-36	2.4605e-31	1.9249	0.899	0.439
aRGCs	TONSL	HSAGENE0097371	ENSG00000160949	other	protein-coding	chr8:144428775-144444440	4.2541e-29	2.50311e-24	1.92114	0.395	0.092
aRGCs	FEZF2	HSAGENE0071844	ENSG00000153266	other	protein-coding	chr3:62369669-62376012	4.71405e-28	2.77375e-23	1.91231	0.723	0.315
aRGCs	LRR1	HSAGENE0029144	ENSG00000165501	other	protein-coding	chr14:49598493-49615152	5.02331e-19	2.95571e-14	1.90922	0.37	0.114
aRGCs	RTKN2	HSAGENE0012484	ENSG00000182010	other	protein-coding	chr10:62183035-62268844	4.00032e-21	2.35379e-16	1.90799	0.454	0.157
aRGCs	SNRPB	HSAGENE0060764	ENSG00000125835	other	protein-coding	chr20:2461570-2470898	2.13705e-42	1.25744e-37	1.90629	0.975	0.684
aRGCs	SKA3	HSAGENE0025187	ENSG00000165480	other	protein-coding	chr13:21152841-21176573	1.70856e-23	1.00532e-18	1.9055	0.387	0.107
aRGCs	MCM6	HSAGENE0054095	ENSG00000076003	other	protein-coding	chr2:135839626-135876463	2.16102e-32	1.27154e-27	1.90358	0.739	0.311
aRGCs	PCSK9	HSAGENE0008057	ENSG00000169174	other	protein-coding	chr1:55039174-55069569	5.47177e-24	3.21959e-19	1.90064	0.378	0.104
aRGCs	EMX2OS	HSAGENE0010167	ENSG00000229847	lncRNA	300 Mya	chr10:117473215-117545068	9.80541e-32	5.7695e-27	1.90007	0.555	0.165
aRGCs	POLD1	HSAGENE0051121	ENSG00000062822	other	protein-coding	chr19:50384049-50418018	1.05027e-15	6.17977e-11	1.89993	0.412	0.162
aRGCs	FANCI	HSAGENE0034149	ENSG00000140525	other	protein-coding	chr15:89243945-89317268	6.45595e-40	3.79868e-35	1.89822	0.655	0.202
aRGCs	NCAPD2	HSAGENE0023373	ENSG00000010292	other	protein-coding	chr12:6493356-6532175	1.68869e-24	9.93624e-20	1.89801	0.521	0.18
aRGCs	FZD2	HSAGENE0041602	ENSG00000180340	other	protein-coding	chr17:44556764-44569061	3.25952e-34	1.9179e-29	1.89184	0.563	0.164
aRGCs	LINC01159	HSAGENE0052983	ENSG00000229743	lncRNA	300 Mya	chr2:104865407-104872610	1.57268e-22	9.25366e-18	1.89073	0.412	0.125
aRGCs	ALYREF	HSAGENE0044013	ENSG00000183684	other	protein-coding	chr17:81887025-81891587	1.57384e-10	9.26049e-06	1.88727	0.471	0.254
aRGCs	MSI1	HSAGENE0020410	ENSG00000135097	other	protein-coding	chr12:120341330-120369164	7.42653e-40	4.36977e-35	1.88581	0.891	0.399
aRGCs	CDC45	HSAGENE0064779	ENSG00000093009	other	protein-coding	chr22:19479457-19520612	1.16761e-41	6.87024e-37	1.88553	0.412	0.076
aRGCs	ORC1	HSAGENE0007880	ENSG00000085840	other	protein-coding	chr1:52371448-52404458	4.20736e-25	2.47561e-20	1.8848	0.261	0.049
aRGCs	CDK2	HSAGENE0022964	ENSG00000123374	other	protein-coding	chr12:55966781-55972789	7.20104e-24	4.23709e-19	1.88461	0.496	0.168
aRGCs	NEK2	HSAGENE0004600	ENSG00000117650	other	protein-coding	chr1:211658657-211675630	6.0707e-16	3.572e-11	1.88387	0.294	0.087
aRGCs	TTYH1	HSAGENE0051626	ENSG00000167614	other	protein-coding	chr19:54415219-54436904	3.94699e-32	2.32241e-27	1.88285	0.908	0.595
aRGCs	SOX21	HSAGENE0026943	ENSG00000125285	other	protein-coding	chr13:94709622-94712545	1.56386e-21	9.20176e-17	1.8823	0.37	0.104
aRGCs	DEPDC1	HSAGENE0008482	ENSG00000024526	other	protein-coding	chr1:68474152-68497221	1.59428e-18	9.38072e-14	1.87883	0.319	0.09
aRGCs	GINS1	HSAGENE0060817	ENSG00000101003	other	protein-coding	chr20:25407673-25452628	4.83148e-29	2.84284e-24	1.87252	0.555	0.178
aRGCs	GSTM5	HSAGENE0000590	ENSG00000134201	other	protein-coding	chr1:109711748-109775428	3.44014e-23	2.02418e-18	1.87162	0.311	0.072
aRGCs	PDGFD	HSAGENE0014184	ENSG00000170962	other	protein-coding	chr11:103907189-104164379	9.5709e-12	5.63152e-07	1.86132	0.269	0.093
aRGCs	ASF1B	HSAGENE0047976	ENSG00000105011	other	protein-coding	chr19:14119512-14136613	7.8332e-19	4.60905e-14	1.85946	0.378	0.119
aRGCs	POLQ	HSAGENE0067664	ENSG00000051341	other	protein-coding	chr3:121431427-121546641	2.00676e-24	1.18078e-19	1.85787	0.294	0.062
aRGCs	LHX9	HSAGENE0003940	ENSG00000143355	other	protein-coding	chr1:197911624-197935478	1.12327e-41	6.60935e-37	1.85392	0.395	0.067
aRGCs	NEUROG2	HSAGENE0073060	ENSG00000178403	other	protein-coding	chr4:112513516-112516180	3.34651e-48	1.96908e-43	1.84863	0.84	0.28
aRGCs	HIF3A	HSAGENE0050624	ENSG00000124440	other	protein-coding	chr19:46297034-46343525	3.52033e-20	2.07136e-15	1.8483	0.513	0.196
aRGCs	LRP4	HSAGENE0016620	ENSG00000134569	other	protein-coding	chr11:46854934-46918642	2.22697e-21	1.31035e-16	1.84622	0.496	0.174
aRGCs	RPS20P22	HSAGENE0098294	ENSG00000239218	pseudogene	pseudogene	chr8:38434347-38435664	6.90326e-17	4.06188e-12	1.84531	0.286	0.077
aRGCs	FGFR1	HSAGENE0098290	ENSG00000077782	other	protein-coding	chr8:38400215-38468834	2.62834e-22	1.54652e-17	1.84197	0.697	0.333
aRGCs	GPR156	HSAGENE0067622	ENSG00000175697	other	protein-coding	chr3:120161032-120285222	1.68431e-17	9.91047e-13	1.84112	0.277	0.072
aRGCs	IGF2BP2	HSAGENE0069792	ENSG00000073792	other	protein-coding	chr3:185643130-185825042	2.21112e-27	1.30102e-22	1.83902	0.815	0.466
aRGCs	CHEK2	HSAGENE0065490	ENSG00000183765	other	protein-coding	chr22:28687743-28742422	2.7678e-21	1.62857e-16	1.83896	0.37	0.104
aRGCs	KIF22	HSAGENE0035982	ENSG00000079616	other	protein-coding	chr16:29790719-29805384	6.68272e-26	3.93211e-21	1.83384	0.84	0.472
aRGCs	CDCA7L	HSAGENE0092590	ENSG00000164649	other	protein-coding	chr7:21900899-21945914	1.60686e-31	9.45476e-27	1.83278	0.689	0.259
aRGCs	ADGRV1	HSAGENE0082414	ENSG00000164199	other	protein-coding	chr5:90529344-91171432	1.73096e-18	1.0185e-13	1.83191	0.706	0.39
aRGCs	RACGAP1	HSAGENE0022507	ENSG00000161800	other	protein-coding	chr12:49976923-50033136	1.15457e-18	6.79347e-14	1.83066	0.529	0.219
aRGCs	SPC24	HSAGENE0047555	ENSG00000161888	other	protein-coding	chr19:11130979-11155808	2.89145e-32	1.70133e-27	1.82089	0.479	0.125
aRGCs	KNSTRN	HSAGENE0031989	ENSG00000128944	other	protein-coding	chr15:40382721-40394245	1.83159e-16	1.07771e-11	1.81956	0.546	0.248
aRGCs	ACBD7	HSAGENE0010972	ENSG00000176244	other	protein-coding	chr10:15075441-15088814	1.26848e-12	7.46371e-08	1.8141	0.277	0.094
aRGCs	CKAP2	HSAGENE0026243	ENSG00000136108	other	protein-coding	chr13:52455429-52476640	5.75142e-25	3.38414e-20	1.81343	0.756	0.351
aRGCs	DBF4	HSAGENE0095311	ENSG00000006634	other	protein-coding	chr7:87876216-87909553	2.18051e-28	1.28301e-23	1.8081	0.639	0.229
aRGCs	WDR62	HSAGENE0049554	ENSG00000075702	other	protein-coding	chr19:36054649-36105108	5.05288e-39	2.97312e-34	1.80753	0.311	0.046
aRGCs	CRB2	HSAGENE0100936	ENSG00000148204	other	protein-coding	chr9:123356170-123380324	8.9035e-42	5.23882e-37	1.80596	0.412	0.074
aRGCs	PSRC1	HSAGENE0000552	ENSG00000134222	other	protein-coding	chr1:109279556-109283186	3.9743e-14	2.33848e-09	1.80584	0.513	0.233
aRGCs	TRIM59	HSAGENE0069084	ENSG00000213186	other	protein-coding	chr3:160432445-160485773	9.55269e-21	5.6208e-16	1.80283	0.37	0.107
aRGCs	FLRT3	HSAGENE0060383	ENSG00000125848	other	protein-coding	chr20:14322985-14337641	9.50252e-09	0.000559128	1.80276	0.378	0.192
aRGCs	SPAG5	HSAGENE0040296	ENSG00000076382	other	protein-coding	chr17:28577557-28599091	5.79182e-20	3.40791e-15	1.80088	0.479	0.171
aRGCs	HSAGENE0009654	HSAGENE0009654	XLOC_003411	lncRNA	Human-specific	chr10:102169684-102170060	8.82812e-12	5.19447e-07	1.80084	0.303	0.108
aRGCs	RHBDL3	HSAGENE0040650	ENSG00000141314	other	protein-coding	chr17:32265794-32324659	2.09268e-13	1.23133e-08	1.79496	0.311	0.106
aRGCs	DSN1	HSAGENE0061421	ENSG00000149636	other	protein-coding	chr20:36751791-36773818	1.96931e-20	1.15874e-15	1.79364	0.479	0.173
aRGCs	CDC7	HSAGENE0009167	ENSG00000097046	other	protein-coding	chr1:91500830-91525764	9.89858e-23	5.82432e-18	1.79096	0.597	0.244
aRGCs	PKMYT1	HSAGENE0035973	ENSG00000127564	other	protein-coding	chr16:2968024-2980496	6.5184e-28	3.83543e-23	1.79043	0.454	0.124
aRGCs	MIS18A	HSAGENE0063501	ENSG00000159055	other	protein-coding	chr21:32268227-32279069	7.42002e-18	4.36594e-13	1.78282	0.571	0.272
aRGCs	SHISA2	HSAGENE0025371	ENSG00000180730	other	protein-coding	chr13:26044562-26052022	8.48133e-34	4.99041e-29	1.78241	0.639	0.2
aRGCs	CENPW	HSAGENE0085309	ENSG00000203760	other	protein-coding	chr6:126340115-126348875	2.31717e-27	1.36342e-22	1.7766	0.681	0.267
aRGCs	COL4A6	HSAGENE0104879	ENSG00000197565	other	protein-coding	chrX:108155265-108439497	3.98396e-43	2.34416e-38	1.7742	0.336	0.049
aRGCs	TCF3	HSAGENE0048162	ENSG00000071564	other	protein-coding	chr19:1609104-1652615	1.33068e-25	7.82975e-21	1.77065	0.765	0.379
aRGCs	IGF2BP3	HSAGENE0092652	ENSG00000136231	other	protein-coding	chr7:23310209-23470505	2.91464e-15	1.71498e-10	1.76965	0.613	0.311
aRGCs	NFATC4	HSAGENE0028561	ENSG00000100968	other	protein-coding	chr14:24365673-24379604	5.87439e-38	3.45649e-33	1.76851	0.37	0.065
aRGCs	PTBP1	HSAGENE0052419	ENSG00000011304	other	protein-coding	chr19:797075-812327	6.38704e-29	3.75813e-24	1.76811	0.899	0.545
aRGCs	EMP2	HSAGENE0034743	ENSG00000213853	other	protein-coding	chr16:10528422-10580632	6.31801e-24	3.71751e-19	1.76252	0.563	0.203
aRGCs	KIF14	HSAGENE0003998	ENSG00000118193	other	protein-coding	chr1:200551497-200620827	7.57867e-24	4.45929e-19	1.75832	0.403	0.112
aRGCs	DLK1	HSAGENE0027458	ENSG00000185559	other	protein-coding	chr14:100725705-100738224	1.81514e-44	1.06803e-39	1.7579	0.303	0.038
aRGCs	NCAPH	HSAGENE0060047	ENSG00000121152	other	protein-coding	chr2:96335753-96377091	4.2199e-22	2.48299e-17	1.7518	0.345	0.089
aRGCs	FANCA	HSAGENE0038855	ENSG00000187741	other	protein-coding	chr16:89731344-89816657	6.854e-23	4.0329e-18	1.74508	0.63	0.268
aRGCs	HSAGENE0008226	HSAGENE0008226	XLOC_000663	lncRNA	other	chr1:60992113-61002475	1.50706e-29	8.86752e-25	1.74474	0.261	0.041
aRGCs	ECT2	HSAGENE0069372	ENSG00000114346	other	protein-coding	chr3:172750682-172821475	2.19982e-24	1.29437e-19	1.74469	0.487	0.152
aRGCs	EMC3-AS1	HSAGENE0072624	ENSG00000180385	pseudogene	pseudogene	chr3:9985825-10007409	5.07714e-20	2.98739e-15	1.74329	0.723	0.377
aRGCs	ABHD3	HSAGENE0044679	ENSG00000158201	other	protein-coding	chr18:21650728-21704801	1.40901e-14	8.29063e-10	1.73711	0.496	0.236
aRGCs	EXO1	HSAGENE0005849	ENSG00000174371	other	protein-coding	chr1:241847967-241895148	2.92669e-25	1.72206e-20	1.73233	0.269	0.051
aRGCs	KPNA2	HSAGENE0042991	ENSG00000182481	other	protein-coding	chr17:68035636-68047637	2.5236e-24	1.48489e-19	1.7301	0.941	0.61
aRGCs	DIAPH3	HSAGENE0026351	ENSG00000139734	other	protein-coding	chr13:59665543-60163947	2.26438e-21	1.33236e-16	1.72964	0.403	0.121
aRGCs	NUP37	HSAGENE0019544	ENSG00000075188	other	protein-coding	chr12:102073103-102120120	7.00365e-20	4.12094e-15	1.72812	0.471	0.169
aRGCs	AC009533.1	HSAGENE0024263	ENSG00000111788	pseudogene	pseudogene	chr12:9277235-9314354	5.78085e-24	3.40145e-19	1.71969	0.412	0.112
aRGCs	KIFC1	HSAGENE0087820	ENSG00000237649	other	protein-coding	chr6:33391818-33409896	4.81682e-40	2.83422e-35	1.71615	0.303	0.042
aRGCs	RFX4	HSAGENE0019700	ENSG00000111783	other	protein-coding	chr12:106582919-106763167	1.42384e-15	8.37788e-11	1.71599	0.437	0.171
aRGCs	PLK4	HSAGENE0073443	ENSG00000142731	other	protein-coding	chr4:127880893-127899224	5.18619e-32	3.05156e-27	1.71546	0.437	0.104
aRGCs	POC1A	HSAGENE0071521	ENSG00000164087	other	protein-coding	chr3:52074292-52154690	6.369e-24	3.74752e-19	1.71322	0.37	0.095
aRGCs	TUBB6	HSAGENE0044463	ENSG00000176014	other	protein-coding	chr18:12307669-12344504	3.67717e-12	2.16365e-07	1.71235	0.445	0.205
aRGCs	CYP26A1	HSAGENE0013667	ENSG00000095596	other	protein-coding	chr10:93073475-93077885	1.57317e-15	9.25655e-11	1.71164	0.429	0.175
aRGCs	HES5	HSAGENE0006229	ENSG00000197921	other	protein-coding	chr1:2528745-2530263	3.07362e-22	1.80852e-17	1.71058	0.571	0.223
aRGCs	NEIL3	HSAGENE0074724	ENSG00000109674	other	protein-coding	chr4:177309850-177372882	3.7907e-23	2.23045e-18	1.70821	0.269	0.055
aRGCs	GLI2	HSAGENE0053574	ENSG00000074047	other	protein-coding	chr2:120735623-120992653	1.02547e-21	6.03386e-17	1.70749	0.261	0.054
aRGCs	ZNF219	HSAGENE0028209	ENSG00000165804	other	protein-coding	chr14:21089887-21104722	2.35116e-16	1.38342e-11	1.70717	0.555	0.252
aRGCs	ZGRF1	HSAGENE0073065	ENSG00000138658	other	protein-coding	chr4:112538879-112637144	2.49962e-09	0.000147077	1.69755	0.311	0.13
aRGCs	RGS16	HSAGENE0003546	ENSG00000143333	other	protein-coding	chr1:182598623-182604389	4.54322e-26	2.67323e-21	1.69589	0.546	0.18
aRGCs	RFC5	HSAGENE0020297	ENSG00000111445	other	protein-coding	chr12:118013588-118033440	5.3333e-13	3.13811e-08	1.69566	0.521	0.272
aRGCs	DEPDC1B	HSAGENE0081478	ENSG00000035499	other	protein-coding	chr5:60596912-60700190	2.06071e-30	1.21252e-25	1.6948	0.538	0.16
aRGCs	MASP1	HSAGENE0069861	ENSG00000127241	other	protein-coding	chr3:187217282-187291980	9.80549e-24	5.76955e-19	1.69403	0.748	0.368
aRGCs	ATAD5	HSAGENE0040530	ENSG00000176208	other	protein-coding	chr17:30831853-30896239	2.18661e-14	1.2866e-09	1.69135	0.546	0.263
aRGCs	PHLDA1	HSAGENE0023800	ENSG00000139289	other	protein-coding	chr12:76025447-76031776	5.97732e-34	3.51705e-29	1.69134	0.941	0.556
aRGCs	AIF1L	HSAGENE0101432	ENSG00000126878	other	protein-coding	chr9:131096471-131123198	5.62181e-25	3.30787e-20	1.6894	0.739	0.375
aRGCs	PIF1	HSAGENE0033035	ENSG00000140451	other	protein-coding	chr15:64815491-64825668	1.8521e-15	1.08977e-10	1.68757	0.294	0.088
aRGCs	CDK6	HSAGENE0095438	ENSG00000105810	other	protein-coding	chr7:92604921-92836573	9.60677e-17	5.65262e-12	1.68444	0.471	0.195
aRGCs	CDCA7	HSAGENE0054952	ENSG00000144354	other	protein-coding	chr2:173354820-173368997	3.17797e-28	1.86992e-23	1.676	0.723	0.295
aRGCs	PLCE1	HSAGENE0013702	ENSG00000138193	other	protein-coding	chr10:93993913-94332823	1.94698e-13	1.1456e-08	1.67584	0.479	0.223
aRGCs	LMNB1	HSAGENE0078224	ENSG00000113368	other	protein-coding	chr5:126776623-126837032	6.25689e-24	3.68155e-19	1.6724	0.521	0.176
aRGCs	PDLIM3	HSAGENE0074955	ENSG00000154553	other	protein-coding	chr4:185500660-185535517	2.4984e-16	1.47006e-11	1.67004	0.429	0.164
aRGCs	RCC1	HSAGENE0006505	ENSG00000180198	other	protein-coding	chr1:28505943-28539300	2.37504e-15	1.39747e-10	1.66408	0.345	0.118
aRGCs	CCDC18	HSAGENE0009238	ENSG00000122483	other	protein-coding	chr1:93179919-93279205	6.09621e-13	3.58701e-08	1.66338	0.496	0.234
aRGCs	UNG	HSAGENE0019804	ENSG00000076248	other	protein-coding	chr12:109097597-109110992	7.03991e-18	4.14228e-13	1.66255	0.664	0.345
aRGCs	DTYMK	HSAGENE0057299	ENSG00000168393	other	protein-coding	chr2:241675747-241686944	5.33325e-25	3.13809e-20	1.66091	0.849	0.462
aRGCs	PARPBP	HSAGENE0019545	ENSG00000185480	other	protein-coding	chr12:102120152-102197584	1.53819e-16	9.05069e-12	1.65941	0.403	0.145
aRGCs	TGIF1	HSAGENE0045034	ENSG00000177426	other	protein-coding	chr18:3411927-3459978	5.23336e-21	3.07931e-16	1.65784	0.513	0.186
aRGCs	SLC25A13	HSAGENE0095518	ENSG00000004864	other	protein-coding	chr7:96120220-96322147	3.85383e-11	2.26759e-06	1.6578	0.395	0.176
aRGCs	SALL1	HSAGENE0036897	ENSG00000103449	other	protein-coding	chr16:51135975-51152375	5.62162e-22	3.30776e-17	1.65776	0.689	0.321
aRGCs	AJUBA	HSAGENE0028431	ENSG00000129474	other	protein-coding	chr14:22971177-22982551	3.43105e-41	2.01883e-36	1.65649	0.294	0.039
aRGCs	SP1	HSAGENE0022753	ENSG00000185591	other	protein-coding	chr12:53380176-53416456	2.60728e-14	1.53412e-09	1.65408	0.395	0.149
aRGCs	HAT1	HSAGENE0054900	ENSG00000128708	other	protein-coding	chr2:171922420-171983686	1.27827e-18	7.52131e-14	1.64462	0.723	0.418
aRGCs	XRCC3	HSAGENE0027668	ENSG00000126215	other	protein-coding	chr14:103697546-103715504	7.23494e-11	4.25704e-06	1.64051	0.303	0.115
aRGCs	KNL1	HSAGENE0032012	ENSG00000137812	other	protein-coding	chr15:40594020-40664455	3.0538e-22	1.79686e-17	1.64005	0.378	0.104
aRGCs	FAM181A	HSAGENE0030695	ENSG00000140067	other	protein-coding	chr14:93918894-93929608	1.7088e-24	1.00546e-19	1.63762	0.294	0.061
aRGCs	MCAM	HSAGENE0014867	ENSG00000076706	other	protein-coding	chr11:119308529-119321521	3.2398e-19	1.9063e-14	1.63679	0.504	0.2
aRGCs	DDIT4	HSAGENE0012856	ENSG00000168209	other	protein-coding	chr10:72273919-72276036	1.19831e-26	7.05083e-22	1.63148	0.84	0.434
aRGCs	TNFRSF13C	HSAGENE0066376	ENSG00000159958	other	protein-coding	chr22:41920053-41936836	9.52824e-16	5.60641e-11	1.6273	0.328	0.104
aRGCs	HEG1	HSAGENE0067790	ENSG00000173706	other	protein-coding	chr3:124965481-125055997	3.92186e-16	2.30762e-11	1.62709	0.496	0.208
aRGCs	AP002360.1	HSAGENE0018551	ENSG00000255135	lncRNA	90 Mya	chr11:76435559-76444792	4.83151e-07	0.0284286	1.62699	0.252	0.115
aRGCs	NOTCH3	HSAGENE0048062	ENSG00000074181	other	protein-coding	chr19:15159038-15201003	9.09058e-20	5.3489e-15	1.62671	0.538	0.221
aRGCs	TSPAN6	HSAGENE0104608	ENSG00000000003	other	protein-coding	chrX:100627108-100639991	3.25246e-27	1.91375e-22	1.62442	0.782	0.372
aRGCs	CDCA2	HSAGENE0097810	ENSG00000184661	other	protein-coding	chr8:25459199-25507936	3.16201e-33	1.86053e-28	1.62393	0.294	0.047
aRGCs	ZIC3	HSAGENE0105558	ENSG00000156925	other	protein-coding	chrX:137566127-137577691	1.68277e-26	9.90143e-22	1.62369	0.303	0.062
aRGCs	MAT2B	HSAGENE0079570	ENSG00000038274	other	protein-coding	chr5:163503062-163519564	1.68465e-20	9.91246e-16	1.62297	0.723	0.417
aRGCs	ENOSF1	HSAGENE0045995	ENSG00000132199	other	protein-coding	chr18:667459-712662	5.16658e-09	0.000304001	1.61932	0.403	0.208
aRGCs	HSAGENE0025647	HSAGENE0025647	XLOC_007366	lncRNA	Human-specific	chr13:33892822-33902878	7.67667e-07	0.0451696	1.61477	0.336	0.181
aRGCs	PSMG1	HSAGENE0063772	ENSG00000183527	other	protein-coding	chr21:39174769-39183488	4.92513e-07	0.0289795	1.61398	0.328	0.171
aRGCs	GPC6	HSAGENE0026913	ENSG00000183098	other	protein-coding	chr13:93226807-94408020	1.41909e-17	8.3499e-13	1.61393	0.462	0.171
aRGCs	DDIAS	HSAGENE0018798	ENSG00000165490	other	protein-coding	chr11:82899975-82958277	1.30425e-15	7.67419e-11	1.61164	0.252	0.067
aRGCs	TP53	HSAGENE0043516	ENSG00000141510	other	protein-coding	chr17:7659155-7687538	8.76361e-22	5.15651e-17	1.60471	0.672	0.316
aRGCs	NHLH2	HSAGENE0000912	ENSG00000177551	other	protein-coding	chr1:115836377-115843917	2.63677e-38	1.55147e-33	1.60123	0.487	0.107
aRGCs	NET1	HSAGENE0012308	ENSG00000173848	other	protein-coding	chr10:5412557-5459056	5.90407e-15	3.47396e-10	1.60047	0.462	0.186
aRGCs	CDK4	HSAGENE0023162	ENSG00000135446	other	protein-coding	chr12:57747727-57756013	8.6709e-31	5.10196e-26	1.59056	0.966	0.624
aRGCs	HSAGENE0079381	HSAGENE0079381	XLOC_023039	lncRNA	Human-specific	chr5:15708697-15713625	1.55945e-28	9.17578e-24	1.58915	0.437	0.11
aRGCs	TIMM10	HSAGENE0017078	ENSG00000134809	other	protein-coding	chr11:57528464-57530803	1.26066e-16	7.41771e-12	1.58824	0.782	0.474
aRGCs	PREX2	HSAGENE0099167	ENSG00000046889	other	protein-coding	chr8:67951781-68237077	4.98477e-13	2.93304e-08	1.58809	0.471	0.215
aRGCs	CDC25B	HSAGENE0061498	ENSG00000101224	other	protein-coding	chr20:3786772-3806121	3.22232e-15	1.89601e-10	1.58784	0.538	0.25
aRGCs	ACAA2	HSAGENE0045497	ENSG00000167315	other	protein-coding	chr18:49782106-49813953	1.10971e-21	6.52951e-17	1.58735	0.765	0.414
aRGCs	WDHD1	HSAGENE0029353	ENSG00000198554	other	protein-coding	chr14:54938949-55027105	1.79512e-12	1.05625e-07	1.58498	0.311	0.11
aRGCs	PGM1	HSAGENE0008331	ENSG00000079739	other	protein-coding	chr1:63593258-63660359	2.15543e-17	1.26826e-12	1.58354	0.538	0.24
aRGCs	TLE1	HSAGENE0103810	ENSG00000196781	other	protein-coding	chr9:81582592-81689547	1.52509e-18	8.97363e-14	1.58295	0.731	0.417
aRGCs	HES4	HSAGENE0009471	ENSG00000188290	other	protein-coding	chr1:998962-1000172	5.21365e-07	0.0306771	1.58199	0.529	0.356
aRGCs	SOX2	HSAGENE0069589	ENSG00000181449	other	protein-coding	chr3:181711925-181714436	2.54519e-28	1.49759e-23	1.58007	0.941	0.656
aRGCs	RBBP8	HSAGENE0044728	ENSG00000101773	other	protein-coding	chr18:22798261-23026856	1.2581e-19	7.40267e-15	1.57932	0.403	0.13
aRGCs	LMNB2	HSAGENE0048988	ENSG00000176619	other	protein-coding	chr19:2427638-2456959	5.65984e-17	3.33025e-12	1.57684	0.605	0.299
aRGCs	ITGB8	HSAGENE0092540	ENSG00000105855	other	protein-coding	chr7:20330454-20415947	3.30784e-17	1.94633e-12	1.57676	0.756	0.448
aRGCs	SEPTIN9	HSAGENE0043570	ENSG00000184640	other	protein-coding	chr17:77280569-77500709	2.41799e-14	1.42274e-09	1.57419	0.681	0.395
aRGCs	HMGA1	HSAGENE0087876	ENSG00000137309	other	protein-coding	chr6:34236836-34246445	1.93962e-32	1.14127e-27	1.57324	0.992	0.767
aRGCs	HMGB3	HSAGENE0105791	ENSG00000029993	other	protein-coding	chrX:150980509-150990775	8.39789e-26	4.94132e-21	1.57163	0.95	0.672
aRGCs	CGA	HSAGENE0089516	ENSG00000135346	other	protein-coding	chr6:87085498-87095106	9.93027e-64	5.84297e-59	1.56668	0.748	0.171
aRGCs	MFAP4	HSAGENE0039859	ENSG00000166482	other	protein-coding	chr17:19383442-19387256	1.06441e-31	6.26296e-27	1.56012	0.286	0.046
aRGCs	LIPG	HSAGENE0045491	ENSG00000101670	other	protein-coding	chr18:49560699-49599185	1.69568e-20	9.97741e-16	1.55994	0.361	0.104
aRGCs	LAPTM4B	HSAGENE0100089	ENSG00000104341	other	protein-coding	chr8:97775057-97853013	3.58054e-21	2.10679e-16	1.55598	0.748	0.374
aRGCs	ZNF367	HSAGENE0104377	ENSG00000165244	other	protein-coding	chr9:96385781-96419400	4.30409e-21	2.53253e-16	1.55319	0.277	0.064
aRGCs	SPA17	HSAGENE0015109	ENSG00000064199	other	protein-coding	chr11:124673836-124698379	1.37569e-10	8.09459e-06	1.55165	0.311	0.122
aRGCs	APOLD1	HSAGENE0020928	ENSG00000178878	other	protein-coding	chr12:12725853-12829975	5.54956e-14	3.26536e-09	1.54813	0.697	0.422
aRGCs	ZNF826P	HSAGENE0048647	ENSG00000231205	pseudogene	pseudogene	chr19:20339901-20424976	2.28943e-15	1.3471e-10	1.54537	0.563	0.266
aRGCs	CLIC1	HSAGENE0087659	ENSG00000213719	other	protein-coding	chr6:31730581-31739763	5.55597e-22	3.26913e-17	1.54308	0.782	0.426
aRGCs	B3GAT2	HSAGENE0089090	ENSG00000112309	other	protein-coding	chr6:70856679-70957060	5.987e-18	3.52275e-13	1.54207	0.748	0.438
aRGCs	ESCO2	HSAGENE0097901	ENSG00000171320	other	protein-coding	chr8:27771949-27812640	5.13368e-21	3.02065e-16	1.53963	0.37	0.105
aRGCs	ABCC4	HSAGENE0026952	ENSG00000125257	other	protein-coding	chr13:95019553-95302245	1.52711e-10	8.98552e-06	1.53955	0.479	0.249
aRGCs	AC093157.1	HSAGENE0000298	ENSG00000233184	lncRNA	90 Mya	chr1:101025640-101090513	3.67487e-16	2.16229e-11	1.53866	0.429	0.164
aRGCs	GGCT	HSAGENE0092979	ENSG00000006625	other	protein-coding	chr7:30496621-30504897	8.34233e-16	4.90863e-11	1.5346	0.714	0.411
aRGCs	HSAGENE0092658	HSAGENE0092658	XLOC_026958	lncRNA	Human-specific	chr7:23376412-23381858	6.10446e-15	3.59187e-10	1.53317	0.361	0.126
aRGCs	RAD51B	HSAGENE0029811	ENSG00000182185	other	protein-coding	chr14:67819779-68730295	8.66357e-14	5.09764e-09	1.53136	0.345	0.122
aRGCs	LINC01572	HSAGENE0037924	ENSG00000261008	lncRNA	300 Mya	chr16:72235787-72665037	6.9393e-15	4.08308e-10	1.52761	0.445	0.181
aRGCs	RPS27L	HSAGENE0032922	ENSG00000185088	other	protein-coding	chr15:63125872-63158021	7.50721e-31	4.41724e-26	1.52733	0.992	0.848
aRGCs	TMEM218	HSAGENE0015136	ENSG00000150433	other	protein-coding	chr11:125096545-125111763	2.52706e-15	1.48692e-10	1.52689	0.529	0.251
aRGCs	FBXL7	HSAGENE0079350	ENSG00000183580	other	protein-coding	chr5:15500180-15939795	4.0876e-14	2.40515e-09	1.52578	0.286	0.09
aRGCs	LDHA	HSAGENE0015728	ENSG00000134333	other	protein-coding	chr11:18394560-18408425	7.43546e-35	4.37502e-30	1.52539	0.992	0.843
aRGCs	E2F6	HSAGENE0053414	ENSG00000169016	other	protein-coding	chr2:11444375-11466177	3.77038e-08	0.00221849	1.52296	0.361	0.174
aRGCs	NBPF26	HSAGENE0001127	ENSG00000273136	other	protein-coding	chr1:120723949-120842110	1.92391e-08	0.00113203	1.51198	0.622	0.406
aRGCs	RARRES2	HSAGENE0091949	ENSG00000106538	other	protein-coding	chr7:150338317-150341688	5.30554e-17	3.12178e-12	1.51049	0.597	0.284
aRGCs	SAP30	HSAGENE0074601	ENSG00000164105	other	protein-coding	chr4:173369969-173377532	6.22021e-11	3.65997e-06	1.50688	0.345	0.142
aRGCs	SPATA13	HSAGENE0025291	ENSG00000182957	other	protein-coding	chr13:23979805-24307074	1.65299e-11	9.72617e-07	1.50672	0.546	0.294
aRGCs	LINC01551	HSAGENE0028638	ENSG00000186960	lncRNA	300 Mya	chr14:28765640-28823817	6.06091e-39	3.56624e-34	1.50601	0.992	0.853
aRGCs	MDFIC	HSAGENE0090684	ENSG00000135272	other	protein-coding	chr7:114922129-115019869	1.37184e-10	8.07188e-06	1.50323	0.252	0.088
aRGCs	AASS	HSAGENE0090835	ENSG00000008311	other	protein-coding	chr7:122064583-122144308	2.10358e-32	1.23774e-27	1.50293	0.773	0.299
aRGCs	MIR1915HG	HSAGENE0011162	ENSG00000204682	lncRNA	Human-specific	chr10:21486145-21497270	5.1542e-10	3.03273e-05	1.50265	0.252	0.09
aRGCs	LDLR	HSAGENE0047550	ENSG00000130164	other	protein-coding	chr19:11089462-11133914	2.47552e-13	1.4566e-08	1.50217	0.605	0.344
aRGCs	ZFPM2	HSAGENE0096214	ENSG00000169946	other	protein-coding	chr8:104590733-105804539	8.70599e-22	5.1226e-17	1.50146	0.521	0.184
aRGCs	HSAGENE0096243	HSAGENE0096243	XLOC_028197	other	other	chr8:105649806-105664337	3.17649e-19	1.86904e-14	1.49764	0.504	0.187
aRGCs	AL136366.1	HSAGENE0102020	ENSG00000225472	lncRNA	90 Mya	chr9:14317011-14358569	7.06901e-20	4.15941e-15	1.49738	0.387	0.118
aRGCs	EZH2	HSAGENE0091855	ENSG00000106462	other	protein-coding	chr7:148807375-148884325	2.44927e-22	1.44115e-17	1.49682	0.882	0.611
aRGCs	HADH	HSAGENE0072928	ENSG00000138796	other	protein-coding	chr4:107989714-108035174	3.64267e-17	2.14335e-12	1.49554	0.773	0.471
aRGCs	ZIC1	HSAGENE0068674	ENSG00000152977	other	protein-coding	chr3:147393422-147511894	4.15247e-09	0.000244331	1.49384	0.303	0.127
aRGCs	SHCBP1	HSAGENE0036649	ENSG00000171241	other	protein-coding	chr16:46578591-46621379	2.28978e-14	1.3473e-09	1.49212	0.328	0.111
aRGCs	TFAP2C	HSAGENE0062359	ENSG00000087510	other	protein-coding	chr20:56629306-56639284	5.27057e-20	3.1012e-15	1.48893	0.328	0.088
aRGCs	LRRC42	HSAGENE0007982	ENSG00000116212	other	protein-coding	chr1:53946085-53968578	2.55438e-17	1.503e-12	1.48002	0.605	0.277
aRGCs	TMA16	HSAGENE0074375	ENSG00000198498	other	protein-coding	chr4:163494442-163520539	1.59298e-19	9.37312e-15	1.47784	0.731	0.375
aRGCs	DNAH14	HSAGENE0005054	ENSG00000185842	other	protein-coding	chr1:224896262-225399391	5.70623e-08	0.00335754	1.47665	0.294	0.132
aRGCs	DNAJC9	HSAGENE0012904	ENSG00000213551	other	protein-coding	chr10:73176047-73247255	3.87473e-20	2.27989e-15	1.47512	0.849	0.555
aRGCs	THOC6	HSAGENE0036056	ENSG00000131652	other	protein-coding	chr16:3024027-3027755	9.97517e-20	5.86939e-15	1.47039	0.555	0.22
aRGCs	PLIN2	HSAGENE0102142	ENSG00000147872	other	protein-coding	chr9:19108375-19230316	3.1914e-27	1.87782e-22	1.46944	0.832	0.384
aRGCs	SEPHS1	HSAGENE0010805	ENSG00000086475	other	protein-coding	chr10:13317425-13348462	1.35865e-18	7.99429e-14	1.46944	0.706	0.382
aRGCs	SPHK1	HSAGENE0043496	ENSG00000176170	other	protein-coding	chr17:76376584-76387860	1.70279e-19	1.00192e-14	1.46724	0.252	0.056
aRGCs	AC141557.1	HSAGENE0024321	ENSG00000256673	pseudogene	pseudogene	chr12:9396824-9416648	1.09905e-09	6.4668e-05	1.46613	0.269	0.101
aRGCs	TTC23	HSAGENE0034543	ENSG00000103852	other	protein-coding	chr15:99136323-99251275	6.15519e-13	3.62171e-08	1.46342	0.269	0.084
aRGCs	MGME1	HSAGENE0060469	ENSG00000125871	other	protein-coding	chr20:17969015-17991448	4.4729e-19	2.63186e-14	1.46261	0.513	0.199
aRGCs	DNALI1	HSAGENE0007047	ENSG00000163879	other	protein-coding	chr1:37556905-37567200	3.02137e-15	1.77777e-10	1.45988	0.454	0.179
aRGCs	AL356123.2	HSAGENE0086649	ENSG00000287594	lncRNA	90 Mya	chr6:167677433-167692599	1.34322e-13	7.90353e-09	1.45749	0.277	0.085
aRGCs	E2F3	HSAGENE0086907	ENSG00000112242	other	protein-coding	chr6:20401879-20493715	2.21329e-12	1.3023e-07	1.45555	0.597	0.319
aRGCs	PLPP3	HSAGENE0008093	ENSG00000162407	other	protein-coding	chr1:56494761-56645301	4.35513e-26	2.56256e-21	1.45537	0.79	0.414
aRGCs	RFC4	HSAGENE0069843	ENSG00000163918	other	protein-coding	chr3:186789128-186807058	7.34394e-19	4.32118e-14	1.45208	0.714	0.366
aRGCs	PHLPP1	HSAGENE0045889	ENSG00000081913	other	protein-coding	chr18:62715387-62980525	2.82059e-12	1.65963e-07	1.45068	0.513	0.261
aRGCs	ZNF511	HSAGENE0010822	ENSG00000198546	other	protein-coding	chr10:133308914-133313162	1.0784e-07	0.00634529	1.44735	0.42	0.24
aRGCs	RANBP1	HSAGENE0064821	ENSG00000099901	other	protein-coding	chr22:20115938-20127355	5.28048e-27	3.10703e-22	1.44675	0.966	0.76
aRGCs	CSKMT	HSAGENE0017438	ENSG00000214756	other	protein-coding	chr11:62665309-62668496	9.33629e-08	0.00549347	1.44061	0.647	0.426
aRGCs	SHROOM3	HSAGENE0076779	ENSG00000138771	other	protein-coding	chr4:76435116-76783253	1.18946e-11	6.99877e-07	1.43857	0.403	0.175
aRGCs	LSM4	HSAGENE0048396	ENSG00000130520	other	protein-coding	chr19:18306236-18323112	5.00887e-29	2.94722e-24	1.43559	0.966	0.716
aRGCs	CHAF1A	HSAGENE0050385	ENSG00000167670	other	protein-coding	chr19:4402640-4445018	1.29269e-22	7.60617e-18	1.43349	0.479	0.153
aRGCs	CFAP298	HSAGENE0063522	ENSG00000159079	other	protein-coding	chr21:32592079-32612603	3.05232e-23	1.79598e-18	1.43141	0.933	0.589
aRGCs	SNHG1	HSAGENE0017475	ENSG00000255717	lncRNA	90 Mya	chr11:62851824-62855953	9.84195e-16	5.791e-11	1.43137	0.706	0.422
aRGCs	SNHG16	HSAGENE0043512	ENSG00000163597	lncRNA	90 Mya	chr17:76557750-76565422	5.98128e-24	3.51938e-19	1.43085	0.899	0.589
aRGCs	NEMP1	HSAGENE0023082	ENSG00000166881	other	protein-coding	chr12:57055643-57088063	6.28262e-16	3.69669e-11	1.43008	0.471	0.196
aRGCs	EFNB2	HSAGENE0024706	ENSG00000125266	other	protein-coding	chr13:106489730-106535662	3.98774e-25	2.34638e-20	1.43002	0.933	0.729
aRGCs	MFNG	HSAGENE0065989	ENSG00000100060	other	protein-coding	chr22:37469063-37486424	1.93546e-10	1.13883e-05	1.42974	0.311	0.121
aRGCs	RMI1	HSAGENE0103881	ENSG00000178966	other	protein-coding	chr9:83980733-84004244	5.94895e-13	3.50036e-08	1.42816	0.487	0.232
aRGCs	CCND2	HSAGENE0022140	ENSG00000118971	other	protein-coding	chr12:4269771-4305997	1.63403e-33	9.61465e-29	1.42755	1	0.855
aRGCs	SMC2	HSAGENE0100311	ENSG00000136824	other	protein-coding	chr9:104094260-104143885	1.5436e-15	9.08253e-11	1.42292	0.723	0.409
aRGCs	db_XLOC_031007	HSAGENE0092545	db_XLOC_031007	lncRNA	90 Mya	chr7:20410697-20415955	2.04267e-18	1.20191e-13	1.42021	0.714	0.362
aRGCs	HBE1	HSAGENE0016863	ENSG00000213931	other	protein-coding	chr11:5268345-5505652	4.43565e-41	2.60993e-36	1.41579	0.605	0.16
aRGCs	MAPKAPK3	HSAGENE0071439	ENSG00000114738	other	protein-coding	chr3:50611520-50649291	2.92928e-11	1.72359e-06	1.41449	0.303	0.112
aRGCs	SNRPA	HSAGENE0050057	ENSG00000077312	other	protein-coding	chr19:40750637-40765947	2.95623e-25	1.73945e-20	1.41345	0.824	0.406
aRGCs	ACTL6A	HSAGENE0069519	ENSG00000136518	other	protein-coding	chr3:179562886-179588407	5.73969e-26	3.37723e-21	1.41315	0.807	0.376
aRGCs	FAM107A	HSAGENE0071769	ENSG00000168309	other	protein-coding	chr3:58564117-58627610	3.74893e-13	2.20587e-08	1.41017	0.681	0.469
aRGCs	HSAGENE0020402	HSAGENE0020402	XLOC_007118	lncRNA	90 Mya	chr12:120292821-120293415	2.42646e-43	1.42773e-38	1.40541	0.269	0.031
aRGCs	SYNE2	HSAGENE0029642	ENSG00000054654	other	protein-coding	chr14:63761899-64226439	4.97596e-30	2.92785e-25	1.40395	0.992	0.778
aRGCs	USP39	HSAGENE0059572	ENSG00000168883	other	protein-coding	chr2:85602760-85649284	3.42968e-15	2.01802e-10	1.39615	0.714	0.42
aRGCs	VRK1	HSAGENE0030823	ENSG00000100749	other	protein-coding	chr14:96797304-96977792	1.06396e-30	6.26035e-26	1.39559	0.882	0.408
aRGCs	HSAGENE0020409	HSAGENE0020409	XLOC_006397	lncRNA	Human-specific	chr12:120325649-120343107	3.79697e-22	2.23414e-17	1.39476	0.479	0.154
aRGCs	ELP4	HSAGENE0016077	ENSG00000109911	other	protein-coding	chr11:31509755-31790324	1.14596e-16	6.74282e-12	1.39338	0.571	0.25
aRGCs	MIS18BP1	HSAGENE0029086	ENSG00000129534	other	protein-coding	chr14:45203190-45253540	6.20792e-23	3.65274e-18	1.39093	0.798	0.443
aRGCs	CRNDE	HSAGENE0037030	ENSG00000245694	lncRNA	300 Mya	chr16:54845189-54929189	4.69154e-09	0.00027605	1.38503	0.294	0.121
aRGCs	SCARA3	HSAGENE0097891	ENSG00000168077	other	protein-coding	chr8:27633424-27676776	7.18047e-09	0.000422499	1.38179	0.353	0.165
aRGCs	HDGF	HSAGENE0002327	ENSG00000143321	other	protein-coding	chr1:156741742-156767900	1.33363e-13	7.84709e-09	1.38171	0.773	0.562
aRGCs	ZFP36L1	HSAGENE0029839	ENSG00000185650	other	protein-coding	chr14:68787660-68796383	2.46902e-30	1.45277e-25	1.37906	0.958	0.643
aRGCs	LINC01965	HSAGENE0052935	ENSG00000256637	lncRNA	90 Mya	chr2:103873886-104103593	4.54028e-14	2.6715e-09	1.37839	0.672	0.416
aRGCs	AC013391.3	HSAGENE0034175	ENSG00000261478	lncRNA	Human-specific	chr15:89508961-89517018	2.88334e-12	1.69656e-07	1.37833	0.504	0.238
aRGCs	AC074135.1	HSAGENE0048891	ENSG00000267886	lncRNA	25 Mya	chr19:23075201-23114470	1.04986e-17	6.17736e-13	1.3779	0.706	0.368
aRGCs	PRDM16	HSAGENE0006603	ENSG00000142611	other	protein-coding	chr1:3069125-3438621	1.06914e-11	6.29083e-07	1.37483	0.353	0.142
aRGCs	DDX11	HSAGENE0021828	ENSG00000013573	other	protein-coding	chr12:31073850-31104799	1.50484e-21	8.85449e-17	1.37458	0.504	0.177
aRGCs	AAMDC	HSAGENE0018629	ENSG00000087884	other	protein-coding	chr11:77821061-77918550	1.5837e-12	9.31846e-08	1.36745	0.546	0.278
aRGCs	POLA2	HSAGENE0017705	ENSG00000014138	other	protein-coding	chr11:65261920-65305589	5.63258e-07	0.0331421	1.36505	0.269	0.124
aRGCs	NAPEPLD	HSAGENE0090355	ENSG00000161048	other	protein-coding	chr7:103099776-103149560	5.35348e-12	3.14999e-07	1.36451	0.521	0.259
aRGCs	ECI1	HSAGENE0035482	ENSG00000167969	other	protein-coding	chr16:2239402-2252300	1.8723e-10	1.10166e-05	1.36416	0.429	0.207
aRGCs	DUT	HSAGENE0032426	ENSG00000128951	other	protein-coding	chr15:48331011-48343373	2.65562e-22	1.56257e-17	1.36321	0.933	0.719
aRGCs	LIMD1	HSAGENE0071017	ENSG00000144791	other	protein-coding	chr3:45555394-45686341	1.03356e-12	6.08145e-08	1.36281	0.387	0.155
aRGCs	ST18	HSAGENE0098675	ENSG00000147488	other	protein-coding	chr8:52110391-52460959	1.02092e-32	6.00709e-28	1.36184	0.613	0.185
aRGCs	GNG5	HSAGENE0008890	ENSG00000174021	other	protein-coding	chr1:84498325-84506678	9.03623e-25	5.31692e-20	1.36047	0.941	0.664
aRGCs	CHD7	HSAGENE0098931	ENSG00000171316	other	protein-coding	chr8:60678740-60868028	9.41911e-27	5.54221e-22	1.35988	0.916	0.609
aRGCs	KCTD6	HSAGENE0071766	ENSG00000168301	other	protein-coding	chr3:58492086-58502360	1.27889e-13	7.52499e-09	1.35696	0.588	0.303
aRGCs	G3BP1	HSAGENE0079281	ENSG00000145907	other	protein-coding	chr5:151771045-151812911	1.3933e-21	8.19816e-17	1.35403	0.933	0.666
aRGCs	RPA1	HSAGENE0039752	ENSG00000132383	other	protein-coding	chr17:1829702-1900082	1.24349e-20	7.31672e-16	1.35362	0.723	0.355
aRGCs	AC010615.2	HSAGENE0048751	ENSG00000268119	lncRNA	90 Mya	chr19:21440697-21464088	7.02022e-18	4.1307e-13	1.35348	0.622	0.29
aRGCs	PHF10	HSAGENE0086742	ENSG00000130024	other	protein-coding	chr6:169703668-169725566	3.43182e-13	2.01928e-08	1.35326	0.672	0.395
aRGCs	BRIX1	HSAGENE0080838	ENSG00000113460	other	protein-coding	chr5:34915677-34925996	5.53494e-15	3.25676e-10	1.35323	0.714	0.433
aRGCs	SDC2	HSAGENE0100050	ENSG00000169439	other	protein-coding	chr8:96493813-96611790	1.07313e-10	6.31427e-06	1.35319	0.42	0.192
aRGCs	TFPI2	HSAGENE0095453	ENSG00000105825	other	protein-coding	chr7:93884944-93890905	2.43418e-40	1.43227e-35	1.35111	0.538	0.125
aRGCs	SKA2	HSAGENE0042442	ENSG00000182628	other	protein-coding	chr17:59109857-59155324	1.66054e-23	9.77064e-19	1.35089	0.992	0.715
aRGCs	PKM	HSAGENE0033338	ENSG00000067225	other	protein-coding	chr15:72198856-72232278	1.36551e-29	8.03465e-25	1.34929	1	0.913
aRGCs	NKAIN3	HSAGENE0098979	ENSG00000185942	other	protein-coding	chr8:62248148-63014000	9.01842e-21	5.30644e-16	1.34773	0.916	0.684
aRGCs	NCBP2AS2	HSAGENE0070219	ENSG00000270170	other	protein-coding	chr3:196942674-196943543	1.79159e-14	1.05417e-09	1.34715	0.723	0.415
aRGCs	H2AZ2	HSAGENE0093510	ENSG00000105968	other	protein-coding	chr7:44826732-44848087	7.41718e-23	4.36427e-18	1.34665	0.975	0.774
aRGCs	CEP152	HSAGENE0032438	ENSG00000103995	other	protein-coding	chr15:48711791-48811146	4.02578e-20	2.36877e-15	1.34662	0.504	0.182
aRGCs	TCF19	HSAGENE0087572	ENSG00000137310	other	protein-coding	chr6:31158547-31167159	1.94983e-11	1.14728e-06	1.34611	0.252	0.082
aRGCs	DLL1	HSAGENE0086787	ENSG00000198719	other	protein-coding	chr6:170282206-170306565	2.04266e-18	1.2019e-13	1.33879	0.571	0.249
aRGCs	LFNG	HSAGENE0092742	ENSG00000106003	other	protein-coding	chr7:2512529-2529177	5.07552e-12	2.98644e-07	1.33717	0.252	0.08
aRGCs	ESPL1	HSAGENE0022743	ENSG00000135476	other	protein-coding	chr12:53268267-53293638	6.76696e-25	3.98168e-20	1.33375	0.252	0.045
aRGCs	TMEM237	HSAGENE0055763	ENSG00000155755	other	protein-coding	chr2:201620184-201643570	5.18411e-17	3.05033e-12	1.32942	0.731	0.416
aRGCs	SERTAD4	HSAGENE0004545	ENSG00000082497	other	protein-coding	chr1:210232796-210246631	7.90901e-15	4.65366e-10	1.32926	0.269	0.078
aRGCs	MRPL11	HSAGENE0017870	ENSG00000174547	other	protein-coding	chr11:66435075-66466738	2.22178e-14	1.30729e-09	1.32898	0.731	0.456
aRGCs	CCDC150	HSAGENE0055566	ENSG00000144395	other	protein-coding	chr2:196639554-196763821	1.71399e-08	0.00100851	1.32852	0.252	0.099
aRGCs	CCN1	HSAGENE0008937	ENSG00000142871	other	protein-coding	chr1:85580761-85584589	9.86529e-09	0.000580474	1.32841	0.303	0.131
aRGCs	CDC25A	HSAGENE0071188	ENSG00000164045	other	protein-coding	chr3:48157146-48188417	1.0434e-25	6.13934e-21	1.32828	0.303	0.062
aRGCs	ODC1	HSAGENE0052952	ENSG00000115758	other	protein-coding	chr2:10439968-10448592	5.20805e-25	3.06441e-20	1.32753	0.958	0.68
aRGCs	FAM114A1	HSAGENE0075671	ENSG00000197712	other	protein-coding	chr4:38867677-38945739	1.82961e-17	1.07655e-12	1.32702	0.437	0.152
aRGCs	UBE2S	HSAGENE0051741	ENSG00000108106	other	protein-coding	chr19:55399745-55407788	1.5146e-13	8.9119e-09	1.32302	0.79	0.536
aRGCs	PLAUR	HSAGENE0050344	ENSG00000011422	other	protein-coding	chr19:43646095-43670547	1.13324e-11	6.66798e-07	1.32204	0.353	0.139
aRGCs	BRCA2	HSAGENE0025592	ENSG00000139618	other	protein-coding	chr13:32315086-32400268	5.76396e-08	0.00339152	1.31709	0.252	0.104
aRGCs	BDH2	HSAGENE0072822	ENSG00000164039	other	protein-coding	chr4:103077592-103099870	1.38001e-12	8.11996e-08	1.31635	0.412	0.17
aRGCs	PEG3	HSAGENE0051899	ENSG00000198300	other	protein-coding	chr19:56810077-56840728	2.6739e-15	1.57332e-10	1.31576	0.723	0.403
aRGCs	BARD1	HSAGENE0056191	ENSG00000138376	other	protein-coding	chr2:214725646-214809699	8.89804e-18	5.23561e-13	1.31067	0.563	0.242
aRGCs	H2BC9	HSAGENE0087144	ENSG00000275713	other	protein-coding	chr6:26251539-26261531	2.14212e-16	1.26042e-11	1.30617	0.37	0.119
aRGCs	TEX30	HSAGENE0024648	ENSG00000151287	other	protein-coding	chr13:102765888-102773812	2.94572e-20	1.73326e-15	1.30352	0.714	0.34
aRGCs	MPPED2	HSAGENE0016041	ENSG00000066382	other	protein-coding	chr11:30383306-30587565	8.41171e-29	4.94945e-24	1.30308	0.992	0.819
aRGCs	ZADH2	HSAGENE0046202	ENSG00000180011	other	protein-coding	chr18:75195113-75209139	7.75788e-07	0.0456474	1.30272	0.529	0.346
aRGCs	RAD54L	HSAGENE0007617	ENSG00000085999	other	protein-coding	chr1:46246461-46278553	6.2502e-25	3.67762e-20	1.3024	0.294	0.06
aRGCs	MRC2	HSAGENE0042659	ENSG00000011028	other	protein-coding	chr17:62627670-62693597	3.54578e-10	2.08633e-05	1.30149	0.454	0.219
aRGCs	IGSF9	HSAGENE0002549	ENSG00000085552	other	protein-coding	chr1:159926715-159945684	7.6703e-20	4.5132e-15	1.30114	0.672	0.307
aRGCs	SMO	HSAGENE0091085	ENSG00000128602	other	protein-coding	chr7:129188633-129214954	7.19175e-13	4.23163e-08	1.29225	0.319	0.115
aRGCs	HAUS8	HSAGENE0048248	ENSG00000131351	other	protein-coding	chr19:17049729-17075625	2.15965e-07	0.0127074	1.29221	0.286	0.128
aRGCs	MSH6	HSAGENE0058279	ENSG00000116062	other	protein-coding	chr2:47693432-47810063	9.24633e-23	5.44054e-18	1.29209	0.807	0.449
aRGCs	PRDX6	HSAGENE0003185	ENSG00000117592	other	protein-coding	chr1:173477330-173488815	1.78763e-15	1.05184e-10	1.28627	0.866	0.581
aRGCs	MIR9-3HG	HSAGENE0034161	ENSG00000255571	lncRNA	300 Mya	chr15:89361579-89399208	4.43998e-14	2.61248e-09	1.28374	0.815	0.544
aRGCs	RGMA	HSAGENE0034363	ENSG00000182175	other	protein-coding	chr15:93029705-93089369	7.68903e-14	4.52422e-09	1.28272	0.597	0.3
aRGCs	GKAP1	HSAGENE0103862	ENSG00000165113	other	protein-coding	chr9:83739423-83829516	7.59619e-13	4.4696e-08	1.28066	0.496	0.229
aRGCs	AK2	HSAGENE0006809	ENSG00000004455	other	protein-coding	chr1:33007940-33080996	2.4886e-12	1.46429e-07	1.28028	0.773	0.526
aRGCs	ANAPC16	HSAGENE0012854	ENSG00000166295	other	protein-coding	chr10:72216000-72236790	2.33768e-26	1.37549e-21	1.28013	1	0.773
aRGCs	SHMT2	HSAGENE0023098	ENSG00000182199	other	protein-coding	chr12:57228879-57234935	2.38476e-14	1.40319e-09	1.27916	0.605	0.307
aRGCs	PHF21B	HSAGENE0066568	ENSG00000056487	other	protein-coding	chr22:44881105-45010005	3.54153e-14	2.08384e-09	1.27842	0.546	0.268
aRGCs	WDR76	HSAGENE0032238	ENSG00000092470	other	protein-coding	chr15:43826980-43868412	6.92022e-13	4.07186e-08	1.2768	0.403	0.166
aRGCs	TUBA1C	HSAGENE0022433	ENSG00000167553	other	protein-coding	chr12:49188736-49274600	3.19381e-10	1.87924e-05	1.27678	0.697	0.448
aRGCs	FANCD2	HSAGENE0067107	ENSG00000144554	other	protein-coding	chr3:10026414-10101942	4.31763e-11	2.5405e-06	1.27541	0.303	0.116
aRGCs	PALLD	HSAGENE0074474	ENSG00000129116	other	protein-coding	chr4:168497052-168928457	9.12342e-12	5.36822e-07	1.27316	0.588	0.342
aRGCs	RNASEH2A	HSAGENE0047816	ENSG00000104889	other	protein-coding	chr19:12806584-12813640	2.98667e-18	1.75736e-13	1.27304	0.454	0.166
aRGCs	PSAT1	HSAGENE0103748	ENSG00000135069	other	protein-coding	chr9:78297125-78330093	4.54754e-21	2.67577e-16	1.27268	0.815	0.471
aRGCs	SALL3	HSAGENE0046346	ENSG00000256463	other	protein-coding	chr18:78980202-79002677	4.9129e-09	0.000289075	1.27065	0.412	0.207
aRGCs	TMX1	HSAGENE0029235	ENSG00000139921	other	protein-coding	chr14:51240162-51257655	1.54432e-17	9.08679e-13	1.26914	0.807	0.491
aRGCs	CENPH	HSAGENE0081734	ENSG00000153044	other	protein-coding	chr5:69189539-69210381	1.4585e-09	8.58181e-05	1.26872	0.378	0.179
aRGCs	SERINC2	HSAGENE0006665	ENSG00000168528	other	protein-coding	chr1:31409565-31435093	2.47524e-18	1.45643e-13	1.2682	0.504	0.192
aRGCs	GLO1	HSAGENE0088144	ENSG00000124767	other	protein-coding	chr6:38675925-38703164	5.03508e-21	2.96264e-16	1.26726	0.916	0.632
aRGCs	LINC01109	HSAGENE0099459	ENSG00000271167	lncRNA	300 Mya	chr8:76402795-76409484	9.41005e-08	0.00553687	1.26601	0.563	0.351
aRGCs	NUP107	HSAGENE0023556	ENSG00000111581	other	protein-coding	chr12:68686951-68745809	4.41021e-13	2.59497e-08	1.26501	0.63	0.376
aRGCs	ZW10	HSAGENE0014533	ENSG00000086827	other	protein-coding	chr11:113733187-113773743	1.22416e-10	7.20298e-06	1.26461	0.294	0.112
aRGCs	SLC4A2	HSAGENE0092004	ENSG00000164889	other	protein-coding	chr7:151057210-151076715	8.77889e-12	5.1655e-07	1.26256	0.395	0.166
aRGCs	MAGOH	HSAGENE0007946	ENSG00000162385	other	protein-coding	chr1:53226900-53238518	1.1568e-07	0.00680664	1.26038	0.437	0.237
aRGCs	CRYZ	HSAGENE0008614	ENSG00000116791	other	protein-coding	chr1:74704608-74733408	5.54685e-10	3.26377e-05	1.25918	0.311	0.125
aRGCs	NUP35	HSAGENE0055264	ENSG00000163002	other	protein-coding	chr2:183117513-183161696	8.67464e-14	5.10416e-09	1.25781	0.588	0.302
aRGCs	ZCCHC3	HSAGENE0060943	ENSG00000247315	other	protein-coding	chr20:297570-300321	1.1155e-11	6.56358e-07	1.25461	0.613	0.344
aRGCs	DARS1	HSAGENE0054098	ENSG00000115866	other	protein-coding	chr2:135905881-135986100	6.62556e-18	3.89848e-13	1.25426	0.899	0.626
aRGCs	GYG2	HSAGENE0106331	ENSG00000056998	other	protein-coding	chrX:2828579-2911005	1.79053e-07	0.0105355	1.25314	0.311	0.151
aRGCs	HDAC1	HSAGENE0006733	ENSG00000116478	other	protein-coding	chr1:32291939-32333640	8.34259e-14	4.90878e-09	1.2513	0.546	0.266
aRGCs	TMPO	HSAGENE0024498	ENSG00000120802	other	protein-coding	chr12:98515129-98551500	8.41196e-23	4.9496e-18	1.24989	0.958	0.7
aRGCs	TRAIP	HSAGENE0071353	ENSG00000183763	other	protein-coding	chr3:49828601-49856574	5.06302e-11	2.97908e-06	1.24868	0.294	0.108
aRGCs	CCNE2	HSAGENE0099997	ENSG00000175305	other	protein-coding	chr8:94879770-94896678	2.08391e-19	1.22617e-14	1.24686	0.429	0.145
aRGCs	GINS3	HSAGENE0037222	ENSG00000181938	other	protein-coding	chr16:58295080-58406147	1.21336e-12	7.1394e-08	1.24542	0.269	0.085
aRGCs	DHX40	HSAGENE0042476	ENSG00000108406	other	protein-coding	chr17:59565558-59608394	4.31338e-22	2.53799e-17	1.24413	0.815	0.439
aRGCs	BAZ1A	HSAGENE0028832	ENSG00000198604	other	protein-coding	chr14:34752531-34875647	1.13852e-16	6.69907e-12	1.24368	0.723	0.378
aRGCs	MEPCE	HSAGENE0090124	ENSG00000146834	other	protein-coding	chr7:100428790-100434671	1.0529e-09	6.19528e-05	1.24365	0.454	0.239
aRGCs	C5orf34	HSAGENE0081101	ENSG00000172244	other	protein-coding	chr5:43486709-43515148	2.70086e-25	1.58918e-20	1.24131	0.303	0.061
aRGCs	TIPIN	HSAGENE0033126	ENSG00000075131	other	protein-coding	chr15:66336191-66386881	3.21428e-07	0.0189128	1.23725	0.353	0.183
aRGCs	db_XLOC_035862	HSAGENE0105615	db_XLOC_035862	lncRNA	90 Mya	chrX:140581981-140718084	1.18129e-09	6.95071e-05	1.23565	0.261	0.094
aRGCs	BBX	HSAGENE0067280	ENSG00000114439	other	protein-coding	chr3:107522936-107811498	2.84393e-16	1.67337e-11	1.23559	0.731	0.415
aRGCs	DKC1	HSAGENE0105990	ENSG00000130826	other	protein-coding	chrX:154762742-154777689	4.13312e-14	2.43193e-09	1.23394	0.723	0.426
aRGCs	HSAGENE0011265	HSAGENE0011265	XLOC_003059	lncRNA	Human-specific	chr10:24248764-24258551	9.87599e-14	5.81103e-09	1.23364	0.345	0.123
aRGCs	RFX5-AS1	HSAGENE0001825	ENSG00000237976	lncRNA	90 Mya	chr1:151346967-151348027	1.29485e-15	7.6189e-11	1.23239	0.336	0.105
aRGCs	C1orf109	HSAGENE0007054	ENSG00000116922	other	protein-coding	chr1:37681570-37692318	2.80244e-07	0.0164896	1.23015	0.462	0.266
aRGCs	FANCC	HSAGENE0104324	ENSG00000158169	other	protein-coding	chr9:95098869-95427032	4.94421e-09	0.000290918	1.23001	0.294	0.12
aRGCs	RFC3	HSAGENE0025643	ENSG00000133119	other	protein-coding	chr13:33818069-33966930	5.25053e-11	3.08941e-06	1.22996	0.58	0.328
aRGCs	COMMD4	HSAGENE0033541	ENSG00000140365	other	protein-coding	chr15:75336020-75343224	1.56454e-11	9.20575e-07	1.22981	0.739	0.511
aRGCs	RFC2	HSAGENE0094799	ENSG00000049541	other	protein-coding	chr7:74231480-74254458	5.39989e-18	3.17729e-13	1.22868	0.824	0.466
aRGCs	NT5C	HSAGENE0043348	ENSG00000125458	other	protein-coding	chr17:75130153-75131874	3.34878e-10	1.97042e-05	1.22621	0.731	0.529
aRGCs	ANP32B	HSAGENE0104466	ENSG00000136938	other	protein-coding	chr9:97983341-98015943	1.7312e-21	1.01864e-16	1.22443	0.891	0.662
aRGCs	LGALS3BP	HSAGENE0043712	ENSG00000108679	other	protein-coding	chr17:78971238-78989839	1.77597e-12	1.04498e-07	1.22404	0.546	0.28
aRGCs	KCTD9	HSAGENE0097808	ENSG00000104756	other	protein-coding	chr8:25427847-25458610	5.29081e-09	0.000311312	1.22394	0.252	0.097
aRGCs	MSI2	HSAGENE0042320	ENSG00000153944	other	protein-coding	chr17:57255851-57684689	1.2264e-11	7.21616e-07	1.22307	0.723	0.472
aRGCs	ERBB2	HSAGENE0041122	ENSG00000141736	other	protein-coding	chr17:39687914-39730426	8.79944e-09	0.000517759	1.22299	0.269	0.107
aRGCs	POLD3	HSAGENE0018446	ENSG00000077514	other	protein-coding	chr11:74493851-74669117	1.70271e-16	1.00187e-11	1.22024	0.538	0.242
aRGCs	EEF1E1	HSAGENE0089378	ENSG00000124802	other	protein-coding	chr6:8073270-8102559	1.56463e-12	9.20631e-08	1.21835	0.739	0.473
aRGCs	PPAT	HSAGENE0076191	ENSG00000128059	other	protein-coding	chr4:56393359-56435964	2.78099e-14	1.63633e-09	1.2182	0.563	0.264
aRGCs	SNRNP40	HSAGENE0006648	ENSG00000060688	other	protein-coding	chr1:31259568-31296802	2.79944e-14	1.64719e-09	1.21708	0.723	0.436
aRGCs	CPSF3	HSAGENE0059900	ENSG00000119203	other	protein-coding	chr2:9423628-9473525	1.76954e-13	1.0412e-08	1.21679	0.639	0.349
aRGCs	HAUS1	HSAGENE0045356	ENSG00000152240	other	protein-coding	chr18:46104347-46128523	9.31518e-15	5.48105e-10	1.21482	0.756	0.485
aRGCs	NCAPG2	HSAGENE0092380	ENSG00000146918	other	protein-coding	chr7:158631143-158704818	4.56933e-10	2.6886e-05	1.21478	0.361	0.163
aRGCs	SPICE1	HSAGENE0067424	ENSG00000163611	other	protein-coding	chr3:113442718-113515187	1.82222e-11	1.0722e-06	1.213	0.361	0.148
aRGCs	SMARCC1	HSAGENE0071131	ENSG00000173473	other	protein-coding	chr3:47585269-47782106	1.90464e-11	1.12069e-06	1.21074	0.798	0.598
aRGCs	SAYSD1	HSAGENE0088159	ENSG00000112167	other	protein-coding	chr6:39104063-39115186	2.35309e-10	1.38456e-05	1.20946	0.504	0.267
aRGCs	FANCL	HSAGENE0058562	ENSG00000115392	other	protein-coding	chr2:58159067-58241388	1.86365e-09	0.000109657	1.20857	0.664	0.464
aRGCs	NSMCE2	HSAGENE0096706	ENSG00000156831	other	protein-coding	chr8:125091679-125367180	7.54252e-13	4.43802e-08	1.20817	0.529	0.252
aRGCs	DLEU1	HSAGENE0026166	ENSG00000176124	lncRNA	90 Mya	chr13:50081938-50906856	2.79114e-07	0.0164231	1.20635	0.294	0.137
aRGCs	TFDP2	HSAGENE0068535	ENSG00000114126	other	protein-coding	chr3:141944171-142149544	1.54072e-17	9.06558e-13	1.20604	0.798	0.472
aRGCs	GAREM2	HSAGENE0057467	ENSG00000157833	other	protein-coding	chr2:26173087-26190259	5.95352e-14	3.50305e-09	1.20493	0.849	0.617
aRGCs	CTPS1	HSAGENE0007306	ENSG00000171793	other	protein-coding	chr1:40979688-41012567	3.93369e-12	2.31458e-07	1.2044	0.563	0.298
aRGCs	PXMP2	HSAGENE0021235	ENSG00000176894	other	protein-coding	chr12:132687587-132704985	3.99704e-14	2.35186e-09	1.20302	0.63	0.334
aRGCs	FLNA	HSAGENE0105945	ENSG00000196924	other	protein-coding	chrX:154348524-154374634	3.25911e-11	1.91766e-06	1.20294	0.773	0.51
aRGCs	ZNF423	HSAGENE0036812	ENSG00000102935	other	protein-coding	chr16:49487524-49857919	3.30241e-13	1.94314e-08	1.20283	0.462	0.21
aRGCs	LTBP4	HSAGENE0050043	ENSG00000090006	other	protein-coding	chr19:40592431-40630168	8.15437e-13	4.79803e-08	1.20059	0.639	0.355
aRGCs	CTDSP2	HSAGENE0023173	ENSG00000175215	other	protein-coding	chr12:57819872-57846890	1.36203e-12	8.01419e-08	1.20002	0.714	0.423
aRGCs	NUDT5	HSAGENE0010337	ENSG00000165609	other	protein-coding	chr10:12165330-12196144	1.25768e-16	7.40022e-12	1.19921	0.807	0.49
aRGCs	HSPB11	HSAGENE0007977	ENSG00000081870	other	protein-coding	chr1:53913205-53946306	4.79156e-13	2.81935e-08	1.1973	0.731	0.477
aRGCs	EEF1D	HSAGENE0097260	ENSG00000104529	other	protein-coding	chr8:143579668-143599541	2.98375e-28	1.75564e-23	1.19719	0.992	0.894
aRGCs	BET1	HSAGENE0095459	ENSG00000105829	other	protein-coding	chr7:93962677-94004382	2.97372e-08	0.00174974	1.19692	0.445	0.248
aRGCs	SKP2	HSAGENE0080876	ENSG00000145604	other	protein-coding	chr5:36151989-36197501	5.3543e-16	3.15047e-11	1.19688	0.521	0.215
aRGCs	LIG1	HSAGENE0050820	ENSG00000105486	other	protein-coding	chr19:48115445-48170659	4.64409e-14	2.73258e-09	1.19661	0.655	0.347
aRGCs	HSAGENE0001619	HSAGENE0001619	XLOC_000957	lncRNA	Human-specific	chr1:149469585-149473642	5.75814e-09	0.000338809	1.19341	0.487	0.267
aRGCs	ZNF217	HSAGENE0062269	ENSG00000171940	other	protein-coding	chr20:53567004-53609907	1.05541e-08	0.000621003	1.19308	0.328	0.146
aRGCs	DNMT1	HSAGENE0047430	ENSG00000130816	other	protein-coding	chr19:10133342-10231286	6.92695e-19	4.07582e-14	1.19153	0.933	0.715
aRGCs	SDHAF3	HSAGENE0095552	ENSG00000196636	other	protein-coding	chr7:97117399-97182982	1.18836e-08	0.000699232	1.18927	0.479	0.271
aRGCs	RIDA	HSAGENE0100109	ENSG00000132541	other	protein-coding	chr8:98102344-98117171	1.04862e-08	0.000617006	1.18655	0.538	0.318
aRGCs	MCM8	HSAGENE0062516	ENSG00000125885	other	protein-coding	chr20:5950652-5998977	1.48161e-09	8.71778e-05	1.18607	0.294	0.119
aRGCs	SIVA1	HSAGENE0027723	ENSG00000184990	other	protein-coding	chr14:104753147-104771259	2.72375e-14	1.60265e-09	1.18566	0.832	0.594
aRGCs	WDR54	HSAGENE0059252	ENSG00000005448	other	protein-coding	chr2:74421678-74425820	6.03521e-13	3.55112e-08	1.18561	0.824	0.561
aRGCs	AC099792.1	HSAGENE0008217	ENSG00000231252	lncRNA	300 Mya	chr1:60659631-60868465	1.61552e-17	9.50574e-13	1.18391	0.412	0.138
aRGCs	HNRNPD	HSAGENE0076943	ENSG00000138668	other	protein-coding	chr4:82351603-82374503	7.94042e-18	4.67214e-13	1.18388	0.958	0.824
aRGCs	RGS3	HSAGENE0100639	ENSG00000138835	other	protein-coding	chr9:113443271-113597743	2.31541e-07	0.0136239	1.18276	0.336	0.168
aRGCs	TMSB15A	HSAGENE0104709	ENSG00000158164	other	protein-coding	chrX:102513682-102516739	1.26406e-28	7.43773e-24	1.18199	0.992	0.842
aRGCs	VEGFA	HSAGENE0088458	ENSG00000112715	other	protein-coding	chr6:43770184-43786487	2.99872e-08	0.00176445	1.18188	0.555	0.334
aRGCs	LINC02595	HSAGENE0106630	ENSG00000231566	lncRNA	90 Mya	chrX:45768503-45851584	5.1877e-17	3.05244e-12	1.18132	0.555	0.231
aRGCs	CYREN	HSAGENE0091313	ENSG00000122783	other	protein-coding	chr7:135092205-135170816	3.91276e-07	0.0230227	1.17779	0.462	0.273
aRGCs	STK39	HSAGENE0054763	ENSG00000198648	other	protein-coding	chr2:167954020-168247595	1.86374e-07	0.0109663	1.17661	0.437	0.248
aRGCs	HNRNPF	HSAGENE0011915	ENSG00000169813	other	protein-coding	chr10:43385212-43409303	3.96219e-19	2.33135e-14	1.17493	0.933	0.715
aRGCs	CYYR1	HSAGENE0063319	ENSG00000166265	other	protein-coding	chr21:26466209-26573298	9.7639e-12	5.74508e-07	1.17461	0.277	0.095
aRGCs	PEX2	HSAGENE0099481	ENSG00000164751	other	protein-coding	chr8:76980258-77001044	3.9126e-10	2.30218e-05	1.1744	0.58	0.336
aRGCs	NUDT1	HSAGENE0092606	ENSG00000106268	other	protein-coding	chr7:2242223-2251383	6.20715e-16	3.65229e-11	1.17421	0.849	0.59
aRGCs	ZNF93	HSAGENE0048597	ENSG00000184635	other	protein-coding	chr19:19900913-19963464	4.66476e-10	2.74475e-05	1.17398	0.37	0.162
aRGCs	MRPL2	HSAGENE0088388	ENSG00000112651	other	protein-coding	chr6:43054029-43059438	3.72683e-11	2.19287e-06	1.17355	0.689	0.416
aRGCs	NXN	HSAGENE0043784	ENSG00000167693	other	protein-coding	chr17:799182-980422	1.00394e-12	5.9072e-08	1.17355	0.555	0.281
aRGCs	CENPV	HSAGENE0039581	ENSG00000166582	other	protein-coding	chr17:16342534-16353656	1.30426e-17	7.67427e-13	1.17349	0.866	0.606
aRGCs	PDLIM7	HSAGENE0080133	ENSG00000196923	other	protein-coding	chr5:177483394-177497610	5.55659e-15	3.2695e-10	1.17328	0.824	0.541
aRGCs	RAB8B	HSAGENE0032926	ENSG00000166128	other	protein-coding	chr15:63189545-63267778	7.35087e-19	4.32525e-14	1.17326	0.824	0.517
aRGCs	NXPH4	HSAGENE0023097	ENSG00000182379	other	protein-coding	chr12:57216794-57226449	6.45868e-29	3.80029e-24	1.17268	0.336	0.066
aRGCs	AC008543.1	HSAGENE0047624	ENSG00000197332	lncRNA	90 Mya	chr19:11639721-11686569	1.03341e-08	0.00060806	1.17238	0.336	0.151
aRGCs	LHX2	HSAGENE0100959	ENSG00000106689	other	protein-coding	chr9:123999697-124033420	4.18312e-21	2.46135e-16	1.17149	0.95	0.759
aRGCs	NUDCD2	HSAGENE0079566	ENSG00000170584	other	protein-coding	chr5:163446526-163460273	1.10938e-10	6.52762e-06	1.17047	0.739	0.533
aRGCs	IL33	HSAGENE0103229	ENSG00000137033	other	protein-coding	chr9:6215082-6257983	1.32313e-13	7.78529e-09	1.16832	0.269	0.08
aRGCs	RPL39L	HSAGENE0069858	ENSG00000163923	other	protein-coding	chr3:187120948-187180908	1.09829e-11	6.46236e-07	1.16554	0.672	0.391
aRGCs	S1PR1	HSAGENE0000306	ENSG00000170989	other	protein-coding	chr1:101236739-101243713	1.4564e-11	8.56947e-07	1.16331	0.395	0.176
aRGCs	AL139353.1	HSAGENE0028731	ENSG00000203546	other	protein-coding	chr14:31334312-31457441	6.77015e-07	0.0398355	1.16232	0.277	0.131
aRGCs	HILPDA	HSAGENE0091006	ENSG00000135245	other	protein-coding	chr7:128455849-128458418	1.72712e-14	1.01624e-09	1.16202	0.723	0.422
aRGCs	TOB1	HSAGENE0042120	ENSG00000141232	other	protein-coding	chr17:50862008-50867978	2.67116e-09	0.000157171	1.16133	0.571	0.332
aRGCs	HSAGENE0034166	HSAGENE0034166	XLOC_009348	other	protein-coding	chr15:89400191-89507631	1.04355e-19	6.14023e-15	1.16074	0.95	0.77
aRGCs	SAPCD2	HSAGENE0101866	ENSG00000186193	other	protein-coding	chr9:137062127-137070574	3.52568e-10	2.07451e-05	1.15992	0.277	0.102
aRGCs	TRIM24	HSAGENE0091398	ENSG00000122779	other	protein-coding	chr7:138460236-138589996	3.49535e-12	2.05667e-07	1.15918	0.739	0.492
aRGCs	MACROH2A2	HSAGENE0012758	ENSG00000099284	other	protein-coding	chr10:70052544-70112282	5.87735e-19	3.45823e-14	1.1564	0.866	0.562
aRGCs	TET1	HSAGENE0012677	ENSG00000138336	other	protein-coding	chr10:68560337-68694487	4.53397e-11	2.66779e-06	1.15602	0.697	0.476
aRGCs	RAI14	HSAGENE0080822	ENSG00000039560	other	protein-coding	chr5:34656328-34833675	6.13838e-10	3.61182e-05	1.15582	0.655	0.41
aRGCs	TEAD1	HSAGENE0015221	ENSG00000187079	other	protein-coding	chr11:12674421-12944737	4.67995e-10	2.75368e-05	1.15472	0.513	0.276
aRGCs	EPHA7	HSAGENE0089697	ENSG00000135333	other	protein-coding	chr6:93240020-93419687	6.7019e-17	3.9434e-12	1.15461	0.731	0.372
aRGCs	SUZ12	HSAGENE0040612	ENSG00000178691	other	protein-coding	chr17:31937006-32001049	2.01787e-12	1.18732e-07	1.15384	0.664	0.394
aRGCs	NFYB	HSAGENE0019606	ENSG00000120837	other	protein-coding	chr12:104117086-104138241	8.25536e-11	4.85745e-06	1.15366	0.731	0.523
aRGCs	DHCR24	HSAGENE0008043	ENSG00000116133	other	protein-coding	chr1:54849538-54887195	4.75848e-11	2.79989e-06	1.15346	0.706	0.501
aRGCs	TAGLN2	HSAGENE0002547	ENSG00000158710	other	protein-coding	chr1:159918107-159925507	8.65183e-13	5.09074e-08	1.15306	0.689	0.435
aRGCs	IMMP1L	HSAGENE0016075	ENSG00000148950	other	protein-coding	chr11:31432244-31509645	1.48431e-11	8.73367e-07	1.1519	0.765	0.545
aRGCs	ARL6IP6	HSAGENE0054400	ENSG00000177917	other	protein-coding	chr2:152717893-152762396	1.91793e-13	1.12851e-08	1.15068	0.765	0.526
aRGCs	JUND	HSAGENE0048392	ENSG00000130522	other	protein-coding	chr19:18279633-18281622	7.63814e-09	0.000449428	1.14954	0.765	0.625
aRGCs	KIF20B	HSAGENE0013554	ENSG00000138182	other	protein-coding	chr10:89701590-89774939	2.60834e-12	1.53475e-07	1.14947	0.605	0.319
aRGCs	JAM3	HSAGENE0015464	ENSG00000166086	other	protein-coding	chr11:134069071-134152001	1.17313e-08	0.000690269	1.14923	0.538	0.331
aRGCs	COA1	HSAGENE0093424	ENSG00000106603	other	protein-coding	chr7:43608453-43729717	2.08007e-16	1.22391e-11	1.14879	0.866	0.613
aRGCs	THBS3-AS1	HSAGENE0002142	ENSG00000231064	lncRNA	300 Mya	chr1:155195005-155206583	8.24969e-13	4.85412e-08	1.14744	0.252	0.076
aRGCs	RYK	HSAGENE0068247	ENSG00000163785	other	protein-coding	chr3:134065303-134250859	3.35566e-09	0.000197447	1.14657	0.454	0.246
aRGCs	Z94721.1	HSAGENE0086594	ENSG00000227598	lncRNA	25 Mya	chr6:166963567-166999123	4.63057e-08	0.00272463	1.14518	0.37	0.187
aRGCs	CEP131	HSAGENE0043911	ENSG00000141577	other	protein-coding	chr17:81189051-81222999	3.16124e-14	1.86007e-09	1.14428	0.471	0.203
aRGCs	CDC34	HSAGENE0051487	ENSG00000099804	other	protein-coding	chr19:531760-542092	4.67402e-07	0.0275019	1.14209	0.496	0.298
aRGCs	NEDD1	HSAGENE0024446	ENSG00000139350	other	protein-coding	chr12:96907224-96954337	1.54999e-12	9.12016e-08	1.14155	0.42	0.18
aRGCs	LYRM4	HSAGENE0088692	ENSG00000214113	other	protein-coding	chr6:5099291-5260951	2.24798e-11	1.32271e-06	1.14155	0.739	0.478
aRGCs	TBC1D1	HSAGENE0075631	ENSG00000065882	other	protein-coding	chr4:37891084-38141597	1.30562e-13	7.68227e-09	1.14086	0.63	0.345
aRGCs	GADD45G	HSAGENE0104108	ENSG00000130222	other	protein-coding	chr9:89604769-89608614	1.14445e-14	6.73395e-10	1.14081	0.555	0.249
aRGCs	CCND1	HSAGENE0018141	ENSG00000110092	other	protein-coding	chr11:69641156-69654474	3.93813e-11	2.31719e-06	1.1394	0.538	0.281
aRGCs	MTHFD1	HSAGENE0029669	ENSG00000100714	other	protein-coding	chr14:64388031-64463457	3.23979e-15	1.90629e-10	1.13856	0.731	0.413
aRGCs	SNRPC	HSAGENE0087926	ENSG00000124562	other	protein-coding	chr6:34757505-34773857	1.14054e-19	6.71096e-15	1.13793	0.941	0.793
aRGCs	UQCC2	HSAGENE0087847	ENSG00000137288	other	protein-coding	chr6:33694293-33711727	9.95451e-10	5.85723e-05	1.13752	0.773	0.561
aRGCs	REST	HSAGENE0076219	ENSG00000084093	other	protein-coding	chr4:56907876-56966808	1.40087e-08	0.00082427	1.13679	0.412	0.215
aRGCs	MDK	HSAGENE0016585	ENSG00000110492	other	protein-coding	chr11:46380756-46384057	1.89949e-17	1.11766e-12	1.13484	0.95	0.77
aRGCs	TRDMT1	HSAGENE0011043	ENSG00000107614	other	protein-coding	chr10:17137336-17202054	1.22683e-12	7.21869e-08	1.13456	0.538	0.273
aRGCs	HMGN3	HSAGENE0089305	ENSG00000118418	other	protein-coding	chr6:79201245-79234738	8.61539e-25	5.0693e-20	1.1342	1	0.928
aRGCs	FBLN1	HSAGENE0066609	ENSG00000077942	other	protein-coding	chr22:45502238-45601206	8.1458e-25	4.79299e-20	1.13403	0.941	0.583
aRGCs	TMEM97	HSAGENE0040261	ENSG00000109084	other	protein-coding	chr17:28318988-28330889	4.07012e-16	2.39486e-11	1.13254	0.748	0.424
aRGCs	CMC1	HSAGENE0070452	ENSG00000187118	other	protein-coding	chr3:28241584-28332379	1.59911e-08	0.000940918	1.13238	0.588	0.366
aRGCs	POLR2D	HSAGENE0053759	ENSG00000144231	other	protein-coding	chr2:127821047-127858155	6.83439e-11	4.02135e-06	1.1318	0.664	0.434
aRGCs	POLR2L	HSAGENE0018836	ENSG00000177700	other	protein-coding	chr11:837356-842529	3.68701e-23	2.16944e-18	1.13142	0.992	0.899
aRGCs	DCXR	HSAGENE0044044	ENSG00000169738	other	protein-coding	chr17:82035136-82037731	7.45006e-12	4.38361e-07	1.12909	0.857	0.619
aRGCs	XRCC4	HSAGENE0082229	ENSG00000152422	other	protein-coding	chr5:83077498-83353787	7.23951e-07	0.0425973	1.12856	0.336	0.168
aRGCs	ACVR2B	HSAGENE0070734	ENSG00000114739	other	protein-coding	chr3:38453890-38493170	2.78196e-11	1.63691e-06	1.12654	0.681	0.419
aRGCs	ADK	HSAGENE0012994	ENSG00000156110	other	protein-coding	chr10:74151202-74709963	2.42977e-09	0.000142968	1.12608	0.58	0.362
aRGCs	PHIP	HSAGENE0089298	ENSG00000146247	other	protein-coding	chr6:78934296-79078278	1.98337e-24	1.16702e-19	1.12604	0.966	0.866
aRGCs	FH	HSAGENE0005837	ENSG00000091483	other	protein-coding	chr1:241497603-241519755	3.84053e-12	2.25977e-07	1.12463	0.681	0.403
aRGCs	CNTRL	HSAGENE0100833	ENSG00000119397	other	protein-coding	chr9:121074385-121177722	5.01971e-10	2.9536e-05	1.12322	0.664	0.438
aRGCs	POLR3K	HSAGENE0036643	ENSG00000161980	other	protein-coding	chr16:46407-53647	2.18212e-11	1.28396e-06	1.12179	0.555	0.289
aRGCs	RCC2	HSAGENE0003225	ENSG00000179051	other	protein-coding	chr1:17406726-17439677	5.02658e-08	0.00295764	1.12037	0.571	0.386
aRGCs	IDH2	HSAGENE0034225	ENSG00000182054	other	protein-coding	chr15:90083044-90102507	1.98641e-24	1.16881e-19	1.11858	1	0.834
aRGCs	RANGRF	HSAGENE0044176	ENSG00000108961	other	protein-coding	chr17:8288654-8290092	1.93898e-09	0.000114089	1.11811	0.563	0.327
aRGCs	HNRNPA1P48	HSAGENE0036912	ENSG00000224578	other	protein-coding	chr16:51553436-51647132	2.18111e-30	1.28336e-25	1.11672	0.983	0.82
aRGCs	KDM3A	HSAGENE0059621	ENSG00000115548	other	protein-coding	chr2:86440647-86492751	9.60182e-12	5.64971e-07	1.11662	0.521	0.271
aRGCs	PRELID3B	HSAGENE0062496	ENSG00000101166	other	protein-coding	chr20:59033145-59042809	1.93612e-10	1.13921e-05	1.11653	0.63	0.394
aRGCs	LRRC3B	HSAGENE0070418	ENSG00000179796	other	protein-coding	chr3:26622806-26717591	2.30944e-11	1.35888e-06	1.11618	0.697	0.437
aRGCs	SIGMAR1	HSAGENE0102654	ENSG00000147955	other	protein-coding	chr9:34634722-34637844	1.28637e-10	7.56902e-06	1.1119	0.714	0.469
aRGCs	SORD	HSAGENE0032318	ENSG00000140263	other	protein-coding	chr15:45023114-45077185	8.71973e-09	0.000513069	1.11106	0.387	0.194
aRGCs	LSM5	HSAGENE0093058	ENSG00000106355	other	protein-coding	chr7:32485338-32495283	1.60925e-20	9.46884e-16	1.11036	0.941	0.782
aRGCs	ERF	HSAGENE0050218	ENSG00000105722	other	protein-coding	chr19:42247569-42255128	1.20898e-14	7.11363e-10	1.11017	0.294	0.09
aRGCs	ISYNA1	HSAGENE0048407	ENSG00000105655	other	protein-coding	chr19:18434387-18438167	3.01204e-14	1.77228e-09	1.10495	0.908	0.733
aRGCs	LSM2	HSAGENE0087668	ENSG00000204392	other	protein-coding	chr6:31797396-31806966	1.87086e-18	1.10082e-13	1.10467	0.908	0.635
aRGCs	NRARP	HSAGENE0101914	ENSG00000198435	other	protein-coding	chr9:137299631-137302271	4.83527e-11	2.84507e-06	1.10199	0.269	0.094
aRGCs	TBL1X	HSAGENE0107715	ENSG00000101849	other	protein-coding	chrX:9463295-9741189	4.2224e-09	0.000248446	1.10184	0.252	0.096
aRGCs	PRPS1	HSAGENE0104864	ENSG00000147224	other	protein-coding	chrX:107628428-107651993	4.32801e-15	2.5466e-10	1.0985	0.546	0.25
aRGCs	NCKAP5	HSAGENE0054016	ENSG00000176771	other	protein-coding	chr2:132671788-133568463	2.8738e-08	0.00169094	1.0985	0.597	0.38
aRGCs	RAN	HSAGENE0021077	ENSG00000132341	other	protein-coding	chr12:130872037-130877678	1.57405e-29	9.26171e-25	1.09779	1	0.957
aRGCs	NELFE	HSAGENE0087685	ENSG00000204356	other	protein-coding	chr6:31952087-31959098	6.32848e-13	3.72368e-08	1.09775	0.882	0.667
aRGCs	HNRNPL	HSAGENE0049853	ENSG00000104824	other	protein-coding	chr19:38836370-38852347	1.60289e-09	9.43141e-05	1.0944	0.782	0.642
aRGCs	YEATS4	HSAGENE0023605	ENSG00000127337	other	protein-coding	chr12:69359710-69390870	6.49232e-14	3.82008e-09	1.09351	0.714	0.414
aRGCs	IFT57	HSAGENE0067292	ENSG00000114446	other	protein-coding	chr3:108160812-108222441	1.83139e-07	0.0107759	1.09314	0.58	0.405
aRGCs	MEGF10	HSAGENE0078252	ENSG00000145794	other	protein-coding	chr5:127290796-127465737	2.3291e-12	1.37044e-07	1.09282	0.294	0.1
aRGCs	SAE1	HSAGENE0050729	ENSG00000142230	other	protein-coding	chr19:47113100-47210636	1.20884e-16	7.11282e-12	1.09212	0.899	0.659
aRGCs	CAPG	HSAGENE0059555	ENSG00000042493	other	protein-coding	chr2:85394751-85418432	3.32962e-13	1.95915e-08	1.09107	0.521	0.242
aRGCs	CCDC152	HSAGENE0081051	ENSG00000198865	other	protein-coding	chr5:42756815-42802654	3.57282e-14	2.10225e-09	1.09076	0.563	0.265
aRGCs	CEBPG	HSAGENE0049294	ENSG00000153879	other	protein-coding	chr19:33373685-33382686	1.35838e-11	7.99272e-07	1.09068	0.639	0.37
aRGCs	TMEM60	HSAGENE0095128	ENSG00000135211	other	protein-coding	chr7:77793728-77798670	6.21058e-13	3.65431e-08	1.08949	0.697	0.389
aRGCs	RFX2	HSAGENE0052193	ENSG00000087903	other	protein-coding	chr19:5992963-6199662	1.19119e-07	0.00700896	1.08901	0.387	0.199
aRGCs	PPIH	HSAGENE0007370	ENSG00000171960	other	protein-coding	chr1:42658335-42677389	1.17626e-10	6.92112e-06	1.08864	0.739	0.497
aRGCs	SLC16A9	HSAGENE0012418	ENSG00000165449	other	protein-coding	chr10:59650551-59736002	1.64495e-10	9.67886e-06	1.08737	0.403	0.184
aRGCs	TSEN15	HSAGENE0003615	ENSG00000198860	other	protein-coding	chr1:184051651-184123978	4.37698e-07	0.0257542	1.0863	0.571	0.393
aRGCs	SUV39H2	HSAGENE0010958	ENSG00000152455	other	protein-coding	chr10:14878778-14905793	6.92844e-13	4.0767e-08	1.08581	0.445	0.193
aRGCs	MAPRE1	HSAGENE0061121	ENSG00000101367	other	protein-coding	chr20:32819954-32850405	3.62955e-15	2.13563e-10	1.0854	0.899	0.669
aRGCs	JADE1	HSAGENE0073482	ENSG00000077684	other	protein-coding	chr4:128809700-128875246	1.40588e-07	0.00827221	1.08497	0.655	0.468
aRGCs	CLNS1A	HSAGENE0018604	ENSG00000074201	other	protein-coding	chr11:77514936-77637794	3.10492e-15	1.82693e-10	1.08489	0.84	0.605
aRGCs	H1-10	HSAGENE0068052	ENSG00000184897	other	protein-coding	chr3:129314771-129316286	8.93938e-14	5.25993e-09	1.08477	0.916	0.75
aRGCs	MAGOHB	HSAGENE0019677	ENSG00000111196	other	protein-coding	chr12:10604193-10613609	5.17184e-12	3.04311e-07	1.08425	0.723	0.461
aRGCs	CDIN1	HSAGENE0031862	ENSG00000186073	other	protein-coding	chr15:36579626-36810492	1.09432e-10	6.43898e-06	1.0832	0.479	0.246
aRGCs	MED27	HSAGENE0101481	ENSG00000160563	other	protein-coding	chr9:131852928-132079900	2.08405e-09	0.000122625	1.08238	0.63	0.411
aRGCs	HMGB1P5	HSAGENE0070338	ENSG00000132967	pseudogene	pseudogene	chr3:22381674-22382930	1.14071e-17	6.71196e-13	1.08182	0.966	0.735
aRGCs	ELAVL1	HSAGENE0052416	ENSG00000066044	other	protein-coding	chr19:7958240-8005659	8.97233e-11	5.27932e-06	1.08134	0.79	0.581
aRGCs	GMPS	HSAGENE0068953	ENSG00000163655	other	protein-coding	chr3:155870570-155944097	9.67641e-11	5.6936e-06	1.07972	0.681	0.434
aRGCs	ENY2	HSAGENE0096317	ENSG00000120533	other	protein-coding	chr8:109334324-109345954	1.64254e-19	9.66473e-15	1.0786	0.958	0.799
aRGCs	IQGAP2	HSAGENE0081991	ENSG00000145703	other	protein-coding	chr5:76403264-76709256	4.37616e-07	0.0257493	1.07702	0.294	0.141
aRGCs	PARD3	HSAGENE0011638	ENSG00000148498	other	protein-coding	chr10:34109516-34815325	4.1424e-09	0.000243739	1.07474	0.387	0.182
aRGCs	HAUS6	HSAGENE0102137	ENSG00000147874	other	protein-coding	chr9:19053141-19102934	9.27385e-15	5.45673e-10	1.07417	0.605	0.301
aRGCs	SNRPG	HSAGENE0059043	ENSG00000143977	other	protein-coding	chr2:70281362-70293740	7.50528e-24	4.41611e-19	1.07321	0.992	0.914
aRGCs	TMEM18	HSAGENE0058886	ENSG00000151353	other	protein-coding	chr2:663877-677406	4.62554e-09	0.000272167	1.07305	0.647	0.434
aRGCs	EXOSC9	HSAGENE0073316	ENSG00000123737	other	protein-coding	chr4:121801318-121817021	1.10002e-09	6.4725e-05	1.07253	0.605	0.358
aRGCs	STOML2	HSAGENE0102694	ENSG00000165283	other	protein-coding	chr9:35099776-35103195	3.23254e-13	1.90203e-08	1.07212	0.849	0.579
aRGCs	MACROH2A1	HSAGENE0078545	ENSG00000113648	other	protein-coding	chr5:135332649-135399914	2.67781e-25	1.57563e-20	1.07205	0.992	0.855
aRGCs	FBL	HSAGENE0049977	ENSG00000105202	other	protein-coding	chr19:39834398-39846413	5.40473e-14	3.18014e-09	1.06987	0.849	0.666
aRGCs	FSTL1	HSAGENE0067632	ENSG00000163430	other	protein-coding	chr3:120392293-120450993	1.1269e-10	6.6307e-06	1.06855	0.58	0.359
aRGCs	RAD51C	HSAGENE0042409	ENSG00000108384	other	protein-coding	chr17:58692573-58735611	8.56175e-08	0.00503773	1.06776	0.613	0.383
aRGCs	ERH	HSAGENE0029874	ENSG00000100632	other	protein-coding	chr14:69380128-69398299	8.38574e-14	4.93417e-09	1.06733	0.882	0.634
aRGCs	SNRPD1	HSAGENE0044674	ENSG00000167088	other	protein-coding	chr18:21612314-21633524	1.42067e-20	8.35923e-16	1.0661	1	0.886
aRGCs	MRPL50	HSAGENE0100256	ENSG00000136897	other	protein-coding	chr9:101387633-101398618	1.38392e-12	8.14299e-08	1.06503	0.739	0.477
aRGCs	PMF1	HSAGENE0002268	ENSG00000160783	other	protein-coding	chr1:156212993-156240145	5.2806e-14	3.10711e-09	1.06481	0.832	0.549
aRGCs	ZDHHC13	HSAGENE0015783	ENSG00000177054	other	protein-coding	chr11:19117099-19176422	5.54923e-11	3.26517e-06	1.06336	0.555	0.308
aRGCs	AKR7A2	HSAGENE0003824	ENSG00000053371	other	protein-coding	chr1:19303714-19312144	5.36105e-09	0.000315444	1.06186	0.672	0.439
aRGCs	BUB3	HSAGENE0010409	ENSG00000154473	other	protein-coding	chr10:123154402-123170467	6.9318e-11	4.07867e-06	1.06178	0.891	0.677
aRGCs	HES6	HSAGENE0057090	ENSG00000144485	other	protein-coding	chr2:238238267-238240662	2.02964e-13	1.19424e-08	1.06168	0.866	0.628
aRGCs	DCTPP1	HSAGENE0036083	ENSG00000179958	other	protein-coding	chr16:30423604-30430246	2.48211e-08	0.00146048	1.06158	0.79	0.596
aRGCs	PTAR1	HSAGENE0103529	ENSG00000188647	other	protein-coding	chr9:69709522-69760011	3.26058e-09	0.000191852	1.06002	0.513	0.287
aRGCs	CCHCR1	HSAGENE0087570	ENSG00000204536	other	protein-coding	chr6:31142439-31158250	1.40881e-08	0.000828945	1.05946	0.311	0.136
aRGCs	SRRT	HSAGENE0090185	ENSG00000087087	other	protein-coding	chr7:100875090-100888695	1.14872e-11	6.75904e-07	1.05862	0.866	0.65
aRGCs	MRPL13	HSAGENE0096529	ENSG00000172172	other	protein-coding	chr8:120380761-120445402	8.64914e-10	5.08916e-05	1.05768	0.773	0.568
aRGCs	PPP1R17	HSAGENE0093040	ENSG00000106341	other	protein-coding	chr7:31687192-31708526	1.27489e-40	7.50143e-36	1.05697	0.731	0.208
aRGCs	GOLIM4	HSAGENE0069240	ENSG00000173905	other	protein-coding	chr3:168008681-168095971	5.21215e-09	0.000306683	1.05648	0.538	0.319
aRGCs	SNRPF	HSAGENE0024411	ENSG00000139343	other	protein-coding	chr12:95858928-95903828	3.57585e-22	2.10403e-17	1.05517	1	0.87
aRGCs	SF3A1	HSAGENE0065598	ENSG00000099995	other	protein-coding	chr22:30331988-30356919	3.64784e-08	0.00214639	1.05476	0.714	0.527
aRGCs	DTD2	HSAGENE0028734	ENSG00000129480	other	protein-coding	chr14:31431807-31457506	4.1213e-07	0.0242497	1.05361	0.504	0.318
aRGCs	C9orf24	HSAGENE0102626	ENSG00000164972	other	protein-coding	chr9:34378800-34397810	8.0742e-09	0.000475086	1.05345	0.37	0.171
aRGCs	NSMCE4A	HSAGENE0010360	ENSG00000107672	other	protein-coding	chr10:121957025-121975269	4.61208e-12	2.71375e-07	1.05273	0.723	0.452
aRGCs	CCDC85C	HSAGENE0030908	ENSG00000205476	other	protein-coding	chr14:99500190-99604207	1.47465e-07	0.00867685	1.05227	0.42	0.229
aRGCs	NAP1L1	HSAGENE0023803	ENSG00000187109	other	protein-coding	chr12:76036585-76084835	1.00203e-24	5.89593e-20	1.05082	1	0.944
aRGCs	MRPL9	HSAGENE0001851	ENSG00000143436	other	protein-coding	chr1:151759491-151763496	1.05096e-13	6.18383e-09	1.05054	0.824	0.581
aRGCs	NXT1	HSAGENE0060708	ENSG00000132661	other	protein-coding	chr20:23350791-23354771	3.06411e-08	0.00180293	1.04815	0.58	0.373
aRGCs	MRPS6	HSAGENE0063601	ENSG00000243927	other	protein-coding	chr21:34073104-34143230	9.84185e-13	5.79094e-08	1.04741	0.924	0.701
aRGCs	CDC42EP4	HSAGENE0043213	ENSG00000179604	other	protein-coding	chr17:73280921-73312032	8.64108e-15	5.08441e-10	1.04732	0.773	0.479
aRGCs	TSHZ1	HSAGENE0046203	ENSG00000179981	other	protein-coding	chr18:75210755-75289950	3.44874e-07	0.0202924	1.04635	0.395	0.215
aRGCs	MYO10	HSAGENE0079619	ENSG00000145555	other	protein-coding	chr5:16661907-16936288	3.40106e-10	2.00118e-05	1.04468	0.765	0.553
aRGCs	IGFBP2	HSAGENE0056273	ENSG00000115457	other	protein-coding	chr2:216632828-216664436	4.58794e-11	2.69955e-06	1.04422	0.739	0.506
aRGCs	RUVBL1	HSAGENE0067961	ENSG00000175792	other	protein-coding	chr3:128064475-128153914	1.70035e-15	1.00049e-10	1.04333	0.807	0.488
aRGCs	ETFA	HSAGENE0033609	ENSG00000140374	other	protein-coding	chr15:76215353-76311472	4.86004e-10	2.85965e-05	1.04305	0.756	0.54
aRGCs	SNRPD3	HSAGENE0065287	ENSG00000100028	other	protein-coding	chr22:24555958-24582052	1.79067e-16	1.05363e-11	1.04305	0.95	0.767
aRGCs	GLCCI1	HSAGENE0095168	ENSG00000106415	other	protein-coding	chr7:7968795-8094272	5.64225e-10	3.3199e-05	1.04272	0.647	0.418
aRGCs	USP1	HSAGENE0008271	ENSG00000162607	other	protein-coding	chr1:62436297-62451804	6.89457e-12	4.05676e-07	1.04265	0.756	0.514
aRGCs	ODF2	HSAGENE0101224	ENSG00000136811	other	protein-coding	chr9:128455186-128501292	1.54922e-10	9.11561e-06	1.03978	0.613	0.361
aRGCs	TMEM170A	HSAGENE0038083	ENSG00000166822	other	protein-coding	chr16:75443054-75465497	2.54967e-08	0.00150023	1.03977	0.496	0.295
aRGCs	GLRX5	HSAGENE0030770	ENSG00000182512	other	protein-coding	chr14:95533503-95544724	6.01594e-13	3.53978e-08	1.0391	0.723	0.429
aRGCs	POLE3	HSAGENE0100635	ENSG00000148229	other	protein-coding	chr9:113407235-113410675	1.37924e-12	8.11546e-08	1.03886	0.798	0.577
aRGCs	db_XLOC_000931	HSAGENE0001686	db_XLOC_000931	lncRNA	300 Mya	chr1:150218203-150234555	9.07325e-16	5.3387e-11	1.03858	0.387	0.134
aRGCs	MTERF3	HSAGENE0100039	ENSG00000156469	other	protein-coding	chr8:96239398-96261610	6.25557e-09	0.000368078	1.03821	0.445	0.238
aRGCs	SRSF2	HSAGENE0043533	ENSG00000161547	other	protein-coding	chr17:76734115-76737333	1.23396e-20	7.26065e-16	1.03755	0.992	0.93
aRGCs	LIN52	HSAGENE0030102	ENSG00000205659	other	protein-coding	chr14:74084768-74201503	6.56466e-13	3.86264e-08	1.03592	0.605	0.331
aRGCs	ANXA2	HSAGENE0032841	ENSG00000182718	other	protein-coding	chr15:60347134-60402883	2.57121e-13	1.5129e-08	1.03484	0.504	0.226
aRGCs	TUBB4B	HSAGENE0101905	ENSG00000188229	other	protein-coding	chr9:137241287-137243707	3.72772e-15	2.19339e-10	1.03392	0.983	0.856
aRGCs	ANAPC15	HSAGENE0018281	ENSG00000110200	other	protein-coding	chr11:72106378-72112786	8.07702e-21	4.75252e-16	1.03391	0.882	0.492
aRGCs	SALL2	HSAGENE0028238	ENSG00000165821	other	protein-coding	chr14:21521080-21537216	5.35016e-10	3.14804e-05	1.0334	0.529	0.293
aRGCs	ENO1	HSAGENE0009038	ENSG00000074800	other	protein-coding	chr1:8860932-8879190	3.60328e-25	2.12017e-20	1.0329	1	0.963
aRGCs	NPM1	HSAGENE0079758	ENSG00000181163	other	protein-coding	chr5:171387116-171411810	5.81497e-27	3.42153e-22	1.03206	1	0.929
aRGCs	PIN4	HSAGENE0107355	ENSG00000102309	other	protein-coding	chrX:72181353-72302926	1.7758e-16	1.04488e-11	1.02889	0.916	0.698
aRGCs	CASP6	HSAGENE0072979	ENSG00000138794	other	protein-coding	chr4:109687639-109708719	2.62494e-08	0.00154452	1.02487	0.487	0.283
aRGCs	DAXX	HSAGENE0087810	ENSG00000204209	other	protein-coding	chr6:33318558-33323016	1.55822e-14	9.16858e-10	1.02459	0.697	0.401
aRGCs	GAR1	HSAGENE0072987	ENSG00000109534	other	protein-coding	chr4:109815510-109824740	2.23651e-07	0.0131596	1.02428	0.387	0.204
aRGCs	LIMD2	HSAGENE0042735	ENSG00000136490	other	protein-coding	chr17:63695888-63701172	1.22868e-13	7.22957e-09	1.02356	0.84	0.589
aRGCs	PAGR1	HSAGENE0035991	ENSG00000280789	other	protein-coding	chr16:29816152-29822489	1.78447e-11	1.04998e-06	1.02241	0.714	0.466
aRGCs	LYRM2	HSAGENE0089619	ENSG00000083099	other	protein-coding	chr6:89568144-89638749	3.82803e-09	0.000225242	1.02218	0.782	0.622
aRGCs	RPP30	HSAGENE0013582	ENSG00000148688	other	protein-coding	chr10:90871909-90908553	2.33968e-10	1.37667e-05	1.02214	0.706	0.456
aRGCs	AIMP2	HSAGENE0094103	ENSG00000106305	other	protein-coding	chr7:6009223-6024887	1.40662e-10	8.27658e-06	1.02183	0.664	0.397
aRGCs	DDX39A	HSAGENE0048001	ENSG00000123136	other	protein-coding	chr19:14408798-14419383	2.82654e-14	1.66314e-09	1.02139	0.882	0.648
aRGCs	LSM6	HSAGENE0073897	ENSG00000164167	other	protein-coding	chr4:146175703-146204563	1.52342e-11	8.96382e-07	1.01927	0.756	0.484
aRGCs	EZR	HSAGENE0086310	ENSG00000092820	other	protein-coding	chr6:158765740-158819368	3.44661e-20	2.02799e-15	1.01836	1	0.791
aRGCs	EHBP1	HSAGENE0058724	ENSG00000115504	other	protein-coding	chr2:62673851-63046595	2.21481e-11	1.30319e-06	1.0176	0.773	0.555
aRGCs	P3H4	HSAGENE0041330	ENSG00000141696	other	protein-coding	chr17:41801777-41812604	8.06016e-08	0.0047426	1.01696	0.504	0.297
aRGCs	NEUROD1	HSAGENE0055220	ENSG00000162992	other	protein-coding	chr2:181673088-181680547	7.56638e-26	4.45206e-21	1.01623	0.849	0.37
aRGCs	RAD1	HSAGENE0080837	ENSG00000113456	other	protein-coding	chr5:34905260-34918989	1.8292e-07	0.010763	1.01601	0.672	0.485
aRGCs	TUBA3FP	HSAGENE0064901	ENSG00000161149	lncRNA	Human-specific	chr22:21008193-21014292	1.28991e-10	7.58985e-06	1.01427	0.336	0.133
aRGCs	HSAGENE0012613	HSAGENE0012613	XLOC_003185	lncRNA	Human-specific	chr10:67764967-67765487	2.15132e-15	1.26584e-10	1.01282	0.874	0.581
aRGCs	CNIH4	HSAGENE0005036	ENSG00000143771	other	protein-coding	chr1:224356826-224379459	3.51288e-08	0.00206698	1.012	0.689	0.496
aRGCs	ANP32A	HSAGENE0033222	ENSG00000140350	other	protein-coding	chr15:68778531-68820916	1.28468e-15	7.55905e-11	1.00923	0.95	0.748
aRGCs	SLCO5A1	HSAGENE0099213	ENSG00000137571	other	protein-coding	chr8:69666880-69835112	5.18249e-07	0.0304938	1.00907	0.647	0.455
aRGCs	GCA	HSAGENE0054662	ENSG00000115271	other	protein-coding	chr2:162318825-162371595	4.39193e-07	0.0258421	1.00848	0.538	0.341
aRGCs	SMIM30	HSAGENE0090660	ENSG00000214194	other	protein-coding	chr7:113116718-113118560	3.12592e-09	0.000183929	1.0073	0.647	0.437
aRGCs	HSPB1	HSAGENE0095026	ENSG00000106211	other	protein-coding	chr7:76302673-76304295	2.96858e-24	1.74671e-19	1.00704	0.992	0.784
aRGCs	PSMB2	HSAGENE0006934	ENSG00000126067	other	protein-coding	chr1:35599541-35641592	2.69218e-14	1.58408e-09	1.00692	0.966	0.796
aRGCs	MRPL51	HSAGENE0023371	ENSG00000111639	other	protein-coding	chr12:6491886-6493841	5.10354e-17	3.00292e-12	1.00532	0.983	0.798
aRGCs	RBM14	HSAGENE0017893	ENSG00000239306	other	protein-coding	chr11:66616626-66629934	1.03528e-11	6.0916e-07	1.00529	0.815	0.622
aRGCs	PAQR4	HSAGENE0035974	ENSG00000162073	other	protein-coding	chr16:2969270-2973484	4.18621e-07	0.0246317	1.00434	0.521	0.317
aRGCs	PUF60	HSAGENE0097287	ENSG00000179950	other	protein-coding	chr8:143816344-143829352	1.21474e-15	7.14755e-11	1.0033	0.975	0.86
aRGCs	SCML1	HSAGENE0106112	ENSG00000047634	other	protein-coding	chrX:17737449-17754988	4.25076e-07	0.0250115	1.00103	0.37	0.197
aRGCs	PUS7	HSAGENE0090440	ENSG00000091127	other	protein-coding	chr7:105439661-105522271	9.15922e-09	0.000538929	1.00099	0.479	0.262
aRGCs	FDFT1	HSAGENE0096463	ENSG00000079459	other	protein-coding	chr8:11795573-11841841	4.4062e-20	2.59261e-15	0.999802	0.983	0.859
aRGCs	ZNF618	HSAGENE0100654	ENSG00000157657	other	protein-coding	chr9:113876282-114057448	6.91013e-09	0.000406592	0.998889	0.571	0.349
aRGCs	MCL1	HSAGENE0001734	ENSG00000143384	other	protein-coding	chr1:150560895-150579738	4.1593e-12	2.44733e-07	0.998585	0.723	0.476
aRGCs	NASP	HSAGENE0007567	ENSG00000132780	other	protein-coding	chr1:45583846-45618904	1.14096e-18	6.71339e-14	0.99809	0.992	0.917
aRGCs	SKIDA1	HSAGENE0011167	ENSG00000180592	other	protein-coding	chr10:21513475-21526368	1.86816e-10	1.09923e-05	0.995489	0.328	0.132
aRGCs	PTRHD1	HSAGENE0057369	ENSG00000184924	other	protein-coding	chr2:24789728-24793391	1.32252e-08	0.000778171	0.994879	0.697	0.507
aRGCs	NUP58	HSAGENE0025362	ENSG00000139496	other	protein-coding	chr13:25301556-25349800	2.06524e-07	0.0121519	0.99374	0.739	0.58
aRGCs	LSS	HSAGENE0064174	ENSG00000160285	other	protein-coding	chr21:46188141-46228825	1.52557e-08	0.000897644	0.993573	0.739	0.524
aRGCs	FBXL5	HSAGENE0074192	ENSG00000118564	other	protein-coding	chr4:15604381-15681725	1.76209e-11	1.03681e-06	0.993481	0.882	0.652
aRGCs	MIS12	HSAGENE0042242	ENSG00000167842	other	protein-coding	chr17:5486285-5491823	7.78404e-08	0.00458013	0.991752	0.471	0.272
aRGCs	PRDX4	HSAGENE0106213	ENSG00000123131	other	protein-coding	chrX:23664262-23686493	7.31307e-13	4.30301e-08	0.991285	0.874	0.637
aRGCs	POLD2	HSAGENE0093473	ENSG00000106628	other	protein-coding	chr7:44114680-44124358	4.4476e-10	2.61697e-05	0.991065	0.857	0.675
aRGCs	STK17B	HSAGENE0055553	ENSG00000081320	other	protein-coding	chr2:196133583-196176503	9.98686e-11	5.87627e-06	0.988874	0.286	0.102
aRGCs	NTPCR	HSAGENE0005468	ENSG00000135778	other	protein-coding	chr1:232950565-232984612	1.27148e-07	0.00748137	0.988441	0.613	0.406
aRGCs	DPM1	HSAGENE0062180	ENSG00000000419	other	protein-coding	chr20:50934867-50958555	2.82008e-10	1.65934e-05	0.987595	0.756	0.541
aRGCs	JPT2	HSAGENE0035110	ENSG00000206053	other	protein-coding	chr16:1678248-1702280	6.68791e-07	0.0393517	0.986744	0.58	0.386
aRGCs	TRIM28	HSAGENE0052162	ENSG00000130726	other	protein-coding	chr19:58544064-58550722	4.52253e-12	2.66106e-07	0.986169	0.908	0.743
aRGCs	ACP1	HSAGENE0057481	ENSG00000143727	other	protein-coding	chr2:264140-278283	1.71971e-15	1.01188e-10	0.984344	0.941	0.737
aRGCs	EXOSC8	HSAGENE0025747	ENSG00000120699	other	protein-coding	chr13:36998816-37009614	1.02016e-11	6.00263e-07	0.98358	0.84	0.642
aRGCs	PDCD4	HSAGENE0009958	ENSG00000150593	other	protein-coding	chr10:110871795-110900185	2.18072e-11	1.28314e-06	0.983117	0.748	0.516
aRGCs	SSBP1	HSAGENE0091569	ENSG00000106028	other	protein-coding	chr7:141738334-141787922	8.37388e-18	4.92719e-13	0.982831	0.992	0.804
aRGCs	INTU	HSAGENE0073431	ENSG00000164066	other	protein-coding	chr4:127622452-127726761	6.03011e-13	3.54812e-08	0.982496	0.824	0.568
aRGCs	TCEAL9	HSAGENE0104761	ENSG00000185222	other	protein-coding	chrX:103356489-103358462	1.41433e-16	8.32193e-12	0.980209	0.941	0.768
aRGCs	SAAL1	HSAGENE0015699	ENSG00000166788	other	protein-coding	chr11:18069774-18106087	2.55087e-08	0.00150093	0.978841	0.538	0.318
aRGCs	TUBGCP3	HSAGENE0024892	ENSG00000126216	other	protein-coding	chr13:112485011-112588205	2.45154e-07	0.0144249	0.977715	0.563	0.352
aRGCs	NONO	HSAGENE0107311	ENSG00000147140	other	protein-coding	chrX:71254814-71301522	3.33187e-23	1.96047e-18	0.975349	1	0.894
aRGCs	TULP3	HSAGENE0021761	ENSG00000078246	other	protein-coding	chr12:2877223-2941141	6.17623e-08	0.0036341	0.973776	0.479	0.277
aRGCs	CNBP	HSAGENE0068039	ENSG00000169714	other	protein-coding	chr3:129167546-129183943	2.93419e-22	1.72648e-17	0.973541	1	0.966
aRGCs	CDKAL1	HSAGENE0086913	ENSG00000145996	other	protein-coding	chr6:20534457-21232737	1.44664e-08	0.000851201	0.973035	0.529	0.319
aRGCs	TUBG1	HSAGENE0041416	ENSG00000131462	other	protein-coding	chr17:42609641-42615238	1.32513e-09	7.79705e-05	0.971458	0.639	0.405
aRGCs	MTAP	HSAGENE0102254	ENSG00000099810	other	protein-coding	chr9:21802636-21937651	4.0908e-10	2.40703e-05	0.971417	0.513	0.268
aRGCs	H2AZ1	HSAGENE0077437	ENSG00000164032	other	protein-coding	chr4:99948086-99950355	1.69657e-22	9.98265e-18	0.971274	1	0.971
aRGCs	CU634019.5	HSAGENE0064257	ENSG00000280018	lncRNA	25 Mya	chr21:6986412-6997765	1.6366e-08	0.000962977	0.969311	0.294	0.128
aRGCs	SNAPIN	HSAGENE0001988	ENSG00000143553	other	protein-coding	chr1:153658703-153661852	1.45384e-09	8.55439e-05	0.968848	0.739	0.534
aRGCs	MPDZ	HSAGENE0101429	ENSG00000107186	other	protein-coding	chr9:13105699-13279692	1.99589e-12	1.17438e-07	0.967296	0.782	0.525
aRGCs	FDPS	HSAGENE0002160	ENSG00000160752	other	protein-coding	chr1:155308748-155320666	2.49432e-18	1.46766e-13	0.966119	0.975	0.793
aRGCs	COL11A1	HSAGENE0000346	ENSG00000060718	other	protein-coding	chr1:102876467-103108872	5.68831e-08	0.003347	0.964633	0.487	0.289
aRGCs	CCT5	HSAGENE0077656	ENSG00000150753	other	protein-coding	chr5:10249929-10266389	3.2793e-18	1.92954e-13	0.962995	0.975	0.825
aRGCs	UQCRC1	HSAGENE0071225	ENSG00000010256	other	protein-coding	chr3:48599002-48610976	2.36684e-15	1.39265e-10	0.96185	0.983	0.831
aRGCs	SEM1	HSAGENE0095533	ENSG00000127922	other	protein-coding	chr7:96481626-96709891	2.66822e-18	1.56998e-13	0.958736	0.992	0.885
aRGCs	TRMT112	HSAGENE0017613	ENSG00000173113	other	protein-coding	chr11:64316460-64317559	7.06684e-18	4.15813e-13	0.957609	0.992	0.825
aRGCs	MRPL3	HSAGENE0068162	ENSG00000114686	other	protein-coding	chr3:131460364-131502983	7.69678e-12	4.52878e-07	0.956135	0.84	0.594
aRGCs	KHSRP	HSAGENE0052236	ENSG00000088247	other	protein-coding	chr19:6413102-6424855	1.40118e-07	0.00824456	0.955168	0.739	0.589
aRGCs	MRPL42	HSAGENE0024293	ENSG00000198015	other	protein-coding	chr12:93467514-93519070	2.13783e-13	1.2579e-08	0.954599	0.882	0.662
aRGCs	MLST8	HSAGENE0035442	ENSG00000167965	other	protein-coding	chr16:2204248-2209453	5.31728e-09	0.000312869	0.952097	0.655	0.439
aRGCs	SLC35A4	HSAGENE0078768	ENSG00000176087	other	protein-coding	chr5:140564781-140569115	8.43236e-09	0.00049616	0.951688	0.58	0.346
aRGCs	C1orf174	HSAGENE0007129	ENSG00000198912	other	protein-coding	chr1:3889125-3900293	8.9324e-08	0.00525582	0.949701	0.471	0.263
aRGCs	TMEM106C	HSAGENE0022310	ENSG00000134291	other	protein-coding	chr12:47963569-47969014	1.03813e-08	0.000610837	0.949246	0.756	0.541
aRGCs	ASAP3	HSAGENE0005518	ENSG00000088280	other	protein-coding	chr1:23427938-23484568	5.9332e-09	0.00034911	0.948896	0.277	0.111
aRGCs	MED28	HSAGENE0074696	ENSG00000118579	other	protein-coding	chr4:17614641-17634105	2.84529e-12	1.67417e-07	0.9485	0.84	0.601
aRGCs	MZT1	HSAGENE0026546	ENSG00000204899	other	protein-coding	chr13:72706976-72727808	4.06177e-08	0.00238995	0.947336	0.63	0.412
aRGCs	TCF7L2	HSAGENE0010018	ENSG00000148737	other	protein-coding	chr10:112950247-113167679	1.34316e-09	7.90317e-05	0.947288	0.546	0.302
aRGCs	UMPS	HSAGENE0067779	ENSG00000114491	other	protein-coding	chr3:124730433-124749273	2.39029e-12	1.40645e-07	0.946245	0.597	0.319
aRGCs	SNRPE	HSAGENE0004207	ENSG00000182004	other	protein-coding	chr1:203861592-203871358	1.19451e-22	7.02852e-18	0.944765	1	0.924
aRGCs	SREBF1	HSAGENE0039714	ENSG00000072310	other	protein-coding	chr17:17810399-17837011	7.23925e-09	0.000425957	0.943867	0.387	0.182
aRGCs	DPF2	HSAGENE0017712	ENSG00000133884	other	protein-coding	chr11:65333852-65354262	3.4384e-13	2.02315e-08	0.943192	0.849	0.566
aRGCs	TRIP13	HSAGENE0082386	ENSG00000071539	other	protein-coding	chr5:892872-919357	1.73259e-09	0.000101946	0.941591	0.345	0.151
aRGCs	MRPL22	HSAGENE0079347	ENSG00000082515	other	protein-coding	chr5:154941073-154969411	2.74484e-10	1.61506e-05	0.941105	0.765	0.536
aRGCs	MRPL45	HSAGENE0041007	ENSG00000278845	other	protein-coding	chr17:38297023-38323217	5.22701e-08	0.00307558	0.939693	0.496	0.29
aRGCs	H1-4	HSAGENE0087121	ENSG00000168298	other	protein-coding	chr6:26156329-26157115	4.74289e-10	2.79072e-05	0.934518	0.261	0.09
aRGCs	TIMM21	HSAGENE0046158	ENSG00000075336	other	protein-coding	chr18:74148523-74160531	4.04395e-07	0.0237946	0.933668	0.571	0.373
aRGCs	CENPO	HSAGENE0057370	ENSG00000138092	other	protein-coding	chr2:24793136-24822376	8.92608e-15	5.25211e-10	0.93331	0.361	0.122
aRGCs	CTNNB1	HSAGENE0070834	ENSG00000168036	other	protein-coding	chr3:41194708-41260096	8.11452e-13	4.77458e-08	0.933234	0.966	0.772
aRGCs	PDCL3	HSAGENE0052815	ENSG00000115539	other	protein-coding	chr2:100562841-100576739	1.71268e-12	1.00774e-07	0.930528	0.697	0.409
aRGCs	CETN2	HSAGENE0105841	ENSG00000147400	other	protein-coding	chrX:152826994-152830757	9.36577e-10	5.51082e-05	0.92797	0.815	0.619
aRGCs	CNTNAP2	HSAGENE0091811	ENSG00000174469	other	protein-coding	chr7:146115736-148420998	4.68989e-15	2.75953e-10	0.927841	0.866	0.568
aRGCs	COA4	HSAGENE0018405	ENSG00000181924	other	protein-coding	chr11:73872667-73876901	4.89417e-11	2.87973e-06	0.927577	0.782	0.535
aRGCs	PLEKHG1	HSAGENE0086012	ENSG00000120278	other	protein-coding	chr6:150599883-150843775	1.51558e-08	0.000891768	0.926397	0.303	0.13
aRGCs	ZEB1	HSAGENE0011540	ENSG00000148516	other	protein-coding	chr10:31318428-31529814	2.98995e-14	1.75929e-09	0.925985	0.782	0.498
aRGCs	INTS14	HSAGENE0033103	ENSG00000138614	other	protein-coding	chr15:65578676-65611289	2.27719e-08	0.0013399	0.924705	0.454	0.251
aRGCs	RFXANK	HSAGENE0048495	ENSG00000064490	other	protein-coding	chr19:19192229-19201949	6.61729e-09	0.000389362	0.924625	0.588	0.341
aRGCs	SRI	HSAGENE0095319	ENSG00000075142	other	protein-coding	chr7:88205115-88226993	1.31016e-14	7.70896e-10	0.92444	0.966	0.834
aRGCs	SCRN1	HSAGENE0092939	ENSG00000136193	other	protein-coding	chr7:29920104-29990289	3.60534e-11	2.12138e-06	0.92436	0.798	0.608
aRGCs	GNL3	HSAGENE0071567	ENSG00000163938	other	protein-coding	chr3:52681156-52694497	2.98299e-09	0.000175519	0.924237	0.84	0.59
aRGCs	THAP9-AS1	HSAGENE0076987	ENSG00000251022	lncRNA	90 Mya	chr4:82893009-82900960	4.52234e-08	0.00266095	0.924185	0.639	0.436
aRGCs	SMAD5	HSAGENE0078578	ENSG00000113658	other	protein-coding	chr5:136132845-136188747	1.28204e-12	7.54353e-08	0.923252	0.714	0.421
aRGCs	LRRN1	HSAGENE0070714	ENSG00000175928	other	protein-coding	chr3:3799431-3849834	2.81769e-08	0.00165793	0.921437	0.571	0.356
aRGCs	GLYATL2	HSAGENE0017174	ENSG00000156689	other	protein-coding	chr11:58834065-58905743	5.58788e-07	0.0328791	0.921071	0.58	0.387
aRGCs	POLR2H	HSAGENE0069722	ENSG00000163882	other	protein-coding	chr3:184361706-184368597	2.53669e-08	0.00149259	0.920437	0.731	0.535
aRGCs	TFDP1	HSAGENE0024975	ENSG00000198176	other	protein-coding	chr13:113584669-113641476	3.3824e-07	0.019902	0.920388	0.63	0.445
aRGCs	NUP98	HSAGENE0016313	ENSG00000110713	other	protein-coding	chr11:3671083-3797792	2.33224e-07	0.0137229	0.919995	0.445	0.252
aRGCs	AC022400.6	HSAGENE0012959	ENSG00000279088	lncRNA	90 Mya	chr10:73742542-73744514	1.67301e-09	9.84402e-05	0.91908	0.571	0.315
aRGCs	DOK5	HSAGENE0062294	ENSG00000101134	other	protein-coding	chr20:54475593-54651169	6.57208e-14	3.86701e-09	0.919007	0.908	0.752
aRGCs	CALU	HSAGENE0091055	ENSG00000128595	other	protein-coding	chr7:128739292-128773400	3.7544e-11	2.20909e-06	0.918543	0.807	0.57
aRGCs	CBX5	HSAGENE0022845	ENSG00000094916	other	protein-coding	chr12:54230940-54280154	1.22784e-18	7.22462e-14	0.915886	1	0.913
aRGCs	ZNF738	HSAGENE0048741	ENSG00000172687	other	protein-coding	chr19:21358930-21379704	2.81009e-09	0.000165346	0.914053	0.706	0.47
aRGCs	LRIG1	HSAGENE0071946	ENSG00000144749	other	protein-coding	chr3:66378637-66501263	5.97507e-08	0.00351573	0.913921	0.529	0.324
aRGCs	KLHDC8A	HSAGENE0004309	ENSG00000162873	other	protein-coding	chr1:205331943-205357156	6.66531e-08	0.00392187	0.913563	0.739	0.554
aRGCs	CKAP4	HSAGENE0019689	ENSG00000136026	other	protein-coding	chr12:106237881-106304279	1.00026e-09	5.88554e-05	0.911999	0.681	0.416
aRGCs	LSM8	HSAGENE0090781	ENSG00000128534	other	protein-coding	chr7:118184144-118204035	7.34723e-11	4.32311e-06	0.91185	0.84	0.655
aRGCs	TP53RK	HSAGENE0061932	ENSG00000172315	other	protein-coding	chr20:46684365-46689444	3.00621e-07	0.0176886	0.910979	0.555	0.363
aRGCs	NDUFA6	HSAGENE0066395	ENSG00000184983	other	protein-coding	chr22:42085527-42090884	8.72878e-19	5.13601e-14	0.910202	0.983	0.833
aRGCs	NKAIN4	HSAGENE0062747	ENSG00000101198	other	protein-coding	chr20:63240777-63272694	3.94132e-14	2.31907e-09	0.908494	0.723	0.444
aRGCs	TOMM22	HSAGENE0066109	ENSG00000100216	other	protein-coding	chr22:38681957-38685421	2.97531e-11	1.75067e-06	0.908019	0.849	0.645
aRGCs	HSAGENE0069402	HSAGENE0069402	XLOC_020754	lncRNA	25 Mya	chr3:173968818-173990747	3.56428e-08	0.00209722	0.906723	0.697	0.475
aRGCs	TPI1	HSAGENE0023553	ENSG00000111669	other	protein-coding	chr12:6867119-6870948	1.01141e-22	5.95111e-18	0.906698	1	0.979
aRGCs	RPA2	HSAGENE0006461	ENSG00000117748	other	protein-coding	chr1:27891524-27914746	2.0131e-09	0.000118451	0.90548	0.748	0.524
aRGCs	TOMM5	HSAGENE0102851	ENSG00000175768	other	protein-coding	chr9:37581452-37592604	1.05078e-12	6.18281e-08	0.905423	0.824	0.538
aRGCs	DNAJC15	HSAGENE0025901	ENSG00000120675	other	protein-coding	chr13:43023203-43114224	1.70058e-10	1.00062e-05	0.905391	0.832	0.653
aRGCs	FADS1	HSAGENE0017363	ENSG00000149485	other	protein-coding	chr11:61796589-61829318	2.24202e-15	1.31921e-10	0.90412	0.958	0.823
aRGCs	BICD1	HSAGENE0021907	ENSG00000151746	other	protein-coding	chr12:32106784-32383728	2.34968e-09	0.000138255	0.903151	0.891	0.742
aRGCs	FOXP4	HSAGENE0088259	ENSG00000137166	other	protein-coding	chr6:41546381-41602384	2.42142e-16	1.42476e-11	0.903009	0.412	0.143
aRGCs	IGFBPL1	HSAGENE0102901	ENSG00000137142	other	protein-coding	chr9:38405843-38424454	1.51245e-15	8.89924e-11	0.902812	0.908	0.591
aRGCs	SYVN1	HSAGENE0017691	ENSG00000162298	other	protein-coding	chr11:65121780-65134532	1.75371e-09	0.000103188	0.902796	0.672	0.45
aRGCs	SZRD1	HSAGENE0002790	ENSG00000055070	other	protein-coding	chr1:16352575-16398145	1.54157e-07	0.00907059	0.90269	0.538	0.328
aRGCs	STIP1	HSAGENE0017584	ENSG00000168439	other	protein-coding	chr11:64180360-64204543	4.7488e-12	2.79419e-07	0.902474	0.899	0.682
aRGCs	ATP5MC2	HSAGENE0022786	ENSG00000135390	other	protein-coding	chr12:53632726-53678827	6.20733e-20	3.65239e-15	0.901512	1	0.943
aRGCs	CPNE3	HSAGENE0099768	ENSG00000085719	other	protein-coding	chr8:86514424-86561525	9.13505e-08	0.00537506	0.899824	0.731	0.548
aRGCs	AGO1	HSAGENE0006950	ENSG00000092847	other	protein-coding	chr1:35869808-35930539	1.6608e-09	9.77213e-05	0.898974	0.697	0.47
aRGCs	PPM1D	HSAGENE0042551	ENSG00000170836	other	protein-coding	chr17:60600074-60666450	3.46826e-07	0.0204072	0.897092	0.479	0.274
aRGCs	CARHSP1	HSAGENE0038719	ENSG00000153048	other	protein-coding	chr16:8852039-8869012	8.33927e-16	4.90682e-11	0.896658	0.95	0.808
aRGCs	API5	HSAGENE0016417	ENSG00000166181	other	protein-coding	chr11:43311963-43344621	1.29961e-08	0.000764691	0.892401	0.782	0.583
aRGCs	DEK	HSAGENE0086854	ENSG00000124795	other	protein-coding	chr6:18223860-18264548	2.88833e-18	1.69949e-13	0.892326	0.983	0.886
aRGCs	TFAM	HSAGENE0012379	ENSG00000108064	other	protein-coding	chr10:58385295-58401980	3.31255e-08	0.0019491	0.892068	0.723	0.527
aRGCs	NSD2	HSAGENE0075017	ENSG00000109685	other	protein-coding	chr4:1871384-1982211	8.60491e-17	5.06313e-12	0.8905	0.916	0.689
aRGCs	SRSF7	HSAGENE0057966	ENSG00000115875	other	protein-coding	chr2:38743599-38751494	8.39329e-20	4.93861e-15	0.889876	1	0.941
aRGCs	PCBP2	HSAGENE0022760	ENSG00000197111	other	protein-coding	chr12:53452102-53481203	2.31583e-14	1.36264e-09	0.888092	0.975	0.86
aRGCs	HNRNPAB	HSAGENE0080190	ENSG00000197451	other	protein-coding	chr5:178204533-178211163	3.99987e-07	0.0235353	0.887181	0.739	0.592
aRGCs	NFIA	HSAGENE0008221	ENSG00000162599	other	protein-coding	chr1:60865098-61462794	3.53655e-19	2.0809e-14	0.886632	1	0.892
aRGCs	FANCF	HSAGENE0015873	ENSG00000183161	other	protein-coding	chr11:22622322-22625847	3.90606e-07	0.0229833	0.885372	0.504	0.305
aRGCs	NTMT1	HSAGENE0101336	ENSG00000148335	other	protein-coding	chr9:129608884-129637010	2.47208e-07	0.0145457	0.88371	0.756	0.528
aRGCs	PPA1	HSAGENE0012766	ENSG00000180817	other	protein-coding	chr10:70202781-70233911	8.75663e-17	5.1524e-12	0.882073	0.983	0.871
aRGCs	MSH2	HSAGENE0058256	ENSG00000095002	other	protein-coding	chr2:47403067-47677186	5.05432e-11	2.97396e-06	0.881654	0.748	0.517
aRGCs	SEM1P1	HSAGENE0082190	ENSG00000214857	pseudogene	pseudogene	chr5:81853029-81900998	2.55041e-17	1.50066e-12	0.881605	0.832	0.523
aRGCs	MEST	HSAGENE0091172	ENSG00000106484	other	protein-coding	chr7:130486171-130506465	1.4375e-08	0.000845827	0.881501	0.807	0.604
aRGCs	MYT1	HSAGENE0062865	ENSG00000196132	other	protein-coding	chr20:64102394-64242253	2.95697e-11	1.73988e-06	0.880322	0.529	0.258
aRGCs	MT1X	HSAGENE0037121	ENSG00000187193	other	protein-coding	chr16:56682470-56684196	4.14886e-09	0.000244119	0.880246	0.42	0.21
aRGCs	H19	HSAGENE0015813	ENSG00000130600	lncRNA	90 Mya	chr11:1995176-2001470	1.80142e-39	1.05996e-34	0.880204	0.403	0.072
aRGCs	AAAS	HSAGENE0022749	ENSG00000094914	other	protein-coding	chr12:53307164-53324864	2.5571e-10	1.5046e-05	0.880132	0.782	0.549
aRGCs	SSRP1	HSAGENE0017062	ENSG00000149136	other	protein-coding	chr11:57325977-57335892	2.39353e-14	1.40836e-09	0.879415	0.899	0.671
aRGCs	CHCHD7	HSAGENE0098812	ENSG00000170791	other	protein-coding	chr8:56211686-56222375	5.3586e-07	0.03153	0.877845	0.655	0.473
aRGCs	TIMMDC1	HSAGENE0067590	ENSG00000113845	other	protein-coding	chr3:119498533-119525090	6.74264e-07	0.0396737	0.8777	0.681	0.543
aRGCs	MRPL14	HSAGENE0088481	ENSG00000180992	other	protein-coding	chr6:44110197-44127456	2.80413e-09	0.000164995	0.877223	0.832	0.603
aRGCs	RCL1	HSAGENE0103126	ENSG00000120158	other	protein-coding	chr9:4792854-4885917	7.97395e-07	0.0469187	0.876774	0.345	0.178
aRGCs	MRPS14	HSAGENE0003255	ENSG00000120333	other	protein-coding	chr1:175010789-175023563	2.17332e-07	0.0127878	0.87664	0.681	0.483
aRGCs	ARHGEF40	HSAGENE0028208	ENSG00000165801	other	protein-coding	chr14:21069639-21090248	6.45476e-07	0.0379798	0.876256	0.546	0.34
aRGCs	ACSS1	HSAGENE0060784	ENSG00000154930	other	protein-coding	chr20:25006230-25058980	1.59708e-08	0.000939725	0.876153	0.336	0.155
aRGCs	ANTXR1	HSAGENE0058968	ENSG00000169604	other	protein-coding	chr2:69013176-69249327	1.33564e-08	0.000785889	0.876031	0.429	0.221
aRGCs	SPDL1	HSAGENE0079703	ENSG00000040275	other	protein-coding	chr5:169583636-169604778	5.03228e-11	2.96099e-06	0.875391	0.588	0.326
aRGCs	HNRNPM	HSAGENE0052481	ENSG00000099783	other	protein-coding	chr19:8444767-8489140	8.2078e-15	4.82947e-10	0.873776	0.975	0.927
aRGCs	AHCY	HSAGENE0061231	ENSG00000101444	other	protein-coding	chr20:34280268-34311802	5.60988e-13	3.30085e-08	0.87223	0.773	0.464
aRGCs	NDUFB3	HSAGENE0055726	ENSG00000119013	other	protein-coding	chr2:201071433-201085893	2.44264e-11	1.43725e-06	0.871958	0.908	0.757
aRGCs	COA3	HSAGENE0041442	ENSG00000183978	other	protein-coding	chr17:42795147-42798704	1.71309e-10	1.00798e-05	0.870745	0.95	0.832
aRGCs	OARD1	HSAGENE0088220	ENSG00000124596	other	protein-coding	chr6:41033627-41097787	4.34472e-08	0.00255643	0.870556	0.655	0.42
aRGCs	SRSF9	HSAGENE0020425	ENSG00000111786	other	protein-coding	chr12:120461672-120469748	3.11689e-09	0.000183398	0.870342	0.773	0.581
aRGCs	PSMB3	HSAGENE0041035	ENSG00000277791	other	protein-coding	chr17:38752741-38764225	9.22032e-16	5.42524e-11	0.870295	0.983	0.869
aRGCs	HSAGENE0031880	HSAGENE0031880	XLOC_009481	lncRNA	other	chr15:37010211-37031000	1.16196e-09	6.83694e-05	0.869217	0.815	0.631
aRGCs	AC012085.1	HSAGENE0024309	ENSG00000186076	pseudogene	pseudogene	chr12:93639889-93641616	4.50531e-18	2.65093e-13	0.867995	0.815	0.493
aRGCs	IFT122	HSAGENE0068069	ENSG00000163913	other	protein-coding	chr3:129440036-129520507	2.87467e-08	0.00169146	0.866375	0.496	0.275
aRGCs	ELP5	HSAGENE0043169	ENSG00000170291	other	protein-coding	chr17:7251416-7259940	2.08311e-09	0.00012257	0.865695	0.63	0.382
aRGCs	ENSA	HSAGENE0001743	ENSG00000143420	other	protein-coding	chr1:150600851-150629770	5.35503e-08	0.0031509	0.865682	0.807	0.633
aRGCs	BLM	HSAGENE0034267	ENSG00000197299	other	protein-coding	chr15:90717346-90816166	1.64606e-15	9.68542e-11	0.863284	0.37	0.127
aRGCs	NDUFS6	HSAGENE0080336	ENSG00000145494	other	protein-coding	chr5:1801388-1829488	2.58202e-17	1.51926e-12	0.86275	0.992	0.888
aRGCs	FANCG	HSAGENE0102690	ENSG00000221829	other	protein-coding	chr9:35073835-35080025	3.93466e-07	0.0231515	0.861844	0.437	0.246
aRGCs	ITGAE	HSAGENE0040968	ENSG00000083457	other	protein-coding	chr17:3714628-3801188	3.92043e-08	0.00230678	0.860658	0.714	0.497
aRGCs	EIF3M	HSAGENE0016119	ENSG00000149100	other	protein-coding	chr11:32583798-32606264	1.61431e-10	9.4986e-06	0.858318	0.882	0.743
aRGCs	IVNS1ABP	HSAGENE0003664	ENSG00000116679	other	protein-coding	chr1:185296324-185317380	1.46938e-11	8.64581e-07	0.857355	0.933	0.811
aRGCs	ATIC	HSAGENE0056201	ENSG00000138363	other	protein-coding	chr2:215311956-215349773	5.81631e-11	3.42232e-06	0.854255	0.647	0.381
aRGCs	SNHG5	HSAGENE0089484	ENSG00000203875	lncRNA	300 Mya	chr6:85650491-85678932	1.34329e-11	7.90394e-07	0.853603	0.924	0.784
aRGCs	DNA2	HSAGENE0012660	ENSG00000138346	other	protein-coding	chr10:68413974-68472121	1.42505e-08	0.000838501	0.85332	0.353	0.163
aRGCs	JAM2	HSAGENE0063284	ENSG00000154721	other	protein-coding	chr21:25639258-25720376	2.46609e-08	0.00145104	0.853067	0.622	0.416
aRGCs	MANEA	HSAGENE0089732	ENSG00000172469	other	protein-coding	chr6:95577491-95609472	2.44015e-07	0.0143578	0.852338	0.319	0.154
aRGCs	BNIP3	HSAGENE0010718	ENSG00000176171	other	protein-coding	chr10:131966455-131982013	6.6914e-11	3.93722e-06	0.852298	0.874	0.636
aRGCs	PPP1CA	HSAGENE0017972	ENSG00000172531	other	protein-coding	chr11:67398181-67421183	3.3621e-11	1.97826e-06	0.851463	0.924	0.727
aRGCs	UBE2I	HSAGENE0034912	ENSG00000103275	other	protein-coding	chr16:1308880-1327018	6.32218e-11	3.71997e-06	0.848985	0.924	0.79
aRGCs	FUS	HSAGENE0036222	ENSG00000089280	other	protein-coding	chr16:31180138-31195044	6.88454e-12	4.05086e-07	0.848939	0.983	0.904
aRGCs	RND2	HSAGENE0041472	ENSG00000108830	other	protein-coding	chr17:43025231-43032051	4.09151e-08	0.00240744	0.848684	0.328	0.151
aRGCs	CRISPLD1	HSAGENE0099429	ENSG00000121005	other	protein-coding	chr8:74984505-75034558	5.95734e-12	3.5053e-07	0.848561	0.479	0.215
aRGCs	C19orf53	HSAGENE0047921	ENSG00000104979	other	protein-coding	chr19:13774456-13778773	1.6775e-11	9.87042e-07	0.847443	0.941	0.781
aRGCs	SNRPD2	HSAGENE0050560	ENSG00000125743	other	protein-coding	chr19:45687460-45692569	1.02052e-19	6.00474e-15	0.846112	0.992	0.946
aRGCs	SF3B4	HSAGENE0001659	ENSG00000143368	other	protein-coding	chr1:149923317-149927803	2.99476e-07	0.0176212	0.845397	0.697	0.544
aRGCs	MAD2L2	HSAGENE0000959	ENSG00000116670	other	protein-coding	chr1:11674365-11691650	4.19447e-11	2.46803e-06	0.843697	0.916	0.73
aRGCs	NAB1	HSAGENE0055443	ENSG00000138386	other	protein-coding	chr2:190646158-190692868	3.28172e-07	0.0193096	0.841536	0.58	0.36
aRGCs	ZNF827	HSAGENE0073880	ENSG00000151612	other	protein-coding	chr4:145757213-145938823	1.56154e-09	9.18808e-05	0.83982	0.84	0.627
aRGCs	SS18	HSAGENE0044822	ENSG00000141380	other	protein-coding	chr18:26016253-26091217	6.86172e-07	0.0403744	0.837693	0.546	0.362
aRGCs	MTG1	HSAGENE0010840	ENSG00000148824	other	protein-coding	chr10:133394094-133422520	3.50678e-08	0.00206339	0.83698	0.681	0.454
aRGCs	ESD	HSAGENE0026055	ENSG00000139684	other	protein-coding	chr13:46771139-46797420	6.40657e-14	3.76963e-09	0.836888	0.975	0.806
aRGCs	SUMO3	HSAGENE0064081	ENSG00000184900	other	protein-coding	chr21:44805594-44818779	1.28277e-11	7.54784e-07	0.835485	0.924	0.735
aRGCs	PIK3R3	HSAGENE0007602	ENSG00000117461	other	protein-coding	chr1:46040140-46133080	1.80068e-11	1.05952e-06	0.834128	0.622	0.323
aRGCs	SLC20A1	HSAGENE0053312	ENSG00000144136	other	protein-coding	chr2:112645869-112663829	1.56729e-07	0.00922191	0.833646	0.639	0.451
aRGCs	SND1	HSAGENE0090970	ENSG00000197157	other	protein-coding	chr7:127652157-128092625	5.86556e-07	0.034513	0.831748	0.63	0.443
aRGCs	db_XLOC_015876	HSAGENE0049854	db_XLOC_015876	lncRNA	90 Mya	chr19:38836390-38864388	9.35992e-09	0.000550738	0.830607	0.908	0.832
aRGCs	SCAF11	HSAGENE0022227	ENSG00000139218	other	protein-coding	chr12:45919131-45992120	1.36403e-08	0.000802594	0.83038	0.824	0.662
aRGCs	FKBP5	HSAGENE0087976	ENSG00000096060	other	protein-coding	chr6:35572925-35728583	7.97227e-14	4.69089e-09	0.827207	0.286	0.088
aRGCs	PSMC3IP	HSAGENE0041411	ENSG00000131470	other	protein-coding	chr17:42572310-42577831	6.30107e-09	0.000370755	0.82659	0.521	0.296
aRGCs	NIPSNAP2	HSAGENE0093911	ENSG00000146729	other	protein-coding	chr7:55951793-56000181	2.47908e-10	1.45869e-05	0.825981	0.866	0.608
aRGCs	PEA15	HSAGENE0002579	ENSG00000162734	other	protein-coding	chr1:160205380-160215396	3.53076e-08	0.0020775	0.824452	0.908	0.84
aRGCs	ARL3	HSAGENE0009691	ENSG00000138175	other	protein-coding	chr10:102673634-102714421	7.95901e-13	4.68308e-08	0.824251	0.941	0.789
aRGCs	WDR18	HSAGENE0052626	ENSG00000065268	other	protein-coding	chr19:982862-998438	1.46513e-09	8.6208e-05	0.823603	0.815	0.589
aRGCs	PSMA1	HSAGENE0015556	ENSG00000129084	other	protein-coding	chr11:14504874-14643642	3.83542e-13	2.25676e-08	0.822081	0.95	0.856
aRGCs	THOC3	HSAGENE0079987	ENSG00000051596	other	protein-coding	chr5:175916409-176034680	6.82697e-09	0.000401699	0.821934	0.555	0.327
aRGCs	SMIM26	HSAGENE0060507	ENSG00000232388	other	protein-coding	chr20:18567347-18569671	4.91281e-09	0.000289069	0.821881	0.908	0.769
aRGCs	CCNB1IP1	HSAGENE0028141	ENSG00000100814	other	protein-coding	chr14:20310903-20333312	4.49404e-07	0.0264429	0.820857	0.563	0.365
aRGCs	ALDH7A1	HSAGENE0078206	ENSG00000164904	other	protein-coding	chr5:126530900-126595633	3.94487e-08	0.00232116	0.820544	0.765	0.601
aRGCs	HMGCS1	HSAGENE0081091	ENSG00000112972	other	protein-coding	chr5:43287469-43313512	1.02699e-09	6.0428e-05	0.819659	0.899	0.801
aRGCs	DCAF13	HSAGENE0096182	ENSG00000164934	other	protein-coding	chr8:103414714-103443453	2.73153e-13	1.60723e-08	0.819069	0.815	0.52
aRGCs	THOC1	HSAGENE0044665	ENSG00000079134	other	protein-coding	chr18:213401-268057	8.04626e-09	0.000473442	0.818925	0.697	0.479
aRGCs	CHCHD3	HSAGENE0091255	ENSG00000106554	other	protein-coding	chr7:132784866-133082283	1.54003e-07	0.00906156	0.818463	0.697	0.498
aRGCs	EIF3G	HSAGENE0047428	ENSG00000130811	other	protein-coding	chr19:10115014-10119918	1.21938e-08	0.00071748	0.818078	0.899	0.722
aRGCs	SFXN5	HSAGENE0059142	ENSG00000144040	other	protein-coding	chr2:72942035-73075619	1.17359e-08	0.00069054	0.817944	0.555	0.326
aRGCs	GRHPR	HSAGENE0102833	ENSG00000137106	other	protein-coding	chr9:37422666-37436990	5.72086e-09	0.000336615	0.816925	0.815	0.623
aRGCs	RNASEH2B	HSAGENE0026178	ENSG00000136104	other	protein-coding	chr13:50909747-51024120	3.91139e-08	0.00230146	0.816328	0.714	0.536
aRGCs	TFG	HSAGENE0067122	ENSG00000114354	other	protein-coding	chr3:100709295-100748964	1.07478e-08	0.000632403	0.816281	0.857	0.687
aRGCs	IQCB1	HSAGENE0067676	ENSG00000173226	other	protein-coding	chr3:121769350-121835079	1.86099e-07	0.0109501	0.816199	0.555	0.347
aRGCs	CEP70	HSAGENE0068405	ENSG00000114107	other	protein-coding	chr3:138494344-138594538	3.19277e-07	0.0187862	0.815697	0.546	0.335
aRGCs	RAB8A	HSAGENE0048167	ENSG00000167461	other	protein-coding	chr19:16111824-16134234	4.71009e-07	0.0277142	0.815692	0.664	0.499
aRGCs	CLGN	HSAGENE0073749	ENSG00000153132	other	protein-coding	chr4:140388447-140427661	5.33076e-09	0.000313662	0.815583	0.269	0.103
aRGCs	ADH5	HSAGENE0077406	ENSG00000197894	other	protein-coding	chr4:99070978-99088801	2.23556e-13	1.3154e-08	0.81532	0.882	0.659
aRGCs	FKBP3	HSAGENE0029081	ENSG00000100442	other	protein-coding	chr14:45115474-45135319	1.41975e-14	8.35382e-10	0.814751	0.992	0.901
aRGCs	XPO1	HSAGENE0058668	ENSG00000082898	other	protein-coding	chr2:61476032-61538741	1.06357e-07	0.00625807	0.813717	0.891	0.765
aRGCs	LEMD1	HSAGENE0004314	ENSG00000186007	other	protein-coding	chr1:205379590-205455954	8.91226e-10	5.24397e-05	0.813026	0.395	0.176
aRGCs	MOB1A	HSAGENE0059234	ENSG00000114978	other	protein-coding	chr2:74152440-74178937	4.74511e-09	0.000279202	0.812401	0.647	0.425
aRGCs	HNRNPUL1	HSAGENE0050110	ENSG00000105323	other	protein-coding	chr19:41262496-41307787	6.74368e-10	3.96798e-05	0.812259	0.874	0.712
aRGCs	CNN3	HSAGENE0009317	ENSG00000117519	other	protein-coding	chr1:94896582-94927223	7.07845e-15	4.16496e-10	0.812024	0.992	0.867
aRGCs	CSH1	HSAGENE0042761	ENSG00000136488	other	protein-coding	chr17:63894909-63896661	4.38504e-36	2.58016e-31	0.811873	0.277	0.039
aRGCs	HACD3	HSAGENE0033100	ENSG00000074696	other	protein-coding	chr15:65530418-65578349	1.85434e-11	1.09109e-06	0.811669	0.899	0.731
aRGCs	H4C11	HSAGENE0087258	ENSG00000197238	other	protein-coding	chr6:27824092-27824480	4.99924e-11	2.94155e-06	0.81147	0.555	0.285
aRGCs	KIAA1217	HSAGENE0011256	ENSG00000120549	other	protein-coding	chr10:23694607-24547848	8.16348e-10	4.80339e-05	0.811068	0.328	0.137
aRGCs	LDHB	HSAGENE0021527	ENSG00000111716	other	protein-coding	chr12:21635342-21757857	4.84838e-20	2.85278e-15	0.810996	1	0.971
aRGCs	INSIG1	HSAGENE0092175	ENSG00000186480	other	protein-coding	chr7:155297776-155310843	7.25429e-07	0.0426842	0.810791	0.723	0.555
aRGCs	SH3RF1	HSAGENE0074492	ENSG00000154447	other	protein-coding	chr4:169094259-169271033	1.50594e-13	8.86094e-09	0.81071	0.538	0.245
aRGCs	AL365205.1	HSAGENE0088277	ENSG00000124593	other	protein-coding	chr6:41780180-41790141	5.11979e-10	3.01249e-05	0.807892	0.975	0.84
aRGCs	NDUFA2	HSAGENE0078774	ENSG00000131495	other	protein-coding	chr5:140638140-140647771	4.77028e-11	2.80683e-06	0.807672	0.975	0.845
aRGCs	MRPL47	HSAGENE0069524	ENSG00000136522	other	protein-coding	chr3:179588285-179604649	3.27708e-07	0.0192823	0.807458	0.697	0.498
aRGCs	PTMAP2	HSAGENE0078051	ENSG00000197744	pseudogene	pseudogene	chr5:118973658-118974828	9.32948e-24	5.48947e-19	0.807409	0.992	0.963
aRGCs	RAE1	HSAGENE0062390	ENSG00000101146	other	protein-coding	chr20:57351223-57379211	3.23197e-07	0.0190169	0.807016	0.756	0.595
aRGCs	RPF1	HSAGENE0008889	ENSG00000117133	other	protein-coding	chr1:84479259-84498352	3.79423e-07	0.0223252	0.806351	0.672	0.462
aRGCs	RFWD3	HSAGENE0038026	ENSG00000168411	other	protein-coding	chr16:74621399-74666887	3.52195e-09	0.000207232	0.804526	0.487	0.259
aRGCs	TPRKB	HSAGENE0059191	ENSG00000144034	other	protein-coding	chr2:73729104-73741321	2.20666e-14	1.2984e-09	0.800833	0.958	0.684
aRGCs	PIH1D1	HSAGENE0051005	ENSG00000104872	other	protein-coding	chr19:49446298-49453497	1.90919e-09	0.000112337	0.799915	0.824	0.643
aRGCs	CBWD1	HSAGENE0100794	ENSG00000172785	other	protein-coding	chr9:120365-179148	1.0907e-09	6.4177e-05	0.799568	0.723	0.468
aRGCs	NUP54	HSAGENE0076765	ENSG00000138750	other	protein-coding	chr4:76114659-76148490	3.20583e-07	0.0188631	0.799489	0.639	0.467
aRGCs	SRSF1	HSAGENE0042363	ENSG00000136450	other	protein-coding	chr17:58000919-58007346	9.61875e-13	5.65967e-08	0.799391	0.941	0.802
aRGCs	FARSA	HSAGENE0047840	ENSG00000179115	other	protein-coding	chr19:12922350-12934037	1.34682e-07	0.00792472	0.797617	0.798	0.612
aRGCs	MPLKIP	HSAGENE0093337	ENSG00000168303	other	protein-coding	chr7:40125802-40134910	3.98324e-08	0.00234374	0.796307	0.798	0.655
aRGCs	LSM1	HSAGENE0098265	ENSG00000175324	other	protein-coding	chr8:38163167-38176744	1.60449e-08	0.00094408	0.795141	0.723	0.519
aRGCs	CHCHD1	HSAGENE0012965	ENSG00000172586	other	protein-coding	chr10:73782047-73783652	1.2109e-07	0.00712495	0.794758	0.807	0.649
aRGCs	RNASEH2C	HSAGENE0017767	ENSG00000172922	other	protein-coding	chr11:65714005-65720825	6.21521e-09	0.000365703	0.79454	0.79	0.586
aRGCs	SF1	HSAGENE0017650	ENSG00000168066	other	protein-coding	chr11:64764606-64778786	3.26862e-11	1.92326e-06	0.793948	0.933	0.83
aRGCs	PSMD6	HSAGENE0071878	ENSG00000163636	other	protein-coding	chr3:64010550-64024010	1.47485e-11	8.67804e-07	0.793581	0.891	0.644
aRGCs	COA6	HSAGENE0005526	ENSG00000168275	other	protein-coding	chr1:234373456-234385080	3.35664e-09	0.000197505	0.792965	0.731	0.48
aRGCs	AC016394.1	HSAGENE0012897	ENSG00000272599	lncRNA	25 Mya	chr10:73115612-73126384	4.1071e-08	0.00241662	0.792422	0.378	0.18
aRGCs	SNRPA1	HSAGENE0031209	ENSG00000131876	other	protein-coding	chr15:101281510-101295282	6.03301e-09	0.000354982	0.792367	0.798	0.638
aRGCs	POLR2J	HSAGENE0090300	ENSG00000005075	other	protein-coding	chr7:102473118-102478907	8.68137e-08	0.00510812	0.792151	0.908	0.724
aRGCs	ZNF43	HSAGENE0048783	ENSG00000198521	other	protein-coding	chr19:21804946-21852125	5.96214e-09	0.000350813	0.792111	0.706	0.486
aRGCs	KPNB1	HSAGENE0041823	ENSG00000108424	other	protein-coding	chr17:47649476-47685505	4.96339e-07	0.0292046	0.79169	0.874	0.766
aRGCs	ARL2	HSAGENE0017674	ENSG00000213465	other	protein-coding	chr11:65014160-65022312	2.03156e-08	0.00119537	0.790955	0.857	0.7
aRGCs	CCNH	HSAGENE0082330	ENSG00000134480	other	protein-coding	chr5:87311201-87413025	1.78693e-08	0.00105143	0.7909	0.756	0.529
aRGCs	SPART	HSAGENE0025712	ENSG00000133104	other	protein-coding	chr13:36301638-36370180	2.53131e-10	1.48942e-05	0.790802	0.605	0.352
aRGCs	NUP50	HSAGENE0066580	ENSG00000093000	other	protein-coding	chr22:45163925-45188017	2.51547e-07	0.014801	0.789468	0.655	0.461
aRGCs	LIG3	HSAGENE0040790	ENSG00000005156	other	protein-coding	chr17:34980512-35009743	3.53024e-11	2.07719e-06	0.788526	0.58	0.299
aRGCs	ISCA2	HSAGENE0030130	ENSG00000165898	other	protein-coding	chr14:74493756-74497106	9.3228e-08	0.00548553	0.788318	0.664	0.437
aRGCs	NSMCE1	HSAGENE0035737	ENSG00000169189	other	protein-coding	chr16:27224868-27268786	2.52976e-11	1.48851e-06	0.786631	0.815	0.576
aRGCs	PHB2	HSAGENE0023627	ENSG00000215021	other	protein-coding	chr12:6965327-6970780	6.86535e-11	4.03957e-06	0.78626	0.916	0.724
aRGCs	UBR7	HSAGENE0030679	ENSG00000012963	other	protein-coding	chr14:93207241-93229215	1.62164e-09	9.54175e-05	0.786206	0.546	0.304
aRGCs	MAPK1IP1L	HSAGENE0029360	ENSG00000168175	other	protein-coding	chr14:55051644-55070194	5.52012e-09	0.000324804	0.784304	0.849	0.673
aRGCs	PSMG3	HSAGENE0092234	ENSG00000157778	other	protein-coding	chr7:1567332-1571005	4.80261e-07	0.0282585	0.783991	0.655	0.446
aRGCs	SUPT16H	HSAGENE0028223	ENSG00000092201	other	protein-coding	chr14:21351476-21384019	3.08959e-07	0.0181791	0.783935	0.874	0.775
aRGCs	LARP7	HSAGENE0073072	ENSG00000174720	other	protein-coding	chr4:112636988-112657641	1.1731e-08	0.000690252	0.782348	0.832	0.648
aRGCs	IARS1	HSAGENE0104193	ENSG00000196305	other	protein-coding	chr9:92210207-92293756	5.50081e-09	0.000323668	0.781651	0.706	0.486
aRGCs	RHEB	HSAGENE0092040	ENSG00000106615	other	protein-coding	chr7:151466012-151520120	1.05756e-09	6.22271e-05	0.780494	0.958	0.823
aRGCs	RPLP0P2	HSAGENE0017353	ENSG00000243742	pseudogene	pseudogene	chr11:61615036-61639449	8.25383e-18	4.85655e-13	0.779342	0.933	0.719
aRGCs	HMBS	HSAGENE0014850	ENSG00000256269	other	protein-coding	chr11:119084866-119093549	4.49891e-08	0.00264716	0.776385	0.462	0.264
aRGCs	LLGL1	HSAGENE0039741	ENSG00000131899	other	protein-coding	chr17:18225582-18244875	4.93948e-12	2.90639e-07	0.775282	0.269	0.089
aRGCs	ZNF22	HSAGENE0012003	ENSG00000165512	other	protein-coding	chr10:45000923-45005326	8.39513e-11	4.93969e-06	0.775101	0.84	0.673
aRGCs	XRCC1	HSAGENE0050323	ENSG00000073050	other	protein-coding	chr19:43543257-43580498	1.37834e-09	8.11013e-05	0.774136	0.63	0.383
aRGCs	RBM8A	HSAGENE0001426	ENSG00000265241	other	protein-coding	chr1:145917714-145927678	5.37956e-14	3.16533e-09	0.771452	0.992	0.903
aRGCs	HSAGENE0098133	HSAGENE0098133	XLOC_027936	lncRNA	Human-specific	chr8:33513339-33513845	1.04352e-10	6.1401e-06	0.770745	0.412	0.183
aRGCs	DRG1	HSAGENE0065672	ENSG00000185721	other	protein-coding	chr22:31399590-31528740	4.42012e-08	0.0026008	0.770198	0.748	0.515
aRGCs	RAP1B	HSAGENE0023547	ENSG00000127314	other	protein-coding	chr12:68610855-68671901	4.46262e-09	0.000262581	0.769668	0.849	0.7
aRGCs	GCSH	HSAGENE0038269	ENSG00000140905	other	protein-coding	chr16:81081945-81096395	1.27096e-08	0.000747833	0.769119	0.832	0.636
aRGCs	SF3A3	HSAGENE0007077	ENSG00000183431	other	protein-coding	chr1:37956883-37990112	3.04095e-07	0.017893	0.767949	0.739	0.544
aRGCs	SPARC	HSAGENE0079273	ENSG00000113140	other	protein-coding	chr5:151661096-151687040	4.8674e-10	2.86398e-05	0.767406	0.807	0.64
aRGCs	NABP2	HSAGENE0022999	ENSG00000139579	other	protein-coding	chr12:56188383-56229960	9.65283e-08	0.00567972	0.765808	0.706	0.512
aRGCs	EMC6	HSAGENE0040948	ENSG00000127774	other	protein-coding	chr17:3668812-3669668	3.78287e-10	2.22584e-05	0.76498	0.815	0.573
aRGCs	MPST	HSAGENE0065952	ENSG00000128309	other	protein-coding	chr22:37019635-37029879	3.40489e-09	0.000200344	0.764914	0.605	0.362
aRGCs	ZCRB1	HSAGENE0022122	ENSG00000139168	other	protein-coding	chr12:42312086-42326257	2.20153e-09	0.000129538	0.764855	0.891	0.752
aRGCs	ALDH18A1	HSAGENE0013771	ENSG00000059573	other	protein-coding	chr10:95605940-95656719	2.15205e-07	0.0126627	0.762235	0.546	0.346
aRGCs	NFE2L2	HSAGENE0055102	ENSG00000116044	other	protein-coding	chr2:177227595-177392697	7.8284e-07	0.0460623	0.761101	0.563	0.366
aRGCs	ACAT2	HSAGENE0086364	ENSG00000120437	other	protein-coding	chr6:159762045-159780478	1.98694e-10	1.16912e-05	0.75915	0.916	0.733
aRGCs	IMPDH2	HSAGENE0071270	ENSG00000178035	other	protein-coding	chr3:49024325-49029447	3.38436e-09	0.000199136	0.758916	0.84	0.64
aRGCs	MRPL57	HSAGENE0025188	ENSG00000173141	other	protein-coding	chr13:21176658-21179084	1.38034e-08	0.000812189	0.75835	0.908	0.744
aRGCs	LRRC58	HSAGENE0067627	ENSG00000163428	other	protein-coding	chr3:120324509-120349354	4.14839e-07	0.0244091	0.756895	0.672	0.502
aRGCs	SHKBP1	HSAGENE0050041	ENSG00000160410	other	protein-coding	chr19:40576853-40591399	7.63098e-10	4.49007e-05	0.756805	0.496	0.252
aRGCs	PSMC5	HSAGENE0042751	ENSG00000087191	other	protein-coding	chr17:63827152-63832080	2.46152e-09	0.000144836	0.756533	0.924	0.796
aRGCs	RUVBL2	HSAGENE0050935	ENSG00000183207	other	protein-coding	chr19:48993546-49015975	6.32068e-10	3.71909e-05	0.754627	0.849	0.649
aRGCs	C8orf33	HSAGENE0097431	ENSG00000182307	other	protein-coding	chr8:145052465-145066685	3.43365e-10	2.02036e-05	0.753721	0.882	0.682
aRGCs	CSE1L	HSAGENE0062055	ENSG00000124207	other	protein-coding	chr20:49046246-49096960	5.40118e-10	3.17806e-05	0.746851	0.874	0.653
aRGCs	MRPL52	HSAGENE0028410	ENSG00000172590	other	protein-coding	chr14:22829877-22835156	7.38261e-09	0.000434393	0.745557	0.95	0.811
aRGCs	CGB3	HSAGENE0050942	ENSG00000104827	other	protein-coding	chr19:49022869-49024333	6.68554e-53	3.93377e-48	0.745277	0.395	0.054
aRGCs	FMC1	HSAGENE0091444	ENSG00000164898	other	protein-coding	chr7:139339457-139346328	6.16183e-07	0.0362562	0.744456	0.697	0.503
aRGCs	SRSF3	HSAGENE0088026	ENSG00000112081	other	protein-coding	chr6:36594353-36605600	1.4309e-15	8.4194e-11	0.742678	1	0.957
aRGCs	CCDC167	HSAGENE0088078	ENSG00000198937	other	protein-coding	chr6:37482918-37499914	7.26001e-09	0.000427179	0.742193	0.874	0.723
aRGCs	PGAM1	HSAGENE0013842	ENSG00000171314	other	protein-coding	chr10:97426191-97433492	2.91017e-07	0.0171235	0.74214	0.824	0.637
aRGCs	NIFK	HSAGENE0053631	ENSG00000155438	other	protein-coding	chr2:121726771-121737041	3.04458e-09	0.000179143	0.74188	0.815	0.582
aRGCs	PSME1	HSAGENE0028520	ENSG00000092010	other	protein-coding	chr14:24136030-24139014	4.66105e-09	0.000274256	0.741301	0.849	0.676
aRGCs	EIF4A3	HSAGENE0043815	ENSG00000141543	other	protein-coding	chr17:80134369-80147151	9.9961e-09	0.00058817	0.741286	0.866	0.689
aRGCs	MRPS7	HSAGENE0043373	ENSG00000125445	other	protein-coding	chr17:75261674-75266430	1.06854e-07	0.00628729	0.741225	0.832	0.659
aRGCs	CMSS1	HSAGENE0072621	ENSG00000184220	other	protein-coding	chr3:99817837-100181732	6.67981e-11	3.9304e-06	0.738317	0.849	0.578
aRGCs	SEMA5B	HSAGENE0067718	ENSG00000082684	other	protein-coding	chr3:122909082-123028605	4.14484e-07	0.0243882	0.737756	0.555	0.357
aRGCs	SLIRP	HSAGENE0030303	ENSG00000119705	other	protein-coding	chr14:77708071-77761104	1.54829e-14	9.11016e-10	0.736932	0.992	0.935
aRGCs	MAGI1	HSAGENE0071920	ENSG00000151276	other	protein-coding	chr3:65353016-66038917	7.87189e-09	0.000463182	0.736879	0.782	0.598
aRGCs	CCT6A	HSAGENE0093919	ENSG00000146731	other	protein-coding	chr7:56051685-56063989	2.00895e-12	1.18207e-07	0.736727	0.941	0.82
aRGCs	NAA38	HSAGENE0043678	ENSG00000183011	other	protein-coding	chr17:7856613-7885284	1.19792e-10	7.04854e-06	0.735287	0.95	0.768
aRGCs	SRP9	HSAGENE0005081	ENSG00000143742	other	protein-coding	chr1:225777813-225790470	1.59729e-15	9.39844e-11	0.734473	1	0.937
aRGCs	ING1	HSAGENE0024818	ENSG00000153487	other	protein-coding	chr13:110712736-110723339	7.71896e-08	0.00454184	0.733254	0.529	0.309
aRGCs	CTBP2	HSAGENE0010506	ENSG00000175029	other	protein-coding	chr10:124984317-125161170	2.30679e-08	0.00135731	0.732365	0.807	0.643
aRGCs	DHX15	HSAGENE0075267	ENSG00000109606	other	protein-coding	chr4:24517441-24584561	2.60714e-12	1.53404e-07	0.729723	0.891	0.676
aRGCs	ZNF584	HSAGENE0052131	ENSG00000171574	other	protein-coding	chr19:58401504-58418369	7.11342e-07	0.0418554	0.728355	0.319	0.153
aRGCs	RAD23A	HSAGENE0047845	ENSG00000179262	other	protein-coding	chr19:12945855-12953642	1.17258e-09	6.89947e-05	0.728354	0.824	0.693
aRGCs	ADSL	HSAGENE0066228	ENSG00000239900	other	protein-coding	chr22:40346461-40390463	1.41365e-07	0.00831794	0.727773	0.639	0.432
aRGCs	NDUFS8	HSAGENE0018034	ENSG00000110717	other	protein-coding	chr11:68030617-68036644	3.81912e-12	2.24717e-07	0.727772	0.992	0.844
aRGCs	FZD3	HSAGENE0097931	ENSG00000104290	other	protein-coding	chr8:28494205-28574528	2.82521e-11	1.66235e-06	0.727759	0.941	0.819
aRGCs	PDZD11	HSAGENE0107267	ENSG00000120509	other	protein-coding	chrX:70286595-70290514	2.80337e-08	0.0016495	0.726246	0.798	0.575
aRGCs	ERI3	HSAGENE0007482	ENSG00000117419	other	protein-coding	chr1:44221070-44355371	1.52143e-07	0.0089521	0.725065	0.84	0.715
aRGCs	XRCC6	HSAGENE0066347	ENSG00000196419	other	protein-coding	chr22:41621161-41664048	3.41195e-13	2.00759e-08	0.723556	0.992	0.892
aRGCs	DPH5	HSAGENE0000293	ENSG00000117543	other	protein-coding	chr1:100989623-101026088	3.37201e-07	0.0198409	0.723424	0.412	0.218
aRGCs	STK17A	HSAGENE0093422	ENSG00000164543	other	protein-coding	chr7:43582758-43650751	1.51844e-09	8.93452e-05	0.722907	0.462	0.235
aRGCs	LSM7	HSAGENE0048906	ENSG00000130332	other	protein-coding	chr19:2321509-2328611	6.38053e-11	3.7543e-06	0.722204	0.983	0.898
aRGCs	PRMT1	HSAGENE0051043	ENSG00000126457	other	protein-coding	chr19:49675786-49689029	6.42461e-13	3.78024e-08	0.722108	0.983	0.831
aRGCs	CBX3	HSAGENE0092792	ENSG00000122565	other	protein-coding	chr7:26201162-26213607	1.08601e-16	6.39009e-12	0.721394	1	0.961
aRGCs	GTF2F2	HSAGENE0025989	ENSG00000188342	other	protein-coding	chr13:45119745-45284893	4.73777e-08	0.0027877	0.719916	0.739	0.528
aRGCs	MRPL15	HSAGENE0098741	ENSG00000137547	other	protein-coding	chr8:54135210-54149544	2.38659e-07	0.0140427	0.718424	0.782	0.556
aRGCs	RTRAF	HSAGENE0029264	ENSG00000087302	other	protein-coding	chr14:51989514-52012891	2.25871e-08	0.00132902	0.71818	0.908	0.771
aRGCs	GSTP1	HSAGENE0017994	ENSG00000084207	other	protein-coding	chr11:67583492-67586908	9.43678e-15	5.5526e-10	0.717436	1	0.963
aRGCs	NOP58	HSAGENE0055798	ENSG00000055044	other	protein-coding	chr2:202265709-202304096	2.80823e-09	0.000165236	0.716931	0.874	0.702
aRGCs	SUMO1	HSAGENE0055790	ENSG00000116030	other	protein-coding	chr2:202206182-202238599	4.87063e-13	2.86588e-08	0.715841	1	0.883
aRGCs	NUTF2	HSAGENE0037554	ENSG00000102898	other	protein-coding	chr16:67846889-67872843	1.90681e-09	0.000112196	0.715312	0.891	0.714
aRGCs	APEX1	HSAGENE0028152	ENSG00000100823	other	protein-coding	chr14:20455191-20457772	6.58039e-13	3.8719e-08	0.715289	0.983	0.873
aRGCs	PLPBP	HSAGENE0098240	ENSG00000147471	other	protein-coding	chr8:37762595-37779768	2.57484e-07	0.0151503	0.715205	0.681	0.473
aRGCs	POLE4	HSAGENE0059301	ENSG00000115350	other	protein-coding	chr2:74958627-74970128	6.73397e-07	0.0396227	0.714724	0.672	0.476
aRGCs	SUCLA2	HSAGENE0026071	ENSG00000136143	other	protein-coding	chr13:47745736-48037980	7.47098e-07	0.0439592	0.714111	0.714	0.549
aRGCs	BRMS1	HSAGENE0017860	ENSG00000174744	other	protein-coding	chr11:66337333-66345125	1.66542e-08	0.000979935	0.713812	0.664	0.413
aRGCs	CLU	HSAGENE0097889	ENSG00000120885	other	protein-coding	chr8:27596917-27614852	6.75858e-14	3.97675e-09	0.713625	0.908	0.774
aRGCs	OSTC	HSAGENE0072948	ENSG00000198856	other	protein-coding	chr4:108650585-108668385	3.33899e-08	0.00196466	0.710146	0.748	0.564
aRGCs	SMC1A	HSAGENE0107001	ENSG00000072501	other	protein-coding	chrX:53373902-53422728	3.49569e-08	0.00205686	0.708523	0.815	0.627
aRGCs	SMARCA5	HSAGENE0073810	ENSG00000153147	other	protein-coding	chr4:143513702-143557486	4.96409e-10	2.92087e-05	0.706544	0.857	0.671
aRGCs	NCBP1	HSAGENE0104448	ENSG00000136937	other	protein-coding	chr9:97633668-97674787	5.79966e-07	0.0341252	0.706493	0.588	0.371
aRGCs	AC106795.1	HSAGENE0080159	ENSG00000170089	pseudogene	pseudogene	chr5:177809407-177950732	3.09916e-07	0.0182354	0.706296	0.571	0.369
aRGCs	ZSCAN16-AS1	HSAGENE0087281	ENSG00000269293	lncRNA	25 Mya	chr6:28015122-28137427	1.26687e-07	0.00745425	0.706161	0.815	0.607
aRGCs	NUDCD1	HSAGENE0096315	ENSG00000120526	other	protein-coding	chr8:109240918-109334121	2.73886e-07	0.0161155	0.70551	0.546	0.343
aRGCs	COPZ1	HSAGENE0022854	ENSG00000111481	other	protein-coding	chr12:54301202-54351846	2.26543e-09	0.000133298	0.704304	0.891	0.708
aRGCs	PSMA4	HSAGENE0033713	ENSG00000041357	other	protein-coding	chr15:78540405-78552417	6.6154e-13	3.8925e-08	0.703975	0.966	0.87
aRGCs	TSN	HSAGENE0053633	ENSG00000211460	other	protein-coding	chr2:121737103-121767853	9.84975e-10	5.79559e-05	0.702159	0.866	0.657
aRGCs	EIF4H	HSAGENE0094792	ENSG00000106682	other	protein-coding	chr7:74174150-74197122	6.81628e-08	0.0040107	0.701581	0.908	0.805
aRGCs	CCT7	HSAGENE0059161	ENSG00000135624	other	protein-coding	chr2:73233420-73253021	7.20035e-11	4.23668e-06	0.701445	0.966	0.851
aRGCs	GABPB1	HSAGENE0032472	ENSG00000104064	other	protein-coding	chr15:50275389-50355408	1.83177e-08	0.00107781	0.70051	0.487	0.258
aRGCs	CACYBP	HSAGENE0003254	ENSG00000116161	other	protein-coding	chr1:174999163-175012027	7.59047e-09	0.000446623	0.699894	0.908	0.76
aRGCs	ILF2	HSAGENE0001989	ENSG00000143621	other	protein-coding	chr1:153661788-153671028	2.10906e-13	1.24097e-08	0.699285	1	0.919
aRGCs	DHX9	HSAGENE0003562	ENSG00000135829	other	protein-coding	chr1:182839318-182887987	1.51263e-07	0.00890034	0.698653	0.891	0.774
aRGCs	AC092329.4	HSAGENE0048915	ENSG00000284428	lncRNA	25 Mya	chr19:23259906-23274251	2.92632e-08	0.00172184	0.698522	0.303	0.127
aRGCs	NDUFAB1	HSAGENE0035555	ENSG00000004779	other	protein-coding	chr16:23581014-23596316	1.69564e-11	9.97714e-07	0.69809	0.966	0.86
aRGCs	PSMC3	HSAGENE0016668	ENSG00000165916	other	protein-coding	chr11:47418735-47426473	1.72356e-11	1.01415e-06	0.697892	0.966	0.861
aRGCs	PEG10	HSAGENE0095476	ENSG00000242265	other	protein-coding	chr7:94656325-94669695	3.6986e-09	0.000217625	0.693057	0.95	0.828
aRGCs	NUCKS1	HSAGENE0004339	ENSG00000069275	other	protein-coding	chr1:205712822-205750189	2.96416e-09	0.000174411	0.692782	0.992	0.908
aRGCs	HNRNPC	HSAGENE0028218	ENSG00000092199	other	protein-coding	chr14:21209136-21269494	1.6262e-17	9.56854e-13	0.690347	1	0.984
aRGCs	ANAPC11	HSAGENE0044015	ENSG00000141552	other	protein-coding	chr17:81890790-81900991	1.53573e-11	9.03621e-07	0.690054	0.983	0.928
aRGCs	PPP4C	HSAGENE0036030	ENSG00000149923	other	protein-coding	chr16:30075978-30085376	2.01636e-07	0.0118643	0.689855	0.731	0.547
aRGCs	LBR	HSAGENE0005060	ENSG00000143815	other	protein-coding	chr1:225401502-225428925	1.09066e-08	0.000641746	0.688228	0.798	0.608
aRGCs	RAD21	HSAGENE0096432	ENSG00000164754	other	protein-coding	chr8:116845688-116874776	5.04032e-09	0.000296573	0.687753	0.983	0.858
aRGCs	CETN3	HSAGENE0082409	ENSG00000153140	other	protein-coding	chr5:90392257-90409766	1.21367e-08	0.000714121	0.686488	0.739	0.53
aRGCs	PSMC1	HSAGENE0030571	ENSG00000100764	other	protein-coding	chr14:90256486-90275429	5.29713e-11	3.11683e-06	0.68641	0.95	0.8
aRGCs	UHRF2	HSAGENE0103306	ENSG00000147854	other	protein-coding	chr9:6413151-6507054	7.1615e-08	0.00421383	0.686184	0.689	0.523
aRGCs	SRSF5	HSAGENE0029891	ENSG00000100650	other	protein-coding	chr14:69726899-69775012	6.28452e-08	0.00369781	0.683811	0.924	0.9
aRGCs	RIIAD1	HSAGENE0001847	ENSG00000178796	other	protein-coding	chr1:151710433-151729805	6.25333e-10	3.67946e-05	0.677436	0.311	0.12
aRGCs	SAP18	HSAGENE0025186	ENSG00000150459	other	protein-coding	chr13:21140514-21149084	3.02895e-12	1.78223e-07	0.677344	0.975	0.909
aRGCs	NDUFA7	HSAGENE0052460	ENSG00000267855	other	protein-coding	chr19:8308768-8321375	1.17848e-09	6.9342e-05	0.675071	0.832	0.624
aRGCs	HSD17B10	HSAGENE0107007	ENSG00000072506	other	protein-coding	chrX:53431258-53434370	1.27624e-07	0.00750942	0.674901	0.84	0.651
aRGCs	COX16	HSAGENE0029921	ENSG00000133983	other	protein-coding	chr14:70325081-70416984	4.52153e-07	0.0266047	0.674401	0.773	0.619
aRGCs	USP3	HSAGENE0032945	ENSG00000140455	other	protein-coding	chr15:63504511-63594680	1.32363e-09	7.78824e-05	0.673585	0.891	0.666
aRGCs	EIF4E	HSAGENE0077391	ENSG00000151247	other	protein-coding	chr4:98878613-98929157	3.20054e-07	0.018832	0.673482	0.882	0.741
aRGCs	PRKDC	HSAGENE0098569	ENSG00000253729	other	protein-coding	chr8:47772932-47960178	2.52981e-07	0.0148854	0.671975	0.84	0.675
aRGCs	SSB	HSAGENE0054823	ENSG00000138385	other	protein-coding	chr2:169791933-169812064	2.33642e-08	0.00137475	0.670471	0.933	0.866
aRGCs	SQLE	HSAGENE0096696	ENSG00000104549	other	protein-coding	chr8:124998497-125022283	3.51949e-09	0.000207087	0.670287	0.958	0.827
aRGCs	SEPTIN2	HSAGENE0057272	ENSG00000168385	other	protein-coding	chr2:241315100-241354189	1.74332e-10	1.02577e-05	0.669752	0.95	0.855
aRGCs	TXN2	HSAGENE0065916	ENSG00000100348	other	protein-coding	chr22:36466655-36481726	5.00617e-08	0.00294563	0.668803	0.899	0.715
aRGCs	CPNE1	HSAGENE0061348	ENSG00000214078	other	protein-coding	chr20:35626031-35664956	8.13123e-07	0.0478442	0.667838	0.866	0.733
aRGCs	COX17	HSAGENE0067600	ENSG00000138495	other	protein-coding	chr3:119654513-119677454	2.28365e-07	0.013437	0.667804	0.933	0.735
aRGCs	CIAO2A	HSAGENE0032962	ENSG00000166797	other	protein-coding	chr15:64072565-64093857	8.45622e-07	0.0497564	0.666904	0.731	0.518
aRGCs	FKBP4	HSAGENE0021735	ENSG00000004478	other	protein-coding	chr12:2794970-2805423	5.53678e-07	0.0325784	0.666693	0.756	0.574
aRGCs	SF3A2	HSAGENE0048831	ENSG00000104897	other	protein-coding	chr19:2236824-2249021	2.7888e-08	0.00164093	0.666513	0.723	0.516
aRGCs	AC231533.2	HSAGENE0106789	ENSG00000233585	pseudogene	pseudogene	chrX:48775644-48794069	3.84004e-15	2.25948e-10	0.663372	0.319	0.098
aRGCs	KHDRBS1	HSAGENE0006702	ENSG00000121774	other	protein-coding	chr1:32013668-32061682	1.39695e-08	0.000821964	0.663019	0.941	0.859
aRGCs	PSMD7	HSAGENE0037990	ENSG00000103035	other	protein-coding	chr16:74296814-74306288	5.45445e-11	3.2094e-06	0.662859	0.916	0.739
aRGCs	MID1IP1	HSAGENE0106483	ENSG00000165175	other	protein-coding	chrX:38801432-38806537	2.65343e-08	0.00156128	0.662746	0.437	0.228
aRGCs	MDH2	HSAGENE0095010	ENSG00000146701	other	protein-coding	chr7:76048051-76067508	3.4051e-09	0.000200356	0.661883	0.975	0.895
aRGCs	db_XLOC_017707	HSAGENE0055011	db_XLOC_017707	lncRNA	other	chr2:174715408-174720853	1.00249e-15	5.89865e-11	0.66015	0.983	0.91
aRGCs	PRKRA	HSAGENE0055142	ENSG00000180228	other	protein-coding	chr2:178431292-178451512	8.72834e-08	0.00513575	0.659764	0.849	0.731
aRGCs	CHTOP	HSAGENE0001986	ENSG00000160679	other	protein-coding	chr1:153633982-153646836	5.39775e-08	0.00317604	0.657037	0.916	0.781
aRGCs	PFN1	HSAGENE0041986	ENSG00000108518	other	protein-coding	chr17:4945652-4949061	2.86187e-12	1.68392e-07	0.656841	0.992	0.963
aRGCs	MANF	HSAGENE0071459	ENSG00000145050	other	protein-coding	chr3:51385255-51389397	1.1147e-07	0.0065589	0.653208	0.555	0.325
aRGCs	CAMTA1	HSAGENE0008459	ENSG00000171735	other	protein-coding	chr1:6785451-7769706	8.84908e-09	0.00052068	0.652021	0.924	0.848
aRGCs	POLR2G	HSAGENE0017450	ENSG00000168002	other	protein-coding	chr11:62761565-62766710	2.0786e-09	0.000122305	0.651977	0.966	0.874
aRGCs	PSMB6	HSAGENE0041850	ENSG00000142507	other	protein-coding	chr17:4796144-4798502	5.27784e-10	3.10548e-05	0.651486	0.983	0.88
aRGCs	APIP	HSAGENE0016231	ENSG00000149089	other	protein-coding	chr11:34853094-34916485	1.79627e-08	0.00105693	0.647602	0.681	0.426
aRGCs	SAFB	HSAGENE0051828	ENSG00000160633	other	protein-coding	chr19:5623035-5668478	2.91979e-09	0.0001718	0.645215	0.908	0.742
aRGCs	HMMR	HSAGENE0079568	ENSG00000072571	other	protein-coding	chr5:163460203-163491941	5.41694e-15	3.18733e-10	0.644969	0.261	0.07
aRGCs	FAM71D	HSAGENE0029770	ENSG00000172717	other	protein-coding	chr14:67182870-67228550	6.80053e-09	0.000400143	0.643706	0.563	0.327
aRGCs	AURKAIP1	HSAGENE0001278	ENSG00000175756	other	protein-coding	chr1:1373730-1375495	1.3194e-09	7.76333e-05	0.642313	0.924	0.735
aRGCs	LAMTOR2	HSAGENE0002250	ENSG00000116586	other	protein-coding	chr1:156054742-156058558	2.2421e-07	0.0131925	0.641777	0.891	0.737
aRGCs	NME1	HSAGENE0042148	ENSG00000239672	other	protein-coding	chr17:51153559-51162428	1.74345e-11	1.02585e-06	0.641553	1	0.914
aRGCs	FAM133B	HSAGENE0095436	ENSG00000234545	other	protein-coding	chr7:92560651-92590409	1.2944e-07	0.00761622	0.641176	0.899	0.779
aRGCs	SNHG15	HSAGENE0093523	ENSG00000232956	lncRNA	90 Mya	chr7:44982931-45000070	3.76399e-07	0.0221473	0.639593	0.655	0.418
aRGCs	RBM3	HSAGENE0106771	ENSG00000102317	other	protein-coding	chrX:48574449-48581162	7.80108e-11	4.59015e-06	0.638909	0.966	0.832
aRGCs	CHCHD5	HSAGENE0053305	ENSG00000125611	other	protein-coding	chr2:112584240-112589275	1.93657e-08	0.00113948	0.63884	0.647	0.393
aRGCs	RPSAP58	HSAGENE0048962	ENSG00000225178	pseudogene	pseudogene	chr19:23827162-23828049	1.24589e-10	7.3308e-06	0.637757	0.756	0.479
aRGCs	RBBP7	HSAGENE0106090	ENSG00000102054	other	protein-coding	chrX:16839283-16870362	5.0994e-07	0.0300049	0.635307	0.773	0.607
aRGCs	SNHG6	HSAGENE0099132	ENSG00000245910	lncRNA	300 Mya	chr8:66919509-66926398	1.161e-11	6.8313e-07	0.632989	0.975	0.923
aRGCs	THYN1	HSAGENE0015479	ENSG00000151500	other	protein-coding	chr11:134248265-134253381	6.44709e-07	0.0379347	0.632813	0.765	0.601
aRGCs	NOP56	HSAGENE0060888	ENSG00000101361	other	protein-coding	chr20:2652588-2658545	4.79961e-08	0.00282409	0.631977	0.916	0.752
aRGCs	EIF3E	HSAGENE0096294	ENSG00000104408	other	protein-coding	chr8:108134874-108443496	2.90175e-09	0.000170739	0.63057	0.958	0.854
aRGCs	DPY30	HSAGENE0057740	ENSG00000162961	other	protein-coding	chr2:31867809-32039814	6.06192e-09	0.000356683	0.630065	0.958	0.79
aRGCs	ARMT1	HSAGENE0086060	ENSG00000146476	other	protein-coding	chr6:151452258-151470243	2.19203e-07	0.0128979	0.629705	0.403	0.206
aRGCs	PLEKHJ1	HSAGENE0048825	ENSG00000104886	other	protein-coding	chr19:2230084-2237704	9.50448e-08	0.00559243	0.628708	0.857	0.66
aRGCs	SLC25A3	HSAGENE0024506	ENSG00000075415	other	protein-coding	chr12:98593591-98606379	7.96697e-12	4.68777e-07	0.628464	0.992	0.94
aRGCs	DMAC2	HSAGENE0050134	ENSG00000105341	other	protein-coding	chr19:41431064-41440717	2.11502e-07	0.0124448	0.628437	0.655	0.422
aRGCs	HBZ	HSAGENE0034970	ENSG00000130656	other	protein-coding	chr16:142728-154503	7.38497e-27	4.34532e-22	0.62717	0.63	0.253
aRGCs	HSPE1	HSAGENE0055601	ENSG00000115541	other	protein-coding	chr2:197500140-197510784	3.42118e-10	2.01302e-05	0.627125	0.983	0.933
aRGCs	ELMOD2	HSAGENE0073753	ENSG00000179387	other	protein-coding	chr4:140524155-140553828	2.41709e-07	0.0142222	0.625634	0.487	0.275
aRGCs	PRIM1	HSAGENE0023062	ENSG00000198056	other	protein-coding	chr12:56731296-56752393	1.75903e-07	0.0103502	0.622619	0.555	0.347
aRGCs	FOXG1	HSAGENE0028639	ENSG00000176165	other	protein-coding	chr14:28766787-28770277	1.48606e-09	8.744e-05	0.62013	0.975	0.883
aRGCs	LSM3	HSAGENE0068524	ENSG00000170860	other	protein-coding	chr3:14178739-14201122	1.47165e-10	8.65916e-06	0.618835	0.992	0.863
aRGCs	PTGES3	HSAGENE0023053	ENSG00000110958	other	protein-coding	chr12:56663341-56688408	1.3156e-12	7.74096e-08	0.618031	1	0.949
aRGCs	RNF138	HSAGENE0044983	ENSG00000134758	other	protein-coding	chr18:32091856-32131589	2.45357e-08	0.00144368	0.617705	0.731	0.499
aRGCs	HNRNPA3	HSAGENE0055100	ENSG00000170144	other	protein-coding	chr2:177212563-177223962	9.3636e-10	5.50955e-05	0.616385	0.95	0.889
aRGCs	BZW1	HSAGENE0055697	ENSG00000082153	other	protein-coding	chr2:200810594-200827338	9.22357e-09	0.000542715	0.614134	0.95	0.814
aRGCs	HNRNPK	HSAGENE0103877	ENSG00000165119	other	protein-coding	chr9:83966784-83980809	2.72281e-11	1.6021e-06	0.612161	1	0.973
aRGCs	MCTS1	HSAGENE0105137	ENSG00000232119	other	protein-coding	chrX:120591246-120621159	2.20025e-07	0.0129463	0.611862	0.874	0.688
aRGCs	AC016876.2	HSAGENE0043424	ENSG00000264772	lncRNA	25 Mya	chr17:7572826-7582024	1.73099e-14	1.01851e-09	0.61091	0.739	0.419
aRGCs	SERP1	HSAGENE0068783	ENSG00000120742	other	protein-coding	chr3:150541998-150603228	8.77768e-09	0.000516479	0.610563	0.924	0.779
aRGCs	SF3B5	HSAGENE0085815	ENSG00000169976	other	protein-coding	chr6:144086141-144095652	3.46645e-11	2.03966e-06	0.609693	0.966	0.817
aRGCs	PHB	HSAGENE0041983	ENSG00000167085	other	protein-coding	chr17:49403963-49414901	2.85409e-08	0.00167935	0.607622	0.882	0.671
aRGCs	NOP10	HSAGENE0031790	ENSG00000182117	other	protein-coding	chr15:34341719-34343136	1.72053e-07	0.0101236	0.607532	0.899	0.804
aRGCs	HNRNPU	HSAGENE0005952	ENSG00000153187	other	protein-coding	chr1:244840638-244864560	3.29519e-10	1.93889e-05	0.607527	0.983	0.951
aRGCs	BANF1	HSAGENE0017810	ENSG00000175334	other	protein-coding	chr11:66002228-66004150	3.13322e-10	1.84359e-05	0.606149	1	0.959
aRGCs	UXT	HSAGENE0106709	ENSG00000126756	other	protein-coding	chrX:47651675-47659180	1.24003e-07	0.00729636	0.605414	0.891	0.72
aRGCs	BCCIP	HSAGENE0010548	ENSG00000107949	other	protein-coding	chr10:125823536-125853695	9.04081e-09	0.000531961	0.604667	0.782	0.563
aRGCs	NDUFC1	HSAGENE0073702	ENSG00000109390	other	protein-coding	chr4:139266880-139302551	6.43519e-08	0.00378647	0.602507	0.975	0.876
aRGCs	SRSF10	HSAGENE0005766	ENSG00000188529	other	protein-coding	chr1:23964347-23980927	4.28566e-11	2.52168e-06	0.599248	0.975	0.921
aRGCs	CYC1	HSAGENE0097323	ENSG00000179091	other	protein-coding	chr8:144095039-144097586	6.15489e-09	0.000362154	0.599232	0.924	0.801
aRGCs	C1QBP	HSAGENE0042228	ENSG00000108561	other	protein-coding	chr17:5432777-5448830	2.13561e-09	0.000125659	0.598458	0.958	0.813
aRGCs	RCN2	HSAGENE0033630	ENSG00000117906	other	protein-coding	chr15:76931738-76954393	1.35335e-11	7.96311e-07	0.597816	0.941	0.817
aRGCs	STAG2	HSAGENE0105216	ENSG00000101972	other	protein-coding	chrX:123960212-124422664	6.05467e-08	0.00356257	0.596886	0.807	0.565
aRGCs	ZNF706	HSAGENE0096082	ENSG00000120963	other	protein-coding	chr8:101177878-101206193	9.13601e-08	0.00537563	0.595312	0.941	0.834
aRGCs	CHID1	HSAGENE0018908	ENSG00000177830	other	protein-coding	chr11:867859-915058	5.30006e-07	0.0311855	0.594624	0.79	0.605
aRGCs	RNPS1	HSAGENE0035499	ENSG00000205937	other	protein-coding	chr16:2252454-2268397	2.21412e-09	0.000130279	0.593102	0.983	0.9
aRGCs	SELENOH	HSAGENE0017103	ENSG00000211450	other	protein-coding	chr11:57741250-57743554	9.16704e-11	5.39388e-06	0.591989	0.983	0.887
aRGCs	ARRDC3	HSAGENE0082438	ENSG00000113369	other	protein-coding	chr5:91368631-91383333	2.42425e-09	0.000142643	0.590429	0.908	0.77
aRGCs	HNRNPH1	HSAGENE0080267	ENSG00000169045	other	protein-coding	chr5:179614123-179634784	3.01144e-12	1.77193e-07	0.590427	0.992	0.971
aRGCs	NUDC	HSAGENE0006373	ENSG00000090273	other	protein-coding	chr1:26900238-26946871	3.45607e-11	2.03355e-06	0.587453	0.983	0.839
aRGCs	ABRACL	HSAGENE0085690	ENSG00000146386	other	protein-coding	chr6:139028745-139043302	6.22647e-14	3.66366e-09	0.586079	0.891	0.572
aRGCs	MRPL20	HSAGENE0001294	ENSG00000242485	other	protein-coding	chr1:1401909-1407293	1.79928e-07	0.0105869	0.585667	0.908	0.805
aRGCs	RBPJ	HSAGENE0075367	ENSG00000168214	other	protein-coding	chr4:26163455-26435131	5.70943e-09	0.000335943	0.585244	0.933	0.803
aRGCs	RPS7	HSAGENE0057870	ENSG00000171863	other	protein-coding	chr2:3575260-3580920	2.53076e-12	1.4891e-07	0.585231	1	0.987
aRGCs	HSPD1	HSAGENE0055600	ENSG00000144381	other	protein-coding	chr2:197486142-197516737	8.95805e-12	5.27092e-07	0.584802	0.992	0.911
aRGCs	NHP2	HSAGENE0080186	ENSG00000145912	other	protein-coding	chr5:178149385-178164306	8.34172e-10	4.90827e-05	0.584541	0.992	0.874
aRGCs	SRSF4	HSAGENE0006554	ENSG00000116350	other	protein-coding	chr1:29147743-29181900	6.54962e-09	0.00038538	0.580357	0.941	0.842
aRGCs	IDI1	HSAGENE0009792	ENSG00000067064	other	protein-coding	chr10:1039105-1056694	2.06017e-08	0.00121221	0.57948	0.941	0.853
aRGCs	RBMX	HSAGENE0105531	ENSG00000147274	other	protein-coding	chrX:136848004-136880764	1.29743e-15	7.63406e-11	0.57837	1	0.994
aRGCs	EIF3I	HSAGENE0006728	ENSG00000084623	other	protein-coding	chr1:32221077-32245397	9.56158e-08	0.00562604	0.578098	0.958	0.858
aRGCs	NAE1	HSAGENE0037432	ENSG00000159593	other	protein-coding	chr16:66802875-66873256	3.39817e-09	0.000199948	0.575551	0.866	0.638
aRGCs	RPL17	HSAGENE0045486	ENSG00000265681	other	protein-coding	chr18:49488453-49492523	7.34116e-10	4.31954e-05	0.574069	0.992	0.962
aRGCs	RBIS	HSAGENE0099722	ENSG00000176731	other	protein-coding	chr8:85214048-85220421	7.15065e-07	0.0420744	0.572741	0.899	0.715
aRGCs	ZNF793-AS1	HSAGENE0049727	ENSG00000266916	lncRNA	25 Mya	chr19:37497159-37507122	4.26275e-07	0.025082	0.572713	0.328	0.155
aRGCs	PARK7	HSAGENE0008764	ENSG00000116288	other	protein-coding	chr1:7954291-7985505	1.32284e-09	7.78361e-05	0.570844	0.992	0.964
aRGCs	PSMB1	HSAGENE0086804	ENSG00000008018	other	protein-coding	chr6:170535120-170553307	6.74219e-10	3.96711e-05	0.570463	0.966	0.889
aRGCs	PSMD14	HSAGENE0054624	ENSG00000115233	other	protein-coding	chr2:161308425-161411717	1.06201e-09	6.24888e-05	0.570192	0.975	0.76
aRGCs	db_XLOC_015224	HSAGENE0044826	db_XLOC_015224	lncRNA	Human-specific	chr18:26167848-26213223	5.2511e-28	3.08975e-23	0.567456	0.336	0.068
aRGCs	ROMO1	HSAGENE0061354	ENSG00000125995	other	protein-coding	chr20:35699272-35700984	2.52613e-09	0.000148638	0.566736	1	0.939
aRGCs	LAMTOR3	HSAGENE0077431	ENSG00000109270	other	protein-coding	chr4:99877815-99894528	3.12572e-07	0.0183917	0.564297	0.748	0.54
aRGCs	IER2	HSAGENE0047876	ENSG00000160888	other	protein-coding	chr19:13150411-13154911	3.42366e-11	2.01448e-06	0.563684	0.924	0.711
aRGCs	VEZF1	HSAGENE0042359	ENSG00000136451	other	protein-coding	chr17:57971547-57988259	7.40665e-08	0.00435807	0.563591	0.857	0.711
aRGCs	LIN9	HSAGENE0005122	ENSG00000183814	other	protein-coding	chr1:226231058-226309869	1.48385e-08	0.000873095	0.562934	0.345	0.153
aRGCs	HNRNPH3	HSAGENE0012648	ENSG00000096746	other	protein-coding	chr10:68331174-68344045	1.26282e-09	7.43044e-05	0.562641	0.983	0.922
aRGCs	PSIP1	HSAGENE0102062	ENSG00000164985	other	protein-coding	chr9:15463533-15511332	4.47135e-08	0.00263094	0.562401	0.958	0.872
aRGCs	RASGEF1B	HSAGENE0076924	ENSG00000138670	other	protein-coding	chr4:81425850-82044244	1.2154e-07	0.0071514	0.561995	0.437	0.231
aRGCs	NDUFB10	HSAGENE0035280	ENSG00000140990	other	protein-coding	chr16:1959538-1961975	1.39109e-08	0.000818518	0.561355	0.966	0.87
aRGCs	STRAP	HSAGENE0021368	ENSG00000023734	other	protein-coding	chr12:15882387-15903478	1.63751e-07	0.0096351	0.560212	0.933	0.814
aRGCs	CUTA	HSAGENE0087826	ENSG00000112514	other	protein-coding	chr6:33416442-33418317	1.78231e-07	0.0104871	0.5584	0.992	0.955
aRGCs	PSMA3	HSAGENE0029465	ENSG00000100567	other	protein-coding	chr14:58244789-58272047	9.03747e-09	0.000531765	0.558229	0.874	0.659
aRGCs	UQCRFS1	HSAGENE0049090	ENSG00000169021	other	protein-coding	chr19:29205320-29213151	3.1537e-09	0.000185564	0.55623	0.975	0.853
aRGCs	ANXA5	HSAGENE0073310	ENSG00000164111	other	protein-coding	chr4:121667892-121697044	1.41589e-08	0.000833112	0.555624	0.84	0.643
aRGCs	SYNCRIP	HSAGENE0089479	ENSG00000135316	other	protein-coding	chr6:85607779-85644063	2.89512e-07	0.0170349	0.554621	0.916	0.809
aRGCs	BSG	HSAGENE0051924	ENSG00000172270	other	protein-coding	chr19:571213-583494	6.48974e-12	3.81856e-07	0.549356	1	0.94
aRGCs	H3P6	HSAGENE0055012	ENSG00000235655	pseudogene	pseudogene	chr2:174719908-174720318	5.78682e-11	3.40496e-06	0.549141	0.95	0.809
aRGCs	RTCB	HSAGENE0065748	ENSG00000100220	other	protein-coding	chr22:32387457-32412248	5.38129e-07	0.0316635	0.549087	0.773	0.58
aRGCs	PRDX1	HSAGENE0007558	ENSG00000117450	other	protein-coding	chr1:45510914-45542732	5.18904e-11	3.05323e-06	0.545668	1	0.953
aRGCs	PSMB5	HSAGENE0028437	ENSG00000100804	other	protein-coding	chr14:23016543-23035230	1.57649e-08	0.000927608	0.545605	0.966	0.871
aRGCs	CFL2	HSAGENE0028830	ENSG00000165410	other	protein-coding	chr14:34709113-34714823	1.24593e-07	0.00733107	0.544502	0.773	0.539
aRGCs	ZNF146	HSAGENE0049582	ENSG00000167635	other	protein-coding	chr19:36214602-36238837	6.43286e-07	0.0378509	0.544277	0.723	0.529
aRGCs	HMGN2	HSAGENE0006336	ENSG00000198830	other	protein-coding	chr1:26472440-26476642	7.80886e-10	4.59474e-05	0.542742	1	0.997
aRGCs	PCBP1	HSAGENE0059027	ENSG00000169564	other	protein-coding	chr2:70087477-70089203	6.78296e-07	0.0399109	0.541777	0.95	0.86
aRGCs	CCT8	HSAGENE0063366	ENSG00000156261	other	protein-coding	chr21:29055805-29073797	1.33052e-08	0.000782876	0.541001	0.966	0.838
aRGCs	MEA1	HSAGENE0088380	ENSG00000124733	other	protein-coding	chr6:43011143-43016868	5.88289e-07	0.034615	0.540969	0.899	0.753
aRGCs	UBE2G2	HSAGENE0064079	ENSG00000184787	other	protein-coding	chr21:44768580-44801826	4.88655e-07	0.0287525	0.540023	0.924	0.763
aRGCs	MSMO1	HSAGENE0074428	ENSG00000052802	other	protein-coding	chr4:165327634-165343285	2.45331e-07	0.0144353	0.538231	0.941	0.819
aRGCs	MICOS10	HSAGENE0003871	ENSG00000173436	other	protein-coding	chr1:19484403-19629821	1.5297e-07	0.00900076	0.537454	0.958	0.81
aRGCs	UFD1	HSAGENE0064777	ENSG00000070010	other	protein-coding	chr22:19449911-19479202	6.58764e-07	0.0387617	0.536815	0.731	0.5
aRGCs	PSMD4	HSAGENE0001814	ENSG00000159352	other	protein-coding	chr1:151254709-151267480	4.0701e-07	0.0239485	0.529377	0.908	0.816
aRGCs	UBE2D3	HSAGENE0072801	ENSG00000109332	other	protein-coding	chr4:102794204-102868896	2.39177e-09	0.000140732	0.527616	0.992	0.938
aRGCs	MROH8	HSAGENE0061449	ENSG00000101353	other	protein-coding	chr20:37101128-37179588	2.49359e-10	1.46723e-05	0.525036	0.782	0.506
aRGCs	HNRNPR	HSAGENE0005473	ENSG00000125944	other	protein-coding	chr1:23303771-23344350	5.2869e-07	0.0311081	0.519836	0.975	0.902
aRGCs	CDH2	HSAGENE0044883	ENSG00000170558	other	protein-coding	chr18:27932816-28177946	3.18201e-07	0.0187229	0.519278	0.933	0.819
aRGCs	MIF	HSAGENE0065237	ENSG00000240972	other	protein-coding	chr22:23894383-23895227	1.26687e-10	7.45426e-06	0.519262	1	0.975
aRGCs	C12orf57	HSAGENE0023611	ENSG00000111678	other	protein-coding	chr12:6942978-6946003	4.53699e-09	0.000266956	0.519145	0.983	0.938
aRGCs	AC064799.1	HSAGENE0033307	ENSG00000212664	pseudogene	pseudogene	chr15:71341117-71341747	1.87651e-08	0.00110414	0.518207	0.95	0.758
aRGCs	BTF3L4	HSAGENE0007857	ENSG00000134717	other	protein-coding	chr1:52055867-52090905	8.06296e-07	0.0474425	0.517522	0.941	0.811
aRGCs	PSMA7	HSAGENE0062631	ENSG00000101182	other	protein-coding	chr20:62136733-62143440	4.20948e-10	2.47686e-05	0.514903	1	0.947
aRGCs	PSMB7	HSAGENE0100976	ENSG00000136930	other	protein-coding	chr9:124353465-124415444	4.20773e-10	2.47583e-05	0.514716	0.983	0.946
aRGCs	TIMM8B	HSAGENE0014465	ENSG00000150779	other	protein-coding	chr11:112084800-112086798	1.2537e-07	0.00737675	0.514309	0.941	0.805
aRGCs	FUNDC1	HSAGENE0106603	ENSG00000069509	other	protein-coding	chrX:44523639-44542973	5.22264e-07	0.03073	0.513258	0.563	0.344
aRGCs	RALY	HSAGENE0061205	ENSG00000125970	other	protein-coding	chr20:33993646-34108308	8.09074e-07	0.0476059	0.512219	0.874	0.719
aRGCs	SLC25A5	HSAGENE0105076	ENSG00000005022	other	protein-coding	chrX:119468422-119471401	3.95802e-09	0.00023289	0.511932	0.966	0.793
aRGCs	COPS9	HSAGENE0057191	ENSG00000172428	other	protein-coding	chr2:240126563-240136807	1.73955e-08	0.00102355	0.510808	0.983	0.917
aRGCs	CCT3	HSAGENE0002282	ENSG00000163468	other	protein-coding	chr1:156308916-156367873	9.97887e-10	5.87157e-05	0.509245	0.975	0.873
aRGCs	BCL11B	HSAGENE0030891	ENSG00000127152	other	protein-coding	chr14:99168396-99272561	1.86373e-07	0.0109662	0.499613	0.857	0.653
aRGCs	SLC2A1	HSAGENE0007393	ENSG00000117394	other	protein-coding	chr1:42925353-42958893	1.53833e-11	9.05153e-07	0.499388	0.672	0.389
aRGCs	NDUFV2	HSAGENE0046472	ENSG00000178127	other	protein-coding	chr18:9102630-9134345	1.59829e-07	0.00940435	0.498678	0.874	0.684
aRGCs	UBE2N	HSAGENE0024290	ENSG00000177889	other	protein-coding	chr12:93405673-93441947	4.33607e-08	0.00255135	0.496578	0.95	0.895
aRGCs	MIR9-1HG	HSAGENE0002288	ENSG00000125462	lncRNA	90 Mya	chr1:156403826-156456763	2.83488e-10	1.66804e-05	0.494647	1	0.996
aRGCs	HNRNPA3P3	HSAGENE0105601	ENSG00000214653	pseudogene	pseudogene	chrX:140032344-140033882	3.47895e-27	2.04701e-22	0.491304	0.336	0.07
aRGCs	PA2G4	HSAGENE0022981	ENSG00000170515	other	protein-coding	chr12:56104537-56114650	1.66912e-07	0.00982111	0.49067	0.95	0.851
aRGCs	SET	HSAGENE0101251	ENSG00000119335	other	protein-coding	chr9:128683424-128696401	1.58098e-08	0.00093025	0.490405	0.983	0.961
aRGCs	RPL7P9	HSAGENE0009375	ENSG00000137970	pseudogene	pseudogene	chr1:96678874-96679620	5.5342e-10	3.25632e-05	0.490025	0.958	0.872
aRGCs	GTF2A2	HSAGENE0032816	ENSG00000140307	other	protein-coding	chr15:59638062-59657553	1.04804e-07	0.00616666	0.489092	0.966	0.784
aRGCs	NDUFS3	HSAGENE0016683	ENSG00000213619	other	protein-coding	chr11:47565336-47584588	8.17833e-07	0.0481213	0.488803	0.899	0.729
aRGCs	EIF4EBP1	HSAGENE0098252	ENSG00000187840	other	protein-coding	chr8:38030495-38060455	8.10278e-09	0.000476768	0.488209	0.908	0.647
aRGCs	CKB	HSAGENE0027638	ENSG00000166165	other	protein-coding	chr14:103519667-103522833	2.71007e-09	0.000159461	0.486968	1	0.997
aRGCs	PARP1	HSAGENE0005130	ENSG00000143799	other	protein-coding	chr1:226360210-226408154	4.05467e-07	0.0238577	0.479883	0.95	0.846
aRGCs	PDIA6	HSAGENE0053107	ENSG00000143870	other	protein-coding	chr2:10783294-10837977	1.06985e-07	0.006295	0.47933	0.916	0.771
aRGCs	DNAJA1	HSAGENE0102513	ENSG00000086061	other	protein-coding	chr9:33025209-33039959	5.91341e-09	0.000347945	0.47861	0.992	0.963
aRGCs	NDUFA12	HSAGENE0024360	ENSG00000184752	other	protein-coding	chr12:94877259-95003748	2.85043e-07	0.0167719	0.476827	0.966	0.853
aRGCs	TRA2B	HSAGENE0069807	ENSG00000136527	other	protein-coding	chr3:185914558-185938103	7.67015e-09	0.000451312	0.476794	0.958	0.897
aRGCs	PAM16	HSAGENE0036615	ENSG00000217930	other	protein-coding	chr16:4331549-4355607	3.9033e-08	0.0022967	0.476207	0.546	0.295
aRGCs	MTF2	HSAGENE0009230	ENSG00000143033	other	protein-coding	chr1:93079235-93139103	6.52626e-07	0.0384005	0.475612	0.916	0.764
aRGCs	UBXN1	HSAGENE0017440	ENSG00000162191	other	protein-coding	chr11:62676353-62679117	3.27849e-07	0.0192906	0.474944	0.966	0.828
aRGCs	HSAGENE0037057	HSAGENE0037057	XLOC_010997	lncRNA	Human-specific	chr16:55719786-55720456	4.07722e-11	2.39903e-06	0.474135	0.723	0.429
aRGCs	NDUFA13	HSAGENE0048524	ENSG00000186010	other	protein-coding	chr19:19515736-19529054	6.48105e-09	0.000381345	0.473598	0.992	0.962
aRGCs	KRT8	HSAGENE0022715	ENSG00000170421	other	protein-coding	chr12:52897182-52949954	2.96454e-26	1.74434e-21	0.472208	0.294	0.056
aRGCs	RBBP4	HSAGENE0006771	ENSG00000162521	other	protein-coding	chr1:32651142-32686211	8.70384e-10	5.12134e-05	0.470652	0.983	0.914
aRGCs	RPS26	HSAGENE0022976	ENSG00000197728	other	protein-coding	chr12:56041351-56044697	1.74519e-10	1.02687e-05	0.470627	1	0.977
aRGCs	DNAJB1	HSAGENE0048013	ENSG00000132002	other	protein-coding	chr19:14514769-14560391	3.62898e-09	0.000213529	0.469736	0.857	0.661
aRGCs	PRXL2A	HSAGENE0013250	ENSG00000122378	other	protein-coding	chr10:80407829-80437115	7.07398e-07	0.0416233	0.467968	0.975	0.874
aRGCs	AC004057.1	HSAGENE0073109	ENSG00000196656	pseudogene	pseudogene	chr4:113214046-113217170	7.35701e-07	0.0432886	0.46774	0.95	0.77
aRGCs	NDUFB7	HSAGENE0048021	ENSG00000099795	other	protein-coding	chr19:14566078-14572066	4.60363e-08	0.00270877	0.462534	1	0.923
aRGCs	SELENOK	HSAGENE0071629	ENSG00000113811	other	protein-coding	chr3:53884417-53891968	3.17761e-07	0.0186971	0.461751	0.916	0.787
aRGCs	AC120114.1	HSAGENE0036011	ENSG00000247735	lncRNA	90 Mya	chr16:29925498-29928933	1.64065e-07	0.00965356	0.461467	0.328	0.149
aRGCs	SNRPB2	HSAGENE0060428	ENSG00000125870	other	protein-coding	chr20:16729961-16742564	1.04564e-08	0.000615254	0.459533	0.975	0.914
aRGCs	SMARCB1	HSAGENE0065230	ENSG00000099956	other	protein-coding	chr22:23786931-23838009	2.41281e-07	0.014197	0.457332	0.924	0.844
aRGCs	C11orf98	HSAGENE0017436	ENSG00000278615	other	protein-coding	chr11:62662817-62665210	3.85965e-11	2.27102e-06	0.455706	0.479	0.22
aRGCs	PON2	HSAGENE0095495	ENSG00000105854	other	protein-coding	chr7:95404349-95435329	1.73211e-07	0.0101917	0.45494	0.748	0.575
aRGCs	NDUFB2	HSAGENE0091515	ENSG00000090266	other	protein-coding	chr7:140690777-140724202	1.01573e-08	0.000597654	0.449035	1	0.966
aRGCs	GDF15	HSAGENE0048402	ENSG00000130513	other	protein-coding	chr19:18374698-18389199	5.51947e-35	3.24766e-30	0.44758	0.361	0.064
aRGCs	HINT1	HSAGENE0078326	ENSG00000169567	other	protein-coding	chr5:131155383-131224468	9.43439e-10	5.55119e-05	0.44684	1	0.984
aRGCs	GABARAP	HSAGENE0043161	ENSG00000170296	other	protein-coding	chr17:7240008-7242449	1.98152e-10	1.16593e-05	0.445111	0.992	0.91
aRGCs	RECQL4	HSAGENE0097384	ENSG00000160957	other	protein-coding	chr8:144511283-144517845	6.02151e-08	0.00354305	0.443382	0.328	0.145
aRGCs	S100P	HSAGENE0076414	ENSG00000163993	other	protein-coding	chr4:6688324-6697170	2.72161e-26	1.6014e-21	0.440391	0.269	0.048
aRGCs	HNRNPA2B1	HSAGENE0092790	ENSG00000122566	other	protein-coding	chr7:26171151-26201529	7.65726e-08	0.00450553	0.434822	1	0.996
aRGCs	ATP5MC3	HSAGENE0055027	ENSG00000154518	other	protein-coding	chr2:175176258-175181710	2.36946e-07	0.0139419	0.434629	0.983	0.932
aRGCs	MMADHC	HSAGENE0054327	ENSG00000168288	other	protein-coding	chr2:149569585-149587778	1.07694e-07	0.00633673	0.434173	0.899	0.72
aRGCs	DDX1	HSAGENE0054465	ENSG00000079785	other	protein-coding	chr2:15591178-15634346	3.64603e-07	0.0214532	0.43221	0.966	0.819
aRGCs	MRPL21	HSAGENE0018093	ENSG00000197345	other	protein-coding	chr11:68891276-68903835	3.52586e-07	0.0207462	0.426483	0.891	0.742
aRGCs	EEF1A1P6	HSAGENE0092608	ENSG00000233476	pseudogene	pseudogene	chr7:22510222-22512086	1.51433e-14	8.91034e-10	0.419453	1	0.999
aRGCs	RPS27AP16	HSAGENE0037288	ENSG00000224631	pseudogene	pseudogene	chr16:61055399-61055964	1.18232e-07	0.00695679	0.40541	1	0.96
aRGCs	MEIS2	HSAGENE0031876	ENSG00000134138	other	protein-coding	chr15:36889204-37101299	7.29431e-09	0.000429197	0.405261	0.924	0.801
aRGCs	COX5A	HSAGENE0033503	ENSG00000178741	other	protein-coding	chr15:74919738-74938251	3.10292e-07	0.0182576	0.403903	0.983	0.954
aRGCs	HMGN1	HSAGENE0063787	ENSG00000205581	other	protein-coding	chr21:39342300-39349647	3.07939e-08	0.00181192	0.39601	0.992	0.988
aRGCs	SLC1A3	HSAGENE0080889	ENSG00000079215	other	protein-coding	chr5:36596588-36688334	3.44958e-08	0.00202973	0.395353	0.815	0.673
aRGCs	NRN1	HSAGENE0088900	ENSG00000124785	other	protein-coding	chr6:5997999-6007605	5.13871e-10	3.02361e-05	0.394501	0.622	0.33
aRGCs	RPS17	HSAGENE0033885	ENSG00000182774	other	protein-coding	chr15:82536750-82540459	1.03224e-08	0.000607368	0.390429	1	0.996
aRGCs	RPL41	HSAGENE0022985	ENSG00000229117	other	protein-coding	chr12:56116590-56117967	1.29325e-07	0.00760948	0.388259	0.992	0.999
aRGCs	PET100	HSAGENE0052362	ENSG00000229833	other	protein-coding	chr19:7629793-7631956	3.07226e-07	0.0180772	0.385434	0.992	0.928
aRGCs	POMP	HSAGENE0025481	ENSG00000132963	other	protein-coding	chr13:28659075-28678959	6.4669e-07	0.0380512	0.374688	0.983	0.938
aRGCs	RPS10	HSAGENE0087905	ENSG00000124614	other	protein-coding	chr6:34417244-34426069	1.87541e-07	0.0110349	0.372623	1	0.991
aRGCs	EID1	HSAGENE0032445	ENSG00000255302	other	protein-coding	chr15:48878088-48881198	1.5439e-07	0.0090843	0.370947	1	0.986
aRGCs	CAPRIN1	HSAGENE0016195	ENSG00000135387	other	protein-coding	chr11:34051731-34102610	4.85326e-07	0.0285566	0.366706	0.941	0.82
aRGCs	UCP2	HSAGENE0018415	ENSG00000175567	other	protein-coding	chr11:73974612-73982868	1.15812e-08	0.00068144	0.36413	0.672	0.438
aRGCs	HSAGENE0064291	HSAGENE0064291	XLOC_019003	lncRNA	25 Mya	chr21:8401360-8446191	4.86129e-08	0.00286038	0.362349	0.286	0.117
aRGCs	ELOB	HSAGENE0035765	ENSG00000103363	other	protein-coding	chr16:2771414-2777280	1.579e-07	0.00929084	0.357233	1	0.995
aRGCs	NDUFS5	HSAGENE0007138	ENSG00000168653	other	protein-coding	chr1:39026318-39034636	1.87083e-07	0.011008	0.350777	1	0.982
aRGCs	AC138207.6	HSAGENE0040555	ENSG00000265798	pseudogene	pseudogene	chr17:31034209-31059121	9.36371e-08	0.00550961	0.349251	0.681	0.424
aRGCs	PANTR1	HSAGENE0052976	ENSG00000233639	lncRNA	300 Mya	chr2:104794848-104853558	1.532e-07	0.0090143	0.346267	1	0.97
aRGCs	SERF2	HSAGENE0032232	ENSG00000140264	other	protein-coding	chr15:43777058-43804427	3.5529e-07	0.0209053	0.343085	1	0.995
aRGCs	DBI	HSAGENE0053520	ENSG00000155368	other	protein-coding	chr2:119366921-119372560	5.84194e-09	0.00034374	0.341851	0.983	0.953
aRGCs	FAM133DP	HSAGENE0054498	ENSG00000230562	pseudogene	pseudogene	chr2:157379724-157380505	5.18115e-07	0.0304859	0.335046	0.445	0.236
aRGCs	AL035078.1	HSAGENE0016094	ENSG00000254584	lncRNA	25 Mya	chr11:32035979-32041318	1.0842e-16	6.37944e-12	0.310254	0.261	0.064
aRGCs	FABP6	HSAGENE0079497	ENSG00000170231	other	protein-coding	chr5:160171816-160238735	1.55768e-13	9.1654e-09	0.295605	0.345	0.116
aRGCs	HNRNPA1P10	HSAGENE0047628	ENSG00000214223	pseudogene	pseudogene	chr19:11665641-11695044	9.45701e-12	5.56451e-07	0.28187	0.269	0.087
aRGCs	PRDX2	HSAGENE0047813	ENSG00000167815	other	protein-coding	chr19:12796820-12801800	3.68323e-07	0.0216721	0.273424	1	0.989
aRGCs	FSTL3	HSAGENE0052270	ENSG00000070404	other	protein-coding	chr19:676392-683830	8.76554e-11	5.15764e-06	0.262095	0.294	0.103
oRGCs	GPX3	HSAGENE0079236	ENSG00000211445	other	protein-coding	chr5:151020438-151028992	1.594e-54	9.37908e-50	4.61796	0.919	0.237
oRGCs	MOXD1	HSAGENE0085445	ENSG00000079931	other	protein-coding	chr6:132296055-132402287	2.97961e-86	1.7532e-81	4.55297	0.968	0.155
oRGCs	TKTL1	HSAGENE0105943	ENSG00000007350	other	protein-coding	chrX:154295795-154330351	4.00663e-53	2.3575e-48	3.97803	0.581	0.076
oRGCs	TCIM	HSAGENE0098348	ENSG00000176907	other	protein-coding	chr8:40153482-40155310	7.20104e-46	4.23709e-41	3.67998	0.774	0.17
oRGCs	AC131571.1	HSAGENE0016079	ENSG00000228061	lncRNA	90 Mya	chr11:31618124-31767988	2.59186e-58	1.52505e-53	3.45705	0.597	0.072
oRGCs	FAM107A	HSAGENE0071769	ENSG00000168309	other	protein-coding	chr3:58564117-58627610	2.51092e-28	1.47743e-23	3.35102	0.871	0.469
oRGCs	SFRP2	HSAGENE0074116	ENSG00000145423	other	protein-coding	chr4:153780591-153789083	6.15829e-56	3.62354e-51	3.30696	0.823	0.15
oRGCs	ANXA2	HSAGENE0032841	ENSG00000182718	other	protein-coding	chr15:60347134-60402883	1.95283e-26	1.14905e-21	3.26019	0.694	0.226
oRGCs	SFRP1	HSAGENE0098367	ENSG00000104332	other	protein-coding	chr8:41261959-41309606	1.15077e-41	6.77114e-37	3.20425	0.952	0.35
oRGCs	GLI3	HSAGENE0093373	ENSG00000106571	other	protein-coding	chr7:41960741-42264100	1.08912e-47	6.40835e-43	3.15975	0.855	0.2
oRGCs	LGALS3	HSAGENE0029363	ENSG00000131981	other	protein-coding	chr14:55124110-55145423	3.50533e-26	2.06253e-21	3.12586	0.774	0.285
oRGCs	ITGA2	HSAGENE0081225	ENSG00000164171	other	protein-coding	chr5:52989154-53095103	1.47869e-20	8.70061e-16	3.05735	0.468	0.111
oRGCs	PAX6	HSAGENE0016082	ENSG00000007372	other	protein-coding	chr11:31783657-31817961	4.69216e-42	2.76087e-37	3.05558	0.952	0.321
oRGCs	HES1	HSAGENE0070004	ENSG00000114315	other	protein-coding	chr3:194136148-194138732	2.06855e-36	1.21714e-31	3.05452	1	0.529
oRGCs	LINC02513	HSAGENE0075647	ENSG00000248227	lncRNA	90 Mya	chr4:38287706-38385884	2.20633e-72	1.2982e-67	3.03683	0.371	0.02
oRGCs	LINC00943	HSAGENE0020906	ENSG00000189238	lncRNA	90 Mya	chr12:126723412-126749027	9.26193e-34	5.44972e-29	3.02284	0.629	0.135
oRGCs	PDLIM3	HSAGENE0074955	ENSG00000154553	other	protein-coding	chr4:185500660-185535517	1.01119e-42	5.94983e-38	2.90611	0.758	0.163
oRGCs	db_XLOC_031007	HSAGENE0092545	db_XLOC_031007	lncRNA	90 Mya	chr7:20410697-20415955	2.40786e-30	1.41678e-25	2.87841	0.887	0.363
oRGCs	HOPX	HSAGENE0076208	ENSG00000171476	other	protein-coding	chr4:56647635-56681954	5.5789e-32	3.28263e-27	2.79292	1	0.53
oRGCs	EMP2	HSAGENE0034743	ENSG00000213853	other	protein-coding	chr16:10528422-10580632	3.35799e-17	1.97584e-12	2.77993	0.581	0.207
oRGCs	LIPG	HSAGENE0045491	ENSG00000101670	other	protein-coding	chr18:49560699-49599185	4.75903e-51	2.80021e-46	2.74054	0.677	0.103
oRGCs	CFAP300	HSAGENE0014109	ENSG00000137691	other	protein-coding	chr11:102047276-102084554	1.91141e-26	1.12468e-21	2.73671	0.355	0.052
oRGCs	CCNB2	HSAGENE0032787	ENSG00000157456	other	protein-coding	chr15:59105100-59126218	2.80737e-15	1.65186e-10	2.73392	0.613	0.234
oRGCs	PSAT1	HSAGENE0103748	ENSG00000135069	other	protein-coding	chr9:78297125-78330093	2.49849e-32	1.47011e-27	2.71674	0.952	0.473
oRGCs	LAMP5	HSAGENE0062946	ENSG00000125869	other	protein-coding	chr20:9514358-9532042	2.57797e-23	1.51688e-18	2.67874	0.452	0.094
oRGCs	NOTCH2	HSAGENE0001104	ENSG00000134250	other	protein-coding	chr1:119911553-120100779	2.92294e-28	1.71986e-23	2.67246	0.806	0.272
oRGCs	CCDC175	HSAGENE0029509	ENSG00000151838	other	protein-coding	chr14:59504539-59576887	1.15149e-25	6.77537e-21	2.66813	0.371	0.058
oRGCs	DCT	HSAGENE0026935	ENSG00000080166	other	protein-coding	chr13:94435270-94479682	1.61821e-16	9.52157e-12	2.66394	0.323	0.064
oRGCs	FOLH1	HSAGENE0016782	ENSG00000086205	other	protein-coding	chr11:49145092-49208676	5.87608e-48	3.45749e-43	2.64603	0.484	0.055
oRGCs	VIM	HSAGENE0011048	ENSG00000026025	other	protein-coding	chr10:17228241-17237593	1.6855e-33	9.91748e-29	2.63751	0.984	0.746
oRGCs	OIP5	HSAGENE0032066	ENSG00000104147	other	protein-coding	chr15:41308806-41332944	2.26473e-14	1.33257e-09	2.63529	0.435	0.133
oRGCs	NMU	HSAGENE0076161	ENSG00000109255	other	protein-coding	chr4:55595079-55636817	8.07465e-15	4.75112e-10	2.63165	0.403	0.103
oRGCs	LINC01965	HSAGENE0052935	ENSG00000256637	lncRNA	90 Mya	chr2:103873886-104103593	2.98505e-31	1.75641e-26	2.62347	0.935	0.416
oRGCs	LRRC3B	HSAGENE0070418	ENSG00000179796	other	protein-coding	chr3:26622806-26717591	9.63277e-29	5.66792e-24	2.61007	0.935	0.437
oRGCs	BOC	HSAGENE0067411	ENSG00000144857	other	protein-coding	chr3:113210733-113287459	4.09642e-34	2.41034e-29	2.60884	0.742	0.183
oRGCs	HTR2A	HSAGENE0026060	ENSG00000102468	other	protein-coding	chr13:46831546-46897076	8.16181e-17	4.80241e-12	2.60866	0.403	0.101
oRGCs	CDC20	HSAGENE0007415	ENSG00000117399	other	protein-coding	chr1:43358981-43363203	7.33217e-12	4.31425e-07	2.55358	0.516	0.195
oRGCs	SHROOM3	HSAGENE0076779	ENSG00000138771	other	protein-coding	chr4:76435116-76783253	5.02952e-20	2.95937e-15	2.55261	0.597	0.176
oRGCs	TAGLN2	HSAGENE0002547	ENSG00000158710	other	protein-coding	chr1:159918107-159925507	1.90684e-19	1.12199e-14	2.54435	0.823	0.436
oRGCs	CDKN3	HSAGENE0029335	ENSG00000100526	other	protein-coding	chr14:54396849-54420258	1.95013e-12	1.14745e-07	2.54035	0.565	0.217
oRGCs	CDCA3	HSAGENE0023540	ENSG00000111665	other	protein-coding	chr12:6844602-6852331	6.21581e-13	3.65738e-08	2.53694	0.5	0.171
oRGCs	CLU	HSAGENE0097889	ENSG00000120885	other	protein-coding	chr8:27596917-27614852	2.29106e-32	1.34806e-27	2.5354	1	0.774
oRGCs	PHGDH	HSAGENE0001090	ENSG00000092621	other	protein-coding	chr1:119648411-119744308	9.33779e-27	5.49435e-22	2.50321	0.855	0.342
oRGCs	TNC	HSAGENE0100697	ENSG00000041982	other	protein-coding	chr9:115019573-115118428	4.2345e-24	2.49158e-19	2.4942	0.855	0.417
oRGCs	CDO1	HSAGENE0077968	ENSG00000129596	other	protein-coding	chr5:115804644-115816843	4.5374e-28	2.66981e-23	2.49411	0.952	0.613
oRGCs	PTTG1	HSAGENE0079510	ENSG00000164611	other	protein-coding	chr5:160421855-160428739	1.54538e-17	9.093e-13	2.49345	0.823	0.408
oRGCs	CRB2	HSAGENE0100936	ENSG00000148204	other	protein-coding	chr9:123356170-123380324	1.15278e-23	6.78297e-19	2.47693	0.419	0.078
oRGCs	PLPP3	HSAGENE0008093	ENSG00000162407	other	protein-coding	chr1:56494761-56645301	3.88857e-31	2.28803e-26	2.46264	0.935	0.417
oRGCs	CCNB1	HSAGENE0081731	ENSG00000134057	other	protein-coding	chr5:69167036-69178464	3.50586e-09	0.000206285	2.46007	0.613	0.297
oRGCs	C16orf74	HSAGENE0038494	ENSG00000154102	other	protein-coding	chr16:85690084-85751129	5.85434e-14	3.44469e-09	2.45849	0.258	0.049
oRGCs	FZD8	HSAGENE0011706	ENSG00000177283	other	protein-coding	chr10:35635247-35642376	8.02716e-27	4.72318e-22	2.45745	0.661	0.179
oRGCs	FGGY	HSAGENE0008191	ENSG00000172456	other	protein-coding	chr1:59296638-59810647	7.64532e-09	0.000449851	2.4363	0.355	0.128
oRGCs	SOX3	HSAGENE0105611	ENSG00000134595	other	protein-coding	chrX:140502985-140505069	5.94165e-36	3.49607e-31	2.42676	0.565	0.097
oRGCs	PDGFD	HSAGENE0014184	ENSG00000170962	other	protein-coding	chr11:103907189-104164379	7.19989e-22	4.23642e-17	2.42554	0.435	0.093
oRGCs	PREX2	HSAGENE0099167	ENSG00000046889	other	protein-coding	chr8:67951781-68237077	2.66142e-20	1.56598e-15	2.40326	0.661	0.215
oRGCs	ANGPTL1	HSAGENE0003383	ENSG00000116194	other	protein-coding	chr1:178849535-178871077	4.02302e-41	2.36715e-36	2.39342	0.403	0.044
oRGCs	PDPN	HSAGENE0001269	ENSG00000162493	other	protein-coding	chr1:13583465-13617957	1.22585e-24	7.21292e-20	2.38926	0.774	0.273
oRGCs	LINC01159	HSAGENE0052983	ENSG00000229743	lncRNA	300 Mya	chr2:104865407-104872610	4.99961e-17	2.94177e-12	2.38405	0.468	0.128
oRGCs	SLCO1C1	HSAGENE0021505	ENSG00000139155	other	protein-coding	chr12:20695332-20753387	8.89588e-21	5.23434e-16	2.38121	0.581	0.169
oRGCs	TTYH1	HSAGENE0051626	ENSG00000167614	other	protein-coding	chr19:54415219-54436904	1.612e-24	9.485e-20	2.37297	0.952	0.598
oRGCs	SLC9A3R1	HSAGENE0043314	ENSG00000109062	other	protein-coding	chr17:74748628-74769353	1.51379e-21	8.90715e-17	2.36817	0.694	0.24
oRGCs	RCN1	HSAGENE0016100	ENSG00000049449	other	protein-coding	chr11:32091074-32105722	9.54689e-24	5.61739e-19	2.36438	0.871	0.408
oRGCs	RHOJ	HSAGENE0029607	ENSG00000126785	other	protein-coding	chr14:63204114-63293657	3.77587e-12	2.22172e-07	2.36234	0.435	0.147
oRGCs	VEPH1	HSAGENE0069002	ENSG00000197415	other	protein-coding	chr3:157259736-157533619	1.52145e-21	8.95222e-17	2.34792	0.516	0.127
oRGCs	LITAF	HSAGENE0034817	ENSG00000189067	other	protein-coding	chr16:11547712-11636381	1.80433e-23	1.06167e-18	2.33831	0.887	0.396
oRGCs	PBK	HSAGENE0097902	ENSG00000168078	other	protein-coding	chr8:27809612-27838082	2.04899e-20	1.20562e-15	2.29767	0.694	0.234
oRGCs	CDON	HSAGENE0015176	ENSG00000064309	other	protein-coding	chr11:125955691-126063335	6.67895e-19	3.9299e-14	2.28086	0.919	0.462
oRGCs	GSTM5	HSAGENE0000590	ENSG00000134201	other	protein-coding	chr1:109711748-109775428	1.9457e-17	1.14485e-12	2.27858	0.355	0.074
oRGCs	LRP4	HSAGENE0016620	ENSG00000134569	other	protein-coding	chr11:46854934-46918642	1.06799e-22	6.28406e-18	2.27097	0.629	0.176
oRGCs	CENPA	HSAGENE0057492	ENSG00000115163	other	protein-coding	chr2:26764289-26801067	5.10952e-17	3.00644e-12	2.26242	0.29	0.051
oRGCs	CRYZ	HSAGENE0008614	ENSG00000116791	other	protein-coding	chr1:74704608-74733408	3.68108e-21	2.16594e-16	2.25825	0.5	0.125
oRGCs	BIRC5	HSAGENE0043641	ENSG00000089685	other	protein-coding	chr17:78214186-78225636	9.83709e-15	5.78815e-10	2.25623	0.661	0.269
oRGCs	EEPD1	HSAGENE0093189	ENSG00000122547	other	protein-coding	chr7:36153254-36301538	9.18304e-20	5.4033e-15	2.25066	0.694	0.248
oRGCs	TPX2	HSAGENE0061035	ENSG00000088325	other	protein-coding	chr20:31739267-31801873	3.49565e-10	2.05684e-05	2.2315	0.516	0.21
oRGCs	BMP7	HSAGENE0062378	ENSG00000101144	other	protein-coding	chr20:57168750-57266641	9.74579e-20	5.73442e-15	2.2248	0.629	0.207
oRGCs	SLC2A10	HSAGENE0061934	ENSG00000197496	other	protein-coding	chr20:46709133-46736347	1.00103e-25	5.89008e-21	2.22205	0.387	0.063
oRGCs	TUBB6	HSAGENE0044463	ENSG00000176014	other	protein-coding	chr18:12307669-12344504	1.13393e-16	6.67207e-12	2.21836	0.597	0.206
oRGCs	S100A13	HSAGENE0001981	ENSG00000189171	other	protein-coding	chr1:153618799-153631360	5.59764e-10	3.29365e-05	2.19995	0.613	0.342
oRGCs	SALL3	HSAGENE0046346	ENSG00000256463	other	protein-coding	chr18:78980202-79002677	2.03675e-22	1.19842e-17	2.19808	0.677	0.206
oRGCs	TMEM132B	HSAGENE0020845	ENSG00000139364	other	protein-coding	chr12:125186786-125662377	6.96962e-22	4.10092e-17	2.19687	0.919	0.486
oRGCs	TROAP	HSAGENE0022439	ENSG00000135451	other	protein-coding	chr12:49323236-49331731	1.03356e-13	6.08146e-09	2.18969	0.403	0.112
oRGCs	AC104078.1	HSAGENE0075584	ENSG00000247193	lncRNA	90 Mya	chr4:36244116-36274683	3.29993e-22	1.94168e-17	2.18566	0.258	0.033
oRGCs	BUB1	HSAGENE0053228	ENSG00000169679	other	protein-coding	chr2:110637528-110678063	3.75218e-11	2.20778e-06	2.18125	0.419	0.142
oRGCs	C9orf24	HSAGENE0102626	ENSG00000164972	other	protein-coding	chr9:34378800-34397810	2.21276e-07	0.0130199	2.14572	0.403	0.173
oRGCs	MTMR11	HSAGENE0001660	ENSG00000014914	other	protein-coding	chr1:149928651-149936879	3.84165e-30	2.26042e-25	2.14392	0.387	0.055
oRGCs	LIFR	HSAGENE0080950	ENSG00000113594	other	protein-coding	chr5:38474611-38608354	3.65383e-17	2.14991e-12	2.14133	0.726	0.296
oRGCs	CREB5	HSAGENE0092892	ENSG00000146592	other	protein-coding	chr7:28299321-28826088	7.0175e-26	4.1291e-21	2.1407	0.871	0.346
oRGCs	SULT1C4	HSAGENE0053132	ENSG00000198075	other	protein-coding	chr2:108377911-108388989	1.56689e-13	9.21959e-09	2.12957	0.435	0.136
oRGCs	CCN1	HSAGENE0008937	ENSG00000142871	other	protein-coding	chr1:85580761-85584589	4.38903e-12	2.58251e-07	2.12745	0.419	0.131
oRGCs	COL11A1	HSAGENE0000346	ENSG00000060718	other	protein-coding	chr1:102876467-103108872	1.59594e-22	9.39049e-18	2.1172	0.774	0.288
oRGCs	CRNDE	HSAGENE0037030	ENSG00000245694	lncRNA	300 Mya	chr16:54845189-54929189	9.98856e-11	5.87727e-06	2.11577	0.387	0.122
oRGCs	CDK1	HSAGENE0012448	ENSG00000170312	other	protein-coding	chr10:60778331-60794872	4.98225e-18	2.93156e-13	2.11369	0.742	0.286
oRGCs	MLC1	HSAGENE0066868	ENSG00000100427	other	protein-coding	chr22:50059147-50085902	2.1492e-17	1.26459e-12	2.09613	0.726	0.305
oRGCs	MDK	HSAGENE0016585	ENSG00000110492	other	protein-coding	chr11:46380756-46384057	4.2743e-29	2.515e-24	2.09182	1	0.771
oRGCs	GAS1	HSAGENE0103965	ENSG00000180447	other	protein-coding	chr9:86944362-86947506	3.17516e-12	1.86827e-07	2.08623	0.484	0.17
oRGCs	CA12	HSAGENE0032936	ENSG00000074410	other	protein-coding	chr15:63321378-63381959	1.81421e-20	1.06748e-15	2.08165	0.742	0.275
oRGCs	PLIN3	HSAGENE0050849	ENSG00000105355	other	protein-coding	chr19:4838334-4868958	6.77496e-13	3.98638e-08	2.08078	0.597	0.263
oRGCs	ZFHX4	HSAGENE0099469	ENSG00000091656	other	protein-coding	chr8:76681239-76867467	1.06756e-20	6.28151e-16	2.07829	0.758	0.282
oRGCs	EMP3	HSAGENE0050841	ENSG00000142227	other	protein-coding	chr19:48321454-48330553	2.02305e-08	0.00119036	2.07482	0.435	0.191
oRGCs	AL121749.2	HSAGENE0011707	ENSG00000287528	lncRNA	25 Mya	chr10:35641097-35666127	4.9001e-12	2.88322e-07	2.07405	0.339	0.091
oRGCs	CCDC74A	HSAGENE0053962	ENSG00000163040	other	protein-coding	chr2:131527675-131533707	1.86436e-09	0.000109699	2.06297	0.371	0.131
oRGCs	TSPAN6	HSAGENE0104608	ENSG00000000003	other	protein-coding	chrX:100627108-100639991	2.92356e-19	1.72022e-14	2.05712	0.806	0.376
oRGCs	CDCA7	HSAGENE0054952	ENSG00000144354	other	protein-coding	chr2:173354820-173368997	3.32354e-14	1.95557e-09	2.05579	0.677	0.3
oRGCs	SCARA3	HSAGENE0097891	ENSG00000168077	other	protein-coding	chr8:27633424-27676776	1.87941e-07	0.0110585	2.05573	0.387	0.167
oRGCs	UBE2C	HSAGENE0061868	ENSG00000175063	other	protein-coding	chr20:45812576-45816957	1.27501e-14	7.50218e-10	2.05294	0.774	0.359
oRGCs	HGF	HSAGENE0095208	ENSG00000019991	other	protein-coding	chr7:81699010-81770438	1.34191e-24	7.89579e-20	2.05266	0.387	0.063
oRGCs	TMEM98	HSAGENE0040704	ENSG00000006042	other	protein-coding	chr17:32927777-32950916	1.33393e-25	7.84886e-21	2.0511	0.952	0.445
oRGCs	GULP1	HSAGENE0055377	ENSG00000144366	other	protein-coding	chr2:188291669-188595931	5.71707e-15	3.36392e-10	2.04522	0.645	0.267
oRGCs	PEA15	HSAGENE0002579	ENSG00000162734	other	protein-coding	chr1:160205380-160215396	1.03668e-27	6.09981e-23	2.04402	1	0.839
oRGCs	RGS20	HSAGENE0098720	ENSG00000147509	other	protein-coding	chr8:53851795-53959412	3.27728e-12	1.92835e-07	2.04328	0.565	0.241
oRGCs	SELENOP	HSAGENE0081052	ENSG00000250722	other	protein-coding	chr5:42799437-42887392	8.45633e-23	4.97571e-18	2.04249	0.694	0.226
oRGCs	RFXANK	HSAGENE0048495	ENSG00000064490	other	protein-coding	chr19:19192229-19201949	1.03904e-12	6.1137e-08	2.03987	0.677	0.343
oRGCs	NUF2	HSAGENE0002780	ENSG00000143228	other	protein-coding	chr1:163266576-163355764	3.38303e-11	1.99057e-06	2.03566	0.484	0.175
oRGCs	NUSAP1	HSAGENE0032068	ENSG00000137804	other	protein-coding	chr15:41317535-41381050	9.50847e-21	5.59478e-16	2.03548	0.677	0.205
oRGCs	EMX2	HSAGENE0010174	ENSG00000170370	other	protein-coding	chr10:117542445-117549546	5.24203e-29	3.08441e-24	2.02772	0.984	0.449
oRGCs	MFAP2	HSAGENE0003069	ENSG00000117122	other	protein-coding	chr1:16974502-16980632	9.35082e-20	5.50202e-15	2.02489	0.661	0.219
oRGCs	ECT2	HSAGENE0069372	ENSG00000114346	other	protein-coding	chr3:172750682-172821475	1.43469e-12	8.44173e-08	2.01594	0.468	0.156
oRGCs	CDC42EP1	HSAGENE0065993	ENSG00000128283	other	protein-coding	chr22:37559598-37569431	2.79422e-11	1.64412e-06	2.00801	0.468	0.181
oRGCs	LINC01109	HSAGENE0099459	ENSG00000271167	lncRNA	300 Mya	chr8:76402795-76409484	5.93149e-10	3.49009e-05	2.00423	0.661	0.352
oRGCs	CRYGD	HSAGENE0056064	ENSG00000118231	other	protein-coding	chr2:208121607-208124524	6.71249e-10	3.94963e-05	2.00138	0.452	0.174
oRGCs	GPC4	HSAGENE0105398	ENSG00000076716	other	protein-coding	chrX:133300103-133415489	1.65177e-27	9.71901e-23	1.99528	0.645	0.158
oRGCs	AURKA	HSAGENE0062343	ENSG00000087586	other	protein-coding	chr20:56369258-56392457	1.91866e-08	0.00112894	1.99422	0.387	0.147
oRGCs	DEPDC1B	HSAGENE0081478	ENSG00000035499	other	protein-coding	chr5:60596912-60700190	1.36968e-13	8.0592e-09	1.99404	0.5	0.165
oRGCs	GINS2	HSAGENE0038493	ENSG00000131153	other	protein-coding	chr16:85676198-85690073	1.27118e-14	7.47963e-10	1.99386	0.645	0.265
oRGCs	HSPB1	HSAGENE0095026	ENSG00000106211	other	protein-coding	chr7:76302673-76304295	2.44398e-28	1.43804e-23	1.99294	1	0.786
oRGCs	TGIF1	HSAGENE0045034	ENSG00000177426	other	protein-coding	chr18:3411927-3459978	4.25145e-13	2.50155e-08	1.98698	0.516	0.19
oRGCs	PON2	HSAGENE0095495	ENSG00000105854	other	protein-coding	chr7:95404349-95435329	1.4047e-23	8.26524e-19	1.97981	0.952	0.575
oRGCs	CDCA8	HSAGENE0007055	ENSG00000134690	other	protein-coding	chr1:37692481-37709719	6.29799e-14	3.70574e-09	1.97796	0.452	0.13
oRGCs	LRRC34	HSAGENE0069285	ENSG00000171757	other	protein-coding	chr3:169793003-169812986	9.24373e-11	5.43901e-06	1.97262	0.29	0.076
oRGCs	STOX1	HSAGENE0012697	ENSG00000165730	other	protein-coding	chr10:68827531-68895432	4.7668e-18	2.80478e-13	1.96855	0.339	0.064
oRGCs	ID4	HSAGENE0086888	ENSG00000172201	other	protein-coding	chr6:19837370-19842197	6.98535e-20	4.11018e-15	1.9657	0.903	0.545
oRGCs	PTN	HSAGENE0091368	ENSG00000105894	other	protein-coding	chr7:137226788-137343959	1.99685e-25	1.17495e-20	1.95905	1	0.937
oRGCs	CASQ1	HSAGENE0002576	ENSG00000143318	other	protein-coding	chr1:160188733-160201907	8.55405e-22	5.0332e-17	1.955	0.355	0.062
oRGCs	FBXL7	HSAGENE0079350	ENSG00000183580	other	protein-coding	chr5:15500180-15939795	2.27138e-16	1.33648e-11	1.95412	0.387	0.091
oRGCs	ENKUR	HSAGENE0011305	ENSG00000151023	other	protein-coding	chr10:24981979-25062279	3.07501e-08	0.00180934	1.95125	0.323	0.112
oRGCs	TFAP2C	HSAGENE0062359	ENSG00000087510	other	protein-coding	chr20:56629306-56639284	1.97872e-23	1.16428e-18	1.94722	0.452	0.089
oRGCs	DTYMK	HSAGENE0057299	ENSG00000168393	other	protein-coding	chr2:241675747-241686944	4.74758e-10	2.79348e-05	1.94595	0.742	0.468
oRGCs	S100A16	HSAGENE0001979	ENSG00000188643	other	protein-coding	chr1:153606287-153613145	6.89508e-10	4.05706e-05	1.93395	0.613	0.319
oRGCs	TP53I13	HSAGENE0040418	ENSG00000167543	other	protein-coding	chr17:29566052-29573157	1.34422e-07	0.0079094	1.91158	0.419	0.177
oRGCs	ANKRD35	HSAGENE0001420	ENSG00000198483	other	protein-coding	chr1:145866560-145885866	4.34968e-08	0.00255935	1.91094	0.387	0.155
oRGCs	NEK2	HSAGENE0004600	ENSG00000117650	other	protein-coding	chr1:211658657-211675630	1.89147e-13	1.11294e-08	1.90719	0.355	0.088
oRGCs	NAPEPLD	HSAGENE0090355	ENSG00000161048	other	protein-coding	chr7:103099776-103149560	1.08316e-13	6.37333e-09	1.90411	0.645	0.261
oRGCs	PLK1	HSAGENE0035565	ENSG00000166851	other	protein-coding	chr16:23677656-23690367	3.54042e-07	0.0208318	1.90184	0.419	0.181
oRGCs	L3HYPDH	HSAGENE0029506	ENSG00000126790	other	protein-coding	chr14:59460363-59484408	1.18953e-18	6.99919e-14	1.90105	0.581	0.176
oRGCs	CENPF	HSAGENE0004731	ENSG00000117724	other	protein-coding	chr1:214603192-214664633	6.14692e-10	3.61685e-05	1.9002	0.742	0.422
oRGCs	STK17A	HSAGENE0093422	ENSG00000164543	other	protein-coding	chr7:43582758-43650751	4.48572e-16	2.6394e-11	1.88908	0.629	0.235
oRGCs	PRC1	HSAGENE0034289	ENSG00000198901	other	protein-coding	chr15:90966040-90995629	5.21341e-11	3.06757e-06	1.88908	0.548	0.222
oRGCs	S1PR1	HSAGENE0000306	ENSG00000170989	other	protein-coding	chr1:101236739-101243713	4.04582e-18	2.38056e-13	1.88614	0.565	0.176
oRGCs	MYORG	HSAGENE0102625	ENSG00000164976	other	protein-coding	chr9:34366666-34377112	7.44703e-18	4.38183e-13	1.88475	0.516	0.15
oRGCs	FGFBP3	HSAGENE0013621	ENSG00000174721	other	protein-coding	chr10:91906584-91909486	3.82827e-15	2.25256e-10	1.88346	0.806	0.389
oRGCs	TRIM59	HSAGENE0069084	ENSG00000213186	other	protein-coding	chr3:160432445-160485773	9.01502e-18	5.30444e-13	1.88186	0.452	0.109
oRGCs	CKS1B	HSAGENE0002117	ENSG00000173207	other	protein-coding	chr1:154973896-154979251	1.10985e-13	6.53037e-09	1.8743	0.79	0.426
oRGCs	UBXN11	HSAGENE0006315	ENSG00000158062	other	protein-coding	chr1:26281328-26318363	2.10897e-07	0.0124092	1.87342	0.5	0.247
oRGCs	FAM181B	HSAGENE0018786	ENSG00000182103	other	protein-coding	chr11:82729936-82733864	7.60899e-19	4.47713e-14	1.8713	0.581	0.174
oRGCs	MT2A	HSAGENE0037100	ENSG00000125148	other	protein-coding	chr16:56608584-56609497	4.08866e-13	2.40577e-08	1.86986	0.871	0.64
oRGCs	F3	HSAGENE0009308	ENSG00000117525	other	protein-coding	chr1:94529173-94541830	6.60215e-19	3.88471e-14	1.86503	0.694	0.245
oRGCs	IQGAP2	HSAGENE0081991	ENSG00000145703	other	protein-coding	chr5:76403264-76709256	1.44948e-14	8.52876e-10	1.86478	0.468	0.14
oRGCs	MID1	HSAGENE0104810	ENSG00000101871	other	protein-coding	chrX:10445310-10834006	5.84782e-18	3.44086e-13	1.8638	0.774	0.328
oRGCs	MCM2	HSAGENE0067937	ENSG00000073111	other	protein-coding	chr3:127598361-127622578	2.96744e-11	1.74604e-06	1.85558	0.484	0.182
oRGCs	LRRC10B	HSAGENE0017340	ENSG00000204950	other	protein-coding	chr11:61508749-61511489	1.09154e-07	0.00642263	1.84532	0.274	0.089
oRGCs	ITGB8	HSAGENE0092540	ENSG00000105855	other	protein-coding	chr7:20330454-20415947	3.13257e-22	1.8432e-17	1.84459	0.919	0.449
oRGCs	IL33	HSAGENE0103229	ENSG00000137033	other	protein-coding	chr9:6215082-6257983	1.81716e-07	0.0106922	1.84436	0.258	0.082
oRGCs	CARHSP1	HSAGENE0038719	ENSG00000153048	other	protein-coding	chr16:8852039-8869012	1.63323e-25	9.60993e-21	1.84407	1	0.809
oRGCs	LGALS1	HSAGENE0066003	ENSG00000100097	other	protein-coding	chr22:37675593-37679816	1.51771e-11	8.93021e-07	1.84222	0.855	0.673
oRGCs	NDC80	HSAGENE0044817	ENSG00000080986	other	protein-coding	chr18:2571540-2617100	2.97568e-12	1.75089e-07	1.84168	0.484	0.162
oRGCs	KIF11	HSAGENE0013650	ENSG00000138160	other	protein-coding	chr10:92574105-92655402	9.24142e-12	5.43765e-07	1.83791	0.452	0.153
oRGCs	HSDL2	HSAGENE0100566	ENSG00000119471	other	protein-coding	chr9:112380065-112475507	1.01616e-11	5.97907e-07	1.8367	0.468	0.168
oRGCs	LRIG3	HSAGENE0023199	ENSG00000139263	other	protein-coding	chr12:58868459-58920504	1.4633e-15	8.61009e-11	1.83473	0.371	0.088
oRGCs	BDH2	HSAGENE0072822	ENSG00000164039	other	protein-coding	chr4:103077592-103099870	5.20173e-11	3.0607e-06	1.83254	0.468	0.172
oRGCs	GNG5	HSAGENE0008890	ENSG00000174021	other	protein-coding	chr1:84498325-84506678	2.28103e-22	1.34216e-17	1.82644	0.984	0.666
oRGCs	DLGAP5	HSAGENE0029366	ENSG00000126787	other	protein-coding	chr14:55148112-55191608	2.62968e-09	0.00015473	1.82296	0.387	0.142
oRGCs	CRYL1	HSAGENE0025152	ENSG00000165475	other	protein-coding	chr13:20403666-20525873	9.26755e-15	5.45303e-10	1.82191	0.661	0.273
oRGCs	TFPI	HSAGENE0055365	ENSG00000003436	other	protein-coding	chr2:187464230-187565760	1.84351e-11	1.08472e-06	1.82101	0.548	0.237
oRGCs	ADGRV1	HSAGENE0082414	ENSG00000164199	other	protein-coding	chr5:90529344-91171432	9.76721e-14	5.74703e-09	1.82035	0.742	0.393
oRGCs	ECI2	HSAGENE0088231	ENSG00000198721	other	protein-coding	chr6:4115693-4135613	1.9232e-13	1.13161e-08	1.8202	0.774	0.46
oRGCs	VCAM1	HSAGENE0000282	ENSG00000162692	other	protein-coding	chr1:100719707-100739045	9.86179e-14	5.80268e-09	1.81153	0.306	0.069
oRGCs	SGO1	HSAGENE0070313	ENSG00000129810	other	protein-coding	chr3:20160593-20186239	1.23578e-09	7.27134e-05	1.80766	0.403	0.141
oRGCs	FSTL1	HSAGENE0067632	ENSG00000163430	other	protein-coding	chr3:120392293-120450993	7.36654e-23	4.33447e-18	1.8068	0.855	0.358
oRGCs	GTSE1	HSAGENE0066681	ENSG00000075218	other	protein-coding	chr22:46296867-46330810	5.84984e-07	0.0344205	1.80535	0.419	0.195
oRGCs	SPARC	HSAGENE0079273	ENSG00000113140	other	protein-coding	chr5:151661096-151687040	6.01268e-18	3.53786e-13	1.79655	0.919	0.641
oRGCs	NFE2L2	HSAGENE0055102	ENSG00000116044	other	protein-coding	chr2:177227595-177392697	2.20042e-15	1.29472e-10	1.7928	0.774	0.366
oRGCs	DMRTA2	HSAGENE0007784	ENSG00000142700	other	protein-coding	chr1:50417549-50423452	1.56169e-11	9.18896e-07	1.79122	0.355	0.099
oRGCs	RARRES2	HSAGENE0091949	ENSG00000106538	other	protein-coding	chr7:150338317-150341688	1.39138e-12	8.18688e-08	1.78897	0.629	0.288
oRGCs	NR2E1	HSAGENE0084793	ENSG00000112333	other	protein-coding	chr6:108165984-108188807	1.42343e-20	8.37546e-16	1.77632	0.516	0.131
oRGCs	SOX21	HSAGENE0026943	ENSG00000125285	other	protein-coding	chr13:94709622-94712545	5.35883e-12	3.15313e-07	1.77358	0.371	0.107
oRGCs	MAD2L1	HSAGENE0073280	ENSG00000164109	other	protein-coding	chr4:120055623-120066858	4.56246e-14	2.68455e-09	1.77202	0.677	0.268
oRGCs	WEE1	HSAGENE0019247	ENSG00000166483	other	protein-coding	chr11:9573670-9593457	2.02726e-12	1.19284e-07	1.76073	0.581	0.227
oRGCs	TACC3	HSAGENE0074567	ENSG00000013810	other	protein-coding	chr4:1712891-1745171	4.98634e-10	2.93396e-05	1.75883	0.468	0.172
oRGCs	PIMREG	HSAGENE0042785	ENSG00000129195	other	protein-coding	chr17:6444405-6451469	2.09418e-12	1.23222e-07	1.75508	0.581	0.224
oRGCs	SFXN5	HSAGENE0059142	ENSG00000144040	other	protein-coding	chr2:72942035-73075619	7.1481e-10	4.20594e-05	1.75124	0.645	0.328
oRGCs	LTBP1	HSAGENE0057801	ENSG00000049323	other	protein-coding	chr2:32946953-33399922	4.9207e-09	0.000289534	1.74415	0.355	0.121
oRGCs	SLC1A3	HSAGENE0080889	ENSG00000079215	other	protein-coding	chr5:36596588-36688334	3.64563e-20	2.14509e-15	1.73611	0.935	0.673
oRGCs	GALNT16	HSAGENE0029868	ENSG00000100626	other	protein-coding	chr14:69259277-69357033	2.61597e-09	0.000153924	1.7359	0.5	0.208
oRGCs	BUB1B	HSAGENE0031962	ENSG00000156970	other	protein-coding	chr15:40160988-40221123	6.83803e-07	0.0402349	1.73013	0.323	0.121
oRGCs	PPP1R16A	HSAGENE0097378	ENSG00000160972	other	protein-coding	chr8:144477969-144502937	6.35184e-09	0.000373742	1.72587	0.661	0.371
oRGCs	MXRA8	HSAGENE0001262	ENSG00000162576	other	protein-coding	chr1:1352689-1362136	8.51542e-12	5.01047e-07	1.72151	0.387	0.116
oRGCs	FZD2	HSAGENE0041602	ENSG00000180340	other	protein-coding	chr17:44556764-44569061	5.17012e-13	3.0421e-08	1.72126	0.5	0.169
oRGCs	RPP25L	HSAGENE0102646	ENSG00000164967	other	protein-coding	chr9:34610486-34612104	1.74971e-09	0.000102953	1.71738	0.5	0.211
oRGCs	RIT1	HSAGENE0002231	ENSG00000143622	other	protein-coding	chr1:155897808-155911404	3.80106e-07	0.0223654	1.71464	0.468	0.223
oRGCs	OTX1	HSAGENE0058732	ENSG00000115507	other	protein-coding	chr2:63050057-63057836	5.5079e-16	3.24085e-11	1.70986	0.5	0.149
oRGCs	SMC4	HSAGENE0069083	ENSG00000113810	other	protein-coding	chr3:160399274-160435054	2.56199e-17	1.50747e-12	1.70918	0.935	0.62
oRGCs	AC006450.3	HSAGENE0100961	ENSG00000236668	lncRNA	90 Mya	chr9:124006277-124009436	7.55792e-10	4.44708e-05	1.70793	0.371	0.121
oRGCs	AURKB	HSAGENE0044048	ENSG00000178999	other	protein-coding	chr17:8204733-8210620	4.12516e-15	2.42725e-10	1.70762	0.694	0.257
oRGCs	PGM1	HSAGENE0008331	ENSG00000079739	other	protein-coding	chr1:63593258-63660359	1.1732e-07	0.00690309	1.70591	0.484	0.244
oRGCs	SOX9	HSAGENE0043149	ENSG00000125398	other	protein-coding	chr17:72121020-72126416	1.5059e-17	8.86071e-13	1.70297	0.79	0.355
oRGCs	SEL1L3	HSAGENE0075346	ENSG00000091490	other	protein-coding	chr4:25747433-25863760	1.0699e-16	6.2953e-12	1.70263	0.758	0.332
oRGCs	AAMDC	HSAGENE0018629	ENSG00000087884	other	protein-coding	chr11:77821061-77918550	1.5437e-11	9.08312e-07	1.70104	0.613	0.28
oRGCs	CHST3	HSAGENE0012843	ENSG00000122863	other	protein-coding	chr10:71964323-72028904	3.86818e-09	0.000227604	1.70018	0.306	0.094
oRGCs	GMNN	HSAGENE0087036	ENSG00000112312	other	protein-coding	chr6:24774931-24786099	2.92306e-12	1.71993e-07	1.70013	0.71	0.335
oRGCs	KIF20A	HSAGENE0078633	ENSG00000112984	other	protein-coding	chr5:138178719-138187723	1.26629e-09	7.45084e-05	1.69533	0.339	0.102
oRGCs	SDC2	HSAGENE0100050	ENSG00000169439	other	protein-coding	chr8:96493813-96611790	3.29012e-14	1.9359e-09	1.69397	0.548	0.193
oRGCs	ADGRG6	HSAGENE0085763	ENSG00000112414	other	protein-coding	chr6:142301761-142446266	4.29145e-11	2.52509e-06	1.69251	0.339	0.098
oRGCs	AASS	HSAGENE0090835	ENSG00000008311	other	protein-coding	chr7:122064583-122144308	8.12621e-20	4.78146e-15	1.6884	0.806	0.304
oRGCs	DACH1	HSAGENE0026523	ENSG00000276644	other	protein-coding	chr13:71437966-71867204	4.21765e-08	0.00248167	1.68069	0.403	0.161
oRGCs	GNG12	HSAGENE0008455	ENSG00000172380	other	protein-coding	chr1:67701475-67833467	1.9059e-13	1.12143e-08	1.67492	0.597	0.239
oRGCs	AL157931.1	HSAGENE0025243	ENSG00000262198	lncRNA	90 Mya	chr13:22883798-22924602	9.96671e-18	5.86442e-13	1.67353	0.532	0.154
oRGCs	THBS3-AS1	HSAGENE0002142	ENSG00000231064	lncRNA	300 Mya	chr1:155195005-155206583	8.47693e-12	4.98783e-07	1.67163	0.306	0.077
oRGCs	HMGN3	HSAGENE0089305	ENSG00000118418	other	protein-coding	chr6:79201245-79234738	1.36167e-25	8.01205e-21	1.66521	1	0.929
oRGCs	PCBD1	HSAGENE0012799	ENSG00000166228	other	protein-coding	chr10:70882280-70888565	1.65051e-09	9.71163e-05	1.65826	0.645	0.326
oRGCs	GDPD2	HSAGENE0107273	ENSG00000130055	other	protein-coding	chrX:70423022-70433802	2.14252e-07	0.0126066	1.64583	0.355	0.141
oRGCs	NRG1	HSAGENE0098087	ENSG00000157168	other	protein-coding	chr8:31639222-32855666	5.03652e-12	2.96349e-07	1.64561	0.855	0.55
oRGCs	AIF1L	HSAGENE0101432	ENSG00000126878	other	protein-coding	chr9:131096471-131123198	4.30652e-14	2.53396e-09	1.64241	0.742	0.379
oRGCs	CMBL	HSAGENE0077670	ENSG00000164237	other	protein-coding	chr5:10275875-10307969	1.6573e-08	0.000975158	1.6397	0.452	0.207
oRGCs	SEMA5B	HSAGENE0067718	ENSG00000082684	other	protein-coding	chr3:122909082-123028605	1.94095e-12	1.14205e-07	1.63653	0.758	0.357
oRGCs	H2AX	HSAGENE0014852	ENSG00000188486	other	protein-coding	chr11:119093854-119095467	8.75394e-11	5.15082e-06	1.63594	0.71	0.39
oRGCs	HMGB2	HSAGENE0074597	ENSG00000164104	other	protein-coding	chr4:173331376-173334432	2.54038e-15	1.49476e-10	1.6289	0.919	0.586
oRGCs	IFI27L2	HSAGENE0030710	ENSG00000119632	other	protein-coding	chr14:94127773-94130253	8.31116e-16	4.89029e-11	1.62586	0.935	0.637
oRGCs	TCF7L1	HSAGENE0059524	ENSG00000152284	other	protein-coding	chr2:85133392-85310387	2.88955e-09	0.000170021	1.62195	0.371	0.127
oRGCs	HSAGENE0001619	HSAGENE0001619	XLOC_000957	lncRNA	Human-specific	chr1:149469585-149473642	1.04801e-15	6.1665e-11	1.62147	0.71	0.267
oRGCs	KNSTRN	HSAGENE0031989	ENSG00000128944	other	protein-coding	chr15:40382721-40394245	1.56638e-08	0.000921661	1.62001	0.548	0.251
oRGCs	TOP2A	HSAGENE0041195	ENSG00000131747	other	protein-coding	chr17:40388521-40417930	3.93127e-13	2.31316e-08	1.61175	0.774	0.362
oRGCs	FABP5	HSAGENE0099619	ENSG00000164687	other	protein-coding	chr8:81280536-81284777	1.01564e-23	5.97603e-19	1.61039	1	0.945
oRGCs	MEST	HSAGENE0091172	ENSG00000106484	other	protein-coding	chr7:130486171-130506465	5.50422e-15	3.23869e-10	1.60892	0.871	0.606
oRGCs	SRI	HSAGENE0095319	ENSG00000075142	other	protein-coding	chr7:88205115-88226993	1.85212e-21	1.08979e-16	1.59967	0.984	0.835
oRGCs	GATM	HSAGENE0032348	ENSG00000171766	other	protein-coding	chr15:45361059-45402327	4.12803e-15	2.42893e-10	1.59802	0.887	0.706
oRGCs	VAT1L	HSAGENE0038162	ENSG00000171724	other	protein-coding	chr16:77788539-77980107	5.72238e-12	3.36705e-07	1.59578	0.5	0.184
oRGCs	ABHD3	HSAGENE0044679	ENSG00000158201	other	protein-coding	chr18:21650728-21704801	2.07138e-15	1.2188e-10	1.59138	0.629	0.238
oRGCs	NCAPG	HSAGENE0074744	ENSG00000109805	other	protein-coding	chr4:17810929-17848520	1.50543e-10	8.85798e-06	1.58793	0.468	0.169
oRGCs	SMIM30	HSAGENE0090660	ENSG00000214194	other	protein-coding	chr7:113116718-113118560	9.88855e-15	5.81842e-10	1.58654	0.839	0.437
oRGCs	PSME2	HSAGENE0028524	ENSG00000100911	other	protein-coding	chr14:24143291-24147570	6.00403e-10	3.53277e-05	1.57976	0.806	0.559
oRGCs	ACTN1	HSAGENE0029846	ENSG00000072110	other	protein-coding	chr14:68874128-68979440	2.84269e-08	0.00167264	1.57681	0.645	0.373
oRGCs	JAM3	HSAGENE0015464	ENSG00000166086	other	protein-coding	chr11:134069071-134152001	2.58716e-14	1.52228e-09	1.57627	0.71	0.332
oRGCs	EMX1	HSAGENE0059137	ENSG00000135638	other	protein-coding	chr2:72916260-72942848	2.82457e-10	1.66198e-05	1.57302	0.645	0.275
oRGCs	GNG11	HSAGENE0095457	ENSG00000127920	other	protein-coding	chr7:93921735-93928610	1.75632e-09	0.000103342	1.56335	0.661	0.382
oRGCs	PRDM16	HSAGENE0006603	ENSG00000142611	other	protein-coding	chr1:3069125-3438621	6.92083e-15	4.07222e-10	1.56056	0.484	0.143
oRGCs	CAPG	HSAGENE0059555	ENSG00000042493	other	protein-coding	chr2:85394751-85418432	6.2017e-09	0.000364908	1.55873	0.516	0.245
oRGCs	DDAH1	HSAGENE0008929	ENSG00000153904	other	protein-coding	chr1:85318297-85578363	3.62373e-16	2.1322e-11	1.55634	0.919	0.517
oRGCs	LRR1	HSAGENE0029144	ENSG00000165501	other	protein-coding	chr14:49598493-49615152	2.6701e-07	0.0157109	1.5561	0.323	0.117
oRGCs	DNMBP	HSAGENE0013919	ENSG00000107554	other	protein-coding	chr10:99875577-100009947	8.95793e-08	0.00527084	1.55365	0.274	0.085
oRGCs	TRDMT1	HSAGENE0011043	ENSG00000107614	other	protein-coding	chr10:17137336-17202054	1.0409e-08	0.000612465	1.55056	0.597	0.275
oRGCs	DOCK1	HSAGENE0010574	ENSG00000150760	other	protein-coding	chr10:126905409-127452806	1.74481e-07	0.0102665	1.54877	0.371	0.145
oRGCs	CKAP2L	HSAGENE0053320	ENSG00000169607	other	protein-coding	chr2:112736349-112764664	7.94749e-08	0.0046763	1.54683	0.355	0.131
oRGCs	NDP	HSAGENE0106592	ENSG00000124479	other	protein-coding	chrX:43948772-43973596	2.25482e-13	1.32674e-08	1.54307	0.565	0.196
oRGCs	RPA3	HSAGENE0095031	ENSG00000106399	other	protein-coding	chr7:7635194-7718607	2.72522e-11	1.60352e-06	1.54295	0.806	0.458
oRGCs	CHEK1	HSAGENE0015159	ENSG00000149554	other	protein-coding	chr11:125625665-125676255	1.61101e-07	0.0094792	1.54233	0.339	0.13
oRGCs	PCLAF	HSAGENE0032978	ENSG00000166803	other	protein-coding	chr15:64364304-64387687	5.42558e-09	0.000319241	1.54196	0.645	0.344
oRGCs	LAMA1	HSAGENE0046054	ENSG00000101680	other	protein-coding	chr18:6941379-7117809	6.63725e-11	3.90536e-06	1.53924	0.387	0.123
oRGCs	EFNB1	HSAGENE0107231	ENSG00000090776	other	protein-coding	chrX:68828959-68842166	9.47374e-18	5.57435e-13	1.53898	0.806	0.332
oRGCs	LGALS3BP	HSAGENE0043712	ENSG00000108679	other	protein-coding	chr17:78971238-78989839	1.06726e-15	6.27978e-11	1.53639	0.694	0.281
oRGCs	JAM2	HSAGENE0063284	ENSG00000154721	other	protein-coding	chr21:25639258-25720376	9.6503e-10	5.67823e-05	1.53621	0.71	0.417
oRGCs	ATP1A2	HSAGENE0002568	ENSG00000018625	other	protein-coding	chr1:160115759-160143591	3.69125e-14	2.17193e-09	1.53563	0.839	0.54
oRGCs	MKI67	HSAGENE0010599	ENSG00000148773	other	protein-coding	chr10:128096658-128126423	1.07542e-11	6.32779e-07	1.53502	0.565	0.227
oRGCs	DBI	HSAGENE0053520	ENSG00000155368	other	protein-coding	chr2:119366921-119372560	3.02568e-23	1.78031e-18	1.53031	1	0.953
oRGCs	DOK5	HSAGENE0062294	ENSG00000101134	other	protein-coding	chr20:54475593-54651169	3.66529e-17	2.15666e-12	1.52782	1	0.753
oRGCs	CKS2	HSAGENE0104092	ENSG00000123975	other	protein-coding	chr9:89311195-89316703	2.37995e-11	1.40036e-06	1.52661	0.935	0.63
oRGCs	SEPTIN9	HSAGENE0043570	ENSG00000184640	other	protein-coding	chr17:77280569-77500709	4.99384e-09	0.000293838	1.52643	0.726	0.397
oRGCs	FBN2	HSAGENE0078285	ENSG00000138829	other	protein-coding	chr5:128257753-128659185	6.91559e-11	4.06913e-06	1.52621	0.29	0.075
oRGCs	HSAGENE0079381	HSAGENE0079381	XLOC_023039	lncRNA	Human-specific	chr5:15708697-15713625	1.89576e-11	1.11547e-06	1.52545	0.387	0.115
oRGCs	NRARP	HSAGENE0101914	ENSG00000198435	other	protein-coding	chr9:137299631-137302271	3.72602e-08	0.00219239	1.51988	0.29	0.095
oRGCs	CDCA7L	HSAGENE0092590	ENSG00000164649	other	protein-coding	chr7:21900899-21945914	1.79578e-10	1.05664e-05	1.51889	0.581	0.265
oRGCs	LRRC17	HSAGENE0090347	ENSG00000128606	other	protein-coding	chr7:102826857-102945111	5.22723e-10	3.0757e-05	1.51775	0.484	0.193
oRGCs	CHST10	HSAGENE0052805	ENSG00000115526	other	protein-coding	chr2:100391837-100417670	8.95285e-13	5.26785e-08	1.51593	0.806	0.403
oRGCs	NOTCH1	HSAGENE0101784	ENSG00000148400	other	protein-coding	chr9:136494433-136546048	4.2e-16	2.47128e-11	1.51055	0.758	0.333
oRGCs	PMP22	HSAGENE0039496	ENSG00000109099	other	protein-coding	chr17:15229773-15272292	2.46142e-08	0.0014483	1.50789	0.548	0.276
oRGCs	DCXR	HSAGENE0044044	ENSG00000169738	other	protein-coding	chr17:82035136-82037731	4.03335e-09	0.000237322	1.50754	0.839	0.622
oRGCs	SORD	HSAGENE0032318	ENSG00000140263	other	protein-coding	chr15:45023114-45077185	4.8047e-10	2.82709e-05	1.50645	0.484	0.195
oRGCs	STK39	HSAGENE0054763	ENSG00000198648	other	protein-coding	chr2:167954020-168247595	9.47307e-11	5.57395e-06	1.5049	0.581	0.249
oRGCs	CLIC1	HSAGENE0087659	ENSG00000213719	other	protein-coding	chr6:31730581-31739763	1.09418e-11	6.43814e-07	1.50427	0.758	0.43
oRGCs	HADH	HSAGENE0072928	ENSG00000138796	other	protein-coding	chr4:107989714-108035174	1.44908e-13	8.52638e-09	1.50171	0.871	0.473
oRGCs	RACGAP1	HSAGENE0022507	ENSG00000161800	other	protein-coding	chr12:49976923-50033136	4.0386e-08	0.00237631	1.49989	0.484	0.223
oRGCs	WSCD1	HSAGENE0042550	ENSG00000179314	other	protein-coding	chr17:6057807-6126140	4.45515e-08	0.00262141	1.49989	0.565	0.275
oRGCs	ARC	HSAGENE0097169	ENSG00000198576	other	protein-coding	chr8:142611049-142614479	3.78571e-12	2.22751e-07	1.49888	0.484	0.16
oRGCs	SNX5	HSAGENE0060466	ENSG00000089006	other	protein-coding	chr20:17941597-17969100	2.19372e-12	1.29078e-07	1.49519	0.806	0.521
oRGCs	B3GAT2	HSAGENE0089090	ENSG00000112309	other	protein-coding	chr6:70856679-70957060	3.30279e-10	1.94336e-05	1.49277	0.726	0.442
oRGCs	PYCR1	HSAGENE0044025	ENSG00000183010	other	protein-coding	chr17:81932224-81942412	3.23273e-07	0.0190214	1.48277	0.565	0.307
oRGCs	KPNA2	HSAGENE0042991	ENSG00000182481	other	protein-coding	chr17:68035636-68047637	4.65171e-10	2.73707e-05	1.47842	0.903	0.614
oRGCs	COL4A5	HSAGENE0104886	ENSG00000188153	other	protein-coding	chrX:108439838-108697545	2.17588e-16	1.28029e-11	1.47486	0.435	0.113
oRGCs	NIM1K	HSAGENE0081084	ENSG00000177453	other	protein-coding	chr5:43192025-43280858	9.30551e-08	0.00547536	1.47461	0.29	0.095
oRGCs	PDGFRB	HSAGENE0079182	ENSG00000113721	other	protein-coding	chr5:150113839-150155879	8.19924e-08	0.00482443	1.46853	0.452	0.197
oRGCs	MXD3	HSAGENE0080113	ENSG00000213347	other	protein-coding	chr5:177301461-177312757	1.95315e-07	0.0114923	1.46789	0.419	0.173
oRGCs	ACSBG1	HSAGENE0033691	ENSG00000103740	other	protein-coding	chr15:78167468-78245688	4.01605e-12	2.36304e-07	1.46625	0.387	0.114
oRGCs	PXMP2	HSAGENE0021235	ENSG00000176894	other	protein-coding	chr12:132687587-132704985	5.65359e-10	3.32657e-05	1.45979	0.677	0.337
oRGCs	ATAD2	HSAGENE0096614	ENSG00000156802	other	protein-coding	chr8:123319850-123416417	1.16714e-08	0.000686746	1.45319	0.581	0.286
oRGCs	TTLL4	HSAGENE0056360	ENSG00000135912	other	protein-coding	chr2:218710835-218755416	2.18672e-11	1.28667e-06	1.44833	0.435	0.148
oRGCs	PRDM16-DT	HSAGENE0006600	ENSG00000177133	lncRNA	300 Mya	chr1:3055299-3068462	3.29749e-12	1.94024e-07	1.44793	0.403	0.12
oRGCs	ANXA5	HSAGENE0073310	ENSG00000164111	other	protein-coding	chr4:121667892-121697044	1.87065e-16	1.10069e-11	1.44458	0.968	0.644
oRGCs	GLO1	HSAGENE0088144	ENSG00000124767	other	protein-coding	chr6:38675925-38703164	6.47474e-14	3.80974e-09	1.44336	0.952	0.635
oRGCs	ABHD4	HSAGENE0028398	ENSG00000100439	other	protein-coding	chr14:22598237-22613215	1.15016e-12	6.76752e-08	1.44289	0.5	0.174
oRGCs	MFGE8	HSAGENE0034131	ENSG00000140545	other	protein-coding	chr15:88898403-88913381	1.26296e-10	7.43124e-06	1.44263	0.629	0.325
oRGCs	FAXDC2	HSAGENE0079341	ENSG00000170271	other	protein-coding	chr5:154817909-154859252	9.67479e-08	0.00569265	1.44188	0.339	0.129
oRGCs	CELSR1	HSAGENE0066689	ENSG00000075275	other	protein-coding	chr22:46360834-46537620	4.4722e-11	2.63144e-06	1.4377	0.419	0.138
oRGCs	PHF19	HSAGENE0100825	ENSG00000119403	other	protein-coding	chr9:120854469-120894896	9.00924e-08	0.00530104	1.43687	0.403	0.158
oRGCs	HS6ST2	HSAGENE0105382	ENSG00000171004	other	protein-coding	chrX:132625977-132961395	3.20803e-10	1.8876e-05	1.43041	0.355	0.108
oRGCs	ZNF703	HSAGENE0098232	ENSG00000183779	other	protein-coding	chr8:37695782-37700019	5.0205e-11	2.95406e-06	1.42694	0.661	0.308
oRGCs	GPM6B	HSAGENE0105561	ENSG00000046653	other	protein-coding	chrX:13769825-13939060	1.4335e-21	8.43474e-17	1.42102	1	0.939
oRGCs	SHISA2	HSAGENE0025371	ENSG00000180730	other	protein-coding	chr13:26044562-26052022	3.7337e-14	2.19691e-09	1.41923	0.597	0.205
oRGCs	HJURP	HSAGENE0056898	ENSG00000123485	other	protein-coding	chr2:233833416-233854566	5.95981e-09	0.000350675	1.41152	0.371	0.125
oRGCs	BTG3	HSAGENE0063139	ENSG00000154640	other	protein-coding	chr21:17593600-17612945	4.84365e-12	2.85e-07	1.40863	0.887	0.489
oRGCs	SDCBP	HSAGENE0098880	ENSG00000137575	other	protein-coding	chr8:58552924-58582859	7.88673e-21	4.64055e-16	1.40735	1	0.831
oRGCs	CNN3	HSAGENE0009317	ENSG00000117519	other	protein-coding	chr1:94896582-94927223	4.83825e-20	2.84683e-15	1.40386	1	0.869
oRGCs	HEG1	HSAGENE0067790	ENSG00000173706	other	protein-coding	chr3:124965481-125055997	8.31876e-08	0.00489476	1.40312	0.468	0.211
oRGCs	PMF1	HSAGENE0002268	ENSG00000160783	other	protein-coding	chr1:156212993-156240145	1.45562e-12	8.56488e-08	1.40243	0.887	0.551
oRGCs	HSAGENE0026534	HSAGENE0026534	XLOC_007804	lncRNA	300 Mya	chr13:71816640-71865792	2.01518e-08	0.00118573	1.40114	0.419	0.161
oRGCs	CENPN	HSAGENE0038259	ENSG00000166451	other	protein-coding	chr16:81006552-81033114	5.65142e-09	0.000332529	1.39975	0.468	0.199
oRGCs	FAT1	HSAGENE0074997	ENSG00000083857	other	protein-coding	chr4:186587794-186726722	1.12204e-09	6.60206e-05	1.39915	0.371	0.121
oRGCs	CDK6	HSAGENE0095438	ENSG00000105810	other	protein-coding	chr7:92604921-92836573	5.47359e-08	0.00322066	1.39782	0.468	0.198
oRGCs	CKAP2	HSAGENE0026243	ENSG00000136108	other	protein-coding	chr13:52455429-52476640	6.15244e-09	0.000362009	1.39721	0.694	0.357
oRGCs	ZWINT	HSAGENE0012340	ENSG00000122952	other	protein-coding	chr10:56357227-56361273	5.32667e-08	0.00313421	1.39642	0.5	0.237
oRGCs	ZMAT5	HSAGENE0065560	ENSG00000100319	other	protein-coding	chr22:29730896-29767067	3.5521e-09	0.000209006	1.39496	0.742	0.439
oRGCs	OAT	HSAGENE0010460	ENSG00000065154	other	protein-coding	chr10:124397303-124418976	3.1257e-14	1.83916e-09	1.39385	0.935	0.618
oRGCs	TULP3	HSAGENE0021761	ENSG00000078246	other	protein-coding	chr12:2877223-2941141	3.52181e-08	0.00207223	1.38873	0.548	0.278
oRGCs	DKK3	HSAGENE0014883	ENSG00000050165	other	protein-coding	chr11:11955935-12009874	1.66266e-15	9.78309e-11	1.38732	0.952	0.668
oRGCs	IFT57	HSAGENE0067292	ENSG00000114446	other	protein-coding	chr3:108160812-108222441	1.49907e-08	0.000882051	1.38486	0.71	0.405
oRGCs	RPS27L	HSAGENE0032922	ENSG00000185088	other	protein-coding	chr15:63125872-63158021	1.2491e-14	7.34971e-10	1.38227	0.984	0.85
oRGCs	AC090152.1	HSAGENE0098895	ENSG00000167912	lncRNA	300 Mya	chr8:59117270-59123478	1.9866e-16	1.16892e-11	1.38209	0.774	0.29
oRGCs	DYNC2I2	HSAGENE0101246	ENSG00000119333	other	protein-coding	chr9:128633632-128656847	2.89068e-10	1.70088e-05	1.38158	0.758	0.43
oRGCs	BARD1	HSAGENE0056191	ENSG00000138376	other	protein-coding	chr2:214725646-214809699	2.58213e-07	0.0151933	1.37099	0.5	0.246
oRGCs	CBWD1	HSAGENE0100794	ENSG00000172785	other	protein-coding	chr9:120365-179148	2.4199e-13	1.42387e-08	1.36909	0.839	0.469
oRGCs	ATP1B2	HSAGENE0043505	ENSG00000129244	other	protein-coding	chr17:7646627-7657772	8.49457e-12	4.9982e-07	1.36626	0.855	0.556
oRGCs	RHEB	HSAGENE0092040	ENSG00000106615	other	protein-coding	chr7:151466012-151520120	4.74855e-15	2.79404e-10	1.36266	0.984	0.825
oRGCs	PLGRKT	HSAGENE0103161	ENSG00000107020	other	protein-coding	chr9:5357949-5437956	2.42376e-09	0.000142614	1.36026	0.774	0.444
oRGCs	AHI1	HSAGENE0085555	ENSG00000135541	other	protein-coding	chr6:135283407-135498434	5.95534e-09	0.000350412	1.35856	0.839	0.585
oRGCs	RTKN2	HSAGENE0012484	ENSG00000182010	other	protein-coding	chr10:62183035-62268844	4.95138e-07	0.0291339	1.35524	0.387	0.161
oRGCs	OLFM2	HSAGENE0052631	ENSG00000105088	other	protein-coding	chr19:9853637-9936602	3.20709e-16	1.88705e-11	1.3534	0.903	0.555
oRGCs	HAT1	HSAGENE0054900	ENSG00000128708	other	protein-coding	chr2:171922420-171983686	1.36748e-11	8.04627e-07	1.34597	0.774	0.421
oRGCs	HMG20B	HSAGENE0049506	ENSG00000064961	other	protein-coding	chr19:3572777-3579259	8.43784e-12	4.96482e-07	1.34249	0.726	0.332
oRGCs	CLDND1	HSAGENE0072571	ENSG00000080822	other	protein-coding	chr3:98497912-98523066	1.27781e-15	7.51864e-11	1.34098	0.952	0.602
oRGCs	ITGB3BP	HSAGENE0008320	ENSG00000142856	other	protein-coding	chr1:63440097-63593721	8.1845e-10	4.81576e-05	1.32657	0.629	0.289
oRGCs	PTPRZ1	HSAGENE0090832	ENSG00000106278	other	protein-coding	chr7:121873089-122062036	7.81669e-17	4.59934e-12	1.32608	1	0.923
oRGCs	CENPU	HSAGENE0074904	ENSG00000151725	other	protein-coding	chr4:184694074-184734130	1.31604e-13	7.7436e-09	1.31965	0.597	0.211
oRGCs	db_XLOC_000900	HSAGENE0001445	db_XLOC_000900	lncRNA	Human-specific	chr1:146144587-146151119	2.94328e-36	1.73183e-31	1.31505	0.613	0.111
oRGCs	CU638689.4	HSAGENE0064248	ENSG00000280145	lncRNA	25 Mya	chr21:6630182-6670695	5.70105e-07	0.033545	1.31438	0.452	0.201
oRGCs	DEPDC1	HSAGENE0008482	ENSG00000024526	other	protein-coding	chr1:68474152-68497221	6.43198e-07	0.0378458	1.31025	0.274	0.094
oRGCs	CDK2	HSAGENE0022964	ENSG00000123374	other	protein-coding	chr12:55966781-55972789	1.10591e-09	6.50715e-05	1.30944	0.452	0.172
oRGCs	ETV1	HSAGENE0091423	ENSG00000006468	other	protein-coding	chr7:13891229-13991425	1.91839e-09	0.000112878	1.3088	0.726	0.424
oRGCs	NIPSNAP2	HSAGENE0093911	ENSG00000146729	other	protein-coding	chr7:55951793-56000181	2.11384e-09	0.000124379	1.30799	0.871	0.611
oRGCs	CENPW	HSAGENE0085309	ENSG00000203760	other	protein-coding	chr6:126340115-126348875	2.51767e-07	0.014814	1.30674	0.565	0.273
oRGCs	CDK2AP2	HSAGENE0017991	ENSG00000167797	other	protein-coding	chr11:67506497-67508649	7.08091e-07	0.0416641	1.30578	0.774	0.565
oRGCs	NEK6	HSAGENE0100969	ENSG00000119408	other	protein-coding	chr9:124257606-124376561	5.94109e-08	0.00349574	1.305	0.677	0.395
oRGCs	UNG	HSAGENE0019804	ENSG00000076248	other	protein-coding	chr12:109097597-109110992	1.76162e-07	0.0103654	1.30297	0.629	0.349
oRGCs	PPP1CB	HSAGENE0057630	ENSG00000213639	other	protein-coding	chr2:28751640-28802940	5.25533e-17	3.09224e-12	1.29982	0.984	0.852
oRGCs	MEGF10	HSAGENE0078252	ENSG00000145794	other	protein-coding	chr5:127290796-127465737	6.23225e-17	3.66706e-12	1.29681	0.419	0.101
oRGCs	PRDX4	HSAGENE0106213	ENSG00000123131	other	protein-coding	chrX:23664262-23686493	6.61486e-11	3.89218e-06	1.29455	0.903	0.639
oRGCs	MSI2	HSAGENE0042320	ENSG00000153944	other	protein-coding	chr17:57255851-57684689	3.55488e-08	0.00209169	1.29311	0.758	0.475
oRGCs	CENPM	HSAGENE0066377	ENSG00000100162	other	protein-coding	chr22:41938737-41947152	1.22402e-07	0.00720211	1.29232	0.419	0.174
oRGCs	PSME1	HSAGENE0028520	ENSG00000092010	other	protein-coding	chr14:24136030-24139014	1.54556e-10	9.09406e-06	1.29057	0.903	0.677
oRGCs	INTU	HSAGENE0073431	ENSG00000164066	other	protein-coding	chr4:127622452-127726761	1.92925e-09	0.000113517	1.28845	0.871	0.571
oRGCs	SOX9-AS1	HSAGENE0043146	ENSG00000234899	lncRNA	300 Mya	chr17:72067099-72237478	2.86581e-11	1.68624e-06	1.28614	0.306	0.078
oRGCs	LEMD1	HSAGENE0004314	ENSG00000186007	other	protein-coding	chr1:205379590-205455954	2.88227e-11	1.69593e-06	1.28282	0.5	0.177
oRGCs	ZNF284	HSAGENE0050391	ENSG00000186026	other	protein-coding	chr19:44072132-44089613	3.81883e-07	0.02247	1.28125	0.323	0.119
oRGCs	MRPL13	HSAGENE0096529	ENSG00000172172	other	protein-coding	chr8:120380761-120445402	1.26038e-11	7.41609e-07	1.27612	0.871	0.569
oRGCs	SOX2	HSAGENE0069589	ENSG00000181449	other	protein-coding	chr3:181711925-181714436	3.28521e-13	1.93302e-08	1.27468	0.952	0.659
oRGCs	EMC6	HSAGENE0040948	ENSG00000127774	other	protein-coding	chr17:3668812-3669668	2.55869e-10	1.50553e-05	1.27381	0.887	0.575
oRGCs	ETV5	HSAGENE0069810	ENSG00000244405	other	protein-coding	chr3:186046006-186110318	2.94853e-09	0.000173492	1.27197	0.726	0.415
oRGCs	SMO	HSAGENE0091085	ENSG00000128602	other	protein-coding	chr7:129188633-129214954	2.09459e-11	1.23246e-06	1.26992	0.387	0.117
oRGCs	DARS1	HSAGENE0054098	ENSG00000115866	other	protein-coding	chr2:135905881-135986100	1.27505e-08	0.000750242	1.26832	0.839	0.63
oRGCs	REXO2	HSAGENE0014564	ENSG00000076043	other	protein-coding	chr11:114439384-114450772	9.28665e-08	0.00546427	1.26806	0.742	0.43
oRGCs	MMS22L	HSAGENE0089774	ENSG00000146263	other	protein-coding	chr6:97141312-97283314	4.26811e-10	2.51136e-05	1.26542	0.677	0.335
oRGCs	MZT1	HSAGENE0026546	ENSG00000204899	other	protein-coding	chr13:72706976-72727808	2.96192e-08	0.0017428	1.26368	0.726	0.413
oRGCs	GCSH	HSAGENE0038269	ENSG00000140905	other	protein-coding	chr16:81081945-81096395	2.20278e-14	1.29612e-09	1.26286	0.968	0.637
oRGCs	ENHO	HSAGENE0102639	ENSG00000168913	other	protein-coding	chr9:34521043-34522990	6.24333e-08	0.00367358	1.26285	0.677	0.425
oRGCs	SLC16A9	HSAGENE0012418	ENSG00000165449	other	protein-coding	chr10:59650551-59736002	1.37304e-10	8.07898e-06	1.26115	0.516	0.185
oRGCs	SPAG5	HSAGENE0040296	ENSG00000076382	other	protein-coding	chr17:28577557-28599091	8.21497e-07	0.0483369	1.25903	0.403	0.175
oRGCs	ACAA2	HSAGENE0045497	ENSG00000167315	other	protein-coding	chr18:49782106-49813953	1.59046e-13	9.35828e-09	1.2569	0.839	0.417
oRGCs	NUDCD2	HSAGENE0079566	ENSG00000170584	other	protein-coding	chr5:163446526-163460273	1.03132e-09	6.06831e-05	1.25172	0.887	0.534
oRGCs	SCP2	HSAGENE0007925	ENSG00000116171	other	protein-coding	chr1:52927276-53051698	7.54448e-12	4.43917e-07	1.24894	0.935	0.67
oRGCs	TRIM9	HSAGENE0029227	ENSG00000100505	other	protein-coding	chr14:50975261-51096061	2.24361e-09	0.000132014	1.24025	0.839	0.532
oRGCs	TIMP3	HSAGENE0065771	ENSG00000100234	other	protein-coding	chr22:32801691-32863041	1.5892e-10	9.35084e-06	1.23906	0.581	0.244
oRGCs	CALCOCO2	HSAGENE0041928	ENSG00000136436	other	protein-coding	chr17:48831018-48866522	2.47158e-08	0.00145428	1.23804	0.548	0.271
oRGCs	PLCE1	HSAGENE0013702	ENSG00000138193	other	protein-coding	chr10:93993913-94332823	4.88009e-07	0.0287144	1.23764	0.468	0.226
oRGCs	C11orf49	HSAGENE0016628	ENSG00000149179	other	protein-coding	chr11:46936689-47164385	5.87148e-12	3.45478e-07	1.23621	0.984	0.632
oRGCs	MED11	HSAGENE0041800	ENSG00000161920	other	protein-coding	chr17:4731428-4733608	3.76369e-07	0.0221456	1.23572	0.565	0.291
oRGCs	TPM2	HSAGENE0102725	ENSG00000198467	other	protein-coding	chr9:35681992-35690647	6.72824e-07	0.039589	1.23471	0.613	0.345
oRGCs	PLTP	HSAGENE0061879	ENSG00000100979	other	protein-coding	chr20:45898621-45912189	5.59251e-09	0.000329063	1.2325	0.694	0.396
oRGCs	G3BP1	HSAGENE0079281	ENSG00000145907	other	protein-coding	chr5:151771045-151812911	2.48921e-12	1.46465e-07	1.22719	0.919	0.669
oRGCs	TYMS	HSAGENE0045974	ENSG00000176890	other	protein-coding	chr18:657653-673578	6.07986e-15	3.57739e-10	1.22372	0.774	0.322
oRGCs	RFX5	HSAGENE0001823	ENSG00000143390	other	protein-coding	chr1:151340450-151347580	2.26208e-08	0.00133101	1.22312	0.516	0.222
oRGCs	H2BC12	HSAGENE0087204	ENSG00000197903	other	protein-coding	chr6:27137780-27146896	5.93798e-07	0.0349391	1.22112	0.516	0.253
oRGCs	DECR1	HSAGENE0099839	ENSG00000104325	other	protein-coding	chr8:90001405-90053633	3.79025e-10	2.23019e-05	1.20763	0.71	0.382
oRGCs	MRPL11	HSAGENE0017870	ENSG00000174547	other	protein-coding	chr11:66435075-66466738	8.09986e-10	4.76595e-05	1.20609	0.806	0.458
oRGCs	PEF1	HSAGENE0006679	ENSG00000162517	other	protein-coding	chr1:31629675-31644896	8.87182e-11	5.22018e-06	1.20484	0.823	0.496
oRGCs	CRISPLD1	HSAGENE0099429	ENSG00000121005	other	protein-coding	chr8:74984505-75034558	8.40381e-09	0.00049448	1.20408	0.5	0.218
oRGCs	MSI1	HSAGENE0020410	ENSG00000135097	other	protein-coding	chr12:120341330-120369164	1.90995e-16	1.12382e-11	1.20333	0.903	0.404
oRGCs	PLEKHJ1	HSAGENE0048825	ENSG00000104886	other	protein-coding	chr19:2230084-2237704	1.55513e-09	9.15039e-05	1.20258	0.903	0.661
oRGCs	ALKBH2	HSAGENE0019802	ENSG00000189046	other	protein-coding	chr12:109087393-109093971	3.63753e-11	2.14032e-06	1.20185	0.694	0.325
oRGCs	CCDC167	HSAGENE0088078	ENSG00000198937	other	protein-coding	chr6:37482918-37499914	6.55249e-13	3.85549e-08	1.19591	0.968	0.723
oRGCs	FAM114A1	HSAGENE0075671	ENSG00000197712	other	protein-coding	chr4:38867677-38945739	4.06371e-09	0.000239109	1.19495	0.419	0.155
oRGCs	CASP6	HSAGENE0072979	ENSG00000138794	other	protein-coding	chr4:109687639-109708719	7.83244e-08	0.0046086	1.19395	0.565	0.285
oRGCs	HSPB11	HSAGENE0007977	ENSG00000081870	other	protein-coding	chr1:53913205-53946306	7.56308e-09	0.000445012	1.19346	0.823	0.479
oRGCs	CLNS1A	HSAGENE0018604	ENSG00000074201	other	protein-coding	chr11:77514936-77637794	3.41126e-11	2.00719e-06	1.19209	0.887	0.607
oRGCs	PEX19	HSAGENE0002590	ENSG00000162735	other	protein-coding	chr1:160276807-160286348	5.33589e-09	0.000313964	1.18443	0.629	0.344
oRGCs	RIDA	HSAGENE0100109	ENSG00000132541	other	protein-coding	chr8:98102344-98117171	1.46554e-08	0.000862326	1.18401	0.629	0.32
oRGCs	CETN2	HSAGENE0105841	ENSG00000147400	other	protein-coding	chrX:152826994-152830757	3.95579e-10	2.32759e-05	1.18343	0.903	0.62
oRGCs	GRHPR	HSAGENE0102833	ENSG00000137106	other	protein-coding	chr9:37422666-37436990	4.04768e-12	2.38166e-07	1.18188	0.903	0.624
oRGCs	PIGY	HSAGENE0077167	ENSG00000255072	other	protein-coding	chr4:88520998-88523776	9.31305e-11	5.4798e-06	1.17307	0.952	0.775
oRGCs	TMEM256	HSAGENE0043259	ENSG00000205544	other	protein-coding	chr17:7402975-7404097	1.37212e-07	0.00807357	1.1651	0.726	0.44
oRGCs	HBEGF	HSAGENE0078747	ENSG00000113070	other	protein-coding	chr5:140332779-140346603	3.45674e-09	0.000203395	1.16384	0.484	0.198
oRGCs	DNAJC19	HSAGENE0069572	ENSG00000205981	other	protein-coding	chr3:180983709-180989774	5.24466e-08	0.00308596	1.16375	0.806	0.582
oRGCs	PDHB	HSAGENE0071760	ENSG00000168291	other	protein-coding	chr3:58427630-58433857	1.12997e-10	6.64872e-06	1.16326	0.903	0.609
oRGCs	TGFB1I1	HSAGENE0036247	ENSG00000140682	other	protein-coding	chr16:31471585-31477960	1.56054e-08	0.000918222	1.16283	0.371	0.131
oRGCs	NKAIN4	HSAGENE0062747	ENSG00000101198	other	protein-coding	chr20:63240777-63272694	1.26223e-07	0.00742695	1.16145	0.694	0.448
oRGCs	GCA	HSAGENE0054662	ENSG00000115271	other	protein-coding	chr2:162318825-162371595	3.00548e-08	0.00176842	1.15949	0.645	0.342
oRGCs	EEF1E1	HSAGENE0089378	ENSG00000124802	other	protein-coding	chr6:8073270-8102559	5.38804e-07	0.0317032	1.15869	0.726	0.476
oRGCs	HIGD1A	HSAGENE0070883	ENSG00000181061	other	protein-coding	chr3:42782908-42804490	2.10612e-11	1.23924e-06	1.15861	0.968	0.728
oRGCs	ITGB1BP1	HSAGENE0059896	ENSG00000119185	other	protein-coding	chr2:9402732-9423528	4.65616e-09	0.000273968	1.15532	0.935	0.654
oRGCs	SOAT1	HSAGENE0003410	ENSG00000057252	other	protein-coding	chr1:179293714-179358680	2.30492e-10	1.35622e-05	1.15373	0.581	0.253
oRGCs	ELMOD2	HSAGENE0073753	ENSG00000179387	other	protein-coding	chr4:140524155-140553828	2.94241e-08	0.00173132	1.15299	0.597	0.276
oRGCs	TP53RK	HSAGENE0061932	ENSG00000172315	other	protein-coding	chr20:46684365-46689444	2.74777e-10	1.61679e-05	1.14868	0.71	0.364
oRGCs	MGST3	HSAGENE0002873	ENSG00000143198	other	protein-coding	chr1:165631213-165661796	1.85856e-11	1.09358e-06	1.14612	0.968	0.909
oRGCs	MAT2B	HSAGENE0079570	ENSG00000038274	other	protein-coding	chr5:163503062-163519564	1.44972e-09	8.53013e-05	1.14463	0.742	0.42
oRGCs	AL109918.1	HSAGENE0088729	ENSG00000216775	pseudogene	pseudogene	chr6:52664366-52669155	2.30387e-08	0.0013556	1.14227	0.339	0.117
oRGCs	NFYB	HSAGENE0019606	ENSG00000120837	other	protein-coding	chr12:104117086-104138241	7.54084e-07	0.0443703	1.13889	0.79	0.524
oRGCs	PSENEN	HSAGENE0049510	ENSG00000205155	other	protein-coding	chr19:35745600-35747519	1.29888e-08	0.000764261	1.13722	0.823	0.546
oRGCs	ECI1	HSAGENE0035482	ENSG00000167969	other	protein-coding	chr16:2239402-2252300	7.27456e-07	0.0428035	1.13504	0.468	0.209
oRGCs	NCAPD2	HSAGENE0023373	ENSG00000010292	other	protein-coding	chr12:6493356-6532175	1.74926e-07	0.0102927	1.13182	0.435	0.185
oRGCs	PYCR3	HSAGENE0097263	ENSG00000104524	other	protein-coding	chr8:143603210-143609773	1.96998e-09	0.000115914	1.13105	0.403	0.138
oRGCs	H2AZ2	HSAGENE0093510	ENSG00000105968	other	protein-coding	chr7:44826732-44848087	7.97266e-10	4.69111e-05	1.12996	0.984	0.776
oRGCs	LDHA	HSAGENE0015728	ENSG00000134333	other	protein-coding	chr11:18394560-18408425	4.42924e-11	2.60616e-06	1.12894	0.984	0.845
oRGCs	CENPH	HSAGENE0081734	ENSG00000153044	other	protein-coding	chr5:69189539-69210381	6.20715e-08	0.00365229	1.12303	0.435	0.181
oRGCs	LARP7	HSAGENE0073072	ENSG00000174720	other	protein-coding	chr4:112636988-112657641	2.5711e-07	0.0151283	1.12021	0.79	0.651
oRGCs	TUBB4B	HSAGENE0101905	ENSG00000188229	other	protein-coding	chr9:137241287-137243707	2.21034e-07	0.0130057	1.12003	0.952	0.858
oRGCs	BCAN	HSAGENE0002312	ENSG00000132692	other	protein-coding	chr1:156641390-156659659	1.73953e-12	1.02354e-07	1.11686	0.903	0.617
oRGCs	SIVA1	HSAGENE0027723	ENSG00000184990	other	protein-coding	chr14:104753147-104771259	3.21436e-12	1.89133e-07	1.11484	0.903	0.595
oRGCs	NDRG2	HSAGENE0028198	ENSG00000165795	other	protein-coding	chr14:21016759-21070872	5.01836e-10	2.9528e-05	1.1099	0.903	0.619
oRGCs	MAPK1IP1L	HSAGENE0029360	ENSG00000168175	other	protein-coding	chr14:55051644-55070194	9.10404e-12	5.35682e-07	1.10815	0.952	0.674
oRGCs	ILK	HSAGENE0017817	ENSG00000166333	other	protein-coding	chr11:6603708-6610874	1.68847e-09	9.93499e-05	1.10395	0.806	0.502
oRGCs	ANP32E	HSAGENE0001687	ENSG00000143401	other	protein-coding	chr1:150218417-150236156	8.89371e-13	5.23306e-08	1.10357	0.871	0.421
oRGCs	PDCD4	HSAGENE0009958	ENSG00000150593	other	protein-coding	chr10:110871795-110900185	3.67097e-09	0.000216	1.10248	0.823	0.517
oRGCs	ZFHX4-AS1	HSAGENE0099461	ENSG00000253661	lncRNA	300 Mya	chr8:76461752-76683871	2.8449e-10	1.67394e-05	1.09974	0.258	0.062
oRGCs	AK6	HSAGENE0081747	ENSG00000085231	other	protein-coding	chr5:69350984-69370013	2.94256e-08	0.0017314	1.09766	0.774	0.464
oRGCs	NT5C	HSAGENE0043348	ENSG00000125458	other	protein-coding	chr17:75130153-75131874	1.89259e-07	0.011136	1.09677	0.774	0.53
oRGCs	CALD1	HSAGENE0091307	ENSG00000122786	other	protein-coding	chr7:134744252-134970729	2.76486e-10	1.62684e-05	1.0962	0.919	0.63
oRGCs	NUDT1	HSAGENE0092606	ENSG00000106268	other	protein-coding	chr7:2242223-2251383	1.09003e-08	0.000641371	1.09469	0.871	0.592
oRGCs	SH3BGRL	HSAGENE0107567	ENSG00000131171	other	protein-coding	chrX:81202102-81298547	1.10913e-12	6.5261e-08	1.09037	0.984	0.778
oRGCs	RPL22L1	HSAGENE0069325	ENSG00000163584	other	protein-coding	chr3:170864875-170870208	3.66775e-07	0.0215811	1.09014	0.565	0.301
oRGCs	ABCD3	HSAGENE0009305	ENSG00000117528	other	protein-coding	chr1:94418389-94518667	2.61751e-11	1.54014e-06	1.08565	0.823	0.452
oRGCs	CZIB	HSAGENE0007943	ENSG00000162384	other	protein-coding	chr1:53214099-53220634	2.53343e-07	0.0149067	1.08535	0.839	0.554
oRGCs	MCM6	HSAGENE0054095	ENSG00000076003	other	protein-coding	chr2:135839626-135876463	1.99352e-08	0.00117299	1.08506	0.645	0.317
oRGCs	RHOA	HSAGENE0071306	ENSG00000067560	other	protein-coding	chr3:49359139-49412998	1.18325e-13	6.96225e-09	1.0845	1	0.885
oRGCs	CDC25A	HSAGENE0071188	ENSG00000164045	other	protein-coding	chr3:48157146-48188417	1.03026e-10	6.06203e-06	1.08264	0.274	0.065
oRGCs	MELK	HSAGENE0102792	ENSG00000165304	other	protein-coding	chr9:36572862-36677840	8.40016e-08	0.00494265	1.08129	0.339	0.12
oRGCs	NBPF26	HSAGENE0001127	ENSG00000273136	other	protein-coding	chr1:120723949-120842110	2.64793e-12	1.55804e-07	1.07596	0.79	0.407
oRGCs	PLCD1	HSAGENE0070715	ENSG00000187091	other	protein-coding	chr3:38007496-38029648	1.51697e-07	0.00892586	1.0714	0.306	0.105
oRGCs	FGFR1	HSAGENE0098290	ENSG00000077782	other	protein-coding	chr8:38400215-38468834	9.58198e-09	0.000563804	1.07026	0.694	0.337
oRGCs	PHLDA1	HSAGENE0023800	ENSG00000139289	other	protein-coding	chr12:76025447-76031776	2.61466e-13	1.53847e-08	1.06896	0.952	0.561
oRGCs	AXL	HSAGENE0050103	ENSG00000167601	other	protein-coding	chr19:41219100-41261840	4.60753e-08	0.00271107	1.0676	0.484	0.206
oRGCs	MORN2	HSAGENE0057981	ENSG00000188010	other	protein-coding	chr2:38875962-38929072	7.14244e-10	4.20261e-05	1.06563	0.79	0.417
oRGCs	SCRN1	HSAGENE0092939	ENSG00000136193	other	protein-coding	chr7:29920104-29990289	1.89363e-10	1.11421e-05	1.06012	0.919	0.609
oRGCs	NDUFB3	HSAGENE0055726	ENSG00000119013	other	protein-coding	chr2:201071433-201085893	2.40769e-10	1.41668e-05	1.05956	0.935	0.758
oRGCs	SYPL1	HSAGENE0090465	ENSG00000008282	other	protein-coding	chr7:106090495-106112576	1.16942e-08	0.000688085	1.05928	0.71	0.4
oRGCs	GGH	HSAGENE0098998	ENSG00000137563	other	protein-coding	chr8:63014881-63039407	1.53505e-07	0.00903224	1.0562	0.806	0.512
oRGCs	EZR	HSAGENE0086310	ENSG00000092820	other	protein-coding	chr6:158765740-158819368	2.55127e-12	1.50117e-07	1.05559	0.984	0.793
oRGCs	COA3	HSAGENE0041442	ENSG00000183978	other	protein-coding	chr17:42795147-42798704	6.04368e-10	3.5561e-05	1.05246	1	0.833
oRGCs	SNRNP25	HSAGENE0037000	ENSG00000161981	other	protein-coding	chr16:53828-57669	4.99547e-07	0.0293934	1.05201	0.774	0.491
oRGCs	ARL6IP6	HSAGENE0054400	ENSG00000177917	other	protein-coding	chr2:152717893-152762396	2.72842e-10	1.6054e-05	1.05193	0.887	0.528
oRGCs	PDZD11	HSAGENE0107267	ENSG00000120509	other	protein-coding	chrX:70286595-70290514	3.95089e-10	2.32471e-05	1.05126	0.903	0.577
oRGCs	HEPN1	HSAGENE0015131	ENSG00000221932	other	protein-coding	chr11:124919244-124920677	1.55013e-15	9.12095e-11	1.04436	0.387	0.087
oRGCs	CFL2	HSAGENE0028830	ENSG00000165410	other	protein-coding	chr14:34709113-34714823	9.63285e-08	0.00566797	1.04292	0.806	0.542
oRGCs	EXOSC8	HSAGENE0025747	ENSG00000120699	other	protein-coding	chr13:36998816-37009614	3.16351e-11	1.86141e-06	1.04207	0.935	0.643
oRGCs	PDGFC	HSAGENE0074209	ENSG00000145431	other	protein-coding	chr4:156760454-156971799	2.08284e-09	0.000122554	1.0401	0.613	0.282
oRGCs	MRPL37	HSAGENE0007998	ENSG00000116221	other	protein-coding	chr1:54184041-54225980	2.35174e-07	0.0138376	1.0362	0.806	0.534
oRGCs	SNX3	HSAGENE0084796	ENSG00000112335	other	protein-coding	chr6:108211222-108261246	3.09867e-08	0.00182325	1.03499	0.935	0.772
oRGCs	HNRNPF	HSAGENE0011915	ENSG00000169813	other	protein-coding	chr10:43385212-43409303	8.22085e-09	0.000483715	1.03432	0.903	0.717
oRGCs	SIGMAR1	HSAGENE0102654	ENSG00000147955	other	protein-coding	chr9:34634722-34637844	7.10106e-10	4.17827e-05	1.03432	0.806	0.47
oRGCs	CTBP2	HSAGENE0010506	ENSG00000175029	other	protein-coding	chr10:124984317-125161170	1.34775e-08	0.000793015	1.03242	0.903	0.643
oRGCs	ZFP36L1	HSAGENE0029839	ENSG00000185650	other	protein-coding	chr14:68787660-68796383	1.03863e-13	6.11129e-09	1.02981	0.935	0.647
oRGCs	MSMO1	HSAGENE0074428	ENSG00000052802	other	protein-coding	chr4:165327634-165343285	3.84043e-13	2.25971e-08	1.0291	1	0.819
oRGCs	GSTP1	HSAGENE0017994	ENSG00000084207	other	protein-coding	chr11:67583492-67586908	2.96664e-15	1.74557e-10	1.02675	1	0.964
oRGCs	ATRAID	HSAGENE0057539	ENSG00000138085	other	protein-coding	chr2:27212031-27217229	7.91777e-07	0.0465881	1.02615	0.742	0.497
oRGCs	ENO1	HSAGENE0009038	ENSG00000074800	other	protein-coding	chr1:8860932-8879190	7.12053e-14	4.18972e-09	1.02366	0.984	0.963
oRGCs	EFNB2	HSAGENE0024706	ENSG00000125266	other	protein-coding	chr13:106489730-106535662	2.6308e-11	1.54796e-06	1.02313	0.968	0.73
oRGCs	MDFIC	HSAGENE0090684	ENSG00000135272	other	protein-coding	chr7:114922129-115019869	5.96467e-07	0.0350961	1.02127	0.274	0.089
oRGCs	FABP7	HSAGENE0085238	ENSG00000164434	other	protein-coding	chr6:122779716-122784074	1.71893e-11	1.01142e-06	1.01368	1	0.979
oRGCs	UBE2T	HSAGENE0004115	ENSG00000077152	other	protein-coding	chr1:202331657-202341980	6.40435e-09	0.000376832	1.01329	0.806	0.459
oRGCs	PALLD	HSAGENE0074474	ENSG00000129116	other	protein-coding	chr4:168497052-168928457	2.28025e-08	0.0013417	1.01128	0.661	0.344
oRGCs	PDIA3	HSAGENE0032226	ENSG00000167004	other	protein-coding	chr15:43746395-43773278	4.27467e-10	2.51522e-05	1.00964	0.984	0.72
oRGCs	RCN2	HSAGENE0033630	ENSG00000117906	other	protein-coding	chr15:76931738-76954393	3.46063e-10	2.03623e-05	1.0091	0.984	0.818
oRGCs	KIF2C	HSAGENE0007499	ENSG00000142945	other	protein-coding	chr1:44739808-44767891	2.05935e-07	0.0121172	1.00821	0.403	0.162
oRGCs	ECH1	HSAGENE0049849	ENSG00000104823	other	protein-coding	chr19:38815404-38831841	8.36094e-10	4.91958e-05	1.00741	0.968	0.776
oRGCs	RAN	HSAGENE0021077	ENSG00000132341	other	protein-coding	chr12:130872037-130877678	8.67353e-15	5.1035e-10	1.00696	1	0.957
oRGCs	AL589740.1	HSAGENE0089777	ENSG00000271860	lncRNA	300 Mya	chr6:97283303-98400869	2.02717e-08	0.00119279	1.00402	0.742	0.447
oRGCs	SCRG1	HSAGENE0074602	ENSG00000164106	other	protein-coding	chr4:173384701-173406380	2.81436e-07	0.0165597	1.00348	0.694	0.477
oRGCs	NEDD1	HSAGENE0024446	ENSG00000139350	other	protein-coding	chr12:96907224-96954337	1.27931e-08	0.000752749	1.00292	0.452	0.182
oRGCs	HSAGENE0010162	HSAGENE0010162	XLOC_003498	lncRNA	90 Mya	chr10:117280216-117281367	1.03439e-12	6.08634e-08	1.00169	0.29	0.064
oRGCs	LSM5	HSAGENE0093058	ENSG00000106355	other	protein-coding	chr7:32485338-32495283	5.02581e-08	0.00295719	1.00124	0.968	0.784
oRGCs	FGFR2	HSAGENE0010329	ENSG00000066468	other	protein-coding	chr10:121478332-121599159	8.91552e-12	5.24589e-07	1.00106	0.661	0.276
oRGCs	SLC16A1	HSAGENE0000775	ENSG00000155380	other	protein-coding	chr1:112911847-112957593	1.36837e-07	0.00805151	0.99832	0.774	0.464
oRGCs	TFDP1	HSAGENE0024975	ENSG00000198176	other	protein-coding	chr13:113584669-113641476	4.37888e-07	0.0257653	0.996889	0.71	0.446
oRGCs	IQCJ-SCHIP1	HSAGENE0069053	ENSG00000283154	other	protein-coding	chr3:158962235-159897366	6.10973e-13	3.59496e-08	0.99606	0.645	0.257
oRGCs	NDUFA7	HSAGENE0052460	ENSG00000267855	other	protein-coding	chr19:8308768-8321375	9.49417e-10	5.58637e-05	0.995698	0.919	0.626
oRGCs	ACOX1	HSAGENE0043449	ENSG00000161533	other	protein-coding	chr17:75941507-75979211	3.05282e-07	0.0179628	0.995145	0.661	0.348
oRGCs	PCNA	HSAGENE0062192	ENSG00000132646	other	protein-coding	chr20:5114953-5126628	4.04121e-07	0.0237785	0.993182	0.774	0.481
oRGCs	VPS37B	HSAGENE0020650	ENSG00000139722	other	protein-coding	chr12:122865273-122896147	1.78175e-11	1.04838e-06	0.992893	0.726	0.35
oRGCs	CHRDL1	HSAGENE0104925	ENSG00000101938	other	protein-coding	chrX:110673855-110795965	8.72969e-08	0.00513655	0.990258	0.629	0.332
oRGCs	TSPO	HSAGENE0066472	ENSG00000100300	other	protein-coding	chr22:43151506-43163308	1.36962e-08	0.000805886	0.985806	0.871	0.714
oRGCs	PRDX6	HSAGENE0003185	ENSG00000117592	other	protein-coding	chr1:173477330-173488815	2.20354e-09	0.000129656	0.984033	0.887	0.584
oRGCs	C1orf198	HSAGENE0005374	ENSG00000119280	other	protein-coding	chr1:230836946-230869589	4.02666e-07	0.0236929	0.983825	0.613	0.327
oRGCs	PNRC2	HSAGENE0005764	ENSG00000189266	other	protein-coding	chr1:23956839-23963463	2.91136e-09	0.000171304	0.983751	0.903	0.656
oRGCs	CNBP	HSAGENE0068039	ENSG00000169714	other	protein-coding	chr3:129167546-129183943	2.35346e-13	1.38478e-08	0.983091	1	0.967
oRGCs	CCND2	HSAGENE0022140	ENSG00000118971	other	protein-coding	chr12:4269771-4305997	4.2958e-10	2.52765e-05	0.979975	0.968	0.857
oRGCs	PELI2	HSAGENE0029406	ENSG00000139946	other	protein-coding	chr14:56117814-56303869	2.92875e-09	0.000172328	0.978954	0.597	0.271
oRGCs	PET117	HSAGENE0060475	ENSG00000232838	other	protein-coding	chr20:18137863-18143169	3.68912e-07	0.0217068	0.971812	0.403	0.163
oRGCs	RFTN2	HSAGENE0055609	ENSG00000162944	other	protein-coding	chr2:197568224-197676045	8.94909e-08	0.00526564	0.965605	0.516	0.243
oRGCs	CDK4	HSAGENE0023162	ENSG00000135446	other	protein-coding	chr12:57747727-57756013	9.87724e-09	0.000581177	0.960817	0.871	0.629
oRGCs	WBP11	HSAGENE0021334	ENSG00000084463	other	protein-coding	chr12:14784582-14803519	7.15053e-07	0.0420737	0.95811	0.823	0.585
oRGCs	SELENOK	HSAGENE0071629	ENSG00000113811	other	protein-coding	chr3:53884417-53891968	5.76803e-09	0.000339391	0.957892	0.952	0.788
oRGCs	FDPS	HSAGENE0002160	ENSG00000160752	other	protein-coding	chr1:155308748-155320666	2.69737e-12	1.58713e-07	0.957568	0.984	0.795
oRGCs	LHX2	HSAGENE0100959	ENSG00000106689	other	protein-coding	chr9:123999697-124033420	1.33409e-09	7.84976e-05	0.957223	0.952	0.761
oRGCs	LRPAP1	HSAGENE0075564	ENSG00000163956	other	protein-coding	chr4:3503318-3532446	1.94917e-07	0.0114689	0.956867	0.855	0.613
oRGCs	SPCS1	HSAGENE0071570	ENSG00000114902	other	protein-coding	chr3:52704955-52711148	5.05996e-08	0.00297728	0.956496	0.968	0.8
oRGCs	CASP3	HSAGENE0074900	ENSG00000164305	other	protein-coding	chr4:184627696-184649509	2.17893e-07	0.0128208	0.95643	0.677	0.375
oRGCs	VKORC1	HSAGENE0036207	ENSG00000167397	other	protein-coding	chr16:31090842-31095980	4.54373e-08	0.00267353	0.955558	0.887	0.606
oRGCs	IDH2	HSAGENE0034225	ENSG00000182054	other	protein-coding	chr15:90083044-90102507	1.55929e-10	9.17486e-06	0.955439	0.968	0.836
oRGCs	PPA1	HSAGENE0012766	ENSG00000180817	other	protein-coding	chr10:70202781-70233911	1.59474e-11	9.38347e-07	0.954105	0.968	0.872
oRGCs	SAE1	HSAGENE0050729	ENSG00000142230	other	protein-coding	chr19:47113100-47210636	9.75673e-08	0.00574086	0.953596	0.903	0.662
oRGCs	IGF2BP2	HSAGENE0069792	ENSG00000073792	other	protein-coding	chr3:185643130-185825042	6.65893e-09	0.000391811	0.95322	0.79	0.47
oRGCs	SCD	HSAGENE0009536	ENSG00000099194	other	protein-coding	chr10:100347077-100364831	8.75542e-10	5.15169e-05	0.951422	0.952	0.793
oRGCs	IDI1	HSAGENE0009792	ENSG00000067064	other	protein-coding	chr10:1039105-1056694	2.10055e-10	1.23596e-05	0.950217	1	0.853
oRGCs	AL450405.1	HSAGENE0085136	ENSG00000230202	pseudogene	pseudogene	chr6:117998975-117999448	2.04654e-09	0.000120418	0.948129	0.952	0.678
oRGCs	NUDC	HSAGENE0006373	ENSG00000090273	other	protein-coding	chr1:26900238-26946871	8.15873e-09	0.00048006	0.946976	0.952	0.841
oRGCs	RTL8A	HSAGENE0105456	ENSG00000203950	other	protein-coding	chrX:135050932-135052196	4.58198e-08	0.00269604	0.943193	0.839	0.578
oRGCs	TMEM128	HSAGENE0075852	ENSG00000132406	other	protein-coding	chr4:4235542-4248223	3.28761e-07	0.0193443	0.935949	0.661	0.379
oRGCs	POLR2J	HSAGENE0090300	ENSG00000005075	other	protein-coding	chr7:102473118-102478907	6.74456e-08	0.0039685	0.934479	0.903	0.726
oRGCs	PARK7	HSAGENE0008764	ENSG00000116288	other	protein-coding	chr1:7954291-7985505	7.28134e-13	4.28434e-08	0.933997	0.984	0.964
oRGCs	ROBO1	HSAGENE0072225	ENSG00000169855	other	protein-coding	chr3:78595691-79768148	9.87952e-08	0.00581311	0.932442	0.968	0.765
oRGCs	BLACAT1	HSAGENE0004319	ENSG00000281406	other	protein-coding	chr1:205434567-205457091	5.08398e-07	0.0299141	0.931959	0.355	0.14
oRGCs	ACAT2	HSAGENE0086364	ENSG00000120437	other	protein-coding	chr6:159762045-159780478	4.22048e-09	0.000248333	0.929137	0.984	0.734
oRGCs	TOX	HSAGENE0098888	ENSG00000198846	other	protein-coding	chr8:58805412-59119273	6.61974e-12	3.89505e-07	0.927892	0.855	0.433
oRGCs	NDUFB5	HSAGENE0069528	ENSG00000136521	other	protein-coding	chr3:179604690-179627647	4.66409e-08	0.00274435	0.927007	0.903	0.612
oRGCs	MRPL51	HSAGENE0023371	ENSG00000111639	other	protein-coding	chr12:6491886-6493841	3.1254e-07	0.0183899	0.921061	0.952	0.8
oRGCs	ESD	HSAGENE0026055	ENSG00000139684	other	protein-coding	chr13:46771139-46797420	4.05622e-09	0.000238668	0.919537	0.984	0.808
oRGCs	GAREM2	HSAGENE0057467	ENSG00000157833	other	protein-coding	chr2:26173087-26190259	4.24968e-07	0.0250051	0.919385	0.871	0.619
oRGCs	DUT	HSAGENE0032426	ENSG00000128951	other	protein-coding	chr15:48331011-48343373	5.05355e-07	0.0297351	0.919158	0.935	0.722
oRGCs	NKAIN3	HSAGENE0098979	ENSG00000185942	other	protein-coding	chr8:62248148-63014000	6.44671e-08	0.00379324	0.918958	0.903	0.687
oRGCs	ZCRB1	HSAGENE0022122	ENSG00000139168	other	protein-coding	chr12:42312086-42326257	2.45087e-08	0.00144209	0.912169	0.919	0.754
oRGCs	CCNG1	HSAGENE0079565	ENSG00000113328	other	protein-coding	chr5:163437567-163446735	9.61334e-10	5.65649e-05	0.911552	0.71	0.356
oRGCs	INSIG1	HSAGENE0092175	ENSG00000186480	other	protein-coding	chr7:155297776-155310843	3.53749e-07	0.0208146	0.910296	0.839	0.555
oRGCs	C18orf54	HSAGENE0045619	ENSG00000166845	other	protein-coding	chr18:54357906-54385218	1.65121e-07	0.00971573	0.909992	0.387	0.152
oRGCs	HBP1	HSAGENE0090494	ENSG00000105856	other	protein-coding	chr7:107168961-107202528	4.47964e-09	0.000263582	0.908626	0.774	0.426
oRGCs	QDPR	HSAGENE0074652	ENSG00000151552	other	protein-coding	chr4:17460261-17512206	1.28934e-07	0.00758647	0.907453	0.887	0.595
oRGCs	FBLN1	HSAGENE0066609	ENSG00000077942	other	protein-coding	chr22:45502238-45601206	7.1792e-09	0.000422424	0.907182	0.903	0.587
oRGCs	STOML2	HSAGENE0102694	ENSG00000165283	other	protein-coding	chr9:35099776-35103195	4.05524e-08	0.0023861	0.901842	0.871	0.581
oRGCs	COMT	HSAGENE0064807	ENSG00000093010	other	protein-coding	chr22:19941371-19969975	8.26539e-09	0.000486336	0.898641	0.935	0.734
oRGCs	TMED10	HSAGENE0030175	ENSG00000170348	other	protein-coding	chr14:75131453-75176640	8.09791e-10	4.76481e-05	0.897726	0.952	0.724
oRGCs	PANTR1	HSAGENE0052976	ENSG00000233639	lncRNA	300 Mya	chr2:104794848-104853558	7.33429e-14	4.31549e-09	0.894239	1	0.97
oRGCs	DERA	HSAGENE0021370	ENSG00000023697	other	protein-coding	chr12:15911302-16037381	2.55586e-08	0.00150387	0.893778	0.532	0.237
oRGCs	MPPED2	HSAGENE0016041	ENSG00000066382	other	protein-coding	chr11:30383306-30587565	7.08163e-12	4.16683e-07	0.892574	0.984	0.821
oRGCs	LTA4H	HSAGENE0024419	ENSG00000111144	other	protein-coding	chr12:96000753-96043520	2.21404e-08	0.00130274	0.890691	0.694	0.383
oRGCs	POLR2L	HSAGENE0018836	ENSG00000177700	other	protein-coding	chr11:837356-842529	1.23594e-09	7.27225e-05	0.889487	0.984	0.9
oRGCs	H2AZ1	HSAGENE0077437	ENSG00000164032	other	protein-coding	chr4:99948086-99950355	1.12661e-11	6.62895e-07	0.886587	1	0.971
oRGCs	NIFK	HSAGENE0053631	ENSG00000155438	other	protein-coding	chr2:121726771-121737041	4.42659e-07	0.026046	0.884847	0.855	0.584
oRGCs	QKI	HSAGENE0086468	ENSG00000112531	other	protein-coding	chr6:163414000-163578592	3.92674e-09	0.000231049	0.883679	0.984	0.897
oRGCs	SVIL	HSAGENE0011451	ENSG00000197321	other	protein-coding	chr10:29457213-29736959	2.45461e-08	0.00144429	0.883321	0.613	0.284
oRGCs	F2R	HSAGENE0082000	ENSG00000181104	other	protein-coding	chr5:76716126-76735857	2.61853e-10	1.54074e-05	0.883232	0.855	0.538
oRGCs	WDR54	HSAGENE0059252	ENSG00000005448	other	protein-coding	chr2:74421678-74425820	1.58511e-07	0.0093268	0.882918	0.839	0.563
oRGCs	SHMT2	HSAGENE0023098	ENSG00000182199	other	protein-coding	chr12:57228879-57234935	6.03902e-07	0.0355336	0.882471	0.597	0.31
oRGCs	BUB3	HSAGENE0010409	ENSG00000154473	other	protein-coding	chr10:123154402-123170467	1.79647e-08	0.00105704	0.882419	0.952	0.679
oRGCs	PAICS	HSAGENE0076193	ENSG00000128050	other	protein-coding	chr4:56435725-56464578	1.15343e-09	6.7868e-05	0.879421	0.823	0.459
oRGCs	PGLS	HSAGENE0048317	ENSG00000130313	other	protein-coding	chr19:17511636-17521288	2.66889e-07	0.0157037	0.873852	0.935	0.717
oRGCs	PPP2R1B	HSAGENE0014424	ENSG00000137713	other	protein-coding	chr11:111726449-111766389	6.17874e-10	3.63557e-05	0.873099	0.645	0.28
oRGCs	PDIA4	HSAGENE0091865	ENSG00000155660	other	protein-coding	chr7:149003062-149028662	7.80091e-08	0.00459006	0.872141	0.839	0.547
oRGCs	UQCRC1	HSAGENE0071225	ENSG00000010256	other	protein-coding	chr3:48599002-48610976	1.19156e-08	0.000701115	0.870871	0.984	0.832
oRGCs	NFIA	HSAGENE0008221	ENSG00000162599	other	protein-coding	chr1:60865098-61462794	4.39992e-12	2.58891e-07	0.870432	1	0.893
oRGCs	RNF5	HSAGENE0087714	ENSG00000204308	other	protein-coding	chr6:32178405-32180793	6.0005e-10	3.5307e-05	0.869942	0.968	0.767
oRGCs	MRPS34	HSAGENE0035170	ENSG00000074071	other	protein-coding	chr16:1771890-1773150	1.26328e-08	0.000743317	0.868166	0.887	0.668
oRGCs	INTS14	HSAGENE0033103	ENSG00000138614	other	protein-coding	chr15:65578676-65611289	1.34563e-08	0.000791768	0.86754	0.565	0.252
oRGCs	PRXL2A	HSAGENE0013250	ENSG00000122378	other	protein-coding	chr10:80407829-80437115	1.91332e-08	0.0011258	0.865744	0.984	0.875
oRGCs	STXBP3	HSAGENE0000499	ENSG00000116266	other	protein-coding	chr1:108746648-108809523	8.20198e-07	0.0482605	0.865436	0.516	0.252
oRGCs	CYP51A1	HSAGENE0095403	ENSG00000001630	other	protein-coding	chr7:92112153-92134803	7.16781e-07	0.0421754	0.862537	0.694	0.418
oRGCs	db_XLOC_006763	HSAGENE0022432	db_XLOC_006763	lncRNA	25 Mya	chr12:49184687-49186582	3.01969e-19	1.77679e-14	0.86041	0.661	0.207
oRGCs	IMP3	HSAGENE0033581	ENSG00000177971	other	protein-coding	chr15:75639085-75648706	3.22527e-07	0.0189775	0.860233	0.887	0.648
oRGCs	AL365205.1	HSAGENE0088277	ENSG00000124593	other	protein-coding	chr6:41780180-41790141	1.39041e-08	0.000818115	0.856056	0.968	0.842
oRGCs	THYN1	HSAGENE0015479	ENSG00000151500	other	protein-coding	chr11:134248265-134253381	3.43592e-08	0.0020217	0.854512	0.871	0.601
oRGCs	ATF4	HSAGENE0066190	ENSG00000128272	other	protein-coding	chr22:39519527-39522750	9.08914e-10	5.34805e-05	0.849683	0.984	0.859
oRGCs	HSPE1	HSAGENE0055601	ENSG00000115541	other	protein-coding	chr2:197500140-197510784	5.07717e-10	2.98741e-05	0.847064	1	0.933
oRGCs	NDUFAF3	HSAGENE0071269	ENSG00000178057	other	protein-coding	chr3:49020459-49023495	4.61224e-07	0.0271384	0.845179	0.903	0.648
oRGCs	DHCR24	HSAGENE0008043	ENSG00000116133	other	protein-coding	chr1:54849538-54887195	2.69393e-09	0.000158511	0.843725	0.855	0.502
oRGCs	TWF1	HSAGENE0022165	ENSG00000151239	other	protein-coding	chr12:43793723-43806350	8.14379e-08	0.00479181	0.84341	0.774	0.433
oRGCs	EEF1D	HSAGENE0097260	ENSG00000104529	other	protein-coding	chr8:143579668-143599541	4.53643e-09	0.000266923	0.842718	0.984	0.895
oRGCs	HSAGENE0020409	HSAGENE0020409	XLOC_006397	lncRNA	Human-specific	chr12:120325649-120343107	3.04703e-10	1.79287e-05	0.842716	0.452	0.158
oRGCs	TSPAN3	HSAGENE0033634	ENSG00000140391	other	protein-coding	chr15:77041404-77085571	2.79761e-10	1.64611e-05	0.841938	1	0.952
oRGCs	BLOC1S1	HSAGENE0022931	ENSG00000135441	other	protein-coding	chr12:55716037-55720087	9.42799e-09	0.000554743	0.840756	0.984	0.823
[truncated: 25,317 more rows]

## Sheet: Table S5, cell fractions
Table S5. Differentially expressed genes between cell fractions of developing cerebral cortex, in human fetal cortical tissues.
gene_id	gene_name	gene_type	mya_label	PValue	fdr	logFC	enrichment
HSAGENE0091543	NA	lncRNA	25 Mya	9.61482e-11	4.85025e-07	-7.36119	nuclear
HSAGENE0037827	NA	TUCP	other	1.46826e-10	4.85025e-07	-6.90622	nuclear
HSAGENE0014716	NA	lncRNA	Human-specific	2.0792e-10	4.85025e-07	-7.44598	nuclear
HSAGENE0064315	db_XLOC_020862	lncRNA	Human-specific	3.01971e-10	4.85025e-07	9.76137	cytoplasmic
HSAGENE0024735	NA	lncRNA	Human-specific	3.09588e-10	4.85025e-07	-6.49222	nuclear
HSAGENE0062522	NA	lncRNA	Human-specific	3.13451e-10	4.85025e-07	-7.45281	nuclear
HSAGENE0030339	NA	lncRNA	25 Mya	3.27606e-10	4.85025e-07	-6.88145	nuclear
HSAGENE0056907	NA	lncRNA	Human-specific	4.04769e-10	4.85025e-07	-7.36422	nuclear
HSAGENE0060227	NA	lncRNA	uncertain	4.3506e-10	4.85025e-07	-6.81409	nuclear
HSAGENE0012338	NA	lncRNA	Human-specific	4.37088e-10	4.85025e-07	-7.26536	nuclear
HSAGENE0066770	NA	protein_coding	protein-coding	4.38079e-10	4.85025e-07	-6.91785	nuclear
HSAGENE0001460	NA	lncRNA	Human-specific	5.30059e-10	4.85025e-07	-6.86601	nuclear
HSAGENE0009987	NA	lncRNA	300 Mya	5.39887e-10	4.85025e-07	-7.15129	nuclear
HSAGENE0079647	NA	TUCP	other	5.45343e-10	4.85025e-07	-6.65246	nuclear
HSAGENE0030321	NA	TUCP	other	5.55294e-10	4.85025e-07	-7.24253	nuclear
HSAGENE0003499	AL365209.1	TEC	25 Mya	5.72611e-10	4.85025e-07	-8.54695	nuclear
HSAGENE0001476	NA	lncRNA	Human-specific	5.82738e-10	4.85025e-07	-7.5152	nuclear
HSAGENE0054002	db_XLOC_019019	lncRNA	Human-specific	5.91216e-10	4.85025e-07	-9.04853	nuclear
HSAGENE0094620	NA	lncRNA	uncertain	5.93016e-10	4.85025e-07	-6.78817	nuclear
HSAGENE0037864	NA	lncRNA	Human-specific	6.17179e-10	4.85025e-07	-6.95867	nuclear
HSAGENE0015225	AP002833.1	lncRNA	90 Mya	6.21252e-10	4.85025e-07	-7.7046	nuclear
HSAGENE0030322	NA	lncRNA	Human-specific	7.2177e-10	5.24535e-07	-7.36966	nuclear
HSAGENE0067511	NA	lncRNA	uncertain	7.49964e-10	5.24535e-07	-6.4976	nuclear
HSAGENE0001463	NA	lncRNA	Human-specific	8.26966e-10	5.44014e-07	-7.01033	nuclear
HSAGENE0077900	NA	lncRNA	uncertain	8.90434e-10	5.44014e-07	-6.51844	nuclear
HSAGENE0010928	NA	protein_coding	protein-coding	9.2153e-10	5.44014e-07	-7.20046	nuclear
HSAGENE0037921	NA	lncRNA	Human-specific	9.24522e-10	5.44014e-07	-6.82142	nuclear
HSAGENE0010929	NA	lncRNA	25 Mya	9.38741e-10	5.44014e-07	-6.85748	nuclear
HSAGENE0001502	NA	lncRNA	Human-specific	1.0231e-09	5.7643e-07	-7.66796	nuclear
HSAGENE0086469	NA	TUCP	other	1.09385e-09	5.78589e-07	-6.33794	nuclear
HSAGENE0059411	NA	lncRNA	Human-specific	1.11441e-09	5.78589e-07	-6.36033	nuclear
HSAGENE0079371	NA	lncRNA	300 Mya	1.18454e-09	5.78589e-07	-6.19109	nuclear
HSAGENE0007021	NA	protein_coding	protein-coding	1.20464e-09	5.78589e-07	-7.47599	nuclear
HSAGENE0011015	NA	protein_coding	protein-coding	1.22661e-09	5.78589e-07	-6.91351	nuclear
HSAGENE0067542	NA	protein_coding	protein-coding	1.25841e-09	5.80097e-07	-6.17063	nuclear
HSAGENE0008013	NA	TUCP	other	1.40145e-09	6.20639e-07	-7.38203	nuclear
HSAGENE0009954	NA	lncRNA	Human-specific	1.40755e-09	6.20639e-07	-7.06601	nuclear
HSAGENE0105011	NA	lncRNA	25 Mya	1.45695e-09	6.28752e-07	-6.79503	nuclear
HSAGENE0014722	NA	protein_coding	protein-coding	1.56889e-09	6.48966e-07	-8.09346	nuclear
HSAGENE0096194	NA	protein_coding	protein-coding	1.59153e-09	6.48966e-07	-7.10748	nuclear
HSAGENE0001497	NA	protein_coding	protein-coding	1.65026e-09	6.48966e-07	-7.46996	nuclear
HSAGENE0035401	NA	lncRNA	Human-specific	1.65202e-09	6.48966e-07	-6.54204	nuclear
HSAGENE0008124	NA	lncRNA	25 Mya	1.7116e-09	6.53778e-07	-5.76238	nuclear
HSAGENE0020923	db_XLOC_007302	lncRNA	Human-specific	1.74057e-09	6.53778e-07	9.65863	cytoplasmic
HSAGENE0069402	NA	lncRNA	25 Mya	1.8744e-09	6.63456e-07	-5.51173	nuclear
HSAGENE0012568	NA	TUCP	other	1.88197e-09	6.63456e-07	-6.58019	nuclear
HSAGENE0015373	NA	lncRNA	Human-specific	1.89877e-09	6.63456e-07	-7.54767	nuclear
HSAGENE0045319	NA	lncRNA	uncertain	2.17362e-09	7.30477e-07	-6.72063	nuclear
HSAGENE0091813	NA	lncRNA	Human-specific	2.2334e-09	7.30477e-07	-6.04994	nuclear
HSAGENE0073454	db_XLOC_025464	lncRNA	Human-specific	2.48243e-09	7.65621e-07	-9.87295	nuclear
HSAGENE0096199	NA	lncRNA	Human-specific	2.53963e-09	7.65621e-07	-6.68381	nuclear
HSAGENE0005703	db_XLOC_003062	lncRNA	Human-specific	2.57429e-09	7.65621e-07	9.92507	cytoplasmic
HSAGENE0075209	KCNIP4-IT1	lncRNA	25 Mya	2.67228e-09	7.65621e-07	-6.76946	nuclear
HSAGENE0015428	NA	lncRNA	Human-specific	2.68592e-09	7.65621e-07	-7.32873	nuclear
HSAGENE0030330	NA	lncRNA	uncertain	2.69249e-09	7.65621e-07	-6.58331	nuclear
HSAGENE0098507	NA	lncRNA	Human-specific	2.73149e-09	7.65621e-07	-8.91642	nuclear
HSAGENE0031507	NA	lncRNA	Human-specific	2.76197e-09	7.65621e-07	-6.34853	nuclear
HSAGENE0056157	NA	lncRNA	Human-specific	2.76582e-09	7.65621e-07	-5.46133	nuclear
HSAGENE0010968	NA	protein_coding	protein-coding	2.83755e-09	7.65621e-07	-5.83644	nuclear
HSAGENE0040110	MTRNR2L1	protein_coding	protein-coding	2.87118e-09	7.65621e-07	-8.91887	nuclear
HSAGENE0037591	NA	lncRNA	Human-specific	2.88237e-09	7.65621e-07	-6.64459	nuclear
HSAGENE0102963	AL773545.3	processed_pseudogene	pseudogene	3.05e-09	7.67857e-07	6.68841	cytoplasmic
HSAGENE0101452	NA	TUCP	other	3.08953e-09	7.67857e-07	-6.1279	nuclear
HSAGENE0015372	NA	lncRNA	Human-specific	3.10429e-09	7.67857e-07	-7.16795	nuclear
HSAGENE0055536	NA	lncRNA	Human-specific	3.36855e-09	8.14715e-07	-6.34436	nuclear
HSAGENE0059408	NA	lncRNA	Human-specific	3.37406e-09	8.14715e-07	-6.3348	nuclear
HSAGENE0059414	NA	lncRNA	uncertain	3.4787e-09	8.20447e-07	-7.07227	nuclear
HSAGENE0013296	NA	lncRNA	Human-specific	3.73537e-09	8.50934e-07	-6.06974	nuclear
HSAGENE0019959	NA	TUCP	other	3.7666e-09	8.50934e-07	-7.26985	nuclear
HSAGENE0065757	NA	lncRNA	Human-specific	3.77577e-09	8.50934e-07	-7.46192	nuclear
HSAGENE0028784	NA	lncRNA	Human-specific	3.95613e-09	8.81781e-07	-5.94257	nuclear
HSAGENE0073986	NA	lncRNA	Human-specific	4.20458e-09	8.96991e-07	-6.21702	nuclear
HSAGENE0037893	NA	lncRNA	uncertain	4.24548e-09	8.96991e-07	-6.80696	nuclear
HSAGENE0062578	NA	lncRNA	uncertain	4.29586e-09	8.98277e-07	-7.88871	nuclear
HSAGENE0098503	NA	lncRNA	Human-specific	4.45642e-09	9.05083e-07	-6.76488	nuclear
HSAGENE0010920	NA	lncRNA	Human-specific	4.46228e-09	9.05083e-07	-6.93319	nuclear
HSAGENE0001472	NA	lncRNA	Human-specific	4.65735e-09	9.28497e-07	-7.05409	nuclear
HSAGENE0077268	NA	lncRNA	Human-specific	4.86966e-09	9.58944e-07	-5.714	nuclear
HSAGENE0084587	NA	lncRNA	Human-specific	5.0341e-09	9.70488e-07	-5.38844	nuclear
HSAGENE0089039	NA	lncRNA	25 Mya	5.05638e-09	9.70488e-07	-6.27371	nuclear
HSAGENE0021589	NA	TUCP	other	5.07182e-09	9.70488e-07	-6.16128	nuclear
HSAGENE0096243	NA	TUCP	other	5.32633e-09	1.00032e-06	-6.34782	nuclear
HSAGENE0071396	U73169.1	lncRNA	90 Mya	5.47073e-09	1.01801e-06	-7.14071	nuclear
HSAGENE0021581	NA	lncRNA	Human-specific	5.92701e-09	1.07684e-06	-4.65359	nuclear
HSAGENE0015798	NA	lncRNA	Human-specific	6.02358e-09	1.07684e-06	-6.72881	nuclear
HSAGENE0094597	NA	lncRNA	90 Mya	6.05163e-09	1.07684e-06	-6.63162	nuclear
HSAGENE0001500	NA	lncRNA	25 Mya	6.09961e-09	1.07684e-06	-6.66928	nuclear
HSAGENE0105005	DANT2	lncRNA	90 Mya	6.10545e-09	1.07684e-06	-6.25873	nuclear
HSAGENE0060221	NA	lncRNA	Human-specific	6.49473e-09	1.11625e-06	-6.7598	nuclear
HSAGENE0069404	NA	lncRNA	Human-specific	6.53795e-09	1.11625e-06	-5.45963	nuclear
HSAGENE0098576	NA	lncRNA	25 Mya	6.85565e-09	1.1492e-06	-6.68025	nuclear
HSAGENE0096201	AC104964.2	lncRNA	25 Mya	7.25907e-09	1.20685e-06	-5.28123	nuclear
HSAGENE0086472	NA	TUCP	other	7.59294e-09	1.22306e-06	-5.96089	nuclear
HSAGENE0072205	NA	lncRNA	90 Mya	7.62788e-09	1.22306e-06	-5.42024	nuclear
HSAGENE0094626	NA	lncRNA	25 Mya	7.63663e-09	1.22306e-06	-6.73317	nuclear
HSAGENE0104243	NA	lncRNA	Human-specific	7.65809e-09	1.22306e-06	-6.51349	nuclear
HSAGENE0067530	NA	lncRNA	Human-specific	7.84716e-09	1.24347e-06	-6.18088	nuclear
HSAGENE0026534	NA	lncRNA	300 Mya	8.05046e-09	1.26579e-06	-5.88509	nuclear
HSAGENE0067510	NA	lncRNA	Human-specific	8.12546e-09	1.26776e-06	-6.4441	nuclear
HSAGENE0054003	db_XLOC_017502	lncRNA	Human-specific	8.46062e-09	1.304e-06	8.92257	cytoplasmic
HSAGENE0008950	NA	lncRNA	Human-specific	8.90681e-09	1.35832e-06	-6.14815	nuclear
HSAGENE0060215	NA	lncRNA	Human-specific	9.39385e-09	1.42191e-06	-6.93878	nuclear
HSAGENE0107059	MTRNR2L10	protein_coding	protein-coding	9.49743e-09	1.42694e-06	-9.2919	nuclear
HSAGENE0067546	AC092691.2	processed_pseudogene	pseudogene	1.01307e-08	1.489e-06	-6.11463	nuclear
HSAGENE0098170	NA	lncRNA	Human-specific	1.02818e-08	1.49702e-06	-6.56119	nuclear
HSAGENE0027798	NA	protein_coding	protein-coding	1.03329e-08	1.49702e-06	-6.20711	nuclear
HSAGENE0034858	NPIPB2	protein_coding	protein-coding	1.06059e-08	1.52568e-06	-4.52706	nuclear
HSAGENE0007345	NA	lncRNA	Human-specific	1.07533e-08	1.53597e-06	-7.79165	nuclear
HSAGENE0056099	NA	lncRNA	Human-specific	1.10387e-08	1.56572e-06	-5.02927	nuclear
HSAGENE0031880	NA	lncRNA	uncertain	1.13241e-08	1.59504e-06	-6.11025	nuclear
HSAGENE0057360	NA	lncRNA	25 Mya	1.1491e-08	1.5988e-06	-6.20112	nuclear
HSAGENE0013301	NA	lncRNA	Human-specific	1.15084e-08	1.5988e-06	-6.25693	nuclear
HSAGENE0063203	NA	lncRNA	Human-specific	1.31615e-08	1.79164e-06	-6.72831	nuclear
HSAGENE0037970	NA	lncRNA	Human-specific	1.35129e-08	1.79849e-06	-6.677	nuclear
HSAGENE0042941	NA	lncRNA	Human-specific	1.3705e-08	1.79849e-06	-6.82897	nuclear
HSAGENE0059905	NA	TUCP	other	1.37795e-08	1.79849e-06	-5.22137	nuclear
HSAGENE0060224	NA	lncRNA	uncertain	1.37994e-08	1.79849e-06	-7.39344	nuclear
HSAGENE0022179	NA	lncRNA	Human-specific	1.38653e-08	1.79849e-06	-5.65524	nuclear
HSAGENE0012170	NA	lncRNA	Human-specific	1.41078e-08	1.80517e-06	-5.66583	nuclear
HSAGENE0085348	NA	lncRNA	Human-specific	1.45317e-08	1.84216e-06	-6.04231	nuclear
HSAGENE0023180	GIHCG	lncRNA	90 Mya	1.48203e-08	1.86708e-06	5.23799	cytoplasmic
HSAGENE0007151	NA	lncRNA	Human-specific	1.5439e-08	1.88802e-06	-5.41214	nuclear
HSAGENE0040811	db_XLOC_014226	lncRNA	Human-specific	1.55151e-08	1.88802e-06	-8.51663	nuclear
HSAGENE0078003	NA	lncRNA	Human-specific	1.56729e-08	1.89222e-06	-6.41981	nuclear
HSAGENE0094624	NA	lncRNA	25 Mya	1.59057e-08	1.90896e-06	-7.00853	nuclear
HSAGENE0036379	AC004232.1	lncRNA	25 Mya	1.643e-08	1.94609e-06	5.3916	cytoplasmic
HSAGENE0072203	NA	lncRNA	Human-specific	1.64881e-08	1.94609e-06	-5.81677	nuclear
HSAGENE0079060	NA	lncRNA	Human-specific	1.65028e-08	1.94609e-06	-6.25774	nuclear
HSAGENE0002296	NA	lncRNA	25 Mya	1.68696e-08	1.96647e-06	-7.05274	nuclear
HSAGENE0018832	NA	lncRNA	Human-specific	1.77747e-08	2.02542e-06	-6.48232	nuclear
HSAGENE0037376	NA	lncRNA	90 Mya	1.8366e-08	2.0468e-06	-7.27695	nuclear
HSAGENE0029112	NA	lncRNA	Human-specific	1.88745e-08	2.08581e-06	-5.15829	nuclear
HSAGENE0033216	NA	lncRNA	Human-specific	1.89217e-08	2.08581e-06	-5.58008	nuclear
HSAGENE0076808	NA	lncRNA	Human-specific	1.93854e-08	2.12047e-06	-5.41976	nuclear
HSAGENE0070676	RPL29P11	processed_pseudogene	pseudogene	1.98311e-08	2.12047e-06	5.40554	cytoplasmic
HSAGENE0039520	AC005838.2	lncRNA	25 Mya	1.98532e-08	2.12047e-06	-5.43499	nuclear
HSAGENE0055990	NA	lncRNA	Human-specific	1.98634e-08	2.12047e-06	-6.80755	nuclear
HSAGENE0078990	NA	protein_coding	protein-coding	2.02495e-08	2.15037e-06	-7.44685	nuclear
HSAGENE0037357	NA	lncRNA	90 Mya	2.05547e-08	2.16016e-06	-6.21643	nuclear
HSAGENE0032862	NA	lncRNA	uncertain	2.12557e-08	2.21092e-06	-7.22576	nuclear
HSAGENE0100366	NA	lncRNA	Human-specific	2.15839e-08	2.23361e-06	-6.23713	nuclear
HSAGENE0090106	NA	TUCP	other	2.22014e-08	2.26611e-06	-5.08533	nuclear
HSAGENE0061354	ROMO1	protein_coding	protein-coding	2.22332e-08	2.26611e-06	4.67418	cytoplasmic
HSAGENE0071818	NA	lncRNA	Human-specific	2.36708e-08	2.38578e-06	-6.52787	nuclear
HSAGENE0018199	NA	lncRNA	Human-specific	2.37602e-08	2.38578e-06	-7.31202	nuclear
HSAGENE0060116	AC092683.1	lncRNA	25 Mya	2.49894e-08	2.49684e-06	-4.56638	nuclear
HSAGENE0092318	NA	lncRNA	25 Mya	2.65488e-08	2.60488e-06	-5.60407	nuclear
HSAGENE0080892	NA	lncRNA	25 Mya	2.66372e-08	2.60488e-06	-5.12146	nuclear
HSAGENE0060106	AC159540.2	lncRNA	25 Mya	2.68623e-08	2.60488e-06	-4.64207	nuclear
HSAGENE0071890	NA	lncRNA	Human-specific	2.68686e-08	2.60488e-06	-5.7891	nuclear
HSAGENE0008673	NA	TUCP	other	2.75031e-08	2.62899e-06	-4.84758	nuclear
HSAGENE0062580	NA	protein_coding	protein-coding	2.7842e-08	2.63888e-06	-7.24892	nuclear
HSAGENE0076368	AC107464.2	lncRNA	90 Mya	2.84564e-08	2.67214e-06	-4.72894	nuclear
HSAGENE0063822	NA	lncRNA	25 Mya	2.86356e-08	2.67657e-06	-7.28687	nuclear
HSAGENE0075805	NA	lncRNA	Human-specific	2.88193e-08	2.68138e-06	-6.2606	nuclear
HSAGENE0049482	AD000090.1	lncRNA	90 Mya	2.93764e-08	2.72074e-06	-8.61299	nuclear
HSAGENE0090621	NA	lncRNA	Human-specific	2.9809e-08	2.73582e-06	-6.43066	nuclear
HSAGENE0096881	NA	lncRNA	Human-specific	3.00485e-08	2.74538e-06	-6.48206	nuclear
HSAGENE0023538	GNB3	protein_coding	protein-coding	3.03162e-08	2.75742e-06	-4.94046	nuclear
HSAGENE0103345	NA	lncRNA	Human-specific	3.11346e-08	2.81921e-06	-5.12865	nuclear
HSAGENE0037274	AC009135.2	TEC	Human-specific	3.37323e-08	3.00085e-06	-6.47844	nuclear
HSAGENE0065384	NA	lncRNA	Human-specific	3.43772e-08	3.03255e-06	-6.57205	nuclear
HSAGENE0065765	NA	lncRNA	Human-specific	3.44491e-08	3.03255e-06	-6.51255	nuclear
HSAGENE0007149	NA	TUCP	other	3.46247e-08	3.03255e-06	-5.73991	nuclear
HSAGENE0020741	AC068790.2	lncRNA	25 Mya	3.46867e-08	3.03255e-06	-4.69963	nuclear
HSAGENE0028482	AP1G2	protein_coding	protein-coding	3.63302e-08	3.13568e-06	-4.46546	nuclear
HSAGENE0024523	NA	lncRNA	Human-specific	3.6714e-08	3.15539e-06	-6.62481	nuclear
HSAGENE0103018	NA	lncRNA	Human-specific	3.80544e-08	3.24309e-06	-5.15259	nuclear
HSAGENE0034097	NA	lncRNA	Human-specific	3.8244e-08	3.24562e-06	-6.85514	nuclear
HSAGENE0038290	NA	TUCP	other	3.8674e-08	3.26e-06	-7.40202	nuclear
HSAGENE0032116	PLA2G4B	protein_coding	protein-coding	3.90564e-08	3.26e-06	-4.38613	nuclear
HSAGENE0025700	NA	lncRNA	Human-specific	3.99565e-08	3.32147e-06	-6.22601	nuclear
HSAGENE0069667	NA	lncRNA	Human-specific	4.01654e-08	3.3252e-06	-7.51752	nuclear
HSAGENE0008133	NA	lncRNA	Human-specific	4.15843e-08	3.42303e-06	-6.32812	nuclear
HSAGENE0057993	NA	TUCP	other	4.21127e-08	3.44424e-06	-5.60109	nuclear
HSAGENE0039657	AC055811.4	TEC	Human-specific	4.42134e-08	3.54459e-06	-4.84708	nuclear
HSAGENE0053430	NA	lncRNA	Human-specific	4.51289e-08	3.58961e-06	-6.68496	nuclear
HSAGENE0049483	LINC01766	lncRNA	90 Mya	4.61403e-08	3.65572e-06	-8.51118	nuclear
HSAGENE0079061	NA	lncRNA	Human-specific	4.64227e-08	3.66378e-06	-7.44138	nuclear
HSAGENE0076809	NA	lncRNA	Human-specific	4.7881e-08	3.76423e-06	-4.97623	nuclear
HSAGENE0060122	NA	lncRNA	25 Mya	4.92914e-08	3.81594e-06	-4.60698	nuclear
HSAGENE0102198	NA	lncRNA	Human-specific	5.06705e-08	3.86728e-06	-5.88663	nuclear
HSAGENE0009854	NA	lncRNA	25 Mya	5.07172e-08	3.86728e-06	-5.41573	nuclear
HSAGENE0011693	NA	TUCP	other	5.15843e-08	3.87494e-06	-6.45546	nuclear
HSAGENE0094634	NA	lncRNA	Human-specific	5.16262e-08	3.87494e-06	-6.60314	nuclear
HSAGENE0090964	FSCN3	protein_coding	protein-coding	5.1649e-08	3.87494e-06	4.05383	cytoplasmic
HSAGENE0023060	AC117378.1	protein_coding	protein-coding	5.22596e-08	3.89104e-06	3.84157	cytoplasmic
HSAGENE0004265	NA	lncRNA	25 Mya	5.23716e-08	3.89104e-06	-6.78055	nuclear
HSAGENE0037381	AL022341.2	lncRNA	25 Mya	5.28008e-08	3.90861e-06	-6.31353	nuclear
HSAGENE0060012	LINC00342	lncRNA	25 Mya	5.30075e-08	3.90964e-06	-5.11315	nuclear
HSAGENE0094515	NA	lncRNA	Human-specific	5.34094e-08	3.92501e-06	-6.37172	nuclear
HSAGENE0038482	NA	lncRNA	Human-specific	5.51492e-08	4.02106e-06	-7.08346	nuclear
HSAGENE0023595	NA	lncRNA	uncertain	5.55032e-08	4.02106e-06	-5.17333	nuclear
HSAGENE0076370	PDE6B-AS1	lncRNA	90 Mya	5.55094e-08	4.02106e-06	-4.64395	nuclear
HSAGENE0071589	ITIH4	protein_coding	protein-coding	5.59251e-08	4.03676e-06	-4.75053	nuclear
HSAGENE0060335	NA	lncRNA	Human-specific	5.70372e-08	4.10243e-06	-5.98478	nuclear
HSAGENE0009992	NA	lncRNA	Human-specific	5.7965e-08	4.1459e-06	-7.18852	nuclear
HSAGENE0091920	SSPOP	transcribed_unitary_pseudogene	pseudogene	5.80503e-08	4.1459e-06	-3.88119	nuclear
HSAGENE0021056	AC063926.2	TEC	25 Mya	5.88105e-08	4.17082e-06	-6.61503	nuclear
HSAGENE0035938	NA	lncRNA	Human-specific	5.90933e-08	4.17627e-06	-6.52424	nuclear
HSAGENE0020652	AC027290.2	TEC	25 Mya	5.9362e-08	4.18069e-06	-3.99967	nuclear
HSAGENE0067770	NA	lncRNA	Human-specific	6.18932e-08	4.3289e-06	-6.18858	nuclear
HSAGENE0009968	NA	lncRNA	Human-specific	6.29495e-08	4.3577e-06	-7.73726	nuclear
HSAGENE0089041	NA	TUCP	other	6.45702e-08	4.4092e-06	-5.52335	nuclear
HSAGENE0105766	LINC00894	lncRNA	90 Mya	6.47804e-08	4.4092e-06	-4.37275	nuclear
HSAGENE0090462	CDHR3	protein_coding	protein-coding	6.62679e-08	4.49535e-06	-4.0487	nuclear
HSAGENE0020846	NA	lncRNA	25 Mya	6.65801e-08	4.50148e-06	-6.30221	nuclear
HSAGENE0048973	AC092279.1	lncRNA	25 Mya	6.69211e-08	4.5095e-06	-4.2448	nuclear
HSAGENE0045278	NA	lncRNA	Human-specific	6.79839e-08	4.56595e-06	-5.71689	nuclear
HSAGENE0003957	MIR181A1HG	lncRNA	300 Mya	7.08801e-08	4.74476e-06	-5.01396	nuclear
HSAGENE0034443	NR2F2-AS1	lncRNA	300 Mya	7.14375e-08	4.75639e-06	-3.89295	nuclear
HSAGENE0041494	db_XLOC_013575	lncRNA	Human-specific	7.20321e-08	4.7746e-06	-5.42224	nuclear
HSAGENE0058362	AC007560.1	processed_pseudogene	pseudogene	7.3011e-08	4.82372e-06	-5.33622	nuclear
HSAGENE0030328	NA	lncRNA	Human-specific	7.3515e-08	4.82753e-06	-6.22621	nuclear
HSAGENE0002821	NA	lncRNA	Human-specific	7.35447e-08	4.82753e-06	-6.6976	nuclear
HSAGENE0044287	NA	lncRNA	Human-specific	7.62769e-08	4.97302e-06	-11.4343	nuclear
HSAGENE0087258	H4C11	protein_coding	protein-coding	7.64966e-08	4.97302e-06	4.2751	cytoplasmic
HSAGENE0005528	TARBP1	protein_coding	protein-coding	7.78263e-08	5.03533e-06	-3.87335	nuclear
HSAGENE0092337	NA	TUCP	other	7.80039e-08	5.03533e-06	-4.42673	nuclear
HSAGENE0096465	NA	lncRNA	Human-specific	7.89542e-08	5.05182e-06	-6.32447	nuclear
HSAGENE0094602	NA	lncRNA	uncertain	8.42672e-08	5.33689e-06	-6.46527	nuclear
HSAGENE0096205	NA	TUCP	other	8.46406e-08	5.33689e-06	-4.9799	nuclear
HSAGENE0087260	H4C12	protein_coding	protein-coding	8.52934e-08	5.34228e-06	4.32548	cytoplasmic
HSAGENE0034166	NA	protein_coding	protein-coding	8.55479e-08	5.34228e-06	-5.25402	nuclear
HSAGENE0004070	NA	lncRNA	Human-specific	8.6444e-08	5.37836e-06	-6.37553	nuclear
HSAGENE0063164	PPIAP22	processed_pseudogene	pseudogene	8.78873e-08	5.41829e-06	3.68724	cytoplasmic
HSAGENE0035497	NA	lncRNA	Human-specific	8.90052e-08	5.46098e-06	-5.22154	nuclear
HSAGENE0077899	NA	lncRNA	25 Mya	8.91181e-08	5.46098e-06	-6.47963	nuclear
HSAGENE0028780	NA	TUCP	other	9.27413e-08	5.61514e-06	-5.39769	nuclear
HSAGENE0006008	NA	lncRNA	uncertain	9.32282e-08	5.62782e-06	-5.57262	nuclear
HSAGENE0009543	SEC31B	protein_coding	protein-coding	9.3619e-08	5.63464e-06	-4.10254	nuclear
HSAGENE0043747	NA	protein_coding	protein-coding	9.45867e-08	5.66708e-06	-6.72703	nuclear
HSAGENE0025702	NA	lncRNA	Human-specific	9.47167e-08	5.66708e-06	-6.39255	nuclear
HSAGENE0069259	AC092954.1	lncRNA	90 Mya	9.57099e-08	5.70966e-06	-4.13134	nuclear
HSAGENE0015013	NA	lncRNA	25 Mya	9.83019e-08	5.82999e-06	-6.66552	nuclear
HSAGENE0077840	RPS3AP21	processed_pseudogene	pseudogene	9.94723e-08	5.8822e-06	4.11634	cytoplasmic
HSAGENE0006645	NA	TUCP	other	1.00057e-07	5.89959e-06	-6.13397	nuclear
HSAGENE0082077	RPS3AP20	processed_pseudogene	pseudogene	1.01819e-07	5.98607e-06	4.24764	cytoplasmic
HSAGENE0035930	NPIPB11	protein_coding	protein-coding	1.02141e-07	5.98764e-06	-4.58035	nuclear
HSAGENE0090282	NA	TUCP	other	1.04447e-07	6.0849e-06	-5.47028	nuclear
HSAGENE0087254	H2AC13	protein_coding	protein-coding	1.047e-07	6.0849e-06	4.03665	cytoplasmic
HSAGENE0041442	COA3	protein_coding	protein-coding	1.06677e-07	6.14697e-06	3.68223	cytoplasmic
HSAGENE0069399	NA	lncRNA	Human-specific	1.09674e-07	6.28349e-06	-5.21888	nuclear
HSAGENE0080186	NHP2	protein_coding	protein-coding	1.09976e-07	6.28349e-06	3.74615	cytoplasmic
HSAGENE0065048	AC245060.5	lncRNA	25 Mya	1.1055e-07	6.29856e-06	-4.36274	nuclear
HSAGENE0101123	RPL12	protein_coding	protein-coding	1.1219e-07	6.37408e-06	3.88212	cytoplasmic
HSAGENE0044210	RPL26	protein_coding	protein-coding	1.13011e-07	6.38495e-06	4.05953	cytoplasmic
HSAGENE0033873	AC243919.1	transcribed_processed_pseudogene	pseudogene	1.1465e-07	6.44166e-06	4.15419	cytoplasmic
HSAGENE0085364	NA	lncRNA	Human-specific	1.15396e-07	6.44786e-06	-7.36667	nuclear
HSAGENE0075377	NA	TUCP	other	1.16086e-07	6.46863e-06	-5.3658	nuclear
HSAGENE0032216	CATSPER2	protein_coding	protein-coding	1.17135e-07	6.50919e-06	-4.03516	nuclear
HSAGENE0068666	AC092957.1	lncRNA	300 Mya	1.18459e-07	6.56479e-06	-5.10368	nuclear
HSAGENE0058481	RPS27A	protein_coding	protein-coding	1.20944e-07	6.66608e-06	3.86245	cytoplasmic
HSAGENE0012398	NA	lncRNA	Human-specific	1.29107e-07	7.02137e-06	-5.20338	nuclear
HSAGENE0079336	NA	lncRNA	Human-specific	1.29122e-07	7.02137e-06	-5.92853	nuclear
HSAGENE0066912	NA	protein_coding	protein-coding	1.30336e-07	7.06844e-06	-6.0754	nuclear
HSAGENE0102635	NA	lncRNA	uncertain	1.33655e-07	7.22915e-06	-5.38299	nuclear
HSAGENE0071540	DNAH1	protein_coding	protein-coding	1.36038e-07	7.29962e-06	-3.54533	nuclear
HSAGENE0081812	db_XLOC_027214	lncRNA	Human-specific	1.37372e-07	7.33243e-06	-6.61379	nuclear
HSAGENE0077947	NA	lncRNA	Human-specific	1.42656e-07	7.59447e-06	-6.16405	nuclear
HSAGENE0039936	CCDC144CP	transcribed_processed_pseudogene	pseudogene	1.46532e-07	7.73902e-06	-3.84223	nuclear
HSAGENE0035709	ERVK13-1	lncRNA	25 Mya	1.46877e-07	7.73902e-06	-3.9186	nuclear
HSAGENE0070106	AC124944.2	transcribed_unprocessed_pseudogene	pseudogene	1.46897e-07	7.73902e-06	-4.13016	nuclear
HSAGENE0047600	NA	TUCP	other	1.48179e-07	7.7582e-06	-5.67852	nuclear
HSAGENE0037932	NA	lncRNA	Human-specific	1.48209e-07	7.7582e-06	-8.18202	nuclear
HSAGENE0106230	RPL9P7	processed_pseudogene	pseudogene	1.49983e-07	7.82032e-06	3.88238	cytoplasmic
HSAGENE0085463	AL008729.1	lncRNA	25 Mya	1.51067e-07	7.83653e-06	-4.78096	nuclear
HSAGENE0054234	AC009951.4	TEC	Human-specific	1.53333e-07	7.92989e-06	-6.96761	nuclear
HSAGENE0103298	NA	lncRNA	Human-specific	1.53648e-07	7.92989e-06	-5.17863	nuclear
HSAGENE0035801	PDIA2	protein_coding	protein-coding	1.56275e-07	7.98811e-06	-4.12719	nuclear
HSAGENE0017348	NA	lncRNA	Human-specific	1.56528e-07	7.98811e-06	-8.12911	nuclear
HSAGENE0013022	NA	TUCP	other	1.5665e-07	7.98811e-06	-6.90311	nuclear
HSAGENE0015012	NA	protein_coding	protein-coding	1.56745e-07	7.98811e-06	-5.90671	nuclear
HSAGENE0092624	TOMM7	protein_coding	protein-coding	1.57467e-07	7.99363e-06	3.5198	cytoplasmic
HSAGENE0032823	RPS3AP6	processed_pseudogene	pseudogene	1.59563e-07	8.03082e-06	3.73546	cytoplasmic
HSAGENE0069260	LINC02082	lncRNA	25 Mya	1.61287e-07	8.09534e-06	-4.02701	nuclear
HSAGENE0021005	NA	lncRNA	25 Mya	1.62043e-07	8.09534e-06	-5.54204	nuclear
HSAGENE0001570	NA	lncRNA	uncertain	1.7005e-07	8.41249e-06	-4.12437	nuclear
HSAGENE0099413	NA	lncRNA	Human-specific	1.71584e-07	8.46775e-06	-3.61215	nuclear
HSAGENE0098925	NA	lncRNA	25 Mya	1.7398e-07	8.54441e-06	-5.846	nuclear
HSAGENE0038813	NA	lncRNA	25 Mya	1.78854e-07	8.74141e-06	-6.51955	nuclear
HSAGENE0098256	AP006545.2	lncRNA	25 Mya	1.81041e-07	8.80587e-06	-4.45194	nuclear
HSAGENE0033059	UBAP1L	protein_coding	protein-coding	1.82822e-07	8.87122e-06	-4.29893	nuclear
HSAGENE0049495	COX6B1	protein_coding	protein-coding	1.87761e-07	9.06753e-06	3.81286	cytoplasmic
HSAGENE0052172	AC024592.3	protein_coding	protein-coding	1.89541e-07	9.11008e-06	3.52371	cytoplasmic
HSAGENE0028396	DAD1	protein_coding	protein-coding	1.90562e-07	9.12662e-06	3.70196	cytoplasmic
HSAGENE0042362	AC015813.1	lncRNA	90 Mya	1.90785e-07	9.12662e-06	-4.15141	nuclear
HSAGENE0045138	NA	lncRNA	Human-specific	1.92199e-07	9.15365e-06	-6.43357	nuclear
HSAGENE0070249	AC024560.4	lncRNA	90 Mya	1.92252e-07	9.15365e-06	-3.96067	nuclear
HSAGENE0040555	AC138207.6	transcribed_unprocessed_pseudogene	pseudogene	1.92716e-07	9.15424e-06	4.02113	cytoplasmic
HSAGENE0049200	AC025809.1	lncRNA	90 Mya	1.9549e-07	9.23861e-06	-5.67574	nuclear
HSAGENE0035428	NA	lncRNA	Human-specific	1.9828e-07	9.28983e-06	-5.52859	nuclear
HSAGENE0009824	NA	lncRNA	25 Mya	1.98292e-07	9.28983e-06	-7.45793	nuclear
HSAGENE0069244	EGFEM1P	transcribed_unitary_pseudogene	pseudogene	1.9919e-07	9.30913e-06	-3.86365	nuclear
HSAGENE0065215	GUSBP11	lncRNA	25 Mya	2.02821e-07	9.39228e-06	-3.55951	nuclear
HSAGENE0068062	RPL32P3	transcribed_unprocessed_pseudogene	pseudogene	2.07418e-07	9.5615e-06	-3.69968	nuclear
HSAGENE0041399	AC067852.3	lncRNA	Human-specific	2.08361e-07	9.57364e-06	-5.46273	nuclear
HSAGENE0031552	NA	lncRNA	Human-specific	2.10072e-07	9.57504e-06	-6.19264	nuclear
HSAGENE0095610	RPS3AP26	processed_pseudogene	pseudogene	2.112e-07	9.60486e-06	3.61142	cytoplasmic
HSAGENE0007624	UQCRH	protein_coding	protein-coding	2.12446e-07	9.63992e-06	3.35051	cytoplasmic
HSAGENE0011085	NA	protein_coding	protein-coding	2.15527e-07	9.75789e-06	-6.25069	nuclear
HSAGENE0065219	AP000347.1	transcribed_unprocessed_pseudogene	pseudogene	2.19009e-07	9.87145e-06	-3.66591	nuclear
HSAGENE0018650	NDUFC2-KCTD14	protein_coding	protein-coding	2.20425e-07	9.91326e-06	3.64168	cytoplasmic
HSAGENE0034444	AC012409.3	lncRNA	300 Mya	2.25469e-07	1.01039e-05	-3.42837	nuclear
HSAGENE0080004	AC139491.7	protein_coding	protein-coding	2.2566e-07	1.01039e-05	-3.4835	nuclear
HSAGENE0040443	NA	lncRNA	Human-specific	2.32635e-07	1.03704e-05	-5.15216	nuclear
HSAGENE0035495	NA	lncRNA	Human-specific	2.34032e-07	1.04098e-05	-6.12146	nuclear
HSAGENE0034997	NPIPA2	protein_coding	protein-coding	2.38032e-07	1.05646e-05	-3.28	nuclear
HSAGENE0039617	CCDC144A	protein_coding	protein-coding	2.43241e-07	1.07487e-05	-4.0071	nuclear
HSAGENE0105738	LINC00893	lncRNA	90 Mya	2.4378e-07	1.07491e-05	-4.28242	nuclear
HSAGENE0074432	NA	lncRNA	Human-specific	2.46327e-07	1.08263e-05	-5.77043	nuclear
HSAGENE0029619	NA	lncRNA	Human-specific	2.47108e-07	1.08263e-05	-6.06032	nuclear
HSAGENE0037132	NA	protein_coding	protein-coding	2.49798e-07	1.08706e-05	-5.254	nuclear
HSAGENE0033414	NPTN-IT1	lncRNA	25 Mya	2.50287e-07	1.08706e-05	-4.51305	nuclear
HSAGENE0014771	ATP5MG	protein_coding	protein-coding	2.56333e-07	1.10857e-05	3.69088	cytoplasmic
HSAGENE0093933	CHCHD2	protein_coding	protein-coding	2.60444e-07	1.12364e-05	3.84869	cytoplasmic
HSAGENE0008251	RNF207	protein_coding	protein-coding	2.61411e-07	1.12364e-05	-3.83312	nuclear
HSAGENE0037269	NA	lncRNA	25 Mya	2.61479e-07	1.12364e-05	-6.11479	nuclear
HSAGENE0105096	RPL39	protein_coding	protein-coding	2.63556e-07	1.12883e-05	4.24124	cytoplasmic
HSAGENE0009160	NA	lncRNA	Human-specific	2.64672e-07	1.12883e-05	-13.5454	nuclear
HSAGENE0097661	FGF17	protein_coding	protein-coding	2.65399e-07	1.12883e-05	-5.91696	nuclear
HSAGENE0036053	NPIPB13	protein_coding	protein-coding	2.65529e-07	1.12883e-05	-4.40969	nuclear
HSAGENE0045739	NA	lncRNA	Human-specific	2.66025e-07	1.12883e-05	-6.9938	nuclear
HSAGENE0071379	NA	lncRNA	Human-specific	2.69672e-07	1.14023e-05	-5.41361	nuclear
HSAGENE0021537	NA	lncRNA	25 Mya	2.70022e-07	1.14023e-05	-5.15576	nuclear
HSAGENE0087885	NA	lncRNA	Human-specific	2.70399e-07	1.14023e-05	-4.78914	nuclear
HSAGENE0033877	CSPG4P10	transcribed_unprocessed_pseudogene	pseudogene	2.71749e-07	1.14344e-05	-3.51367	nuclear
HSAGENE0092972	LINC01176	lncRNA	25 Mya	2.72288e-07	1.14344e-05	-4.08461	nuclear
HSAGENE0095665	ATP5MF	protein_coding	protein-coding	2.73429e-07	1.14586e-05	3.45211	cytoplasmic
HSAGENE0050705	AC008895.1	TEC	25 Mya	2.79938e-07	1.16832e-05	-5.44968	nuclear
HSAGENE0096874	NA	lncRNA	Human-specific	2.7994e-07	1.16832e-05	-6.16453	nuclear
HSAGENE0000366	RNPC3	protein_coding	protein-coding	2.81514e-07	1.17247e-05	-3.32078	nuclear
HSAGENE0071590	AC006254.1	protein_coding	protein-coding	2.84092e-07	1.1797e-05	-3.84324	nuclear
HSAGENE0006352	NA	TUCP	other	2.87958e-07	1.19016e-05	-6.1006	nuclear
HSAGENE0050690	AP2S1	protein_coding	protein-coding	2.88109e-07	1.19016e-05	3.58578	cytoplasmic
HSAGENE0005262	H2AW	protein_coding	protein-coding	2.90314e-07	1.19684e-05	3.61518	cytoplasmic
HSAGENE0014215	MTRNR2L8	protein_coding	protein-coding	2.91375e-07	1.19878e-05	-9.03406	nuclear
HSAGENE0101935	PNPLA7	protein_coding	protein-coding	2.92382e-07	1.20048e-05	-4.65591	nuclear
HSAGENE0052023	NA	lncRNA	uncertain	3.03833e-07	1.24035e-05	-5.66545	nuclear
HSAGENE0087099	H3C1	protein_coding	protein-coding	3.03927e-07	1.24035e-05	4.10383	cytoplasmic
HSAGENE0001358	AC246785.2	processed_pseudogene	pseudogene	3.08914e-07	1.25542e-05	-4.02099	nuclear
HSAGENE0096217	LINCR-0001	lncRNA	uncertain	3.1139e-07	1.26066e-05	-3.72539	nuclear
HSAGENE0065281	NA	protein_coding	protein-coding	3.21279e-07	1.2904e-05	-6.7069	nuclear
HSAGENE0053993	ANKRD30BL	protein_coding	protein-coding	3.2462e-07	1.29867e-05	-4.24366	nuclear
HSAGENE0089230	COX7A2	protein_coding	protein-coding	3.25283e-07	1.29876e-05	3.43326	cytoplasmic
HSAGENE0045149	NA	lncRNA	Human-specific	3.27301e-07	1.29974e-05	-8.01695	nuclear
HSAGENE0089329	NA	lncRNA	Human-specific	3.2745e-07	1.29974e-05	-4.03449	nuclear
HSAGENE0013356	RPS3AP5	processed_pseudogene	pseudogene	3.3046e-07	1.30429e-05	3.71383	cytoplasmic
HSAGENE0034032	CSPG4P12	transcribed_unprocessed_pseudogene	pseudogene	3.30978e-07	1.30429e-05	-3.4827	nuclear
HSAGENE0097326	WDR97	protein_coding	protein-coding	3.30981e-07	1.30429e-05	-4.97505	nuclear
HSAGENE0008662	TPI1P1	processed_pseudogene	pseudogene	3.34958e-07	1.31666e-05	4.26787	cytoplasmic
HSAGENE0017559	COX8A	protein_coding	protein-coding	3.46221e-07	1.35046e-05	3.59651	cytoplasmic
HSAGENE0106676	NDUFB11	protein_coding	protein-coding	3.47901e-07	1.35182e-05	3.92572	cytoplasmic
HSAGENE0036072	MMP25-AS1	lncRNA	90 Mya	3.53992e-07	1.36762e-05	-3.89118	nuclear
HSAGENE0052372	AC008763.3	protein_coding	protein-coding	3.57839e-07	1.37986e-05	3.49887	cytoplasmic
HSAGENE0072946	RPL34	protein_coding	protein-coding	3.60927e-07	1.38649e-05	3.5198	cytoplasmic
HSAGENE0021526	AC010197.2	protein_coding	protein-coding	3.69393e-07	1.41366e-05	3.29756	cytoplasmic
HSAGENE0050334	ZNF428	protein_coding	protein-coding	3.77638e-07	1.4324e-05	3.40156	cytoplasmic
HSAGENE0020280	NA	lncRNA	Human-specific	3.77699e-07	1.4324e-05	-5.77138	nuclear
HSAGENE0061426	NA	lncRNA	Human-specific	3.79607e-07	1.43574e-05	-7.00544	nuclear
HSAGENE0104655	RPL36A-HNRNPH2	protein_coding	protein-coding	3.82241e-07	1.43574e-05	3.52849	cytoplasmic
HSAGENE0071511	RPL29	protein_coding	protein-coding	3.88182e-07	1.45536e-05	4.608	cytoplasmic
HSAGENE0004478	NA	lncRNA	Human-specific	3.90229e-07	1.45931e-05	-6.20352	nuclear
HSAGENE0049813	PSMD8	protein_coding	protein-coding	3.90675e-07	1.45931e-05	3.62098	cytoplasmic
HSAGENE0025704	NA	TUCP	other	3.91589e-07	1.46004e-05	-5.47833	nuclear
HSAGENE0035765	ELOB	protein_coding	protein-coding	3.93097e-07	1.46149e-05	3.36735	cytoplasmic
HSAGENE0061111	C20orf203	protein_coding	protein-coding	3.93419e-07	1.46149e-05	-4.53653	nuclear
HSAGENE0002250	LAMTOR2	protein_coding	protein-coding	3.98755e-07	1.47637e-05	4.11695	cytoplasmic
HSAGENE0093792	NA	TUCP	other	4.00354e-07	1.47912e-05	-5.53986	nuclear
HSAGENE0017661	NA	lncRNA	Human-specific	4.01608e-07	1.48106e-05	-3.54253	nuclear
HSAGENE0035041	NPIPA5	protein_coding	protein-coding	4.02623e-07	1.4821e-05	-3.15134	nuclear
HSAGENE0032181	RPS3AP47	processed_pseudogene	pseudogene	4.05381e-07	1.48956e-05	4.02617	cytoplasmic
HSAGENE0075925	STX18-AS1	lncRNA	90 Mya	4.07099e-07	1.49316e-05	-3.17702	nuclear
HSAGENE0033989	UBE2Q2P1	transcribed_unprocessed_pseudogene	pseudogene	4.09988e-07	1.50104e-05	-3.82762	nuclear
HSAGENE0069554	TTC14	protein_coding	protein-coding	4.12773e-07	1.50581e-05	-3.29336	nuclear
HSAGENE0016041	MPPED2	protein_coding	protein-coding	4.14052e-07	1.50691e-05	-3.41607	nuclear
HSAGENE0007458	ATP6V0B	protein_coding	protein-coding	4.14561e-07	1.50691e-05	3.17066	cytoplasmic
HSAGENE0073724	H3P16	processed_pseudogene	pseudogene	4.24702e-07	1.53551e-05	3.49765	cytoplasmic
HSAGENE0065237	MIF	protein_coding	protein-coding	4.29438e-07	1.54986e-05	3.45384	cytoplasmic
HSAGENE0025602	N4BP2L2-IT2	lncRNA	25 Mya	4.30393e-07	1.54986e-05	-5.024	nuclear
HSAGENE0043991	TMEM107	protein_coding	protein-coding	4.30963e-07	1.54986e-05	-4.142	nuclear
HSAGENE0052838	RPL31	protein_coding	protein-coding	4.34849e-07	1.55579e-05	3.61483	cytoplasmic
HSAGENE0013433	SNCG	protein_coding	protein-coding	4.34913e-07	1.55579e-05	3.86518	cytoplasmic
HSAGENE0090093	NA	protein_coding	protein-coding	4.36492e-07	1.55595e-05	-5.50541	nuclear
HSAGENE0066050	NA	lncRNA	Human-specific	4.40207e-07	1.56644e-05	-4.77814	nuclear
HSAGENE0017614	PRDX5	protein_coding	protein-coding	4.43816e-07	1.57652e-05	3.64033	cytoplasmic
HSAGENE0013458	NUTM2A-AS1	lncRNA	25 Mya	4.50163e-07	1.59463e-05	-3.31085	nuclear
HSAGENE0017519	NA	lncRNA	uncertain	4.56515e-07	1.60755e-05	-5.62074	nuclear
HSAGENE0033875	GOLGA6L9	protein_coding	protein-coding	4.59223e-07	1.61429e-05	-3.68053	nuclear
HSAGENE0063475	SOD1	protein_coding	protein-coding	4.74544e-07	1.65951e-05	3.28509	cytoplasmic
HSAGENE0023649	db_XLOC_007819	lncRNA	90 Mya	4.75855e-07	1.66123e-05	-5.13579	nuclear
HSAGENE0035400	NPIPB3	protein_coding	protein-coding	4.77033e-07	1.66248e-05	-4.12558	nuclear
HSAGENE0076724	NA	lncRNA	Human-specific	4.80693e-07	1.67237e-05	-5.15675	nuclear
HSAGENE0042333	NA	lncRNA	Human-specific	4.83848e-07	1.68046e-05	-6.83206	nuclear
HSAGENE0021527	LDHB	protein_coding	protein-coding	4.85645e-07	1.68382e-05	3.295	cytoplasmic
HSAGENE0015636	AC116533.1	processed_pseudogene	pseudogene	4.87223e-07	1.68641e-05	3.69151	cytoplasmic
HSAGENE0033966	GOLGA6L4	protein_coding	protein-coding	4.89631e-07	1.69186e-05	-3.65658	nuclear
HSAGENE0087130	H2AC7	protein_coding	protein-coding	5.02338e-07	1.73281e-05	3.22486	cytoplasmic
HSAGENE0104654	RPL36A	protein_coding	protein-coding	5.0397e-07	1.73549e-05	3.28822	cytoplasmic
HSAGENE0071223	COL7A1	protein_coding	protein-coding	5.10903e-07	1.7514e-05	-3.81237	nuclear
HSAGENE0040088	UBBP4	transcribed_unprocessed_pseudogene	pseudogene	5.11181e-07	1.7514e-05	3.93804	cytoplasmic
HSAGENE0104029	RPS10P3	processed_pseudogene	pseudogene	5.15864e-07	1.76149e-05	3.97004	cytoplasmic
HSAGENE0036458	db_XLOC_012148	lncRNA	uncertain	5.17401e-07	1.76377e-05	-6.76242	nuclear
HSAGENE0035013	NA	lncRNA	uncertain	5.25051e-07	1.77921e-05	-5.50414	nuclear
HSAGENE0095477	RPS3AP25	processed_pseudogene	pseudogene	5.25437e-07	1.77921e-05	3.66837	cytoplasmic
HSAGENE0068854	SH3BP5-AS1	lncRNA	25 Mya	5.29292e-07	1.78927e-05	-4.2591	nuclear
HSAGENE0085478	RPS12	protein_coding	protein-coding	5.31403e-07	1.7912e-05	4.35139	cytoplasmic
HSAGENE0024733	NA	lncRNA	Human-specific	5.31629e-07	1.7912e-05	-4.6963	nuclear
HSAGENE0038401	ATP2C2-AS1	lncRNA	25 Mya	5.51415e-07	1.84865e-05	-3.47036	nuclear
HSAGENE0049592	AC092296.2	lncRNA	25 Mya	5.60373e-07	1.87559e-05	-4.51167	nuclear
HSAGENE0042649	AC008026.1	processed_pseudogene	pseudogene	5.72107e-07	1.91171e-05	3.88023	cytoplasmic
HSAGENE0093141	DPY19L2P1	transcribed_unprocessed_pseudogene	pseudogene	5.73509e-07	1.91324e-05	-3.38188	nuclear
HSAGENE0042813	NA	TUCP	other	5.76757e-07	1.91776e-05	-4.75109	nuclear
HSAGENE0086731	WDR27	protein_coding	protein-coding	5.79387e-07	1.92336e-05	-3.00126	nuclear
HSAGENE0077383	IDUA	protein_coding	protein-coding	5.82183e-07	1.92948e-05	-3.37693	nuclear
HSAGENE0039785	CCDC144B	transcribed_unprocessed_pseudogene	pseudogene	5.84171e-07	1.93291e-05	-3.76848	nuclear
HSAGENE0048190	AC020917.4	TEC	Human-specific	5.93673e-07	1.95796e-05	-6.24226	nuclear
HSAGENE0080744	NA	lncRNA	uncertain	5.95897e-07	1.95893e-05	-4.59222	nuclear
HSAGENE0061705	L3MBTL1	protein_coding	protein-coding	5.98302e-07	1.96365e-05	-3.17255	nuclear
HSAGENE0062462	NPEPL1	protein_coding	protein-coding	5.9985e-07	1.96555e-05	-3.28598	nuclear
HSAGENE0107471	NA	lncRNA	Human-specific	6.18704e-07	2.02406e-05	-4.43676	nuclear
HSAGENE0064288	NA	lncRNA	Human-specific	6.21038e-07	2.02516e-05	-12.8546	nuclear
HSAGENE0017445	GNG3	protein_coding	protein-coding	6.23577e-07	2.03018e-05	3.45468	cytoplasmic
HSAGENE0033976	CSPG4P5	transcribed_unprocessed_pseudogene	pseudogene	6.27172e-07	2.03722e-05	-2.98927	nuclear
HSAGENE0037453	CES4A	protein_coding	protein-coding	6.27748e-07	2.03722e-05	-3.13581	nuclear
HSAGENE0047780	RPL10P16	processed_pseudogene	pseudogene	6.30539e-07	2.04301e-05	3.9642	cytoplasmic
HSAGENE0088056	COX6A1P2	processed_pseudogene	pseudogene	6.50954e-07	2.09909e-05	3.5841	cytoplasmic
HSAGENE0047782	AC010422.3	protein_coding	protein-coding	6.53828e-07	2.10501e-05	3.365	cytoplasmic
HSAGENE0050560	SNRPD2	protein_coding	protein-coding	6.63415e-07	2.12912e-05	3.30788	cytoplasmic
HSAGENE0037737	NPIPB14P	transcribed_unprocessed_pseudogene	pseudogene	6.65462e-07	2.13232e-05	-3.95741	nuclear
HSAGENE0048148	UQCR11	protein_coding	protein-coding	6.67719e-07	2.13595e-05	3.11367	cytoplasmic
HSAGENE0018482	AP001972.3	lncRNA	90 Mya	6.68703e-07	2.13595e-05	-3.9542	nuclear
HSAGENE0035427	NPIPB4	protein_coding	protein-coding	6.72998e-07	2.14629e-05	-4.37054	nuclear
HSAGENE0008215	LINC01748	lncRNA	300 Mya	6.76045e-07	2.15262e-05	-3.54832	nuclear
HSAGENE0059016	PCBP1-AS1	lncRNA	90 Mya	6.80443e-07	2.15985e-05	-3.27781	nuclear
HSAGENE0041749	FAM215B	lncRNA	25 Mya	6.85394e-07	2.16877e-05	-4.73389	nuclear
HSAGENE0007138	NDUFS5	protein_coding	protein-coding	6.87089e-07	2.16925e-05	3.17201	cytoplasmic
HSAGENE0104313	AOPEP	protein_coding	protein-coding	6.87683e-07	2.16925e-05	-3.16984	nuclear
HSAGENE0016589	AC024293.1	processed_pseudogene	pseudogene	6.89821e-07	2.16925e-05	3.51404	cytoplasmic
HSAGENE0031878	NA	lncRNA	uncertain	7.02012e-07	2.20416e-05	-4.64195	nuclear
HSAGENE0027789	AL928654.4	TEC	Human-specific	7.06992e-07	2.21295e-05	-4.68514	nuclear
HSAGENE0060097	ANKRD36	protein_coding	protein-coding	7.17374e-07	2.24199e-05	-3.5487	nuclear
HSAGENE0105105	NDUFA1	protein_coding	protein-coding	7.30725e-07	2.2732e-05	4.24892	cytoplasmic
HSAGENE0017613	TRMT112	protein_coding	protein-coding	7.44747e-07	2.30974e-05	3.86395	cytoplasmic
HSAGENE0103041	NA	lncRNA	Human-specific	7.47079e-07	2.31344e-05	-4.62067	nuclear
HSAGENE0064285	NA	lncRNA	Human-specific	7.48703e-07	2.31493e-05	-12.3761	nuclear
HSAGENE0004643	NENF	protein_coding	protein-coding	7.53038e-07	2.32289e-05	3.84547	cytoplasmic
HSAGENE0076425	ATP5ME	protein_coding	protein-coding	7.53568e-07	2.32289e-05	3.12405	cytoplasmic
HSAGENE0104429	SUGT1P4-STRA6LP	lncRNA	25 Mya	7.62192e-07	2.34203e-05	-3.62161	nuclear
HSAGENE0035493	NPIPB5	protein_coding	protein-coding	7.64252e-07	2.34203e-05	-4.21835	nuclear
HSAGENE0005785	NA	lncRNA	Human-specific	7.70926e-07	2.35848e-05	-6.30004	nuclear
HSAGENE0052625	UBL5	protein_coding	protein-coding	7.7683e-07	2.37296e-05	3.62218	cytoplasmic
HSAGENE0025735	NA	TUCP	other	7.79944e-07	2.37889e-05	-3.85029	nuclear
HSAGENE0050225	PAFAH1B3	protein_coding	protein-coding	7.87793e-07	2.38846e-05	3.01755	cytoplasmic
HSAGENE0096468	NA	lncRNA	Human-specific	7.93513e-07	2.39713e-05	-5.77324	nuclear
HSAGENE0085480	AL008729.2	lncRNA	25 Mya	7.94905e-07	2.39713e-05	-5.27278	nuclear
HSAGENE0069681	ABCC5	protein_coding	protein-coding	7.95379e-07	2.39713e-05	-3.05436	nuclear
HSAGENE0019095	AP006259.1	lncRNA	25 Mya	7.99567e-07	2.40618e-05	-4.91498	nuclear
HSAGENE0048396	LSM4	protein_coding	protein-coding	8.02792e-07	2.4123e-05	3.0558	cytoplasmic
HSAGENE0039618	AC098850.3	protein_coding	protein-coding	8.10682e-07	2.43241e-05	-3.38743	nuclear
HSAGENE0090407	LINC01004	lncRNA	300 Mya	8.16167e-07	2.43724e-05	-3.51446	nuclear
HSAGENE0013690	AL157396.1	lncRNA	25 Mya	8.18427e-07	2.43762e-05	-5.23958	nuclear
HSAGENE0006728	EIF3I	protein_coding	protein-coding	8.21302e-07	2.44029e-05	2.9178	cytoplasmic
HSAGENE0001989	ILF2	protein_coding	protein-coding	8.22155e-07	2.44029e-05	2.87266	cytoplasmic
HSAGENE0072496	MTRNR2L12	protein_coding	protein-coding	8.22935e-07	2.44029e-05	-8.44513	nuclear
HSAGENE0017674	ARL2	protein_coding	protein-coding	8.30309e-07	2.45856e-05	3.20771	cytoplasmic
HSAGENE0100101	RPL30	protein_coding	protein-coding	8.34858e-07	2.46544e-05	3.7503	cytoplasmic
HSAGENE0070753	TTC21A	protein_coding	protein-coding	8.38783e-07	2.46566e-05	-3.80117	nuclear
HSAGENE0021530	NA	lncRNA	uncertain	8.41644e-07	2.46789e-05	-7.17388	nuclear
HSAGENE0033870	GOLGA6L10	protein_coding	protein-coding	8.41976e-07	2.46789e-05	-3.59675	nuclear
HSAGENE0073026	AC092535.4	lncRNA	25 Mya	8.4497e-07	2.47309e-05	-4.31486	nuclear
HSAGENE0090455	YBX1P2	processed_pseudogene	pseudogene	8.48462e-07	2.47974e-05	4.06145	cytoplasmic
HSAGENE0060104	NA	protein_coding	protein-coding	8.55041e-07	2.49537e-05	-4.56139	nuclear
HSAGENE0085238	FABP7	protein_coding	protein-coding	8.61589e-07	2.51086e-05	2.96229	cytoplasmic
HSAGENE0081115	RPL29P12	processed_pseudogene	pseudogene	8.64431e-07	2.51553e-05	5.01981	cytoplasmic
HSAGENE0087203	H2AC11	protein_coding	protein-coding	8.88365e-07	2.57043e-05	3.18074	cytoplasmic
HSAGENE0010842	NA	protein_coding	protein-coding	8.95014e-07	2.57863e-05	-3.44714	nuclear
HSAGENE0073170	AC092535.5	lncRNA	25 Mya	9.10326e-07	2.61162e-05	-4.12481	nuclear
HSAGENE0041491	NA	lncRNA	Human-specific	9.13834e-07	2.61798e-05	-2.85145	nuclear
HSAGENE0064936	NA	lncRNA	uncertain	9.28184e-07	2.65099e-05	-6.79772	nuclear
HSAGENE0060015	ANKRD36C	protein_coding	protein-coding	9.41331e-07	2.6816e-05	-3.28389	nuclear
HSAGENE0040510	SUZ12P1	transcribed_unprocessed_pseudogene	pseudogene	9.51035e-07	2.69788e-05	-3.26544	nuclear
HSAGENE0032115	JMJD7-PLA2G4B	protein_coding	protein-coding	9.72299e-07	2.74668e-05	-3.35371	nuclear
HSAGENE0088876	NA	TUCP	other	9.7385e-07	2.74682e-05	-4.35407	nuclear
HSAGENE0017671	DNHD1	protein_coding	protein-coding	9.75058e-07	2.74682e-05	-3.22342	nuclear
HSAGENE0019155	TAF1D	protein_coding	protein-coding	9.81876e-07	2.76189e-05	-3.47382	nuclear
HSAGENE0095577	NA	lncRNA	Human-specific	9.83132e-07	2.76189e-05	-4.62481	nuclear
HSAGENE0004061	NA	protein_coding	protein-coding	9.86028e-07	2.7662e-05	-3.98712	nuclear
HSAGENE0016231	APIP	protein_coding	protein-coding	9.91717e-07	2.77831e-05	-3.28081	nuclear
HSAGENE0021812	CAPRIN2	protein_coding	protein-coding	9.93199e-07	2.77863e-05	-3.01681	nuclear
HSAGENE0044056	CCDC57	protein_coding	protein-coding	1.01368e-06	2.82812e-05	-3.24364	nuclear
HSAGENE0065563	UQCR10	protein_coding	protein-coding	1.02631e-06	2.85943e-05	3.71655	cytoplasmic
HSAGENE0104747	BEX1	protein_coding	protein-coding	1.04575e-06	2.90164e-05	3.06413	cytoplasmic
HSAGENE0048924	NA	lncRNA	Human-specific	1.05171e-06	2.91419e-05	-6.14096	nuclear
HSAGENE0039782	FAM106A	lncRNA	25 Mya	1.06052e-06	2.9306e-05	-3.42831	nuclear
HSAGENE0037756	SMG1P7	transcribed_unprocessed_pseudogene	pseudogene	1.06227e-06	2.93143e-05	-2.9173	nuclear
HSAGENE0049564	TBCB	protein_coding	protein-coding	1.0675e-06	2.93788e-05	3.14252	cytoplasmic
HSAGENE0079181	RPL7P1	processed_pseudogene	pseudogene	1.07201e-06	2.94628e-05	3.42291	cytoplasmic
HSAGENE0043408	MYO15B	protein_coding	protein-coding	1.07351e-06	2.9464e-05	-3.52945	nuclear
HSAGENE0010018	TCF7L2	protein_coding	protein-coding	1.07574e-06	2.94855e-05	-3.4692	nuclear
HSAGENE0065386	NA	lncRNA	Human-specific	1.08619e-06	2.96917e-05	-6.14824	nuclear
HSAGENE0085815	SF3B5	protein_coding	protein-coding	1.10508e-06	3.01674e-05	3.1697	cytoplasmic
HSAGENE0059570	RNF181	protein_coding	protein-coding	1.11015e-06	3.02274e-05	3.32843	cytoplasmic
HSAGENE0073226	AC110079.1	transcribed_unprocessed_pseudogene	pseudogene	1.1126e-06	3.02274e-05	-3.28266	nuclear
HSAGENE0042148	NME1	protein_coding	protein-coding	1.11324e-06	3.02274e-05	3.2904	cytoplasmic
HSAGENE0080620	NA	lncRNA	Human-specific	1.11724e-06	3.02685e-05	-5.76818	nuclear
HSAGENE0099695	NA	lncRNA	uncertain	1.11852e-06	3.02685e-05	-5.87221	nuclear
HSAGENE0087135	H2AC8	protein_coding	protein-coding	1.11993e-06	3.02685e-05	3.25714	cytoplasmic
HSAGENE0107687	RPL26P36	processed_pseudogene	pseudogene	1.12218e-06	3.02685e-05	4.22251	cytoplasmic
HSAGENE0039517	TVP23C	protein_coding	protein-coding	1.12452e-06	3.02685e-05	-3.42326	nuclear
HSAGENE0079679	RPL10P9	processed_pseudogene	pseudogene	1.12712e-06	3.02685e-05	3.41371	cytoplasmic
HSAGENE0013196	NUTM2B-AS1	lncRNA	25 Mya	1.12755e-06	3.02685e-05	-2.87706	nuclear
HSAGENE0074342	TAPT1-AS1	lncRNA	90 Mya	1.14587e-06	3.06214e-05	-3.30586	nuclear
HSAGENE0070865	NKTR	protein_coding	protein-coding	1.15783e-06	3.08892e-05	-3.1056	nuclear
HSAGENE0018107	TPCN2	protein_coding	protein-coding	1.15894e-06	3.08892e-05	-3.01211	nuclear
HSAGENE0075728	NA	TUCP	other	1.16295e-06	3.09554e-05	-4.40785	nuclear
HSAGENE0017861	B4GAT1	protein_coding	protein-coding	1.17105e-06	3.11303e-05	2.97629	cytoplasmic
HSAGENE0035171	EME2	protein_coding	protein-coding	1.17408e-06	3.11701e-05	-2.90784	nuclear
HSAGENE0050196	NA	TUCP	other	1.17675e-06	3.11863e-05	-6.02974	nuclear
HSAGENE0023553	TPI1	protein_coding	protein-coding	1.17777e-06	3.11863e-05	3.45417	cytoplasmic
HSAGENE0087145	H3C8	protein_coding	protein-coding	1.19153e-06	3.14577e-05	3.51939	cytoplasmic
HSAGENE0075701	RPL9	protein_coding	protein-coding	1.19187e-06	3.14577e-05	3.37578	cytoplasmic
HSAGENE0044208	AC135178.3	protein_coding	protein-coding	1.19276e-06	3.14577e-05	2.90015	cytoplasmic
HSAGENE0067158	AC073861.1	processed_pseudogene	pseudogene	1.19422e-06	3.14577e-05	3.46188	cytoplasmic
HSAGENE0096563	ALG1L11P	unprocessed_pseudogene	pseudogene	1.19967e-06	3.1558e-05	-3.34257	nuclear
HSAGENE0087256	H2AC14	protein_coding	protein-coding	1.20188e-06	3.1558e-05	3.82912	cytoplasmic
HSAGENE0027085	AL137139.2	lncRNA	300 Mya	1.2027e-06	3.1558e-05	-4.93849	nuclear
HSAGENE0045654	NA	lncRNA	Human-specific	1.21517e-06	3.1803e-05	-6.54713	nuclear
HSAGENE0023531	P3H3	protein_coding	protein-coding	1.22145e-06	3.18659e-05	-3.20434	nuclear
HSAGENE0087949	Z97832.2	lncRNA	90 Mya	1.22229e-06	3.18659e-05	-5.10298	nuclear
HSAGENE0035955	NA	lncRNA	Human-specific	1.24356e-06	3.23373e-05	-6.53126	nuclear
HSAGENE0022745	PFDN5	protein_coding	protein-coding	1.25995e-06	3.26799e-05	2.82943	cytoplasmic
HSAGENE0010322	db_XLOC_003910	lncRNA	90 Mya	1.26761e-06	3.28364e-05	-6.75451	nuclear
HSAGENE0005682	RPL11	protein_coding	protein-coding	1.28061e-06	3.30888e-05	3.36605	cytoplasmic
HSAGENE0022985	RPL41	protein_coding	protein-coding	1.28572e-06	3.31784e-05	3.9977	cytoplasmic
HSAGENE0035957	SMG1P2	transcribed_unprocessed_pseudogene	pseudogene	1.29394e-06	3.33482e-05	-3.0074	nuclear
HSAGENE0092532	RPL21P75	processed_pseudogene	pseudogene	1.30187e-06	3.351e-05	3.55393	cytoplasmic
HSAGENE0064290	NA	lncRNA	25 Mya	1.31443e-06	3.37904e-05	-13.2038	nuclear
HSAGENE0092731	NA	lncRNA	25 Mya	1.34753e-06	3.44622e-05	-4.3361	nuclear
HSAGENE0087905	RPS10	protein_coding	protein-coding	1.34906e-06	3.44622e-05	3.62909	cytoplasmic
HSAGENE0022934	CD63	protein_coding	protein-coding	1.35685e-06	3.4612e-05	2.95168	cytoplasmic
HSAGENE0097323	CYC1	protein_coding	protein-coding	1.35834e-06	3.4612e-05	2.96505	cytoplasmic
HSAGENE0013339	GHITM	protein_coding	protein-coding	1.36286e-06	3.46809e-05	2.78489	cytoplasmic
HSAGENE0055153	TTN	protein_coding	protein-coding	1.36446e-06	3.46809e-05	-2.85439	nuclear
HSAGENE0090284	NA	TUCP	other	1.37246e-06	3.4765e-05	-4.94488	nuclear
HSAGENE0097852	NA	lncRNA	Human-specific	1.37458e-06	3.4765e-05	-5.85447	nuclear
HSAGENE0033970	DNM1P51	transcribed_unprocessed_pseudogene	pseudogene	1.37463e-06	3.4765e-05	-3.11435	nuclear
HSAGENE0001653	H2AC21	protein_coding	protein-coding	1.38261e-06	3.49235e-05	3.55475	cytoplasmic
HSAGENE0096728	NA	lncRNA	Human-specific	1.38495e-06	3.4939e-05	-4.95177	nuclear
HSAGENE0005462	LINC01355	lncRNA	90 Mya	1.40927e-06	3.53766e-05	-4.11843	nuclear
HSAGENE0003697	PDC-AS1	lncRNA	90 Mya	1.41888e-06	3.55662e-05	-3.93453	nuclear
HSAGENE0087141	H4C6	protein_coding	protein-coding	1.42593e-06	3.56623e-05	3.18794	cytoplasmic
HSAGENE0086963	NA	lncRNA	uncertain	1.45732e-06	3.63577e-05	-5.91707	nuclear
HSAGENE0060123	ANKRD36B	protein_coding	protein-coding	1.49666e-06	3.7202e-05	-3.08034	nuclear
HSAGENE0090170	POP7	protein_coding	protein-coding	1.50106e-06	3.72656e-05	3.93109	cytoplasmic
HSAGENE0018653	NDUFC2	protein_coding	protein-coding	1.50714e-06	3.73708e-05	2.93179	cytoplasmic
HSAGENE0073260	SEPTIN7P14	transcribed_unprocessed_pseudogene	pseudogene	1.51076e-06	3.74148e-05	-3.04227	nuclear
HSAGENE0017994	GSTP1	protein_coding	protein-coding	1.52034e-06	3.75147e-05	3.00626	cytoplasmic
HSAGENE0104434	CCDC180	protein_coding	protein-coding	1.52693e-06	3.76314e-05	-2.81654	nuclear
HSAGENE0014836	RPS25	protein_coding	protein-coding	1.55704e-06	3.83271e-05	3.73205	cytoplasmic
HSAGENE0066663	NA	lncRNA	90 Mya	1.5605e-06	3.83656e-05	-6.8523	nuclear
HSAGENE0104685	ZMAT1	protein_coding	protein-coding	1.57065e-06	3.85684e-05	-3.06774	nuclear
HSAGENE0031795	GOLGA8A	protein_coding	protein-coding	1.5782e-06	3.86801e-05	-4.24	nuclear
HSAGENE0071057	ALS2CL	protein_coding	protein-coding	1.57901e-06	3.86801e-05	-3.4998	nuclear
HSAGENE0018269	IL18BP	protein_coding	protein-coding	1.58519e-06	3.87379e-05	-3.53166	nuclear
HSAGENE0047813	PRDX2	protein_coding	protein-coding	1.60927e-06	3.92789e-05	3.02066	cytoplasmic
HSAGENE0023371	MRPL51	protein_coding	protein-coding	1.61399e-06	3.93468e-05	3.52924	cytoplasmic
HSAGENE0013132	RPS24	protein_coding	protein-coding	1.61789e-06	3.93946e-05	3.28428	cytoplasmic
HSAGENE0087271	H3C12	protein_coding	protein-coding	1.6228e-06	3.94027e-05	2.92972	cytoplasmic
HSAGENE0035280	NDUFB10	protein_coding	protein-coding	1.62405e-06	3.94027e-05	2.99259	cytoplasmic
HSAGENE0106795	PCSK1N	protein_coding	protein-coding	1.62673e-06	3.9412e-05	3.08911	cytoplasmic
HSAGENE0031506	AC124303.1	TEC	Human-specific	1.62832e-06	3.9412e-05	-3.01655	nuclear
HSAGENE0057369	PTRHD1	protein_coding	protein-coding	1.64748e-06	3.97031e-05	4.47554	cytoplasmic
HSAGENE0057525	OST4	protein_coding	protein-coding	1.64818e-06	3.97031e-05	3.62842	cytoplasmic
HSAGENE0016466	ACCS	protein_coding	protein-coding	1.65939e-06	3.99258e-05	-3.79818	nuclear
HSAGENE0001619	NA	lncRNA	Human-specific	1.66368e-06	3.99816e-05	-3.31596	nuclear
HSAGENE0048972	db_XLOC_015803	lncRNA	Human-specific	1.67584e-06	4.02261e-05	8.98399	cytoplasmic
HSAGENE0000695	ATP5PB	protein_coding	protein-coding	1.6886e-06	4.02894e-05	2.66293	cytoplasmic
HSAGENE0091855	EZH2	protein_coding	protein-coding	1.6892e-06	4.02894e-05	-2.79794	nuclear
HSAGENE0046070	RTTN	protein_coding	protein-coding	1.68945e-06	4.02894e-05	-2.68129	nuclear
HSAGENE0105411	RPS24P19	processed_pseudogene	pseudogene	1.70369e-06	4.05586e-05	4.93477	cytoplasmic
HSAGENE0054111	UBBP1	processed_pseudogene	pseudogene	1.71112e-06	4.06458e-05	4.05315	cytoplasmic
HSAGENE0094955	NA	lncRNA	Human-specific	1.732e-06	4.10398e-05	-4.62945	nuclear
HSAGENE0029789	PLEKHH1	protein_coding	protein-coding	1.74194e-06	4.12273e-05	-2.6983	nuclear
HSAGENE0064797	AC000089.1	processed_pseudogene	pseudogene	1.75134e-06	4.14015e-05	3.28765	cytoplasmic
HSAGENE0067164	RPL24	protein_coding	protein-coding	1.75468e-06	4.14321e-05	3.38599	cytoplasmic
HSAGENE0052458	AC010323.1	protein_coding	protein-coding	1.76051e-06	4.14953e-05	3.33982	cytoplasmic
HSAGENE0021285	ZNF891	protein_coding	protein-coding	1.76145e-06	4.14953e-05	-2.95162	nuclear
HSAGENE0035941	SMG1P6	unprocessed_pseudogene	pseudogene	1.76669e-06	4.15706e-05	-2.84645	nuclear
HSAGENE0062127	NA	lncRNA	Human-specific	1.77048e-06	4.16113e-05	-4.1932	nuclear
HSAGENE0045223	RPL7AP66	processed_pseudogene	pseudogene	1.7769e-06	4.16497e-05	3.47994	cytoplasmic
HSAGENE0053959	SMPD4BP	transcribed_processed_pseudogene	pseudogene	1.7778e-06	4.16497e-05	-2.79838	nuclear
HSAGENE0031456	NDN	protein_coding	protein-coding	1.77866e-06	4.16497e-05	3.25925	cytoplasmic
HSAGENE0099036	MIR124-2HG	lncRNA	90 Mya	1.78235e-06	4.16497e-05	-2.68588	nuclear
HSAGENE0081804	ZDHHC11B	protein_coding	protein-coding	1.78238e-06	4.16497e-05	-2.84298	nuclear
HSAGENE0092394	DYNC2I1	protein_coding	protein-coding	1.7896e-06	4.17298e-05	-2.92343	nuclear
HSAGENE0036060	SMG1P5	transcribed_unprocessed_pseudogene	pseudogene	1.79481e-06	4.17298e-05	-2.96752	nuclear
HSAGENE0050471	APOE	protein_coding	protein-coding	1.79609e-06	4.17298e-05	3.71037	cytoplasmic
HSAGENE0048021	NDUFB7	protein_coding	protein-coding	1.80474e-06	4.18829e-05	3.16054	cytoplasmic
HSAGENE0008764	PARK7	protein_coding	protein-coding	1.81797e-06	4.21415e-05	3.16014	cytoplasmic
HSAGENE0028831	RPL12P6	processed_pseudogene	pseudogene	1.82539e-06	4.22652e-05	4.83841	cytoplasmic
HSAGENE0015495	B3GAT1-DT	lncRNA	90 Mya	1.83195e-06	4.23689e-05	-3.48233	nuclear
HSAGENE0073596	UVSSA	protein_coding	protein-coding	1.85539e-06	4.28621e-05	-3.00276	nuclear
HSAGENE0055819	NA	TUCP	other	1.88252e-06	4.34394e-05	-5.27905	nuclear
HSAGENE0066063	AL022322.1	lncRNA	300 Mya	1.88476e-06	4.34417e-05	-3.31108	nuclear
HSAGENE0087147	H2BC10	protein_coding	protein-coding	1.90087e-06	4.37632e-05	2.88408	cytoplasmic
HSAGENE0023693	ZFC3H1	protein_coding	protein-coding	1.90585e-06	4.38282e-05	-2.62539	nuclear
HSAGENE0023904	NA	lncRNA	Human-specific	1.90862e-06	4.38422e-05	-6.2226	nuclear
HSAGENE0055027	ATP5MC3	protein_coding	protein-coding	1.91083e-06	4.38432e-05	2.73924	cytoplasmic
HSAGENE0031803	GOLGA8B	protein_coding	protein-coding	1.91652e-06	4.3924e-05	-4.26338	nuclear
HSAGENE0105190	H3P47	processed_pseudogene	pseudogene	1.94044e-06	4.44222e-05	2.93235	cytoplasmic
HSAGENE0053848	MZT2B	protein_coding	protein-coding	1.95197e-06	4.46357e-05	2.98733	cytoplasmic
HSAGENE0021820	AC008013.1	transcribed_unprocessed_pseudogene	pseudogene	1.97922e-06	4.52078e-05	-3.96117	nuclear
HSAGENE0047789	WDR83OS	protein_coding	protein-coding	1.98707e-06	4.53204e-05	3.1255	cytoplasmic
HSAGENE0037993	AC009053.1	transcribed_unprocessed_pseudogene	pseudogene	1.98862e-06	4.53204e-05	-3.32198	nuclear
HSAGENE0030741	RPSAP4	processed_pseudogene	pseudogene	1.99257e-06	4.53594e-05	3.49284	cytoplasmic
HSAGENE0063780	NA	TUCP	other	2.01448e-06	4.58068e-05	-5.48273	nuclear
HSAGENE0035403	SMG1P3	transcribed_unprocessed_pseudogene	pseudogene	2.02674e-06	4.59503e-05	-3.34236	nuclear
HSAGENE0019093	NA	TUCP	other	2.04914e-06	4.63453e-05	-5.03981	nuclear
HSAGENE0070282	RPL35A	protein_coding	protein-coding	2.05282e-06	4.63668e-05	3.41492	cytoplasmic
HSAGENE0076761	AC139887.2	lncRNA	25 Mya	2.06643e-06	4.66223e-05	-3.43738	nuclear
HSAGENE0062493	ATP5F1E	protein_coding	protein-coding	2.07208e-06	4.66977e-05	2.87454	cytoplasmic
HSAGENE0034568	NA	lncRNA	Human-specific	2.10126e-06	4.72859e-05	-4.78727	nuclear
HSAGENE0019054	NAALAD2	protein_coding	protein-coding	2.10284e-06	4.72859e-05	-3.16484	nuclear
HSAGENE0103045	NA	lncRNA	Human-specific	2.116e-06	4.75291e-05	-3.67772	nuclear
HSAGENE0087144	H2BC9	protein_coding	protein-coding	2.14007e-06	4.80166e-05	3.00795	cytoplasmic
HSAGENE0001608	AC245297.3	lncRNA	25 Mya	2.1582e-06	4.83699e-05	-2.7776	nuclear
HSAGENE0037991	AC009120.2	lncRNA	25 Mya	2.17252e-06	4.86372e-05	-3.61696	nuclear
HSAGENE0037096	MT3	protein_coding	protein-coding	2.17628e-06	4.86677e-05	2.98374	cytoplasmic
HSAGENE0075203	AC096576.6	lncRNA	25 Mya	2.19056e-06	4.8933e-05	-5.43363	nuclear
HSAGENE0032445	EID1	protein_coding	protein-coding	2.20553e-06	4.92131e-05	2.67116	cytoplasmic
HSAGENE0050935	RUVBL2	protein_coding	protein-coding	2.23568e-06	4.98122e-05	2.62501	cytoplasmic
HSAGENE0071820	RPL10AP6	processed_pseudogene	pseudogene	2.23784e-06	4.98122e-05	3.30547	cytoplasmic
HSAGENE0069272	RPL22P1	processed_pseudogene	pseudogene	2.23974e-06	4.98122e-05	3.19095	cytoplasmic
HSAGENE0013746	AL157834.1	lncRNA	Human-specific	2.24944e-06	4.9973e-05	-4.22146	nuclear
HSAGENE0091028	AC108010.1	lncRNA	Human-specific	2.25608e-06	5.00658e-05	-2.66589	nuclear
HSAGENE0071075	NBEAL2	protein_coding	protein-coding	2.25939e-06	5.00844e-05	-2.64541	nuclear
HSAGENE0033821	NA	lncRNA	90 Mya	2.27092e-06	5.02849e-05	-4.16133	nuclear
HSAGENE0010378	HTRA1	protein_coding	protein-coding	2.2871e-06	5.0588e-05	3.09155	cytoplasmic
HSAGENE0097418	AF235103.3	lncRNA	Human-specific	2.2917e-06	5.06079e-05	-3.55539	nuclear
HSAGENE0002183	NA	TUCP	other	2.29548e-06	5.06079e-05	-4.39687	nuclear
HSAGENE0071618	CACNA1D	protein_coding	protein-coding	2.30093e-06	5.06729e-05	-2.623	nuclear
HSAGENE0093506	PPIA	protein_coding	protein-coding	2.30343e-06	5.06729e-05	2.90023	cytoplasmic
HSAGENE0105961	LAGE3	protein_coding	protein-coding	2.31516e-06	5.08065e-05	4.42448	cytoplasmic
HSAGENE0016853	HBB	protein_coding	protein-coding	2.31794e-06	5.08065e-05	4.48142	cytoplasmic
HSAGENE0051883	RPL36	protein_coding	protein-coding	2.31952e-06	5.08065e-05	3.10033	cytoplasmic
HSAGENE0019267	CCDC82	protein_coding	protein-coding	2.32869e-06	5.09287e-05	-2.8479	nuclear
HSAGENE0079773	NA	TUCP	other	2.363e-06	5.15919e-05	-4.65575	nuclear
HSAGENE0093459	AC004951.1	lncRNA	25 Mya	2.38178e-06	5.19458e-05	-5.2219	nuclear
HSAGENE0038925	RPL21P119	processed_pseudogene	pseudogene	2.39177e-06	5.1996e-05	3.62959	cytoplasmic
HSAGENE0059161	CCT7	protein_coding	protein-coding	2.42564e-06	5.26759e-05	2.68139	cytoplasmic
HSAGENE0010286	RPL21P16	processed_pseudogene	pseudogene	2.43476e-06	5.28174e-05	3.50063	cytoplasmic
HSAGENE0107237	PJA1	protein_coding	protein-coding	2.4399e-06	5.28723e-05	2.76943	cytoplasmic
HSAGENE0069874	BCL6	protein_coding	protein-coding	2.44412e-06	5.28831e-05	-2.69471	nuclear
HSAGENE0079095	AC011346.1	lncRNA	300 Mya	2.44561e-06	5.28831e-05	-3.30344	nuclear
HSAGENE0028437	PSMB5	protein_coding	protein-coding	2.49163e-06	5.37636e-05	2.68285	cytoplasmic
HSAGENE0008956	NA	lncRNA	25 Mya	2.50309e-06	5.39535e-05	-6.31477	nuclear
HSAGENE0087826	CUTA	protein_coding	protein-coding	2.54466e-06	5.45911e-05	2.72955	cytoplasmic
HSAGENE0009246	CCDC18-AS1	lncRNA	90 Mya	2.57161e-06	5.50211e-05	-2.99492	nuclear
HSAGENE0028478	ZFHX2	protein_coding	protein-coding	2.59999e-06	5.54603e-05	-3.24674	nuclear
HSAGENE0036059	NA	lncRNA	Human-specific	2.60034e-06	5.54603e-05	-4.95106	nuclear
HSAGENE0045827	RPS3AP49	processed_pseudogene	pseudogene	2.63243e-06	5.59681e-05	3.77399	cytoplasmic
HSAGENE0063528	PAXBP1	protein_coding	protein-coding	2.64241e-06	5.61215e-05	-2.68074	nuclear
HSAGENE0087131	H2BC7	protein_coding	protein-coding	2.64726e-06	5.61656e-05	2.68359	cytoplasmic
HSAGENE0007914	RPS13P2	processed_pseudogene	pseudogene	2.66547e-06	5.63752e-05	3.64955	cytoplasmic
HSAGENE0087715	AGER	protein_coding	protein-coding	2.67222e-06	5.64185e-05	-4.96986	nuclear
HSAGENE0066078	TPTEP2	transcribed_unprocessed_pseudogene	pseudogene	2.67309e-06	5.64185e-05	-3.53334	nuclear
HSAGENE0066203	UQCRFS1P1	processed_pseudogene	pseudogene	2.67925e-06	5.64898e-05	3.70323	cytoplasmic
HSAGENE0077213	AC108519.1	lncRNA	25 Mya	2.68417e-06	5.65348e-05	-2.88364	nuclear
HSAGENE0044040	CENPX	protein_coding	protein-coding	2.72466e-06	5.73281e-05	3.23068	cytoplasmic
HSAGENE0028143	AL355075.4	lncRNA	90 Mya	2.74748e-06	5.76886e-05	6.35202	cytoplasmic
HSAGENE0040300	RSKR	protein_coding	protein-coding	2.7541e-06	5.77065e-05	-3.21974	nuclear
HSAGENE0020415	COX6A1	protein_coding	protein-coding	2.75557e-06	5.77065e-05	3.27906	cytoplasmic
HSAGENE0104943	EIF4BP7	processed_pseudogene	pseudogene	2.75971e-06	5.77065e-05	2.95184	cytoplasmic
HSAGENE0090569	NDUFA4	protein_coding	protein-coding	2.78561e-06	5.81718e-05	2.81249	cytoplasmic
HSAGENE0099138	CSPP1	protein_coding	protein-coding	2.7877e-06	5.81718e-05	-2.64397	nuclear
HSAGENE0048772	DOT1L	protein_coding	protein-coding	2.79782e-06	5.83229e-05	-2.56392	nuclear
HSAGENE0031790	NOP10	protein_coding	protein-coding	2.81333e-06	5.84922e-05	4.27002	cytoplasmic
HSAGENE0051741	UBE2S	protein_coding	protein-coding	2.81459e-06	5.84922e-05	2.85384	cytoplasmic
HSAGENE0026512	NA	lncRNA	Human-specific	2.81877e-06	5.85191e-05	-4.0054	nuclear
HSAGENE0092931	NA	lncRNA	25 Mya	2.86227e-06	5.93614e-05	-3.83967	nuclear
HSAGENE0062637	NA	lncRNA	uncertain	2.86941e-06	5.94487e-05	-5.86354	nuclear
HSAGENE0050183	RABAC1	protein_coding	protein-coding	2.88656e-06	5.97218e-05	3.00765	cytoplasmic
HSAGENE0096309	XKR6	protein_coding	protein-coding	2.88848e-06	5.97218e-05	-2.58045	nuclear
HSAGENE0036229	PYDC1	protein_coding	protein-coding	2.89852e-06	5.98684e-05	6.09035	cytoplasmic
HSAGENE0047805	GET3	protein_coding	protein-coding	2.90715e-06	5.99855e-05	2.89674	cytoplasmic
HSAGENE0102564	PRSS3	protein_coding	protein-coding	2.91783e-06	6.01447e-05	4.22282	cytoplasmic
HSAGENE0100487	TXN	protein_coding	protein-coding	2.93906e-06	6.05209e-05	3.23023	cytoplasmic
HSAGENE0100996	RPL35	protein_coding	protein-coding	2.95008e-06	6.0686e-05	3.15506	cytoplasmic
HSAGENE0033297	NA	lncRNA	25 Mya	2.99633e-06	6.14213e-05	-4.2975	nuclear
HSAGENE0050880	RPL18	protein_coding	protein-coding	3.00048e-06	6.14213e-05	3.56926	cytoplasmic
HSAGENE0090118	PILRA	protein_coding	protein-coding	3.0038e-06	6.14213e-05	-3.41146	nuclear
HSAGENE0021218	AC131212.3	TEC	25 Mya	3.00399e-06	6.14213e-05	-3.66203	nuclear
HSAGENE0078774	NDUFA2	protein_coding	protein-coding	3.02359e-06	6.17599e-05	3.02473	cytoplasmic
HSAGENE0102487	NDUFB6	protein_coding	protein-coding	3.02963e-06	6.18209e-05	3.21501	cytoplasmic
HSAGENE0017989	AIP	protein_coding	protein-coding	3.0382e-06	6.19334e-05	2.96671	cytoplasmic
HSAGENE0015641	RPS13	protein_coding	protein-coding	3.04787e-06	6.20682e-05	2.92917	cytoplasmic
HSAGENE0090116	PILRB	protein_coding	protein-coding	3.06229e-06	6.22994e-05	-3.05874	nuclear
HSAGENE0029147	RPL36AL	protein_coding	protein-coding	3.07335e-06	6.24618e-05	3.40686	cytoplasmic
HSAGENE0075735	NA	TUCP	other	3.09261e-06	6.27902e-05	-5.267	nuclear
HSAGENE0030675	MOAP1	protein_coding	protein-coding	3.11075e-06	6.30324e-05	2.99332	cytoplasmic
HSAGENE0001652	H2AC20	protein_coding	protein-coding	3.11897e-06	6.30746e-05	2.9406	cytoplasmic
HSAGENE0054438	AC061961.1	lncRNA	300 Mya	3.11906e-06	6.30746e-05	-2.83399	nuclear
HSAGENE0050624	HIF3A	protein_coding	protein-coding	3.12678e-06	6.31677e-05	-2.97737	nuclear
HSAGENE0055012	H3P6	processed_pseudogene	pseudogene	3.16101e-06	6.36691e-05	3.17616	cytoplasmic
HSAGENE0103088	ANKRD20A7P	transcribed_unprocessed_pseudogene	pseudogene	3.20164e-06	6.43597e-05	-3.25049	nuclear
HSAGENE0038895	GAS8	protein_coding	protein-coding	3.21445e-06	6.45531e-05	-2.47656	nuclear
HSAGENE0022746	AC073611.1	lncRNA	25 Mya	3.23862e-06	6.49742e-05	2.59601	cytoplasmic
HSAGENE0034192	MESP1	protein_coding	protein-coding	3.24506e-06	6.49749e-05	3.81048	cytoplasmic
HSAGENE0091892	AC004890.2	transcribed_unprocessed_pseudogene	pseudogene	3.27745e-06	6.55587e-05	-2.87335	nuclear
HSAGENE0011991	TMEM72-AS1	lncRNA	25 Mya	3.31708e-06	6.62208e-05	-3.26977	nuclear
HSAGENE0066472	TSPO	protein_coding	protein-coding	3.32795e-06	6.63725e-05	3.62321	cytoplasmic
HSAGENE0017347	AP003559.1	lncRNA	Apes	3.339e-06	6.65275e-05	-3.6157	nuclear
HSAGENE0104752	BEX4	protein_coding	protein-coding	3.34895e-06	6.66601e-05	2.51569	cytoplasmic
HSAGENE0104370	EIF4BP3	processed_pseudogene	pseudogene	3.36928e-06	6.69992e-05	2.92479	cytoplasmic
HSAGENE0059506	TMSB10	protein_coding	protein-coding	3.37689e-06	6.70847e-05	4.13441	cytoplasmic
HSAGENE0064316	NA	lncRNA	Human-specific	3.39481e-06	6.73262e-05	-8.17828	nuclear
HSAGENE0023544	RPSAP12	processed_pseudogene	pseudogene	3.39569e-06	6.73262e-05	3.35757	cytoplasmic
HSAGENE0078407	UQCRQ	protein_coding	protein-coding	3.40677e-06	6.74141e-05	2.92139	cytoplasmic
HSAGENE0038507	COX4I1	protein_coding	protein-coding	3.43299e-06	6.78007e-05	2.64261	cytoplasmic
HSAGENE0008352	TNFRSF25	protein_coding	protein-coding	3.44207e-06	6.79139e-05	-3.33572	nuclear
HSAGENE0019061	TUBAP2	processed_pseudogene	pseudogene	3.46506e-06	6.82559e-05	2.74683	cytoplasmic
HSAGENE0048862	OAZ1	protein_coding	protein-coding	3.46945e-06	6.82559e-05	2.80013	cytoplasmic
HSAGENE0031496	NA	lncRNA	Human-specific	3.47353e-06	6.82559e-05	-3.58061	nuclear
HSAGENE0072877	EEF1A1P9	processed_pseudogene	pseudogene	3.47623e-06	6.82559e-05	3.86584	cytoplasmic
HSAGENE0037739	NA	lncRNA	Human-specific	3.48877e-06	6.8436e-05	-4.32666	nuclear
HSAGENE0046166	FAUP1	processed_pseudogene	pseudogene	3.49387e-06	6.84698e-05	4.66614	cytoplasmic
HSAGENE0084751	NA	lncRNA	uncertain	3.50118e-06	6.84807e-05	-3.57544	nuclear
HSAGENE0030670	CHGA	protein_coding	protein-coding	3.54071e-06	6.91205e-05	2.61603	cytoplasmic
HSAGENE0035942	AC133555.6	lncRNA	Human-specific	3.55738e-06	6.93515e-05	-2.48094	nuclear
HSAGENE0022723	TNS2	protein_coding	protein-coding	3.5814e-06	6.96467e-05	-2.68544	nuclear
HSAGENE0072534	TTLL3	protein_coding	protein-coding	3.62791e-06	7.04162e-05	-2.87878	nuclear
HSAGENE0017797	DRAP1	protein_coding	protein-coding	3.6391e-06	7.05208e-05	2.81563	cytoplasmic
HSAGENE0056402	TUBA4A	protein_coding	protein-coding	3.64131e-06	7.05208e-05	2.84446	cytoplasmic
HSAGENE0097146	TSNARE1	protein_coding	protein-coding	3.64373e-06	7.05208e-05	-2.78489	nuclear
HSAGENE0009366	EEF1A1P11	processed_pseudogene	pseudogene	3.65224e-06	7.06181e-05	3.86103	cytoplasmic
HSAGENE0053520	DBI	protein_coding	protein-coding	3.66099e-06	7.06729e-05	2.87907	cytoplasmic
HSAGENE0043835	RNF213-AS1	lncRNA	90 Mya	3.66204e-06	7.06729e-05	-2.46579	nuclear
HSAGENE0048317	PGLS	protein_coding	protein-coding	3.67215e-06	7.0707e-05	2.67137	cytoplasmic
HSAGENE0106607	RPSAP61	processed_pseudogene	pseudogene	3.67427e-06	7.0707e-05	3.24863	cytoplasmic
HSAGENE0081103	EEF1A1P19	processed_pseudogene	pseudogene	3.67875e-06	7.07262e-05	3.90004	cytoplasmic
HSAGENE0021583	NA	lncRNA	Human-specific	3.69723e-06	7.10142e-05	-5.48721	nuclear
HSAGENE0057870	RPS7	protein_coding	protein-coding	3.70413e-06	7.10794e-05	3.08884	cytoplasmic
HSAGENE0087125	H2BC6	protein_coding	protein-coding	3.71286e-06	7.11795e-05	2.72211	cytoplasmic
HSAGENE0092200	RBM33	protein_coding	protein-coding	3.73108e-06	7.14612e-05	-2.7023	nuclear
HSAGENE0039532	UBE2SP1	processed_pseudogene	pseudogene	3.76705e-06	7.19323e-05	2.95675	cytoplasmic
HSAGENE0104762	BEX3	protein_coding	protein-coding	3.76986e-06	7.19323e-05	2.81343	cytoplasmic
HSAGENE0069028	AC090945.1	lncRNA	90 Mya	3.79309e-06	7.23076e-05	-3.59006	nuclear
HSAGENE0085810	PLAGL1	protein_coding	protein-coding	3.80299e-06	7.24283e-05	-3.19506	nuclear
HSAGENE0043155	LINC00511	lncRNA	90 Mya	3.86037e-06	7.33832e-05	-2.71339	nuclear
HSAGENE0051634	LENG8	protein_coding	protein-coding	3.89218e-06	7.38494e-05	-3.97572	nuclear
HSAGENE0090112	STAG3L5P-PVRIG2P-PILRB	lncRNA	25 Mya	3.8959e-06	7.3851e-05	-2.9295	nuclear
HSAGENE0048390	IQCN	protein_coding	protein-coding	3.90151e-06	7.38746e-05	-3.34602	nuclear
HSAGENE0089019	AL391807.1	lncRNA	300 Mya	3.90443e-06	7.38746e-05	-2.65619	nuclear
HSAGENE0013295	NRG3	protein_coding	protein-coding	3.91106e-06	7.3931e-05	-2.71764	nuclear
HSAGENE0063929	NA	lncRNA	uncertain	3.94652e-06	7.43897e-05	-4.75122	nuclear
HSAGENE0099954	RPL34P18	processed_pseudogene	pseudogene	3.9509e-06	7.43897e-05	4.31299	cytoplasmic
HSAGENE0087137	H3C6	protein_coding	protein-coding	3.9592e-06	7.43897e-05	2.79833	cytoplasmic
HSAGENE0071305	GPX1	protein_coding	protein-coding	4.00286e-06	7.49361e-05	3.69082	cytoplasmic
HSAGENE0007511	PTCH2	protein_coding	protein-coding	4.00487e-06	7.49361e-05	-2.98048	nuclear
HSAGENE0092043	PRKAG2	protein_coding	protein-coding	4.03208e-06	7.53757e-05	-2.69026	nuclear
HSAGENE0023611	C12orf57	protein_coding	protein-coding	4.09255e-06	7.63655e-05	2.71456	cytoplasmic
HSAGENE0107635	RPSAP15	processed_pseudogene	pseudogene	4.14306e-06	7.72369e-05	3.04952	cytoplasmic
HSAGENE0103366	CBWD5	protein_coding	protein-coding	4.16041e-06	7.73613e-05	-2.72987	nuclear
HSAGENE0054739	TTC21B	protein_coding	protein-coding	4.16118e-06	7.73613e-05	-2.43335	nuclear
HSAGENE0007372	YBX1	protein_coding	protein-coding	4.22998e-06	7.84369e-05	3.62862	cytoplasmic
HSAGENE0011689	AL117336.2	lncRNA	25 Mya	4.23819e-06	7.84369e-05	-3.58634	nuclear
HSAGENE0066395	NDUFA6	protein_coding	protein-coding	4.2461e-06	7.84369e-05	2.88156	cytoplasmic
HSAGENE0087803	RPS18	protein_coding	protein-coding	4.27863e-06	7.87509e-05	3.75246	cytoplasmic
HSAGENE0095292	AC004023.1	lncRNA	25 Mya	4.32231e-06	7.94828e-05	-3.23099	nuclear
HSAGENE0093310	LINC00265	lncRNA	25 Mya	4.33915e-06	7.97152e-05	-2.82056	nuclear
HSAGENE0007607	NA	lncRNA	Human-specific	4.34629e-06	7.97152e-05	-5.81333	nuclear
HSAGENE0051566	NA	TUCP	other	4.34674e-06	7.97152e-05	-6.8188	nuclear
HSAGENE0069666	NA	lncRNA	Human-specific	4.35675e-06	7.9805e-05	-4.29478	nuclear
HSAGENE0077983	AC034236.1	processed_pseudogene	pseudogene	4.35951e-06	7.9805e-05	4.71184	cytoplasmic
HSAGENE0025179	RPSAP54	processed_pseudogene	pseudogene	4.38869e-06	8.02668e-05	2.61502	cytoplasmic
HSAGENE0104709	TMSB15A	protein_coding	protein-coding	4.39378e-06	8.02874e-05	4.56849	cytoplasmic
HSAGENE0025188	MRPL57	protein_coding	protein-coding	4.40866e-06	8.04496e-05	3.44485	cytoplasmic
HSAGENE0074929	SLC25A4	protein_coding	protein-coding	4.41059e-06	8.04496e-05	2.50708	cytoplasmic
HSAGENE0096049	MSRA	protein_coding	protein-coding	4.44779e-06	8.09825e-05	-3.31671	nuclear
HSAGENE0035805	NPIPB6	protein_coding	protein-coding	4.4558e-06	8.10557e-05	-4.69379	nuclear
HSAGENE0095010	MDH2	protein_coding	protein-coding	4.46625e-06	8.11728e-05	2.60424	cytoplasmic
HSAGENE0009171	AL627309.5	lncRNA	Human-specific	4.51414e-06	8.18966e-05	-3.23872	nuclear
HSAGENE0040293	ALDOC	protein_coding	protein-coding	4.56205e-06	8.26178e-05	2.90969	cytoplasmic
HSAGENE0106498	GAPDHP1	processed_pseudogene	pseudogene	4.59973e-06	8.32198e-05	3.81973	cytoplasmic
HSAGENE0087714	RNF5	protein_coding	protein-coding	4.66212e-06	8.3741e-05	2.90122	cytoplasmic
HSAGENE0043350	JPT1	protein_coding	protein-coding	4.66535e-06	8.3741e-05	2.53365	cytoplasmic
HSAGENE0036808	NA	lncRNA	25 Mya	4.68247e-06	8.38381e-05	-6.53255	nuclear
HSAGENE0032159	STARD9	protein_coding	protein-coding	4.6873e-06	8.38381e-05	-2.76858	nuclear
HSAGENE0038716	AC116552.1	lncRNA	90 Mya	4.71848e-06	8.41842e-05	-5.28392	nuclear
HSAGENE0075657	KLF3-AS1	lncRNA	90 Mya	4.72325e-06	8.41842e-05	-2.96751	nuclear
HSAGENE0066938	CPT1B	protein_coding	protein-coding	4.73338e-06	8.42704e-05	-2.78014	nuclear
HSAGENE0090396	EIF4BP6	processed_pseudogene	pseudogene	4.73639e-06	8.42704e-05	2.7207	cytoplasmic
HSAGENE0063580	AP000311.1	protein_coding	protein-coding	4.74966e-06	8.44324e-05	2.75775	cytoplasmic
HSAGENE0041134	GSDMB	protein_coding	protein-coding	4.77023e-06	8.47237e-05	-4.8805	nuclear
HSAGENE0016700	FNBP4	protein_coding	protein-coding	4.85135e-06	8.60892e-05	-2.4587	nuclear
HSAGENE0092981	GARS1-DT	lncRNA	25 Mya	4.85736e-06	8.61018e-05	-2.70018	nuclear
HSAGENE0091200	LINC-PINT	lncRNA	300 Mya	4.86055e-06	8.61018e-05	-3.23921	nuclear
HSAGENE0023170	AVIL	protein_coding	protein-coding	4.91244e-06	8.6945e-05	-4.52006	nuclear
HSAGENE0049797	SPINT2	protein_coding	protein-coding	4.92001e-06	8.69487e-05	2.44208	cytoplasmic
HSAGENE0077437	H2AZ1	protein_coding	protein-coding	4.924e-06	8.69487e-05	2.4316	cytoplasmic
HSAGENE0025186	SAP18	protein_coding	protein-coding	4.92551e-06	8.69487e-05	2.65787	cytoplasmic
HSAGENE0031952	SRP14	protein_coding	protein-coding	4.93558e-06	8.70508e-05	2.44529	cytoplasmic
HSAGENE0040062	RPL21P120	processed_pseudogene	pseudogene	4.94367e-06	8.71177e-05	3.58205	cytoplasmic
HSAGENE0055151	TTN-AS1	lncRNA	90 Mya	4.96816e-06	8.73273e-05	-2.49799	nuclear
HSAGENE0087114	H4C3	protein_coding	protein-coding	4.97203e-06	8.73273e-05	3.63329	cytoplasmic
HSAGENE0035406	NA	protein_coding	protein-coding	4.99282e-06	8.76032e-05	-6.68448	nuclear
HSAGENE0060726	CST3	protein_coding	protein-coding	5.00036e-06	8.76597e-05	3.01243	cytoplasmic
HSAGENE0059898	NA	lncRNA	Human-specific	5.01304e-06	8.76863e-05	-3.70434	nuclear
HSAGENE0095021	SRRM3	protein_coding	protein-coding	5.01377e-06	8.76863e-05	-2.96652	nuclear
HSAGENE0035025	NPIPP1	transcribed_unprocessed_pseudogene	pseudogene	5.0188e-06	8.76863e-05	-2.48446	nuclear
HSAGENE0099362	RPL7	protein_coding	protein-coding	5.01917e-06	8.76863e-05	3.49678	cytoplasmic
HSAGENE0003857	EEF1A1P14	processed_pseudogene	pseudogene	5.04223e-06	8.80134e-05	3.92887	cytoplasmic
HSAGENE0039799	UBE2SP2	processed_pseudogene	pseudogene	5.0515e-06	8.80994e-05	3.59834	cytoplasmic
HSAGENE0057798	EIPR1-IT1	lncRNA	25 Mya	5.07712e-06	8.84701e-05	-3.73703	nuclear
HSAGENE0023295	DPY19L2	protein_coding	protein-coding	5.12996e-06	8.93142e-05	-2.85112	nuclear
HSAGENE0007528	UROD	protein_coding	protein-coding	5.16142e-06	8.97208e-05	2.57448	cytoplasmic
HSAGENE0052460	NDUFA7	protein_coding	protein-coding	5.16217e-06	8.97208e-05	3.0622	cytoplasmic
HSAGENE0011427	RPL21P93	processed_pseudogene	pseudogene	5.207e-06	9.0191e-05	3.28037	cytoplasmic
HSAGENE0105774	MAMLD1	protein_coding	protein-coding	5.21416e-06	9.0238e-05	-2.48025	nuclear
HSAGENE0008172	NPHP4	protein_coding	protein-coding	5.25359e-06	9.08427e-05	-2.50437	nuclear
HSAGENE0075732	NA	TUCP	other	5.28532e-06	9.13136e-05	-4.37698	nuclear
HSAGENE0088875	AL021368.2	lncRNA	25 Mya	5.29547e-06	9.14111e-05	-3.13139	nuclear
HSAGENE0068507	RASA2	protein_coding	protein-coding	5.30276e-06	9.14591e-05	-2.6735	nuclear
HSAGENE0104659	ARMCX4	protein_coding	protein-coding	5.32385e-06	9.17447e-05	-2.44687	nuclear
HSAGENE0050583	IRF2BP1	protein_coding	protein-coding	5.33394e-06	9.17726e-05	3.15198	cytoplasmic
HSAGENE0002819	CROCCP3	transcribed_unprocessed_pseudogene	pseudogene	5.34749e-06	9.1918e-05	-3.25166	nuclear
HSAGENE0063935	NA	lncRNA	25 Mya	5.35429e-06	9.19517e-05	-4.17155	nuclear
HSAGENE0023059	NACA	protein_coding	protein-coding	5.35852e-06	9.19517e-05	2.75506	cytoplasmic
HSAGENE0104789	TMSB15B-AS1	lncRNA	25 Mya	5.37144e-06	9.20176e-05	-3.18452	nuclear
HSAGENE0040932	MYO19	protein_coding	protein-coding	5.41179e-06	9.26306e-05	-2.5862	nuclear
HSAGENE0064837	DGCR6L	protein_coding	protein-coding	5.42405e-06	9.27369e-05	2.36458	cytoplasmic
HSAGENE0017901	NA	lncRNA	uncertain	5.42714e-06	9.27369e-05	-3.9352	nuclear
HSAGENE0004448	CD46	protein_coding	protein-coding	5.47138e-06	9.32144e-05	-2.77573	nuclear
HSAGENE0040427	CORO6	protein_coding	protein-coding	5.47526e-06	9.32144e-05	-3.16774	nuclear
HSAGENE0024771	NA	lncRNA	Human-specific	5.47738e-06	9.32144e-05	-9.93861	nuclear
HSAGENE0055429	HIBCH	protein_coding	protein-coding	5.48331e-06	9.32144e-05	-2.7376	nuclear
HSAGENE0065235	AP000350.4	protein_coding	protein-coding	5.49185e-06	9.32144e-05	2.37219	cytoplasmic
HSAGENE0026763	NA	lncRNA	Human-specific	5.50688e-06	9.33914e-05	-4.51861	nuclear
HSAGENE0087128	AL031777.2	protein_coding	protein-coding	5.60828e-06	9.49523e-05	2.47518	cytoplasmic
HSAGENE0087723	PSMG4	protein_coding	protein-coding	5.65098e-06	9.55737e-05	-2.57896	nuclear
HSAGENE0042228	C1QBP	protein_coding	protein-coding	5.66297e-06	9.56386e-05	2.86087	cytoplasmic
HSAGENE0037838	CALB2	protein_coding	protein-coding	5.66865e-06	9.56549e-05	3.2884	cytoplasmic
HSAGENE0042817	PLEKHM1P1	transcribed_unprocessed_pseudogene	pseudogene	5.67454e-06	9.56747e-05	-2.87525	nuclear
HSAGENE0043279	BTBD17	protein_coding	protein-coding	5.72903e-06	9.64209e-05	3.45182	cytoplasmic
HSAGENE0061378	SCAND1	protein_coding	protein-coding	5.74689e-06	9.64209e-05	3.00985	cytoplasmic
HSAGENE0053068	EEF1A1P12	processed_pseudogene	pseudogene	5.74835e-06	9.64209e-05	3.50893	cytoplasmic
HSAGENE0097101	DENND3	protein_coding	protein-coding	5.75207e-06	9.64209e-05	-2.43246	nuclear
HSAGENE0060134	COX5B	protein_coding	protein-coding	5.76768e-06	9.66027e-05	3.61447	cytoplasmic
HSAGENE0093488	RPL32P18	processed_pseudogene	pseudogene	5.77794e-06	9.66947e-05	4.61656	cytoplasmic
HSAGENE0005108	H3-3A	protein_coding	protein-coding	5.79874e-06	9.68901e-05	2.61179	cytoplasmic
HSAGENE0105908	SSR4	protein_coding	protein-coding	5.80929e-06	9.69792e-05	2.5464	cytoplasmic
HSAGENE0023598	NA	lncRNA	Human-specific	5.87395e-06	9.78976e-05	-3.94053	nuclear
HSAGENE0061502	VSTM2L	protein_coding	protein-coding	5.88073e-06	9.793e-05	2.60134	cytoplasmic
HSAGENE0003486	KIAA1614-AS1	lncRNA	25 Mya	5.9127e-06	9.83011e-05	-3.23064	nuclear
HSAGENE0006438	IFI6	protein_coding	protein-coding	5.95085e-06	9.88187e-05	3.8056	cytoplasmic
HSAGENE0081358	RPL26P19	processed_pseudogene	pseudogene	5.98698e-06	9.89257e-05	3.99601	cytoplasmic
HSAGENE0023273	RPL14P1	processed_pseudogene	pseudogene	5.98929e-06	9.89257e-05	3.30965	cytoplasmic
HSAGENE0014465	TIMM8B	protein_coding	protein-coding	6.03885e-06	9.95822e-05	2.88114	cytoplasmic
HSAGENE0091066	ATP6V1F	protein_coding	protein-coding	6.04735e-06	9.96283e-05	3.21481	cytoplasmic
HSAGENE0035221	RPS15A	protein_coding	protein-coding	6.05148e-06	9.96283e-05	2.68882	cytoplasmic
HSAGENE0053701	YWHAZP2	processed_pseudogene	pseudogene	6.07754e-06	9.99762e-05	2.59043	cytoplasmic
HSAGENE0088136	FAM50B	protein_coding	protein-coding	6.08975e-06	0.000100061	3.25889	cytoplasmic
HSAGENE0040511	NA	protein_coding	protein-coding	6.09257e-06	0.000100061	-6.76428	nuclear
HSAGENE0105050	ZCCHC12	protein_coding	protein-coding	6.11324e-06	0.00010032	2.46284	cytoplasmic
HSAGENE0021471	EEF1A1P4	processed_pseudogene	pseudogene	6.12294e-06	0.000100397	3.26872	cytoplasmic
HSAGENE0028477	ZFHX2-AS1	lncRNA	90 Mya	6.16688e-06	0.000100955	-2.6312	nuclear
HSAGENE0021719	MRPS35	protein_coding	protein-coding	6.19696e-06	0.000101306	2.96496	cytoplasmic
HSAGENE0089536	C6orf163	protein_coding	protein-coding	6.19832e-06	0.000101306	-3.88276	nuclear
HSAGENE0070087	SDHAP2	transcribed_unprocessed_pseudogene	pseudogene	6.22066e-06	0.000101426	-2.89772	nuclear
HSAGENE0099826	AF117829.1	lncRNA	90 Mya	6.23711e-06	0.000101524	-2.69103	nuclear
HSAGENE0048985	NA	lncRNA	Human-specific	6.26145e-06	0.000101764	-3.71621	nuclear
HSAGENE0064278	NA	lncRNA	25 Mya	6.2877e-06	0.000102108	-9.27592	nuclear
HSAGENE0011043	TRDMT1	protein_coding	protein-coding	6.33828e-06	0.000102848	-2.73799	nuclear
HSAGENE0048747	ZNF493	protein_coding	protein-coding	6.37138e-06	0.000103302	-2.41052	nuclear
HSAGENE0029140	RPS29	protein_coding	protein-coding	6.39297e-06	0.000103569	2.45013	cytoplasmic
HSAGENE0005002	GTF2IP20	transcribed_unprocessed_pseudogene	pseudogene	6.41113e-06	0.000103781	-3.13962	nuclear
HSAGENE0005007	NA	lncRNA	90 Mya	6.42724e-06	0.000103958	-3.39875	nuclear
HSAGENE0102735	AL133410.1	lncRNA	90 Mya	6.50805e-06	0.000105014	-3.43354	nuclear
HSAGENE0090082	LAMTOR4	protein_coding	protein-coding	6.58256e-06	0.000106132	2.72631	cytoplasmic
HSAGENE0039620	USP32P1	transcribed_unprocessed_pseudogene	pseudogene	6.69013e-06	0.000107528	-3.11068	nuclear
HSAGENE0056193	RPL10P6	processed_pseudogene	pseudogene	6.69038e-06	0.000107528	2.96531	cytoplasmic
HSAGENE0022999	NABP2	protein_coding	protein-coding	6.74046e-06	0.000108162	2.83381	cytoplasmic
HSAGENE0007558	PRDX1	protein_coding	protein-coding	6.74754e-06	0.00010819	2.88447	cytoplasmic
HSAGENE0062546	MIR646HG	lncRNA	90 Mya	6.79977e-06	0.000108941	-3.03313	nuclear
HSAGENE0035716	RGS11	protein_coding	protein-coding	6.84846e-06	0.000109629	-2.54363	nuclear
HSAGENE0068380	DZIP1L	protein_coding	protein-coding	6.85349e-06	0.000109629	-3.34545	nuclear
HSAGENE0060532	AL117335.1	lncRNA	25 Mya	6.86529e-06	0.000109731	-4.36895	nuclear
HSAGENE0001828	PSMB4	protein_coding	protein-coding	6.87174e-06	0.000109748	2.38752	cytoplasmic
HSAGENE0035622	ARHGAP17	protein_coding	protein-coding	6.89121e-06	0.000109972	-2.40104	nuclear
HSAGENE0086978	GMDS-DT	lncRNA	90 Mya	6.96142e-06	0.000110918	-2.59472	nuclear
HSAGENE0036205	PRSS53	protein_coding	protein-coding	6.99477e-06	0.000111362	-3.96275	nuclear
HSAGENE0038887	AFG3L1P	transcribed_unitary_pseudogene	pseudogene	7.03266e-06	0.000111789	-2.61368	nuclear
HSAGENE0005255	AL139288.1	lncRNA	90 Mya	7.05149e-06	0.000112001	-4.3137	nuclear
HSAGENE0104756	BEX2	protein_coding	protein-coding	7.085e-06	0.000112357	2.52869	cytoplasmic
HSAGENE0020426	DYNLL1	protein_coding	protein-coding	7.11616e-06	0.000112611	2.36249	cytoplasmic
HSAGENE0051597	RPS9	protein_coding	protein-coding	7.11764e-06	0.000112611	3.77384	cytoplasmic
HSAGENE0001620	NBPF19	protein_coding	protein-coding	7.13129e-06	0.000112739	-3.03283	nuclear
HSAGENE0051333	ZNF350-AS1	lncRNA	25 Mya	7.16397e-06	0.000113167	-2.8837	nuclear
HSAGENE0100663	COL27A1	protein_coding	protein-coding	7.18033e-06	0.000113337	-2.71482	nuclear
HSAGENE0001457	HYDIN2	transcribed_unprocessed_pseudogene	pseudogene	7.19849e-06	0.000113527	-2.66006	nuclear
HSAGENE0087103	H2AC4	protein_coding	protein-coding	7.20353e-06	0.000113527	3.30296	cytoplasmic
HSAGENE0040996	TBC1D3L	protein_coding	protein-coding	7.21968e-06	0.000113693	-3.02236	nuclear
HSAGENE0010727	JAKMIP3	protein_coding	protein-coding	7.2918e-06	0.000114661	-2.35521	nuclear
HSAGENE0062779	NA	TUCP	other	7.29248e-06	0.000114661	-3.8986	nuclear
HSAGENE0004381	DDOST	protein_coding	protein-coding	7.3512e-06	0.000115406	2.39249	cytoplasmic
HSAGENE0017785	SNX32	protein_coding	protein-coding	7.37517e-06	0.000115693	-2.79766	nuclear
HSAGENE0012130	AGAP9	protein_coding	protein-coding	7.43235e-06	0.00011632	-2.84328	nuclear
HSAGENE0077325	AC105916.1	lncRNA	25 Mya	7.50461e-06	0.000117312	-3.22997	nuclear
HSAGENE0043678	NAA38	protein_coding	protein-coding	7.50732e-06	0.000117312	2.57085	cytoplasmic
HSAGENE0067937	MCM2	protein_coding	protein-coding	7.52419e-06	0.000117485	2.55519	cytoplasmic
HSAGENE0087202	H2BC11	protein_coding	protein-coding	7.53888e-06	0.000117624	2.93709	cytoplasmic
HSAGENE0007247	AL031985.2	processed_pseudogene	pseudogene	7.58516e-06	0.000118255	3.73454	cytoplasmic
HSAGENE0043052	ABCA5	protein_coding	protein-coding	7.60922e-06	0.00011847	-2.48896	nuclear
HSAGENE0008248	RPL22	protein_coding	protein-coding	7.61062e-06	0.00011847	2.64105	cytoplasmic
HSAGENE0101915	EXD3	protein_coding	protein-coding	7.64821e-06	0.000118872	-2.70835	nuclear
HSAGENE0087126	H4C4	protein_coding	protein-coding	7.65996e-06	0.000118964	3.15596	cytoplasmic
HSAGENE0067495	GAP43	protein_coding	protein-coding	7.6779e-06	0.000119151	2.58417	cytoplasmic
HSAGENE0058572	LINC01122	lncRNA	300 Mya	7.72168e-06	0.000119556	-2.66547	nuclear
HSAGENE0106266	EEF1B2P3	processed_pseudogene	pseudogene	7.76918e-06	0.000120019	4.15499	cytoplasmic
HSAGENE0049744	MRPL54	protein_coding	protein-coding	7.7729e-06	0.000120019	3.34866	cytoplasmic
HSAGENE0105076	SLC25A5	protein_coding	protein-coding	7.77522e-06	0.000120019	3.34734	cytoplasmic
HSAGENE0070338	HMGB1P5	transcribed_processed_pseudogene	pseudogene	7.81808e-06	0.000120517	2.45653	cytoplasmic
HSAGENE0069030	NA	lncRNA	90 Mya	7.85209e-06	0.000120517	-3.62251	nuclear
HSAGENE0087524	MRPS18B	protein_coding	protein-coding	7.86216e-06	0.000120517	3.23949	cytoplasmic
HSAGENE0031394	HERC2P2	transcribed_unprocessed_pseudogene	pseudogene	7.86688e-06	0.000120517	-2.66857	nuclear
HSAGENE0038945	CEROX1	lncRNA	25 Mya	7.87945e-06	0.000120548	-2.3526	nuclear
HSAGENE0087100	H4C1	protein_coding	protein-coding	7.88083e-06	0.000120548	2.91154	cytoplasmic
HSAGENE0001206	SCNN1D	protein_coding	protein-coding	7.91563e-06	0.000120989	-2.72557	nuclear
HSAGENE0075164	AC114728.1	processed_pseudogene	pseudogene	7.94246e-06	0.000121308	3.49668	cytoplasmic
HSAGENE0049803	AC011479.1	protein_coding	protein-coding	7.95275e-06	0.000121374	2.9835	cytoplasmic
HSAGENE0066165	AL031590.1	lncRNA	90 Mya	7.97098e-06	0.000121539	-3.61093	nuclear
HSAGENE0082026	RPL7P23	processed_pseudogene	pseudogene	7.99049e-06	0.00012161	3.84923	cytoplasmic
HSAGENE0009375	RPL7P9	processed_pseudogene	pseudogene	7.99223e-06	0.00012161	3.44571	cytoplasmic
HSAGENE0080191	PHYKPL	protein_coding	protein-coding	8.00751e-06	0.000121751	-3.13896	nuclear
HSAGENE0070960	ZNF852	protein_coding	protein-coding	8.05529e-06	0.000122386	-2.48968	nuclear
HSAGENE0091020	AC090114.3	unprocessed_pseudogene	pseudogene	8.11468e-06	0.000123179	-2.43475	nuclear
HSAGENE0018143	LTO1	protein_coding	protein-coding	8.11964e-06	0.000123179	-2.8473	nuclear
HSAGENE0071225	UQCRC1	protein_coding	protein-coding	8.20545e-06	0.000124388	2.27279	cytoplasmic
HSAGENE0107521	PGK1	protein_coding	protein-coding	8.21176e-06	0.000124391	2.49092	cytoplasmic
HSAGENE0061478	NNAT	protein_coding	protein-coding	8.2287e-06	0.00012451	3.37943	cytoplasmic
HSAGENE0059958	PROM2	protein_coding	protein-coding	8.2319e-06	0.00012451	-4.04324	nuclear
HSAGENE0042253	AC055839.2	protein_coding	protein-coding	8.27116e-06	0.00012496	2.57226	cytoplasmic
HSAGENE0033988	AC048382.2	lncRNA	Human-specific	8.27398e-06	0.00012496	-3.90595	nuclear
HSAGENE0005131	C1QA	protein_coding	protein-coding	8.28429e-06	0.000124989	4.84284	cytoplasmic
HSAGENE0004372	PINK1	protein_coding	protein-coding	8.2882e-06	0.000124989	2.68838	cytoplasmic
HSAGENE0017690	FAU	protein_coding	protein-coding	8.3182e-06	0.000125348	4.12407	cytoplasmic
HSAGENE0047662	AC008770.3	lncRNA	25 Mya	8.49911e-06	0.000127884	-3.38167	nuclear
HSAGENE0025927	NA	lncRNA	25 Mya	8.52116e-06	0.000128121	-5.35965	nuclear
HSAGENE0049784	ZFR2	protein_coding	protein-coding	8.55119e-06	0.000128298	-2.41794	nuclear
HSAGENE0084796	SNX3	protein_coding	protein-coding	8.55192e-06	0.000128298	2.44454	cytoplasmic
HSAGENE0079734	BASP1	protein_coding	protein-coding	8.59915e-06	0.000128911	2.59204	cytoplasmic
HSAGENE0050169	RPS19	protein_coding	protein-coding	8.61021e-06	0.000128981	3.80482	cytoplasmic
HSAGENE0066099	FAM227A	protein_coding	protein-coding	8.65999e-06	0.000129536	-2.68815	nuclear
HSAGENE0085449	NA	lncRNA	Human-specific	8.70713e-06	0.000130027	-5.92396	nuclear
HSAGENE0041035	PSMB3	protein_coding	protein-coding	8.71735e-06	0.000130027	3.29768	cytoplasmic
HSAGENE0087255	H3C10	protein_coding	protein-coding	8.78397e-06	0.000130715	2.83498	cytoplasmic
HSAGENE0021479	CACNA1C	protein_coding	protein-coding	8.80211e-06	0.000130889	-2.64637	nuclear
HSAGENE0048129	AC005943.1	protein_coding	protein-coding	8.82106e-06	0.000130979	2.6049	cytoplasmic
HSAGENE0030230	RPSAP3	transcribed_processed_pseudogene	pseudogene	8.89692e-06	0.000131816	3.07615	cytoplasmic
HSAGENE0081003	RPL37	protein_coding	protein-coding	8.93192e-06	0.000132093	2.52516	cytoplasmic
HSAGENE0024309	AC012085.1	processed_pseudogene	pseudogene	8.94169e-06	0.000132093	2.9793	cytoplasmic
HSAGENE0017584	STIP1	protein_coding	protein-coding	8.98703e-06	0.000132667	2.33023	cytoplasmic
HSAGENE0001814	PSMD4	protein_coding	protein-coding	9.01452e-06	0.000132976	2.30355	cytoplasmic
HSAGENE0105173	GLUD2	protein_coding	protein-coding	9.03862e-06	0.000133234	2.51911	cytoplasmic
HSAGENE0078451	VDAC1	protein_coding	protein-coding	9.13353e-06	0.000134329	2.32472	cytoplasmic
HSAGENE0043078	RNASEK-C17orf49	protein_coding	protein-coding	9.13936e-06	0.000134329	2.52959	cytoplasmic
HSAGENE0009622	NPM3	protein_coding	protein-coding	9.16349e-06	0.000134437	3.35191	cytoplasmic
HSAGENE0031282	HERC2P3	transcribed_unprocessed_pseudogene	pseudogene	9.17524e-06	0.000134437	-2.42624	nuclear
HSAGENE0035956	NA	lncRNA	Human-specific	9.17925e-06	0.000134437	-4.97612	nuclear
HSAGENE0029203	MAP4K5	protein_coding	protein-coding	9.1799e-06	0.000134437	-2.27008	nuclear
HSAGENE0107361	RPS4X	protein_coding	protein-coding	9.19332e-06	0.000134504	3.45698	cytoplasmic
HSAGENE0087272	H2AC17	protein_coding	protein-coding	9.20435e-06	0.000134504	3.04436	cytoplasmic
HSAGENE0024360	NDUFA12	protein_coding	protein-coding	9.27524e-06	0.000135442	2.847	cytoplasmic
HSAGENE0105550	OFD1	protein_coding	protein-coding	9.40013e-06	0.000136774	-2.4483	nuclear
HSAGENE0066359	SNU13	protein_coding	protein-coding	9.43182e-06	0.000136986	2.53211	cytoplasmic
HSAGENE0054682	PXDN	protein_coding	protein-coding	9.46885e-06	0.00013738	-2.42147	nuclear
HSAGENE0091957	NA	lncRNA	Human-specific	9.48982e-06	0.000137533	-4.88865	nuclear
HSAGENE0096808	TRMT9B	protein_coding	protein-coding	9.49301e-06	0.000137533	-2.25328	nuclear
HSAGENE0042104	LUC7L3	protein_coding	protein-coding	9.50467e-06	0.000137604	-2.5585	nuclear
HSAGENE0079203	RPS14	protein_coding	protein-coding	9.54004e-06	0.000137919	3.70056	cytoplasmic
HSAGENE0090963	ARF5	protein_coding	protein-coding	9.6195e-06	0.00013874	2.46866	cytoplasmic
HSAGENE0107267	PDZD11	protein_coding	protein-coding	9.62896e-06	0.00013874	3.04905	cytoplasmic
HSAGENE0090768	CTTNBP2	protein_coding	protein-coding	9.63103e-06	0.00013874	-2.27688	nuclear
HSAGENE0087205	H4C9	protein_coding	protein-coding	9.66208e-06	0.000138908	3.22168	cytoplasmic
HSAGENE0069685	EEF1A1P8	processed_pseudogene	pseudogene	9.67444e-06	0.000138908	3.87038	cytoplasmic
HSAGENE0071212	TMA7	protein_coding	protein-coding	9.67702e-06	0.000138908	2.89538	cytoplasmic
HSAGENE0094937	TRIM73	protein_coding	protein-coding	9.68248e-06	0.000138908	-3.10664	nuclear
HSAGENE0070771	EEF1A1P24	processed_pseudogene	pseudogene	9.6838e-06	0.000138908	3.37566	cytoplasmic
HSAGENE0042149	NME1-NME2	protein_coding	protein-coding	9.70863e-06	0.000139078	3.65313	cytoplasmic
HSAGENE0054592	PLA2R1	protein_coding	protein-coding	9.72985e-06	0.000139274	-2.851	nuclear
HSAGENE0070086	MUC20-OT1	lncRNA	25 Mya	9.73758e-06	0.000139286	-2.99127	nuclear
HSAGENE0094938	NSUN5P1	transcribed_unprocessed_pseudogene	pseudogene	9.77873e-06	0.000139776	-2.50909	nuclear
HSAGENE0091039	AC018638.2	processed_pseudogene	pseudogene	9.79479e-06	0.000139907	-3.97257	nuclear
HSAGENE0017792	CCDC85B	protein_coding	protein-coding	9.80201e-06	0.000139911	2.99685	cytoplasmic
HSAGENE0022995	MYL6B	protein_coding	protein-coding	9.8394e-06	0.000140185	2.41871	cytoplasmic
HSAGENE0022733	CSAD	protein_coding	protein-coding	9.86252e-06	0.00014038	-3.12769	nuclear
HSAGENE0055862	KRT8P15	processed_pseudogene	pseudogene	9.88582e-06	0.000140613	-4.74108	nuclear
HSAGENE0037553	THAP11	protein_coding	protein-coding	9.91953e-06	0.000140994	3.02073	cytoplasmic
HSAGENE0018884	EED	protein_coding	protein-coding	9.93935e-06	0.000141176	-2.61029	nuclear
HSAGENE0064935	HIC2	protein_coding	protein-coding	9.99754e-06	0.000141903	-2.59339	nuclear
HSAGENE0018836	POLR2L	protein_coding	protein-coding	1.00358e-05	0.000142348	2.67994	cytoplasmic
HSAGENE0011365	ANKRD26	protein_coding	protein-coding	1.00528e-05	0.000142488	-2.33468	nuclear
HSAGENE0024000	FAM66C	lncRNA	25 Mya	1.00856e-05	0.000142853	-2.43567	nuclear
HSAGENE0049123	NA	lncRNA	Human-specific	1.01902e-05	0.000143833	-4.64635	nuclear
HSAGENE0088024	STK38	protein_coding	protein-coding	1.02141e-05	0.00014407	-2.38245	nuclear
HSAGENE0001971	S100A6	protein_coding	protein-coding	1.02314e-05	0.000144166	3.75932	cytoplasmic
HSAGENE0026217	ATP7B	protein_coding	protein-coding	1.02496e-05	0.00014427	-2.41046	nuclear
HSAGENE0097216	LY6H	protein_coding	protein-coding	1.02782e-05	0.000144572	2.45452	cytoplasmic
HSAGENE0068052	H1-10	protein_coding	protein-coding	1.03178e-05	0.000145005	3.13971	cytoplasmic
HSAGENE0025332	CENPJ	protein_coding	protein-coding	1.03233e-05	0.000145005	-2.42427	nuclear
HSAGENE0016668	PSMC3	protein_coding	protein-coding	1.03386e-05	0.000145119	2.27509	cytoplasmic
HSAGENE0054883	RPS15P4	processed_pseudogene	pseudogene	1.04241e-05	0.000146149	3.33862	cytoplasmic
HSAGENE0089347	GAPDHP63	processed_pseudogene	pseudogene	1.04263e-05	0.000146149	3.99303	cytoplasmic
HSAGENE0006984	SH3D21	protein_coding	protein-coding	1.04644e-05	0.000146582	-2.60053	nuclear
HSAGENE0062631	PSMA7	protein_coding	protein-coding	1.04842e-05	0.000146758	2.22944	cytoplasmic
HSAGENE0068203	TMEM108	protein_coding	protein-coding	1.05018e-05	0.000146801	-2.39848	nuclear
HSAGENE0100864	NDUFA8	protein_coding	protein-coding	1.05618e-05	0.000147288	3.31463	cytoplasmic
HSAGENE0040287	RPS7P1	processed_pseudogene	pseudogene	1.05658e-05	0.000147288	3.46437	cytoplasmic
HSAGENE0052436	PLPPR3	protein_coding	protein-coding	1.05684e-05	0.000147288	2.37899	cytoplasmic
HSAGENE0084583	GRIK2	protein_coding	protein-coding	1.0573e-05	0.000147288	-2.45238	nuclear
HSAGENE0012044	AGAP4	protein_coding	protein-coding	1.05891e-05	0.000147402	-2.70706	nuclear
HSAGENE0065679	SFI1	protein_coding	protein-coding	1.05956e-05	0.000147402	-2.25569	nuclear
HSAGENE0095288	GRM3-AS1	lncRNA	25 Mya	1.06383e-05	0.000147894	-3.99518	nuclear
HSAGENE0049820	RYR1	protein_coding	protein-coding	1.06542e-05	0.000148013	-2.88454	nuclear
HSAGENE0043360	SUMO2	protein_coding	protein-coding	1.06978e-05	0.000148517	2.59667	cytoplasmic
HSAGENE0006450	STX12	protein_coding	protein-coding	1.07261e-05	0.000148807	2.26294	cytoplasmic
HSAGENE0087620	ATP6V1G2	protein_coding	protein-coding	1.07759e-05	0.000149393	2.22388	cytoplasmic
HSAGENE0006036	AL591848.3	lncRNA	Human-specific	1.07841e-05	0.000149393	-3.01622	nuclear
HSAGENE0079046	EEF1A1P13	processed_pseudogene	pseudogene	1.07903e-05	0.000149393	3.28023	cytoplasmic
HSAGENE0021212	FBRSL1	protein_coding	protein-coding	1.08192e-05	0.00014969	-2.31668	nuclear
HSAGENE0082481	POU5F2	protein_coding	protein-coding	1.08311e-05	0.000149691	-4.18271	nuclear
HSAGENE0023832	AC107032.1	processed_pseudogene	pseudogene	1.08384e-05	0.000149691	3.20414	cytoplasmic
HSAGENE0000472	C1orf159	protein_coding	protein-coding	1.08414e-05	0.000149691	-2.42298	nuclear
HSAGENE0037288	RPS27AP16	transcribed_processed_pseudogene	pseudogene	1.08768e-05	0.000150078	3.32838	cytoplasmic
HSAGENE0087108	H1-2	protein_coding	protein-coding	1.09148e-05	0.0001505	3.20847	cytoplasmic
HSAGENE0104490	ANKS6	protein_coding	protein-coding	1.09322e-05	0.000150557	-2.76081	nuclear
HSAGENE0102760	RECK	protein_coding	protein-coding	1.09338e-05	0.000150557	-2.6706	nuclear
HSAGENE0080336	NDUFS6	protein_coding	protein-coding	1.09809e-05	0.000151103	2.7306	cytoplasmic
HSAGENE0022296	HDAC7	protein_coding	protein-coding	1.10806e-05	0.000152268	-2.37567	nuclear
HSAGENE0105413	GPX1P1	processed_pseudogene	pseudogene	1.1119e-05	0.000152693	3.80058	cytoplasmic
HSAGENE0039940	USP32P3	transcribed_unprocessed_pseudogene	pseudogene	1.11773e-05	0.000153286	-2.86341	nuclear
HSAGENE0090215	FIS1	protein_coding	protein-coding	1.12515e-05	0.000154198	2.48806	cytoplasmic
HSAGENE0032109	NA	TUCP	other	1.13311e-05	0.00015508	-2.88487	nuclear
HSAGENE0001090	PHGDH	protein_coding	protein-coding	1.14065e-05	0.000156007	2.49206	cytoplasmic
HSAGENE0001616	AC242842.3	protein_coding	protein-coding	1.14345e-05	0.000156185	-2.88295	nuclear
HSAGENE0045354	ATP5F1A	protein_coding	protein-coding	1.14671e-05	0.000156519	2.66693	cytoplasmic
HSAGENE0062661	RPS21	protein_coding	protein-coding	1.1481e-05	0.000156594	3.70032	cytoplasmic
HSAGENE0098957	ERICH1	protein_coding	protein-coding	1.14906e-05	0.000156594	-2.56697	nuclear
HSAGENE0058699	RPSAP26	processed_pseudogene	pseudogene	1.14957e-05	0.000156594	2.53271	cytoplasmic
HSAGENE0020737	CCDC92	protein_coding	protein-coding	1.15449e-05	0.000157158	-2.33618	nuclear
HSAGENE0017560	AP000721.1	protein_coding	protein-coding	1.16225e-05	0.000158109	2.40077	cytoplasmic
HSAGENE0025830	AL590064.1	lncRNA	25 Mya	1.16361e-05	0.000158128	-3.0263	nuclear
HSAGENE0013120	ATP5F1C	protein_coding	protein-coding	1.16995e-05	0.000158811	2.21829	cytoplasmic
HSAGENE0037470	HSF4	protein_coding	protein-coding	1.17055e-05	0.000158811	-2.7212	nuclear
HSAGENE0073439	AC093591.1	processed_pseudogene	pseudogene	1.17353e-05	0.000159109	3.76211	cytoplasmic
HSAGENE0048189	EPS15L1	protein_coding	protein-coding	1.17747e-05	0.000159536	-2.21908	nuclear
HSAGENE0013616	SRP9P1	processed_pseudogene	pseudogene	1.18743e-05	0.000160671	3.00998	cytoplasmic
HSAGENE0033885	RPS17	protein_coding	protein-coding	1.20364e-05	0.000162756	2.81308	cytoplasmic
HSAGENE0107625	EEF1A1P29	processed_pseudogene	pseudogene	1.21361e-05	0.000163995	3.66017	cytoplasmic
HSAGENE0033474	ARID3B	protein_coding	protein-coding	1.22334e-05	0.00016509	-2.66667	nuclear
HSAGENE0042792	CEP95	protein_coding	protein-coding	1.22524e-05	0.000165236	-2.33161	nuclear
HSAGENE0002032	RPS27	protein_coding	protein-coding	1.22712e-05	0.000165291	3.25976	cytoplasmic
HSAGENE0005775	FMN2	protein_coding	protein-coding	1.22813e-05	0.000165296	-2.16123	nuclear
HSAGENE0037401	BEAN1-AS1	lncRNA	25 Mya	1.2415e-05	0.000166763	-4.37924	nuclear
HSAGENE0043692	USP36	protein_coding	protein-coding	1.24461e-05	0.000167071	-2.34077	nuclear
HSAGENE0050613	AC006262.1	lncRNA	25 Mya	1.27028e-05	0.000169954	-3.48661	nuclear
HSAGENE0035873	TUFM	protein_coding	protein-coding	1.2752e-05	0.0001705	2.43723	cytoplasmic
HSAGENE0088366	RPL24P4	processed_pseudogene	pseudogene	1.27729e-05	0.000170667	4.12777	cytoplasmic
HSAGENE0087102	H3C2	protein_coding	protein-coding	1.28271e-05	0.000171278	2.53809	cytoplasmic
HSAGENE0086036	RPL32P16	processed_pseudogene	pseudogene	1.29515e-05	0.000172733	4.08506	cytoplasmic
HSAGENE0086116	AL590867.2	processed_pseudogene	pseudogene	1.29531e-05	0.000172733	3.30909	cytoplasmic
HSAGENE0018841	STK33	protein_coding	protein-coding	1.30782e-05	0.000174173	-2.7915	nuclear
HSAGENE0054421	RPRM	protein_coding	protein-coding	1.30965e-05	0.000174303	2.45792	cytoplasmic
HSAGENE0031586	RPL41P2	processed_pseudogene	pseudogene	1.31652e-05	0.000175101	3.83485	cytoplasmic
HSAGENE0048962	RPSAP58	processed_pseudogene	pseudogene	1.31927e-05	0.000175352	2.88806	cytoplasmic
HSAGENE0020838	AC122688.3	TEC	Human-specific	1.32468e-05	0.000175956	-5.06832	nuclear
HSAGENE0044665	THOC1	protein_coding	protein-coding	1.33071e-05	0.000176641	-2.49649	nuclear
HSAGENE0038104	TERF2IP	protein_coding	protein-coding	1.33274e-05	0.000176796	2.29005	cytoplasmic
HSAGENE0032601	EEF1A1P22	processed_pseudogene	pseudogene	1.33615e-05	0.000177132	3.41202	cytoplasmic
HSAGENE0107518	COX7B	protein_coding	protein-coding	1.33738e-05	0.000177179	2.42813	cytoplasmic
HSAGENE0041693	AC091132.5	lncRNA	Human-specific	1.33901e-05	0.000177279	-3.48942	nuclear
HSAGENE0022476	TMBIM6	protein_coding	protein-coding	1.34546e-05	0.000178016	2.58435	cytoplasmic
HSAGENE0045183	AC009899.1	lncRNA	300 Mya	1.35435e-05	0.000178285	-3.6566	nuclear
HSAGENE0012157	NA	TUCP	other	1.35887e-05	0.00017851	-4.68518	nuclear
HSAGENE0037543	RANBP10	protein_coding	protein-coding	1.36106e-05	0.000178682	-2.23399	nuclear
HSAGENE0071753	PXK	protein_coding	protein-coding	1.37233e-05	0.000179559	-2.38062	nuclear
HSAGENE0067367	TAGLN3	protein_coding	protein-coding	1.37482e-05	0.000179559	2.24547	cytoplasmic
HSAGENE0104877	PSMD10	protein_coding	protein-coding	1.37797e-05	0.000179739	2.88916	cytoplasmic
HSAGENE0041864	CBX1	protein_coding	protein-coding	1.38025e-05	0.000179921	2.2785	cytoplasmic
HSAGENE0036627	HMOX2	protein_coding	protein-coding	1.38774e-05	0.00018078	2.28128	cytoplasmic
HSAGENE0009038	ENO1	protein_coding	protein-coding	1.38967e-05	0.000180915	2.63242	cytoplasmic
HSAGENE0087806	PFDN6	protein_coding	protein-coding	1.39773e-05	0.000181499	3.89815	cytoplasmic
HSAGENE0006661	FABP3	protein_coding	protein-coding	1.40338e-05	0.000182116	2.92733	cytoplasmic
HSAGENE0094471	NA	lncRNA	uncertain	1.40843e-05	0.000182654	-3.63449	nuclear
HSAGENE0049563	POLR2I	protein_coding	protein-coding	1.41227e-05	0.000182919	3.69711	cytoplasmic
HSAGENE0067753	CCDC14	protein_coding	protein-coding	1.42299e-05	0.00018419	-2.23377	nuclear
HSAGENE0103309	ANKRD20A4P	protein_coding	protein-coding	1.42528e-05	0.000184306	-2.7285	nuclear
HSAGENE0106249	RPS26P58	processed_pseudogene	pseudogene	1.42571e-05	0.000184306	2.89697	cytoplasmic
HSAGENE0001288	CCNL2	protein_coding	protein-coding	1.43339e-05	0.000184476	-2.70817	nuclear
HSAGENE0021067	STX2	protein_coding	protein-coding	1.44144e-05	0.000185394	-2.31397	nuclear
HSAGENE0058278	AC079250.1	processed_pseudogene	pseudogene	1.44412e-05	0.000185622	3.89963	cytoplasmic
HSAGENE0070090	MUC20	protein_coding	protein-coding	1.46013e-05	0.000187324	-3.82135	nuclear
HSAGENE0030881	RPL3P4	processed_pseudogene	pseudogene	1.46398e-05	0.000187611	3.01689	cytoplasmic
HSAGENE0024709	ARGLU1	protein_coding	protein-coding	1.46515e-05	0.000187611	-2.2488	nuclear
HSAGENE0008314	ALG6	protein_coding	protein-coding	1.47262e-05	0.000188449	-2.75403	nuclear
HSAGENE0106521	ATP6AP2	protein_coding	protein-coding	1.47643e-05	0.000188769	2.20384	cytoplasmic
HSAGENE0040923	AC027796.4	lncRNA	25 Mya	1.47698e-05	0.000188769	-4.44867	nuclear
HSAGENE0024016	ALG1L10P	unprocessed_pseudogene	pseudogene	1.48131e-05	0.000189203	-3.05697	nuclear
HSAGENE0062458	STX16-NPEPL1	protein_coding	protein-coding	1.48286e-05	0.000189281	-2.38694	nuclear
HSAGENE0086657	AFDN-DT	lncRNA	90 Mya	1.48575e-05	0.000189531	-2.69812	nuclear
HSAGENE0041983	PHB	protein_coding	protein-coding	1.4881e-05	0.000189711	2.29556	cytoplasmic
HSAGENE0033302	HMGB1P6	processed_pseudogene	pseudogene	1.49024e-05	0.000189865	2.62873	cytoplasmic
HSAGENE0090212	ZNHIT1	protein_coding	protein-coding	1.4913e-05	0.000189881	2.2966	cytoplasmic
HSAGENE0000460	NDUFA4P1	processed_pseudogene	pseudogene	1.49396e-05	0.000189919	4.08604	cytoplasmic
HSAGENE0022976	RPS26	protein_coding	protein-coding	1.49516e-05	0.000189919	2.7103	cytoplasmic
HSAGENE0032487	TRPM7	protein_coding	protein-coding	1.49535e-05	0.000189919	-2.19686	nuclear
HSAGENE0079615	AC026403.1	processed_pseudogene	pseudogene	1.49695e-05	0.000190004	3.90939	cytoplasmic
HSAGENE0038000	NPIPB15	protein_coding	protein-coding	1.49918e-05	0.000190168	-3.47828	nuclear
HSAGENE0010799	NA	protein_coding	protein-coding	1.50566e-05	0.000190871	-3.90044	nuclear
HSAGENE0087204	H2BC12	protein_coding	protein-coding	1.51162e-05	0.000191506	2.91256	cytoplasmic
HSAGENE0087122	H2BC5	protein_coding	protein-coding	1.51362e-05	0.000191521	2.28107	cytoplasmic
HSAGENE0017784	CFL1	protein_coding	protein-coding	1.51604e-05	0.000191707	3.17415	cytoplasmic
HSAGENE0080037	CLTB	protein_coding	protein-coding	1.52532e-05	0.00019276	2.44464	cytoplasmic
HSAGENE0077044	TRMT44	protein_coding	protein-coding	1.53348e-05	0.000193671	-2.49176	nuclear
HSAGENE0107040	MAGED2	protein_coding	protein-coding	1.54452e-05	0.000194712	2.46829	cytoplasmic
HSAGENE0038361	MLYCD	protein_coding	protein-coding	1.5446e-05	0.000194712	-2.23611	nuclear
HSAGENE0060453	DSTN	protein_coding	protein-coding	1.56326e-05	0.000196941	2.35976	cytoplasmic
HSAGENE0043045	ABCA9	protein_coding	protein-coding	1.56886e-05	0.000197525	-3.40698	nuclear
HSAGENE0082446	PLEKHG4B	protein_coding	protein-coding	1.57474e-05	0.000197665	-2.28956	nuclear
HSAGENE0101905	TUBB4B	protein_coding	protein-coding	1.5766e-05	0.000197763	2.71063	cytoplasmic
HSAGENE0026198	WDFY2	protein_coding	protein-coding	1.58241e-05	0.000198368	-2.1938	nuclear
HSAGENE0087968	RPL10A	protein_coding	protein-coding	1.58596e-05	0.000198691	2.83225	cytoplasmic
HSAGENE0092678	TRA2A	protein_coding	protein-coding	1.58887e-05	0.000198933	-2.39378	nuclear
HSAGENE0043268	RPL38	protein_coding	protein-coding	1.59232e-05	0.000199187	3.49585	cytoplasmic
HSAGENE0033007	AC090543.2	processed_pseudogene	pseudogene	1.60333e-05	0.000200371	2.71861	cytoplasmic
HSAGENE0048463	DDX49	protein_coding	protein-coding	1.61138e-05	0.000201254	2.24822	cytoplasmic
HSAGENE0090336	NA	TUCP	other	1.6149e-05	0.000201569	-5.14704	nuclear
HSAGENE0051393	ZNF528	protein_coding	protein-coding	1.62475e-05	0.000202674	-2.19426	nuclear
HSAGENE0029504	GPR135	protein_coding	protein-coding	1.65413e-05	0.000205833	-2.63772	nuclear
HSAGENE0082470	AC106818.1	TEC	300 Mya	1.65902e-05	0.000206315	-3.62219	nuclear
HSAGENE0053744	LIMS2	protein_coding	protein-coding	1.66698e-05	0.000207177	-2.85314	nuclear
HSAGENE0061316	EIF6	protein_coding	protein-coding	1.66913e-05	0.000207318	2.23315	cytoplasmic
HSAGENE0028624	BNIP3P1	transcribed_processed_pseudogene	pseudogene	1.67237e-05	0.000207593	2.96882	cytoplasmic
HSAGENE0033926	AC024270.4	lncRNA	25 Mya	1.67674e-05	0.000208008	-3.66832	nuclear
HSAGENE0050932	FTL	protein_coding	protein-coding	1.67783e-05	0.000208016	3.28545	cytoplasmic
HSAGENE0095661	ATP5MF-PTCD1	protein_coding	protein-coding	1.67991e-05	0.000208147	2.29555	cytoplasmic
HSAGENE0012305	PCDH15	protein_coding	protein-coding	1.6821e-05	0.000208184	-2.15329	nuclear
HSAGENE0070803	RPL14	protein_coding	protein-coding	1.68227e-05	0.000208184	2.71211	cytoplasmic
HSAGENE0068618	GRIP2	protein_coding	protein-coding	1.68568e-05	0.000208479	-2.11528	nuclear
HSAGENE0042392	SUPT4H1	protein_coding	protein-coding	1.68856e-05	0.000208709	2.4243	cytoplasmic
HSAGENE0039622	AC098850.4	lncRNA	90 Mya	1.69619e-05	0.000209397	-2.84265	nuclear
HSAGENE0036934	RBFOX1	protein_coding	protein-coding	1.70541e-05	0.000210278	-2.79292	nuclear
HSAGENE0013842	PGAM1	protein_coding	protein-coding	1.70704e-05	0.000210352	2.64944	cytoplasmic
HSAGENE0056869	USP40	protein_coding	protein-coding	1.70839e-05	0.00021039	-2.31098	nuclear
HSAGENE0059319	GCFC2	protein_coding	protein-coding	1.70945e-05	0.000210393	-2.53184	nuclear
HSAGENE0052433	FBN3	protein_coding	protein-coding	1.71219e-05	0.000210603	-2.31004	nuclear
HSAGENE0087658	DDAH2	protein_coding	protein-coding	1.71585e-05	0.000210924	2.27205	cytoplasmic
HSAGENE0051182	C19orf48	transcribed_unitary_pseudogene	pseudogene	1.73028e-05	0.000212536	-2.14642	nuclear
HSAGENE0107367	HDAC8	protein_coding	protein-coding	1.73105e-05	0.000212536	-2.47654	nuclear
HSAGENE0008929	DDAH1	protein_coding	protein-coding	1.73765e-05	0.000213217	2.2516	cytoplasmic
HSAGENE0060820	NINL	protein_coding	protein-coding	1.74085e-05	0.000213429	-2.12567	nuclear
HSAGENE0087049	PPIAP29	processed_pseudogene	pseudogene	1.74148e-05	0.000213429	2.83957	cytoplasmic
HSAGENE0090305	NA	lncRNA	Human-specific	1.74687e-05	0.00021396	-2.85506	nuclear
HSAGENE0044225	AC025518.1	processed_pseudogene	pseudogene	1.75713e-05	0.000214962	3.15924	cytoplasmic
HSAGENE0039586	UBB	protein_coding	protein-coding	1.75717e-05	0.000214962	3.499	cytoplasmic
HSAGENE0047804	TRIR	protein_coding	protein-coding	1.76232e-05	0.000215463	2.34465	cytoplasmic
HSAGENE0075959	AC092597.1	processed_pseudogene	pseudogene	1.7713e-05	0.000216169	3.29667	cytoplasmic
HSAGENE0047847	GADD45GIP1	protein_coding	protein-coding	1.77504e-05	0.000216493	2.85649	cytoplasmic
HSAGENE0103691	RPSAP9	processed_pseudogene	pseudogene	1.77609e-05	0.000216493	2.54727	cytoplasmic
HSAGENE0037447	CIAO2B	protein_coding	protein-coding	1.7835e-05	0.000217266	2.62535	cytoplasmic
HSAGENE0058478	CLHC1	protein_coding	protein-coding	1.7852e-05	0.000217342	-2.64317	nuclear
HSAGENE0064610	CECR2	protein_coding	protein-coding	1.7961e-05	0.000218538	-2.46357	nuclear
HSAGENE0090552	RPL7P32	processed_pseudogene	pseudogene	1.80182e-05	0.000219102	3.15871	cytoplasmic
HSAGENE0104658	HNRNPH2	protein_coding	protein-coding	1.80573e-05	0.000219446	2.34398	cytoplasmic
HSAGENE0000387	PGD	protein_coding	protein-coding	1.81713e-05	0.000220567	2.23252	cytoplasmic
HSAGENE0082463	NR2F1-AS1	lncRNA	300 Mya	1.82646e-05	0.000221568	-2.43128	nuclear
HSAGENE0096675	NDUFB9	protein_coding	protein-coding	1.83095e-05	0.000221874	2.18924	cytoplasmic
HSAGENE0085080	TSPYL1	protein_coding	protein-coding	1.83161e-05	0.000221874	2.60754	cytoplasmic
HSAGENE0032968	PPIB	protein_coding	protein-coding	1.83226e-05	0.000221874	3.14707	cytoplasmic
HSAGENE0051408	ZNF83	protein_coding	protein-coding	1.84462e-05	0.000223237	-2.36949	nuclear
HSAGENE0017103	SELENOH	protein_coding	protein-coding	1.84592e-05	0.000223261	2.19221	cytoplasmic
HSAGENE0107064	MAGEH1	protein_coding	protein-coding	1.84986e-05	0.000223471	2.93647	cytoplasmic
HSAGENE0103108	SPATA6L	protein_coding	protein-coding	1.86059e-05	0.000224488	-2.75007	nuclear
HSAGENE0021077	RAN	protein_coding	protein-coding	1.86204e-05	0.000224488	2.32294	cytoplasmic
HSAGENE0094461	AC006001.2	lncRNA	25 Mya	1.86382e-05	0.000224488	-3.49603	nuclear
HSAGENE0000317	RPSAP19	processed_pseudogene	pseudogene	1.86671e-05	0.000224703	2.59974	cytoplasmic
HSAGENE0066032	EIF3L	protein_coding	protein-coding	1.88777e-05	0.000226983	2.62376	cytoplasmic
HSAGENE0000745	MOV10	protein_coding	protein-coding	1.88829e-05	0.000226983	-2.40772	nuclear
HSAGENE0005273	DUSP5P1	processed_pseudogene	pseudogene	1.88901e-05	0.000226983	-3.41268	nuclear
HSAGENE0052228	ALKBH7	protein_coding	protein-coding	1.89501e-05	0.000227569	2.8789	cytoplasmic
HSAGENE0012914	CFAP70	protein_coding	protein-coding	1.90272e-05	0.00022809	-3.2533	nuclear
HSAGENE0044861	AQP4	protein_coding	protein-coding	1.91057e-05	0.000228626	2.46865	cytoplasmic
HSAGENE0090111	STAG3L5P	transcribed_unprocessed_pseudogene	pseudogene	1.92316e-05	0.000229861	-3.00425	nuclear
HSAGENE0045995	ENOSF1	protein_coding	protein-coding	1.92659e-05	0.000230136	-2.78011	nuclear
HSAGENE0043077	RNASEK	protein_coding	protein-coding	1.92808e-05	0.000230177	2.47476	cytoplasmic
HSAGENE0015176	CDON	protein_coding	protein-coding	1.93136e-05	0.000230434	-2.12141	nuclear
HSAGENE0005090	TMEM63A	protein_coding	protein-coding	1.93524e-05	0.000230725	-2.31249	nuclear
HSAGENE0071871	ATXN7	protein_coding	protein-coding	1.93607e-05	0.000230725	-2.24413	nuclear
HSAGENE0037819	HYDIN	protein_coding	protein-coding	1.94095e-05	0.000231164	-2.41236	nuclear
HSAGENE0097407	RPL8	protein_coding	protein-coding	1.94204e-05	0.000231164	4.00781	cytoplasmic
HSAGENE0049480	TMEM147	protein_coding	protein-coding	1.94378e-05	0.000231235	2.64905	cytoplasmic
HSAGENE0074000	RPS3A	protein_coding	protein-coding	1.95013e-05	0.000231856	2.46977	cytoplasmic
HSAGENE0073256	GTF2IP12	transcribed_unprocessed_pseudogene	pseudogene	1.95336e-05	0.000232103	-2.9155	nuclear
HSAGENE0078338	RAPGEF6	protein_coding	protein-coding	1.95606e-05	0.000232152	-2.26187	nuclear
HSAGENE0051128	EMC10	protein_coding	protein-coding	1.95874e-05	0.000232334	2.16566	cytoplasmic
HSAGENE0041935	ATP5MC1	protein_coding	protein-coding	1.96609e-05	0.00023307	2.36664	cytoplasmic
HSAGENE0069705	VWA5B2	protein_coding	protein-coding	1.96972e-05	0.000233363	-2.36279	nuclear
HSAGENE0012924	NA	TUCP	other	1.97652e-05	0.000234032	-3.5179	nuclear
HSAGENE0091259	AC008038.1	processed_pseudogene	pseudogene	1.97956e-05	0.000234255	3.4466	cytoplasmic
HSAGENE0001383	LINC01145	transcribed_unprocessed_pseudogene	pseudogene	1.98165e-05	0.000234366	-2.18831	nuclear
HSAGENE0098010	SARAF	protein_coding	protein-coding	1.99084e-05	0.000235316	2.67303	cytoplasmic
HSAGENE0009043	PKN2	protein_coding	protein-coding	1.99419e-05	0.000235575	-2.12041	nuclear
HSAGENE0090847	RPS26P31	processed_pseudogene	pseudogene	2.00314e-05	0.000236494	3.03899	cytoplasmic
HSAGENE0048172	FAM32A	protein_coding	protein-coding	2.01203e-05	0.000237311	2.39888	cytoplasmic
HSAGENE0077145	PKD2	protein_coding	protein-coding	2.0124e-05	0.000237311	-2.12531	nuclear
HSAGENE0101771	SNAPC4	protein_coding	protein-coding	2.01551e-05	0.00023754	-2.14127	nuclear
HSAGENE0107171	LAS1L	protein_coding	protein-coding	2.01975e-05	0.000237901	-2.35761	nuclear
HSAGENE0103464	ANKRD20A1	protein_coding	protein-coding	2.03814e-05	0.000239804	-2.58821	nuclear
HSAGENE0087261	H2BC15	protein_coding	protein-coding	2.04021e-05	0.000239804	2.49915	cytoplasmic
HSAGENE0022649	NR4A1	protein_coding	protein-coding	2.04064e-05	0.000239804	-2.60842	nuclear
HSAGENE0059187	db_XLOC_017185	lncRNA	90 Mya	2.0443e-05	0.000239957	-3.50432	nuclear
HSAGENE0088380	MEA1	protein_coding	protein-coding	2.05135e-05	0.000240506	2.61983	cytoplasmic
HSAGENE0029898	RPL7AP6	processed_pseudogene	pseudogene	2.06247e-05	0.000241589	3.23817	cytoplasmic
HSAGENE0104405	MFSD14C	transcribed_unprocessed_pseudogene	pseudogene	2.06297e-05	0.000241589	-2.10523	nuclear
HSAGENE0047659	ZNF700	protein_coding	protein-coding	2.0656e-05	0.000241701	-2.43954	nuclear
HSAGENE0032055	CHP1	protein_coding	protein-coding	2.08034e-05	0.000243202	2.08235	cytoplasmic
HSAGENE0088078	CCDC167	protein_coding	protein-coding	2.08858e-05	0.000243884	2.95556	cytoplasmic
HSAGENE0038882	AC092143.1	protein_coding	protein-coding	2.09254e-05	0.000244074	3.38971	cytoplasmic
HSAGENE0035544	GGA2	protein_coding	protein-coding	2.09261e-05	0.000244074	-2.0733	nuclear
HSAGENE0066109	TOMM22	protein_coding	protein-coding	2.10248e-05	0.000244943	2.9097	cytoplasmic
HSAGENE0094877	PMS2P5	unprocessed_pseudogene	pseudogene	2.11396e-05	0.000246139	-2.36199	nuclear
HSAGENE0082203	RPS23	protein_coding	protein-coding	2.123e-05	0.000246909	3.10796	cytoplasmic
HSAGENE0020572	CFAP251	protein_coding	protein-coding	2.12759e-05	0.0002473	-2.55745	nuclear
HSAGENE0031606	HERC2P9	transcribed_unprocessed_pseudogene	pseudogene	2.14412e-05	0.00024902	-2.32152	nuclear
HSAGENE0076208	HOPX	protein_coding	protein-coding	2.14653e-05	0.000249073	2.18876	cytoplasmic
HSAGENE0004250	MDM4	protein_coding	protein-coding	2.15113e-05	0.000249397	-2.11445	nuclear
HSAGENE0070853	CCK	protein_coding	protein-coding	2.15403e-05	0.000249397	2.6641	cytoplasmic
HSAGENE0088786	LRRC1	protein_coding	protein-coding	2.15523e-05	0.000249397	-2.50557	nuclear
HSAGENE0087143	H3C7	protein_coding	protein-coding	2.1605e-05	0.000249837	3.62052	cytoplasmic
HSAGENE0060501	RPS19P1	processed_pseudogene	pseudogene	2.16315e-05	0.000249972	3.69922	cytoplasmic
HSAGENE0042073	LRRC59	protein_coding	protein-coding	2.16413e-05	0.000249972	2.23891	cytoplasmic
HSAGENE0085031	MARCKS	protein_coding	protein-coding	2.17756e-05	0.00025138	2.56186	cytoplasmic
HSAGENE0107255	IGBP1	protein_coding	protein-coding	2.18164e-05	0.000251708	2.285	cytoplasmic
HSAGENE0081900	BTF3	protein_coding	protein-coding	2.19005e-05	0.000252534	2.41142	cytoplasmic
HSAGENE0013745	CYP2C8	protein_coding	protein-coding	2.19877e-05	0.000253396	-3.63953	nuclear
HSAGENE0035270	GDE1	protein_coding	protein-coding	2.201e-05	0.000253505	2.17918	cytoplasmic
HSAGENE0094593	AUTS2	protein_coding	protein-coding	2.20222e-05	0.000253505	-2.4293	nuclear
HSAGENE0054707	COBLL1	protein_coding	protein-coding	2.20517e-05	0.000253701	-2.40305	nuclear
HSAGENE0007405	EBNA1BP2	protein_coding	protein-coding	2.20901e-05	0.000253998	2.45577	cytoplasmic
HSAGENE0085195	TBC1D32	protein_coding	protein-coding	2.21148e-05	0.000254138	-2.43988	nuclear
HSAGENE0000778	SLC16A1-AS1	lncRNA	90 Mya	2.21841e-05	0.000254646	-2.71346	nuclear
HSAGENE0098036	TUBBP1	transcribed_processed_pseudogene	pseudogene	2.22474e-05	0.000255084	2.60265	cytoplasmic
HSAGENE0088870	AL021368.3	lncRNA	25 Mya	2.23056e-05	0.000255607	-3.41622	nuclear
HSAGENE0021252	RPS11P5	processed_pseudogene	pseudogene	2.25307e-05	0.000258041	3.30536	cytoplasmic
HSAGENE0018756	RPLP2	protein_coding	protein-coding	2.26143e-05	0.000258712	2.62951	cytoplasmic
HSAGENE0036678	DNAJA2	protein_coding	protein-coding	2.26148e-05	0.000258712	2.26137	cytoplasmic
HSAGENE0087148	H4C8	protein_coding	protein-coding	2.27941e-05	0.00026053	2.26816	cytoplasmic
HSAGENE0001979	S100A16	protein_coding	protein-coding	2.28419e-05	0.000260721	2.62685	cytoplasmic
HSAGENE0062351	FAM209A	protein_coding	protein-coding	2.28811e-05	0.000260923	4.18903	cytoplasmic
HSAGENE0038843	AC010538.1	lncRNA	25 Mya	2.28853e-05	0.000260923	-3.09942	nuclear
HSAGENE0068417	EEF1A1P25	processed_pseudogene	pseudogene	2.2904e-05	0.00026099	4.20434	cytoplasmic
HSAGENE0000816	PHTF1	protein_coding	protein-coding	2.30232e-05	0.0002622	-2.19082	nuclear
HSAGENE0000593	GSTM3	protein_coding	protein-coding	2.30667e-05	0.000262549	2.11128	cytoplasmic
HSAGENE0087101	H4C2	protein_coding	protein-coding	2.31051e-05	0.000262838	2.27843	cytoplasmic
HSAGENE0063647	CBR1	protein_coding	protein-coding	2.3165e-05	0.000263372	2.44981	cytoplasmic
HSAGENE0037368	WDR90	protein_coding	protein-coding	2.31958e-05	0.000263575	-2.42763	nuclear
HSAGENE0082145	NA	lncRNA	25 Mya	2.34063e-05	0.00026552	4.68753	cytoplasmic
HSAGENE0024601	RPS26P47	processed_pseudogene	pseudogene	2.34766e-05	0.000266169	2.71904	cytoplasmic
HSAGENE0015661	ABCC8	protein_coding	protein-coding	2.35119e-05	0.00026642	-2.2953	nuclear
HSAGENE0088045	PPIL1	protein_coding	protein-coding	2.36477e-05	0.00026766	2.57394	cytoplasmic
HSAGENE0056266	RPL37A	protein_coding	protein-coding	2.37719e-05	0.000268915	3.11773	cytoplasmic
HSAGENE0030060	ACOT2	protein_coding	protein-coding	2.38012e-05	0.000269097	2.38517	cytoplasmic
HSAGENE0081088	TUBAP14	processed_pseudogene	pseudogene	2.38702e-05	0.00026971	2.26381	cytoplasmic
HSAGENE0025213	MICU2	protein_coding	protein-coding	2.39983e-05	0.000270873	-2.44615	nuclear
HSAGENE0029551	MNAT1	protein_coding	protein-coding	2.40676e-05	0.000271503	-2.60753	nuclear
HSAGENE0080301	MRPL36	protein_coding	protein-coding	2.41075e-05	0.000271802	2.94188	cytoplasmic
HSAGENE0000333	NA	TUCP	other	2.41775e-05	0.00027244	-5.83173	nuclear
HSAGENE0080165	AC106795.2	lncRNA	25 Mya	2.41975e-05	0.000272514	-2.63272	nuclear
HSAGENE0050572	DMPK	protein_coding	protein-coding	2.43417e-05	0.000273834	-2.19866	nuclear
HSAGENE0087661	MSH5-SAPCD1	protein_coding	protein-coding	2.43872e-05	0.000274194	-3.24992	nuclear
HSAGENE0082130	ZFYVE16	protein_coding	protein-coding	2.44486e-05	0.000274306	-2.15153	nuclear
HSAGENE0021231	POLE	protein_coding	protein-coding	2.44513e-05	0.000274306	-2.33187	nuclear
HSAGENE0090167	GNB2	protein_coding	protein-coding	2.46264e-05	0.000276038	2.22181	cytoplasmic
HSAGENE0036269	CLUHP3	transcribed_unprocessed_pseudogene	pseudogene	2.46461e-05	0.000276038	-2.3263	nuclear
HSAGENE0051011	AC010619.2	lncRNA	25 Mya	2.46465e-05	0.000276038	3.49944	cytoplasmic
HSAGENE0006744	FAM229A	protein_coding	protein-coding	2.46829e-05	0.00027618	-3.1323	nuclear
HSAGENE0017972	PPP1CA	protein_coding	protein-coding	2.46864e-05	0.00027618	2.26595	cytoplasmic
HSAGENE0060573	RALGAPA2	protein_coding	protein-coding	2.48629e-05	0.000277848	-2.06468	nuclear
HSAGENE0102694	STOML2	protein_coding	protein-coding	2.51203e-05	0.000280261	2.09329	cytoplasmic
HSAGENE0052025	ZNF587B	protein_coding	protein-coding	2.52222e-05	0.000281244	-2.27843	nuclear
HSAGENE0020378	BICDL1	protein_coding	protein-coding	2.52817e-05	0.000281577	-2.16069	nuclear
HSAGENE0021410	EEF1A1P16	processed_pseudogene	pseudogene	2.52938e-05	0.000281577	3.16227	cytoplasmic
HSAGENE0060497	RPL21P3	processed_pseudogene	pseudogene	2.5381e-05	0.000282347	3.26752	cytoplasmic
HSAGENE0035317	SYNGR3	protein_coding	protein-coding	2.55295e-05	0.00028361	2.16301	cytoplasmic
HSAGENE0042254	NLRP1	protein_coding	protein-coding	2.55323e-05	0.00028361	2.26718	cytoplasmic
HSAGENE0041932	SUMO2P17	transcribed_processed_pseudogene	pseudogene	2.55622e-05	0.000283787	3.7458	cytoplasmic
HSAGENE0037212	CFAP20	protein_coding	protein-coding	2.56271e-05	0.000284351	2.24246	cytoplasmic
HSAGENE0052553	ZNF559	protein_coding	protein-coding	2.56497e-05	0.000284447	-2.17253	nuclear
HSAGENE0104481	TBC1D2	protein_coding	protein-coding	2.5673e-05	0.00028455	-2.92023	nuclear
HSAGENE0030577	RPL21P11	processed_pseudogene	pseudogene	2.58263e-05	0.000286078	3.58776	cytoplasmic
HSAGENE0014290	SLN	protein_coding	protein-coding	2.58391e-05	0.000286078	3.10149	cytoplasmic
HSAGENE0014832	CENATAC	protein_coding	protein-coding	2.60933e-05	0.000288241	-2.79714	nuclear
HSAGENE0048987	TIMM13	protein_coding	protein-coding	2.61023e-05	0.000288241	2.61715	cytoplasmic
HSAGENE0105007	SUMO2P21	processed_pseudogene	pseudogene	2.61349e-05	0.000288408	3.51445	cytoplasmic
HSAGENE0107962	CD24P4	processed_pseudogene	pseudogene	2.61866e-05	0.000288822	3.32537	cytoplasmic
HSAGENE0006202	ZNF692	protein_coding	protein-coding	2.62858e-05	0.000289717	-2.51595	nuclear
HSAGENE0012102	AGAP13P	unprocessed_pseudogene	pseudogene	2.62964e-05	0.000289717	-2.73048	nuclear
HSAGENE0031763	RYR3	protein_coding	protein-coding	2.63867e-05	0.000290356	-2.35641	nuclear
HSAGENE0020313	PEBP1	protein_coding	protein-coding	2.63932e-05	0.000290356	3.41043	cytoplasmic
HSAGENE0076953	ENOPH1	protein_coding	protein-coding	2.63973e-05	0.000290356	2.13852	cytoplasmic
HSAGENE0087116	H2BC4	protein_coding	protein-coding	2.65373e-05	0.000291737	2.48699	cytoplasmic
HSAGENE0049491	RBM42	protein_coding	protein-coding	2.6591e-05	0.00029217	2.34191	cytoplasmic
HSAGENE0102923	ANKRD18A	protein_coding	protein-coding	2.673e-05	0.000293499	-2.51594	nuclear
HSAGENE0059524	TCF7L1	protein_coding	protein-coding	2.67409e-05	0.000293499	-3.64003	nuclear
HSAGENE0035995	CDIPT	protein_coding	protein-coding	2.68468e-05	0.000294501	2.04007	cytoplasmic
HSAGENE0051077	PTOV1-AS2	lncRNA	25 Mya	2.68955e-05	0.000294877	-3.64246	nuclear
HSAGENE0065411	MIATNB	lncRNA	90 Mya	2.6926e-05	0.000295052	-3.32763	nuclear
HSAGENE0085283	RPL15P3	processed_pseudogene	pseudogene	2.70233e-05	0.000295798	3.23295	cytoplasmic
HSAGENE0001692	APH1A	protein_coding	protein-coding	2.70394e-05	0.000295815	2.17489	cytoplasmic
HSAGENE0011256	KIAA1217	protein_coding	protein-coding	2.71124e-05	0.000296453	-2.17358	nuclear
HSAGENE0035223	AC138811.2	protein_coding	protein-coding	2.71661e-05	0.00029688	3.00344	cytoplasmic
HSAGENE0089257	MYO6	protein_coding	protein-coding	2.72185e-05	0.000297133	-2.04147	nuclear
HSAGENE0059609	MRPL35	protein_coding	protein-coding	2.72526e-05	0.000297345	2.42798	cytoplasmic
HSAGENE0071198	ZNF589	protein_coding	protein-coding	2.73471e-05	0.000298169	-2.06788	nuclear
HSAGENE0048460	AC002985.1	protein_coding	protein-coding	2.73575e-05	0.000298169	2.41673	cytoplasmic
HSAGENE0019616	RPL18AP3	processed_pseudogene	pseudogene	2.73912e-05	0.000298376	3.99403	cytoplasmic
HSAGENE0021158	EP400	protein_coding	protein-coding	2.76702e-05	0.00030093	-2.31661	nuclear
HSAGENE0106899	NUDT11	protein_coding	protein-coding	2.77442e-05	0.000301574	2.31007	cytoplasmic
HSAGENE0088311	TRERF1	protein_coding	protein-coding	2.78923e-05	0.000303021	-2.05664	nuclear
HSAGENE0038321	MPHOSPH6	protein_coding	protein-coding	2.79368e-05	0.000303342	-2.42309	nuclear
HSAGENE0067945	ABTB1	protein_coding	protein-coding	2.79861e-05	0.000303714	-2.58597	nuclear
HSAGENE0043997	MCRIP1	protein_coding	protein-coding	2.80302e-05	0.00030403	2.06579	cytoplasmic
HSAGENE0069741	MAGEF1	protein_coding	protein-coding	2.8154e-05	0.000305112	2.37582	cytoplasmic
HSAGENE0068995	CCNL1	protein_coding	protein-coding	2.816e-05	0.000305112	-2.10595	nuclear
HSAGENE0030168	NEK9	protein_coding	protein-coding	2.82398e-05	0.000305758	-2.00649	nuclear
HSAGENE0052828	NPAS2	protein_coding	protein-coding	2.82498e-05	0.000305758	-2.37068	nuclear
HSAGENE0041335	NT5C3B	protein_coding	protein-coding	2.83128e-05	0.000306131	2.1065	cytoplasmic
HSAGENE0029561	SLC38A6	protein_coding	protein-coding	2.83144e-05	0.000306131	-2.85716	nuclear
HSAGENE0026974	UGGT2	protein_coding	protein-coding	2.83578e-05	0.000306436	-2.49598	nuclear
HSAGENE0049090	UQCRFS1	protein_coding	protein-coding	2.84919e-05	0.000307722	2.96343	cytoplasmic
HSAGENE0104508	SEC61B	protein_coding	protein-coding	2.85447e-05	0.000308069	3.20383	cytoplasmic
HSAGENE0038767	CBFA2T3	protein_coding	protein-coding	2.85691e-05	0.000308069	-2.84917	nuclear
HSAGENE0047997	RPS15	protein_coding	protein-coding	2.85697e-05	0.000308069	3.19459	cytoplasmic
HSAGENE0064816	DGCR8	protein_coding	protein-coding	2.86513e-05	0.000308785	-2.11736	nuclear
HSAGENE0071982	PSMC1P1	processed_pseudogene	pseudogene	2.88522e-05	0.000310785	2.41293	cytoplasmic
HSAGENE0087925	AL139100.1	processed_pseudogene	pseudogene	2.88947e-05	0.000311072	3.60507	cytoplasmic
HSAGENE0053484	CCDC93	protein_coding	protein-coding	2.89094e-05	0.000311072	-1.98113	nuclear
HSAGENE0071128	CSPG5	protein_coding	protein-coding	2.9106e-05	0.000312855	2.04201	cytoplasmic
HSAGENE0086367	MRPL18	protein_coding	protein-coding	2.91244e-05	0.000312886	3.22167	cytoplasmic
HSAGENE0070375	RPL15	protein_coding	protein-coding	2.91777e-05	0.000313293	3.1063	cytoplasmic
HSAGENE0002282	CCT3	protein_coding	protein-coding	2.92735e-05	0.000314156	2.20828	cytoplasmic
HSAGENE0008670	AL359881.1	lncRNA	Apes	2.93439e-05	0.000314624	-2.56457	nuclear
HSAGENE0096684	AC068587.4	lncRNA	25 Mya	2.93481e-05	0.000314624	-2.29174	nuclear
HSAGENE0047656	ZNF69	protein_coding	protein-coding	2.93992e-05	0.000315005	-2.22085	nuclear
HSAGENE0051043	PRMT1	protein_coding	protein-coding	2.94672e-05	0.000315567	2.03589	cytoplasmic
HSAGENE0061419	ADAM33	protein_coding	protein-coding	2.95943e-05	0.00031676	-3.18951	nuclear
HSAGENE0043815	EIF4A3	protein_coding	protein-coding	2.96202e-05	0.000316871	2.0725	cytoplasmic
HSAGENE0052373	TRAPPC5	protein_coding	protein-coding	2.97048e-05	0.000317608	2.50234	cytoplasmic
HSAGENE0091216	NA	protein_coding	protein-coding	2.97338e-05	0.000317751	-2.89204	nuclear
HSAGENE0106979	KANTR	protein_coding	protein-coding	2.98267e-05	0.000318213	-2.06745	nuclear
HSAGENE0018729	PIDD1	protein_coding	protein-coding	2.98644e-05	0.000318213	-2.41367	nuclear
HSAGENE0005248	AL670729.3	lncRNA	90 Mya	2.98869e-05	0.000318213	-2.90713	nuclear
HSAGENE0038761	TRAPPC2L	protein_coding	protein-coding	3.01272e-05	0.000320456	2.1329	cytoplasmic
HSAGENE0013804	RPL13AP5	processed_pseudogene	pseudogene	3.01292e-05	0.000320456	3.77228	cytoplasmic
HSAGENE0044013	ALYREF	protein_coding	protein-coding	3.02487e-05	0.000321559	2.47161	cytoplasmic
HSAGENE0069775	RPL4P4	processed_pseudogene	pseudogene	3.03317e-05	0.000322272	3.69396	cytoplasmic
HSAGENE0067993	RPN1	protein_coding	protein-coding	3.03738e-05	0.000322551	2.09448	cytoplasmic
HSAGENE0034239	NGRN	protein_coding	protein-coding	3.04749e-05	0.000323455	2.47047	cytoplasmic
HSAGENE0087660	MSH5	protein_coding	protein-coding	3.04953e-05	0.000323503	-3.37261	nuclear
HSAGENE0070699	ITGA9-AS1	lncRNA	300 Mya	3.06182e-05	0.000324487	-2.34141	nuclear
HSAGENE0052126	RPS5	protein_coding	protein-coding	3.06202e-05	0.000324487	3.31403	cytoplasmic
HSAGENE0078603	KLHL3	protein_coding	protein-coding	3.06972e-05	0.000324968	-2.1346	nuclear
HSAGENE0100976	PSMB7	protein_coding	protein-coding	3.06976e-05	0.000324968	2.07594	cytoplasmic
HSAGENE0080147	TMED9	protein_coding	protein-coding	3.0996e-05	0.000327166	2.00565	cytoplasmic
HSAGENE0024013	AC092111.1	lncRNA	25 Mya	3.1002e-05	0.000327166	-2.24789	nuclear
HSAGENE0062499	CHGB	protein_coding	protein-coding	3.12733e-05	0.000328702	2.39138	cytoplasmic
HSAGENE0079373	SDHAP3	transcribed_unprocessed_pseudogene	pseudogene	3.12828e-05	0.000328702	-2.17236	nuclear
HSAGENE0078326	HINT1	protein_coding	protein-coding	3.12835e-05	0.000328702	2.24526	cytoplasmic
HSAGENE0101188	C9orf16	protein_coding	protein-coding	3.12883e-05	0.000328702	2.8052	cytoplasmic
HSAGENE0050719	TMEM160	protein_coding	protein-coding	3.12985e-05	0.000328702	3.21805	cytoplasmic
HSAGENE0067232	CBLB	protein_coding	protein-coding	3.13096e-05	0.000328702	-2.01109	nuclear
HSAGENE0014702	CEP164	protein_coding	protein-coding	3.13662e-05	0.000329127	-2.08844	nuclear
HSAGENE0069858	RPL39L	protein_coding	protein-coding	3.14165e-05	0.000329443	4.23486	cytoplasmic
HSAGENE0017603	BAD	protein_coding	protein-coding	3.14289e-05	0.000329443	2.44197	cytoplasmic
HSAGENE0057953	RPLP0P6	processed_pseudogene	pseudogene	3.14744e-05	0.000329655	3.54034	cytoplasmic
HSAGENE0002036	AL358472.1	processed_pseudogene	pseudogene	3.14816e-05	0.000329655	4.51289	cytoplasmic
HSAGENE0008240	AL031847.1	protein_coding	protein-coding	3.15023e-05	0.000329702	2.44455	cytoplasmic
HSAGENE0102621	NUDT2	protein_coding	protein-coding	3.15578e-05	0.000330077	3.21327	cytoplasmic
HSAGENE0074602	SCRG1	protein_coding	protein-coding	3.15756e-05	0.000330077	2.7622	cytoplasmic
HSAGENE0073608	AC104619.3	processed_pseudogene	pseudogene	3.16111e-05	0.000330158	3.48504	cytoplasmic
HSAGENE0073109	AC004057.1	transcribed_processed_pseudogene	pseudogene	3.16425e-05	0.000330316	2.69075	cytoplasmic
HSAGENE0035170	MRPS34	protein_coding	protein-coding	3.17004e-05	0.000330751	3.23294	cytoplasmic
HSAGENE0069948	KCNH8	protein_coding	protein-coding	3.17474e-05	0.00033107	-2.39583	nuclear
HSAGENE0048459	COPE	protein_coding	protein-coding	3.18068e-05	0.00033152	2.08895	cytoplasmic
HSAGENE0027540	MOK	protein_coding	protein-coding	3.20028e-05	0.000333266	-2.30756	nuclear
HSAGENE0020416	AL021546.1	protein_coding	protein-coding	3.20101e-05	0.000333266	2.91938	cytoplasmic
HSAGENE0062321	GPCPD1	protein_coding	protein-coding	3.20645e-05	0.00033352	-2.10075	nuclear
HSAGENE0103401	CDRT15P12	unprocessed_pseudogene	pseudogene	3.20956e-05	0.000333672	3.44279	cytoplasmic
HSAGENE0031747	SCG5	protein_coding	protein-coding	3.21138e-05	0.000333691	2.12209	cytoplasmic
HSAGENE0092622	AC073072.1	processed_pseudogene	pseudogene	3.23332e-05	0.000335798	2.92496	cytoplasmic
HSAGENE0050776	BICRA	protein_coding	protein-coding	3.23967e-05	0.000336237	-2.60696	nuclear
HSAGENE0076970	SCD5	protein_coding	protein-coding	3.24149e-05	0.000336237	2.26331	cytoplasmic
HSAGENE0085298	HINT3	protein_coding	protein-coding	3.24417e-05	0.000336237	2.10373	cytoplasmic
HSAGENE0049805	YIF1B	protein_coding	protein-coding	3.25378e-05	0.00033706	2.39421	cytoplasmic
HSAGENE0038460	LMF1	protein_coding	protein-coding	3.26033e-05	0.000337429	-2.25643	nuclear
HSAGENE0107289	RPS23P8	processed_pseudogene	pseudogene	3.26283e-05	0.000337429	3.66723	cytoplasmic
HSAGENE0058761	VPS54	protein_coding	protein-coding	3.26538e-05	0.000337429	-2.15345	nuclear
HSAGENE0059239	SLC4A5	protein_coding	protein-coding	3.26649e-05	0.000337429	-3.05004	nuclear
HSAGENE0017359	MYRF	protein_coding	protein-coding	3.26898e-05	0.000337429	-2.25988	nuclear
HSAGENE0095061	DTX2P1	transcribed_unprocessed_pseudogene	pseudogene	3.27923e-05	0.000338314	-3.00802	nuclear
HSAGENE0091906	ZNF767P	transcribed_unprocessed_pseudogene	pseudogene	3.28772e-05	0.000338936	-2.25248	nuclear
HSAGENE0004161	PPFIA4	protein_coding	protein-coding	3.2886e-05	0.000338936	-2.10108	nuclear
HSAGENE0030710	IFI27L2	protein_coding	protein-coding	3.29658e-05	0.000339234	2.99402	cytoplasmic
HSAGENE0030014	RBM25	protein_coding	protein-coding	3.29658e-05	0.000339234	-2.01261	nuclear
HSAGENE0096064	RPS26P6	processed_pseudogene	pseudogene	3.29817e-05	0.000339234	2.68005	cytoplasmic
HSAGENE0030289	AHSA1	protein_coding	protein-coding	3.30989e-05	0.000340266	2.00878	cytoplasmic
HSAGENE0023149	SLC26A10	transcribed_unitary_pseudogene	pseudogene	3.31273e-05	0.000340281	-4.13519	nuclear
HSAGENE0026530	H3P36	processed_pseudogene	pseudogene	3.32193e-05	0.000340986	2.62252	cytoplasmic
HSAGENE0017675	ARL2-SNX15	protein_coding	protein-coding	3.32661e-05	0.000341293	2.49126	cytoplasmic
HSAGENE0049012	SLC39A3	protein_coding	protein-coding	3.3411e-05	0.000342546	2.44301	cytoplasmic
HSAGENE0030248	RPL22P2	processed_pseudogene	pseudogene	3.3422e-05	0.000342546	4.38381	cytoplasmic
HSAGENE0026002	TPT1-AS1	lncRNA	90 Mya	3.38343e-05	0.000346247	-2.45537	nuclear
HSAGENE0047606	ECSIT	protein_coding	protein-coding	3.39319e-05	0.000346937	2.17702	cytoplasmic
HSAGENE0034175	AC013391.3	lncRNA	Human-specific	3.41548e-05	0.000348999	-2.74682	nuclear
HSAGENE0001360	NBPF15	protein_coding	protein-coding	3.42184e-05	0.000349472	-2.06096	nuclear
HSAGENE0084833	SYCP2L	protein_coding	protein-coding	3.42798e-05	0.000349923	-3.41099	nuclear
HSAGENE0021136	SFSWAP	protein_coding	protein-coding	3.43631e-05	0.000350597	-2.24005	nuclear
HSAGENE0020017	AC002996.1	protein_coding	protein-coding	3.43945e-05	0.000350691	2.27451	cytoplasmic
HSAGENE0057225	SF3B6	protein_coding	protein-coding	3.44069e-05	0.000350691	2.49377	cytoplasmic
HSAGENE0069699	AC131235.1	processed_pseudogene	pseudogene	3.44333e-05	0.000350784	3.83044	cytoplasmic
HSAGENE0020098	TPCN1	protein_coding	protein-coding	3.4479e-05	0.000351073	-1.95735	nuclear
HSAGENE0077656	CCT5	protein_coding	protein-coding	3.45247e-05	0.000351362	1.98956	cytoplasmic
HSAGENE0053873	IMP4	protein_coding	protein-coding	3.4748e-05	0.000353427	2.11046	cytoplasmic
HSAGENE0035730	EEF1A1P38	processed_pseudogene	pseudogene	3.47625e-05	0.000353427	3.30879	cytoplasmic
HSAGENE0093436	URGCP-MRPS24	protein_coding	protein-coding	3.48343e-05	0.000353822	2.49244	cytoplasmic
HSAGENE0093070	DPY19L1P1	unprocessed_pseudogene	pseudogene	3.5288e-05	0.000358231	-2.7085	nuclear
HSAGENE0051346	ZNF432	protein_coding	protein-coding	3.56726e-05	0.000361856	-2.23452	nuclear
HSAGENE0067417	CFAP44	protein_coding	protein-coding	3.56811e-05	0.000361856	-2.58077	nuclear
HSAGENE0003893	KCNT2	protein_coding	protein-coding	3.57047e-05	0.000361856	-2.42873	nuclear
HSAGENE0007922	ECHDC2	protein_coding	protein-coding	3.57807e-05	0.000362327	-2.50018	nuclear
HSAGENE0072608	PRRT3-AS1	lncRNA	25 Mya	3.59477e-05	0.000363754	-3.58575	nuclear
HSAGENE0006727	TMEM234	protein_coding	protein-coding	3.59575e-05	0.000363754	-2.36179	nuclear
HSAGENE0068557	ATR	protein_coding	protein-coding	3.59906e-05	0.000363907	-2.13486	nuclear
HSAGENE0088144	GLO1	protein_coding	protein-coding	3.61131e-05	0.000364963	2.38625	cytoplasmic
HSAGENE0045952	RPL6P27	transcribed_processed_pseudogene	pseudogene	3.62087e-05	0.000365747	2.99556	cytoplasmic
HSAGENE0038383	TAF1C	protein_coding	protein-coding	3.63264e-05	0.000366754	-2.00849	nuclear
HSAGENE0047567	DOCK6	protein_coding	protein-coding	3.64414e-05	0.000367549	-2.4421	nuclear
HSAGENE0026035	LCP1	protein_coding	protein-coding	3.65241e-05	0.0003682	2.99612	cytoplasmic
HSAGENE0059646	PLGLB1	protein_coding	protein-coding	3.66526e-05	0.000369312	-3.31993	nuclear
HSAGENE0100109	RIDA	protein_coding	protein-coding	3.66909e-05	0.000369514	3.42187	cytoplasmic
HSAGENE0050641	MYDGF	protein_coding	protein-coding	3.68559e-05	0.000370991	2.20559	cytoplasmic
HSAGENE0022718	EIF4B	protein_coding	protein-coding	3.6907e-05	0.000371074	2.34415	cytoplasmic
HSAGENE0051595	TSEN34	protein_coding	protein-coding	3.69697e-05	0.000371238	2.64913	cytoplasmic
HSAGENE0041592	ITGA2B	protein_coding	protein-coding	3.70624e-05	0.000371779	-2.85887	nuclear
HSAGENE0002063	HAX1	protein_coding	protein-coding	3.7163e-05	0.000372604	2.63873	cytoplasmic
HSAGENE0042867	CEP112	protein_coding	protein-coding	3.72081e-05	0.000372773	-2.26391	nuclear
HSAGENE0017228	FABP5P7	processed_pseudogene	pseudogene	3.72213e-05	0.000372773	2.70206	cytoplasmic
HSAGENE0092892	CREB5	protein_coding	protein-coding	3.7235e-05	0.000372773	-2.33164	nuclear
HSAGENE0074431	CPE	protein_coding	protein-coding	3.72814e-05	0.000373053	2.46003	cytoplasmic
HSAGENE0048358	CCDC124	protein_coding	protein-coding	3.74123e-05	0.000373869	2.29552	cytoplasmic
HSAGENE0020553	LINC01089	lncRNA	300 Mya	3.76199e-05	0.000375673	-3.58648	nuclear
HSAGENE0099521	ZC2HC1A	protein_coding	protein-coding	3.76358e-05	0.000375673	-2.25921	nuclear
HSAGENE0043934	AC110285.1	lncRNA	90 Mya	3.79034e-05	0.000378158	-3.47551	nuclear
HSAGENE0045483	RPL17-C18orf32	protein_coding	protein-coding	3.85681e-05	0.000384034	2.78912	cytoplasmic
HSAGENE0071004	RPS24P8	processed_pseudogene	pseudogene	3.86052e-05	0.000384214	4.14098	cytoplasmic
HSAGENE0023499	MLF2	protein_coding	protein-coding	3.88504e-05	0.000386044	1.95029	cytoplasmic
HSAGENE0106610	KDM6A	protein_coding	protein-coding	3.88651e-05	0.000386044	-2.00466	nuclear
HSAGENE0019985	ATXN2	protein_coding	protein-coding	3.90038e-05	0.000387231	-1.94616	nuclear
HSAGENE0088900	NRN1	protein_coding	protein-coding	3.90578e-05	0.000387428	2.12513	cytoplasmic
HSAGENE0095659	BUD31	protein_coding	protein-coding	3.90618e-05	0.000387428	2.23458	cytoplasmic
HSAGENE0023048	ATP5F1B	protein_coding	protein-coding	3.92491e-05	0.000389096	2.4185	cytoplasmic
HSAGENE0041439	VPS25	protein_coding	protein-coding	3.93431e-05	0.000389827	2.73142	cytoplasmic
[truncated: 15,776 more rows]

## Sheet: Table S6, Closest coding gene
Table S6. GO enrichment analysis of coding genes proximal to distinct lncRNA MA groups.
[truncated: 218 more rows]
