# Supplementary material for: The Human Developing Cerebral Cortex Is Characterized by an Elevated De Novo Expression of Long Noncoding RNAs in Excitatory Neurons
Source: Mol Biol Evol. 2024 Jun 24;41(7):msae123. doi: 10.1093/molbev/msae123 (PMC11221658; doi:10.1093/molbev/msae123)
Supplement: msae123_Supplementary_Data [file msae123_supplementary_data.zip › 2024_05_09 Supplementary_Tables_S7_to_S13.xlsx]

## Sheet: S7, DEGs germinative cortical
Table S7. Differentially expressed genes between germinative zone and cortical plate zone, in a set of mid-gestational RNA-seq libraries.
gene_id	gene_name	gene_type	mya_label	PValue	fdr	logFC	enrichment
HSAGENE0099469	ZFHX4	protein_coding	protein-coding	3.65007e-09	1.21979e-05	4.252	Germinal Zone
HSAGENE0087107	H3C3	protein_coding	protein-coding	4.42498e-09	1.21979e-05	3.9942	Germinal Zone
HSAGENE0013650	KIF11	protein_coding	protein-coding	4.60178e-09	1.21979e-05	4.05041	Germinal Zone
HSAGENE0032068	NUSAP1	protein_coding	protein-coding	4.88156e-09	1.21979e-05	3.81724	Germinal Zone
HSAGENE0052935	LINC01965	lncRNA	90 Mya	5.19626e-09	1.21979e-05	4.15236	Germinal Zone
HSAGENE0003916	ASPM	protein_coding	protein-coding	5.76883e-09	1.21979e-05	3.97351	Germinal Zone
HSAGENE0034289	PRC1	protein_coding	protein-coding	7.0087e-09	1.21979e-05	3.4718	Germinal Zone
HSAGENE0061035	TPX2	protein_coding	protein-coding	8.00887e-09	1.21979e-05	3.45829	Germinal Zone
HSAGENE0087143	H3C7	protein_coding	protein-coding	8.27226e-09	1.21979e-05	4.06524	Germinal Zone
HSAGENE0087265	H1-5	protein_coding	protein-coding	8.393e-09	1.21979e-05	4.20349	Germinal Zone
HSAGENE0087102	H3C2	protein_coding	protein-coding	8.50306e-09	1.21979e-05	4.414	Germinal Zone
HSAGENE0087145	H3C8	protein_coding	protein-coding	8.97417e-09	1.21979e-05	4.28594	Germinal Zone
HSAGENE0016082	PAX6	protein_coding	protein-coding	9.17373e-09	1.21979e-05	4.04638	Germinal Zone
HSAGENE0084793	NR2E1	protein_coding	protein-coding	9.59412e-09	1.21979e-05	3.99008	Germinal Zone
HSAGENE0087273	H2BC17	protein_coding	protein-coding	9.80674e-09	1.21979e-05	4.11226	Germinal Zone
HSAGENE0053228	BUB1	protein_coding	protein-coding	1.06629e-08	1.21979e-05	3.7567	Germinal Zone
HSAGENE0032787	CCNB2	protein_coding	protein-coding	1.11128e-08	1.21979e-05	4.02134	Germinal Zone
HSAGENE0042600	BRIP1	protein_coding	protein-coding	1.12837e-08	1.21979e-05	3.76218	Germinal Zone
HSAGENE0016620	LRP4	protein_coding	protein-coding	1.13269e-08	1.21979e-05	3.50464	Germinal Zone
HSAGENE0032012	KNL1	protein_coding	protein-coding	1.15555e-08	1.21979e-05	3.88668	Germinal Zone
HSAGENE0104886	COL4A5	protein_coding	protein-coding	1.18317e-08	1.21979e-05	4.87812	Germinal Zone
HSAGENE0089349	TTK	protein_coding	protein-coding	1.19297e-08	1.21979e-05	3.80974	Germinal Zone
HSAGENE0033253	KIF23	protein_coding	protein-coding	1.24982e-08	1.21979e-05	3.85396	Germinal Zone
HSAGENE0070988	KIF15	protein_coding	protein-coding	1.25367e-08	1.21979e-05	3.463	Germinal Zone
HSAGENE0087264	H2AC16	protein_coding	protein-coding	1.27677e-08	1.21979e-05	4.11747	Germinal Zone
HSAGENE0080889	SLC1A3	protein_coding	protein-coding	1.3039e-08	1.21979e-05	4.00109	Germinal Zone
HSAGENE0001104	NOTCH2	protein_coding	protein-coding	1.31301e-08	1.21979e-05	3.9576	Germinal Zone
HSAGENE0014113	YAP1	protein_coding	protein-coding	1.39311e-08	1.21979e-05	3.84637	Germinal Zone
HSAGENE0092892	CREB5	protein_coding	protein-coding	1.40377e-08	1.21979e-05	3.19352	Germinal Zone
HSAGENE0000346	COL11A1	protein_coding	protein-coding	1.44509e-08	1.21979e-05	3.67442	Germinal Zone
HSAGENE0043641	BIRC5	protein_coding	protein-coding	1.47286e-08	1.21979e-05	4.19154	Germinal Zone
HSAGENE0078633	KIF20A	protein_coding	protein-coding	1.47558e-08	1.21979e-05	3.96109	Germinal Zone
HSAGENE0046054	LAMA1	protein_coding	protein-coding	1.55113e-08	1.21979e-05	3.48319	Germinal Zone
HSAGENE0019247	WEE1	protein_coding	protein-coding	1.56414e-08	1.21979e-05	3.25001	Germinal Zone
HSAGENE0021505	SLCO1C1	protein_coding	protein-coding	1.59673e-08	1.21979e-05	4.32561	Germinal Zone
HSAGENE0001269	PDPN	protein_coding	protein-coding	1.67342e-08	1.21979e-05	4.36857	Germinal Zone
HSAGENE0022964	CDK2	protein_coding	protein-coding	1.75453e-08	1.21979e-05	3.84453	Germinal Zone
HSAGENE0026534	NA	lncRNA	300 Mya	1.75614e-08	1.21979e-05	3.9135	Germinal Zone
HSAGENE0061405	TGIF2	protein_coding	protein-coding	1.75904e-08	1.21979e-05	3.80068	Germinal Zone
HSAGENE0031962	BUB1B	protein_coding	protein-coding	1.78752e-08	1.21979e-05	4.00766	Germinal Zone
HSAGENE0067937	MCM2	protein_coding	protein-coding	1.81473e-08	1.21979e-05	3.02337	Germinal Zone
HSAGENE0002301	IQGAP3	protein_coding	protein-coding	1.90681e-08	1.21979e-05	4.32687	Germinal Zone
HSAGENE0054952	CDCA7	protein_coding	protein-coding	1.92437e-08	1.21979e-05	3.59977	Germinal Zone
HSAGENE0087203	H2AC11	protein_coding	protein-coding	1.92674e-08	1.21979e-05	3.71544	Germinal Zone
HSAGENE0107268	KIF4A	protein_coding	protein-coding	1.92684e-08	1.21979e-05	3.77708	Germinal Zone
HSAGENE0041195	TOP2A	protein_coding	protein-coding	1.95453e-08	1.21979e-05	4.29068	Germinal Zone
HSAGENE0007499	KIF2C	protein_coding	protein-coding	2.02267e-08	1.21979e-05	4.09088	Germinal Zone
HSAGENE0087144	H2BC9	protein_coding	protein-coding	2.04822e-08	1.21979e-05	3.93669	Germinal Zone
HSAGENE0069372	ECT2	protein_coding	protein-coding	2.11871e-08	1.21979e-05	3.14967	Germinal Zone
HSAGENE0069589	SOX2	protein_coding	protein-coding	2.15846e-08	1.21979e-05	3.25385	Germinal Zone
HSAGENE0087147	H2BC10	protein_coding	protein-coding	2.29518e-08	1.21979e-05	3.67652	Germinal Zone
HSAGENE0001090	PHGDH	protein_coding	protein-coding	2.29716e-08	1.21979e-05	3.79221	Germinal Zone
HSAGENE0087266	H3C11	protein_coding	protein-coding	2.37341e-08	1.21979e-05	3.10835	Germinal Zone
HSAGENE0096614	ATAD2	protein_coding	protein-coding	2.38093e-08	1.21979e-05	3.03549	Germinal Zone
HSAGENE0087267	H4C13	protein_coding	protein-coding	2.50675e-08	1.21979e-05	3.731	Germinal Zone
HSAGENE0074597	HMGB2	protein_coding	protein-coding	2.57424e-08	1.21979e-05	4.04473	Germinal Zone
HSAGENE0008482	DEPDC1	protein_coding	protein-coding	2.62891e-08	1.21979e-05	3.9395	Germinal Zone
HSAGENE0072823	CENPE	protein_coding	protein-coding	2.68513e-08	1.21979e-05	2.94131	Germinal Zone
HSAGENE0041473	BRCA1	protein_coding	protein-coding	2.73569e-08	1.21979e-05	3.75159	Germinal Zone
HSAGENE0004731	CENPF	protein_coding	protein-coding	2.78125e-08	1.21979e-05	2.88265	Germinal Zone
HSAGENE0079510	PTTG1	protein_coding	protein-coding	2.79018e-08	1.21979e-05	4.21322	Germinal Zone
HSAGENE0097902	PBK	protein_coding	protein-coding	2.83253e-08	1.21979e-05	4.22693	Germinal Zone
HSAGENE0100697	TNC	protein_coding	protein-coding	2.92617e-08	1.21979e-05	3.98783	Germinal Zone
HSAGENE0053320	CKAP2L	protein_coding	protein-coding	2.9512e-08	1.21979e-05	3.64726	Germinal Zone
HSAGENE0050990	TEAD2	protein_coding	protein-coding	2.98256e-08	1.21979e-05	3.46365	Germinal Zone
HSAGENE0093846	EGFR	protein_coding	protein-coding	2.98375e-08	1.21979e-05	3.16328	Germinal Zone
HSAGENE0006600	PRDM16-DT	lncRNA	300 Mya	3.01683e-08	1.21979e-05	3.80688	Germinal Zone
HSAGENE0087254	H2AC13	protein_coding	protein-coding	3.07953e-08	1.21979e-05	3.85655	Germinal Zone
HSAGENE0071769	FAM107A	protein_coding	protein-coding	3.09952e-08	1.21979e-05	3.55303	Germinal Zone
HSAGENE0055609	RFTN2	protein_coding	protein-coding	3.12275e-08	1.21979e-05	3.48603	Germinal Zone
HSAGENE0055102	NFE2L2	protein_coding	protein-coding	3.1587e-08	1.21979e-05	3.04902	Germinal Zone
HSAGENE0055780	FZD7	protein_coding	protein-coding	3.16108e-08	1.21979e-05	3.6304	Germinal Zone
HSAGENE0067790	HEG1	protein_coding	protein-coding	3.2293e-08	1.21979e-05	2.71166	Germinal Zone
HSAGENE0087257	H2BC14	protein_coding	protein-coding	3.27034e-08	1.21979e-05	2.96527	Germinal Zone
HSAGENE0003998	KIF14	protein_coding	protein-coding	3.27382e-08	1.21979e-05	3.70393	Germinal Zone
HSAGENE0087206	H2AC12	protein_coding	protein-coding	3.27465e-08	1.21979e-05	3.96234	Germinal Zone
HSAGENE0097810	CDCA2	protein_coding	protein-coding	3.27502e-08	1.21979e-05	4.05076	Germinal Zone
HSAGENE0007415	CDC20	protein_coding	protein-coding	3.33774e-08	1.21979e-05	4.16342	Germinal Zone
HSAGENE0025592	BRCA2	protein_coding	protein-coding	3.40762e-08	1.21979e-05	3.13035	Germinal Zone
HSAGENE0057801	LTBP1	protein_coding	protein-coding	3.58177e-08	1.21979e-05	4.46045	Germinal Zone
HSAGENE0001634	H2BC18	protein_coding	protein-coding	3.59076e-08	1.21979e-05	2.81065	Germinal Zone
HSAGENE0014184	PDGFD	protein_coding	protein-coding	3.59311e-08	1.21979e-05	4.21502	Germinal Zone
HSAGENE0095208	HGF	protein_coding	protein-coding	3.59323e-08	1.21979e-05	3.94712	Germinal Zone
HSAGENE0087253	H2BC13	protein_coding	protein-coding	3.60172e-08	1.21979e-05	2.96044	Germinal Zone
HSAGENE0017188	FAM111B	protein_coding	protein-coding	3.6201e-08	1.21979e-05	3.8408	Germinal Zone
HSAGENE0079236	GPX3	protein_coding	protein-coding	3.64429e-08	1.21979e-05	4.56839	Germinal Zone
HSAGENE0073800	GAB1	protein_coding	protein-coding	3.71793e-08	1.21979e-05	2.78766	Germinal Zone
HSAGENE0095438	CDK6	protein_coding	protein-coding	3.71876e-08	1.21979e-05	3.3179	Germinal Zone
HSAGENE0012340	ZWINT	protein_coding	protein-coding	3.76974e-08	1.21979e-05	3.57199	Germinal Zone
HSAGENE0047555	SPC24	protein_coding	protein-coding	3.8087e-08	1.21979e-05	3.71474	Germinal Zone
HSAGENE0069084	TRIM59	protein_coding	protein-coding	3.88278e-08	1.21979e-05	3.24871	Germinal Zone
HSAGENE0053561	INHBB	protein_coding	protein-coding	3.89303e-08	1.21979e-05	4.11474	Germinal Zone
HSAGENE0004618	DTL	protein_coding	protein-coding	3.96512e-08	1.21979e-05	3.48331	Germinal Zone
HSAGENE0087256	H2AC14	protein_coding	protein-coding	3.97105e-08	1.21979e-05	3.7568	Germinal Zone
HSAGENE0099997	CCNE2	protein_coding	protein-coding	3.99599e-08	1.21979e-05	3.66757	Germinal Zone
HSAGENE0058722	AC017053.1	lncRNA	25 Mya	4.12668e-08	1.23476e-05	3.47905	Germinal Zone
HSAGENE0023851	E2F7	protein_coding	protein-coding	4.1321e-08	1.23476e-05	3.69662	Germinal Zone
HSAGENE0062378	BMP7	protein_coding	protein-coding	4.20287e-08	1.23476e-05	3.93881	Germinal Zone
HSAGENE0007799	CDKN2C	protein_coding	protein-coding	4.22028e-08	1.23476e-05	4.05892	Germinal Zone
HSAGENE0003923	CRB1	protein_coding	protein-coding	4.25795e-08	1.23476e-05	2.63055	Germinal Zone
HSAGENE0087103	H2AC4	protein_coding	protein-coding	4.39757e-08	1.25875e-05	3.51298	Germinal Zone
HSAGENE0074567	TACC3	protein_coding	protein-coding	4.42747e-08	1.25875e-05	3.38645	Germinal Zone
HSAGENE0029366	DLGAP5	protein_coding	protein-coding	4.54817e-08	1.28051e-05	4.2524	Germinal Zone
HSAGENE0055688	SGO2	protein_coding	protein-coding	4.74906e-08	1.31727e-05	3.06332	Germinal Zone
HSAGENE0099608	PAG1	protein_coding	protein-coding	4.76958e-08	1.31727e-05	2.5175	Germinal Zone
HSAGENE0043712	LGALS3BP	protein_coding	protein-coding	4.8325e-08	1.31782e-05	3.7143	Germinal Zone
HSAGENE0091368	PTN	protein_coding	protein-coding	4.86247e-08	1.31782e-05	2.97464	Germinal Zone
HSAGENE0055932	PARD3B	protein_coding	protein-coding	4.995e-08	1.33955e-05	2.93891	Germinal Zone
HSAGENE0087105	H2BC3	protein_coding	protein-coding	5.03503e-08	1.33955e-05	3.26117	Germinal Zone
HSAGENE0044817	NDC80	protein_coding	protein-coding	5.17288e-08	1.36371e-05	4.12884	Germinal Zone
HSAGENE0052848	RRM2	protein_coding	protein-coding	5.34045e-08	1.38736e-05	4.23116	Germinal Zone
HSAGENE0022743	ESPL1	protein_coding	protein-coding	5.47281e-08	1.38736e-05	4.29715	Germinal Zone
HSAGENE0010698	MCM10	protein_coding	protein-coding	5.5567e-08	1.38736e-05	3.80024	Germinal Zone
HSAGENE0087122	H2BC5	protein_coding	protein-coding	5.62409e-08	1.38736e-05	2.67579	Germinal Zone
HSAGENE0022206	RAD51AP1	protein_coding	protein-coding	5.63317e-08	1.38736e-05	3.18674	Germinal Zone
HSAGENE0055377	GULP1	protein_coding	protein-coding	5.64021e-08	1.38736e-05	2.62284	Germinal Zone
HSAGENE0087140	H1-3	protein_coding	protein-coding	5.6978e-08	1.38736e-05	2.87942	Germinal Zone
HSAGENE0017191	FAM111A	protein_coding	protein-coding	5.73674e-08	1.38736e-05	3.84243	Germinal Zone
HSAGENE0101432	AIF1L	protein_coding	protein-coding	5.77382e-08	1.38736e-05	2.69786	Germinal Zone
HSAGENE0066681	GTSE1	protein_coding	protein-coding	5.78129e-08	1.38736e-05	3.95077	Germinal Zone
HSAGENE0023800	PHLDA1	protein_coding	protein-coding	5.78882e-08	1.38736e-05	2.42007	Germinal Zone
HSAGENE0062946	LAMP5	protein_coding	protein-coding	5.90014e-08	1.40244e-05	5.03992	Germinal Zone
HSAGENE0087129	H3C4	protein_coding	protein-coding	6.03936e-08	1.41238e-05	3.30564	Germinal Zone
HSAGENE0092090	XRCC2	protein_coding	protein-coding	6.15531e-08	1.42441e-05	3.4972	Germinal Zone
HSAGENE0028561	NFATC4	protein_coding	protein-coding	6.21076e-08	1.42441e-05	3.91598	Germinal Zone
HSAGENE0029086	MIS18BP1	protein_coding	protein-coding	6.27148e-08	1.42441e-05	2.4496	Germinal Zone
HSAGENE0107177	MSN	protein_coding	protein-coding	6.31768e-08	1.42441e-05	2.54411	Germinal Zone
HSAGENE0013718	HELLS	protein_coding	protein-coding	6.33638e-08	1.42441e-05	2.34335	Germinal Zone
HSAGENE0086888	ID4	protein_coding	protein-coding	6.5053e-08	1.45113e-05	3.05725	Germinal Zone
HSAGENE0077669	PAM	protein_coding	protein-coding	6.58303e-08	1.45726e-05	2.61546	Germinal Zone
HSAGENE0054691	FIGN	protein_coding	protein-coding	6.63345e-08	1.4573e-05	3.47	Germinal Zone
HSAGENE0000282	VCAM1	protein_coding	protein-coding	6.89372e-08	1.49678e-05	4.4449	Germinal Zone
HSAGENE0086104	FBXO5	protein_coding	protein-coding	6.94598e-08	1.49678e-05	2.71399	Germinal Zone
HSAGENE0015866	SLC17A6	protein_coding	protein-coding	7.12014e-08	1.49678e-05	3.51306	Germinal Zone
HSAGENE0060047	NCAPH	protein_coding	protein-coding	7.12845e-08	1.49678e-05	3.36535	Germinal Zone
HSAGENE0061571	FAM83D	protein_coding	protein-coding	7.13925e-08	1.49678e-05	3.87946	Germinal Zone
HSAGENE0104108	GADD45G	protein_coding	protein-coding	7.16967e-08	1.49678e-05	2.76018	Germinal Zone
HSAGENE0022570	METTL7A	protein_coding	protein-coding	7.23206e-08	1.49678e-05	3.36813	Germinal Zone
HSAGENE0067718	SEMA5B	protein_coding	protein-coding	7.30821e-08	1.49678e-05	3.17827	Germinal Zone
HSAGENE0087272	H2AC17	protein_coding	protein-coding	7.32002e-08	1.49678e-05	3.1327	Germinal Zone
HSAGENE0102792	MELK	protein_coding	protein-coding	7.32932e-08	1.49678e-05	3.57041	Germinal Zone
HSAGENE0067664	POLQ	protein_coding	protein-coding	7.3871e-08	1.49702e-05	3.54203	Germinal Zone
HSAGENE0066868	MLC1	protein_coding	protein-coding	7.43373e-08	1.49702e-05	4.30688	Germinal Zone
HSAGENE0024870	SOX1-OT	lncRNA	300 Mya	7.49538e-08	1.49902e-05	2.89078	Germinal Zone
HSAGENE0006603	PRDM16	protein_coding	protein-coding	7.56603e-08	1.50279e-05	3.33407	Germinal Zone
HSAGENE0040296	SPAG5	protein_coding	protein-coding	7.6943e-08	1.51787e-05	2.98283	Germinal Zone
HSAGENE0087271	H3C12	protein_coding	protein-coding	7.97245e-08	1.56211e-05	3.22858	Germinal Zone
HSAGENE0069240	GOLIM4	protein_coding	protein-coding	8.06981e-08	1.56757e-05	2.37381	Germinal Zone
HSAGENE0019488	GAS2L3	protein_coding	protein-coding	8.10842e-08	1.56757e-05	2.76429	Germinal Zone
HSAGENE0014127	TMEM123	protein_coding	protein-coding	8.2922e-08	1.58022e-05	2.8586	Germinal Zone
HSAGENE0090684	MDFIC	protein_coding	protein-coding	8.31051e-08	1.58022e-05	3.62637	Germinal Zone
HSAGENE0097901	ESCO2	protein_coding	protein-coding	8.33733e-08	1.58022e-05	3.48125	Germinal Zone
HSAGENE0026943	SOX21	protein_coding	protein-coding	8.39982e-08	1.58173e-05	4.33829	Germinal Zone
HSAGENE0034131	MFGE8	protein_coding	protein-coding	8.49033e-08	1.58846e-05	3.62062	Germinal Zone
HSAGENE0032978	PCLAF	protein_coding	protein-coding	8.55643e-08	1.59056e-05	3.97251	Germinal Zone
HSAGENE0028411	MMP14	protein_coding	protein-coding	8.93724e-08	1.65077e-05	3.44722	Germinal Zone
HSAGENE0050947	UHRF1	protein_coding	protein-coding	9.13534e-08	1.66692e-05	3.76121	Germinal Zone
HSAGENE0001687	ANP32E	protein_coding	protein-coding	9.17703e-08	1.66692e-05	2.65328	Germinal Zone
HSAGENE0096410	TRPS1	protein_coding	protein-coding	9.19713e-08	1.66692e-05	2.45432	Germinal Zone
HSAGENE0067107	FANCD2	protein_coding	protein-coding	9.34543e-08	1.68328e-05	3.18588	Germinal Zone
HSAGENE0022507	RACGAP1	protein_coding	protein-coding	9.46472e-08	1.69424e-05	2.56619	Germinal Zone
HSAGENE0074474	PALLD	protein_coding	protein-coding	9.81802e-08	1.74017e-05	2.32932	Germinal Zone
HSAGENE0010599	MKI67	protein_coding	protein-coding	9.89017e-08	1.74017e-05	4.06232	Germinal Zone
HSAGENE0011048	VIM	protein_coding	protein-coding	9.90132e-08	1.74017e-05	3.18115	Germinal Zone
HSAGENE0034817	LITAF	protein_coding	protein-coding	1.01007e-07	1.75065e-05	3.0674	Germinal Zone
HSAGENE0036897	SALL1	protein_coding	protein-coding	1.01868e-07	1.75065e-05	3.20563	Germinal Zone
HSAGENE0082414	ADGRV1	protein_coding	protein-coding	1.01995e-07	1.75065e-05	3.15435	Germinal Zone
HSAGENE0073317	CCNA2	protein_coding	protein-coding	1.02024e-07	1.75065e-05	3.04948	Germinal Zone
HSAGENE0105521	ARHGEF6	protein_coding	protein-coding	1.03368e-07	1.75869e-05	2.76464	Germinal Zone
HSAGENE0079371	NA	lncRNA	300 Mya	1.03706e-07	1.75869e-05	2.85782	Germinal Zone
HSAGENE0041637	KIF18B	protein_coding	protein-coding	1.05434e-07	1.7776e-05	4.08961	Germinal Zone
HSAGENE0069083	SMC4	protein_coding	protein-coding	1.06151e-07	1.77935e-05	2.61168	Germinal Zone
HSAGENE0001652	H2AC20	protein_coding	protein-coding	1.08185e-07	1.80303e-05	2.21942	Germinal Zone
HSAGENE0010329	FGFR2	protein_coding	protein-coding	1.10256e-07	1.82703e-05	3.40822	Germinal Zone
HSAGENE0098348	TCIM	protein_coding	protein-coding	1.12311e-07	1.83961e-05	4.09884	Germinal Zone
HSAGENE0017681	CDCA5	protein_coding	protein-coding	1.12488e-07	1.83961e-05	3.69291	Germinal Zone
HSAGENE0013702	PLCE1	protein_coding	protein-coding	1.12918e-07	1.83961e-05	2.99519	Germinal Zone
HSAGENE0097889	CLU	protein_coding	protein-coding	1.1565e-07	1.86921e-05	3.41317	Germinal Zone
HSAGENE0005567	E2F2	protein_coding	protein-coding	1.16024e-07	1.86921e-05	4.12274	Germinal Zone
HSAGENE0074997	FAT1	protein_coding	protein-coding	1.17578e-07	1.87742e-05	2.77544	Germinal Zone
HSAGENE0015978	KIF18A	protein_coding	protein-coding	1.1784e-07	1.87742e-05	3.85862	Germinal Zone
HSAGENE0009954	NA	lncRNA	Human-specific	1.18476e-07	1.87742e-05	-2.24589	Cortical Plate
HSAGENE0038259	CENPN	protein_coding	protein-coding	1.21121e-07	1.90891e-05	3.18648	Germinal Zone
HSAGENE0010574	DOCK1	protein_coding	protein-coding	1.24432e-07	1.95048e-05	2.41554	Germinal Zone
HSAGENE0074801	TENM3	protein_coding	protein-coding	1.25117e-07	1.95069e-05	-2.17947	Cortical Plate
HSAGENE0087100	H4C1	protein_coding	protein-coding	1.28267e-07	1.9891e-05	3.4955	Germinal Zone
HSAGENE0014852	H2AX	protein_coding	protein-coding	1.30283e-07	2.00655e-05	2.53313	Germinal Zone
HSAGENE0019568	ASCL1	protein_coding	protein-coding	1.31453e-07	2.00655e-05	2.67324	Germinal Zone
HSAGENE0056898	HJURP	protein_coding	protein-coding	1.31609e-07	2.00655e-05	4.09822	Germinal Zone
HSAGENE0095026	HSPB1	protein_coding	protein-coding	1.32815e-07	2.00655e-05	3.47725	Germinal Zone
HSAGENE0071017	LIMD1	protein_coding	protein-coding	1.33374e-07	2.00655e-05	2.28836	Germinal Zone
HSAGENE0064627	SLC25A18	protein_coding	protein-coding	1.33544e-07	2.00655e-05	4.01675	Germinal Zone
HSAGENE0070004	HES1	protein_coding	protein-coding	1.35102e-07	2.01949e-05	3.28551	Germinal Zone
HSAGENE0032936	CA12	protein_coding	protein-coding	1.36812e-07	2.03457e-05	2.74073	Germinal Zone
HSAGENE0098256	AP006545.2	lncRNA	25 Mya	1.37652e-07	2.03662e-05	-2.28856	Cortical Plate
HSAGENE0089774	MMS22L	protein_coding	protein-coding	1.39574e-07	2.05456e-05	2.65508	Germinal Zone
HSAGENE0018841	STK33	protein_coding	protein-coding	1.42167e-07	2.06837e-05	3.35972	Germinal Zone
HSAGENE0026243	CKAP2	protein_coding	protein-coding	1.4233e-07	2.06837e-05	2.02108	Germinal Zone
HSAGENE0086310	EZR	protein_coding	protein-coding	1.42651e-07	2.06837e-05	2.58856	Germinal Zone
HSAGENE0061649	EMILIN3	protein_coding	protein-coding	1.44361e-07	2.07433e-05	4.54397	Germinal Zone
HSAGENE0042447	PRR11	protein_coding	protein-coding	1.44493e-07	2.07433e-05	2.96103	Germinal Zone
HSAGENE0026158	DLEU2	lncRNA	300 Mya	1.48844e-07	2.12019e-05	3.33041	Germinal Zone
HSAGENE0087098	H1-1	protein_coding	protein-coding	1.49149e-07	2.12019e-05	3.05105	Germinal Zone
HSAGENE0042785	PIMREG	protein_coding	protein-coding	1.52431e-07	2.15151e-05	3.87841	Germinal Zone
HSAGENE0081225	ITGA2	protein_coding	protein-coding	1.52837e-07	2.15151e-05	4.61694	Germinal Zone
HSAGENE0034149	FANCI	protein_coding	protein-coding	1.55028e-07	2.17181e-05	2.78057	Germinal Zone
HSAGENE0087202	H2BC11	protein_coding	protein-coding	1.56719e-07	2.18495e-05	3.32116	Germinal Zone
HSAGENE0024873	SOX1	protein_coding	protein-coding	1.61027e-07	2.22251e-05	2.7737	Germinal Zone
HSAGENE0061189	E2F1	protein_coding	protein-coding	1.61059e-07	2.22251e-05	3.47672	Germinal Zone
HSAGENE0045974	TYMS	protein_coding	protein-coding	1.61712e-07	2.22251e-05	3.37899	Germinal Zone
HSAGENE0012843	CHST3	protein_coding	protein-coding	1.66179e-07	2.26924e-05	3.28606	Germinal Zone
HSAGENE0001651	H2BC21	protein_coding	protein-coding	1.66677e-07	2.26924e-05	2.14467	Germinal Zone
HSAGENE0061868	UBE2C	protein_coding	protein-coding	1.69367e-07	2.29509e-05	4.23107	Germinal Zone
HSAGENE0034743	EMP2	protein_coding	protein-coding	1.70685e-07	2.30219e-05	3.2465	Germinal Zone
HSAGENE0067622	GPR156	protein_coding	protein-coding	1.75072e-07	2.35043e-05	2.43247	Germinal Zone
HSAGENE0040704	TMEM98	protein_coding	protein-coding	1.76553e-07	2.35196e-05	2.37051	Germinal Zone
HSAGENE0096201	AC104964.2	lncRNA	25 Mya	1.77497e-07	2.35196e-05	-1.96656	Cortical Plate
HSAGENE0096049	MSRA	protein_coding	protein-coding	1.7762e-07	2.35196e-05	-1.94928	Cortical Plate
HSAGENE0029987	RGS6	protein_coding	protein-coding	1.80061e-07	2.3703e-05	-2.54042	Cortical Plate
HSAGENE0026764	SLITRK1	protein_coding	protein-coding	1.80787e-07	2.3703e-05	-2.00679	Cortical Plate
HSAGENE0052934	AC013727.1	lncRNA	90 Mya	1.81457e-07	2.3703e-05	4.46511	Germinal Zone
HSAGENE0028484	JPH4	protein_coding	protein-coding	1.83734e-07	2.38928e-05	-2.36655	Cortical Plate
HSAGENE0081731	CCNB1	protein_coding	protein-coding	1.85209e-07	2.39772e-05	3.01892	Germinal Zone
HSAGENE0061934	SLC2A10	protein_coding	protein-coding	1.89037e-07	2.42515e-05	3.95696	Germinal Zone
HSAGENE0102306	VLDLR-AS1	lncRNA	90 Mya	1.89101e-07	2.42515e-05	-2.25872	Cortical Plate
HSAGENE0028463	EFS	protein_coding	protein-coding	1.902e-07	2.42515e-05	2.14229	Germinal Zone
HSAGENE0003383	ANGPTL1	protein_coding	protein-coding	1.91713e-07	2.42515e-05	5.5939	Germinal Zone
HSAGENE0076924	RASGEF1B	protein_coding	protein-coding	1.92233e-07	2.42515e-05	2.37661	Germinal Zone
HSAGENE0051159	SHANK1	protein_coding	protein-coding	1.92346e-07	2.42515e-05	-2.22145	Cortical Plate
HSAGENE0025291	SPATA13	protein_coding	protein-coding	1.93219e-07	2.4256e-05	2.14441	Germinal Zone
HSAGENE0030453	FLRT2	protein_coding	protein-coding	1.9537e-07	2.44205e-05	-2.23259	Cortical Plate
HSAGENE0029235	TMX1	protein_coding	protein-coding	1.97633e-07	2.45089e-05	1.97513	Germinal Zone
HSAGENE0070313	SGO1	protein_coding	protein-coding	1.98338e-07	2.45089e-05	4.05059	Germinal Zone
HSAGENE0012484	RTKN2	protein_coding	protein-coding	1.99148e-07	2.45089e-05	2.62147	Germinal Zone
HSAGENE0044757	LAMA3	protein_coding	protein-coding	1.99893e-07	2.45089e-05	3.39693	Germinal Zone
HSAGENE0086468	QKI	protein_coding	protein-coding	2.00304e-07	2.45089e-05	2.18817	Germinal Zone
HSAGENE0079512	ATP10B	protein_coding	protein-coding	2.01663e-07	2.45715e-05	3.75335	Germinal Zone
HSAGENE0023033	TIMELESS	protein_coding	protein-coding	2.02715e-07	2.45963e-05	2.54216	Germinal Zone
HSAGENE0012448	CDK1	protein_coding	protein-coding	2.04284e-07	2.46834e-05	3.90703	Germinal Zone
HSAGENE0074904	CENPU	protein_coding	protein-coding	2.0706e-07	2.4915e-05	3.72693	Germinal Zone
HSAGENE0057914	PRKD3	protein_coding	protein-coding	2.09271e-07	2.5077e-05	2.06993	Germinal Zone
HSAGENE0081052	SELENOP	protein_coding	protein-coding	2.10813e-07	2.51579e-05	3.31647	Germinal Zone
HSAGENE0053574	GLI2	protein_coding	protein-coding	2.21107e-07	2.62782e-05	3.89431	Germinal Zone
HSAGENE0002568	ATP1A2	protein_coding	protein-coding	2.25347e-07	2.64192e-05	3.06833	Germinal Zone
HSAGENE0078285	FBN2	protein_coding	protein-coding	2.25356e-07	2.64192e-05	2.53149	Germinal Zone
HSAGENE0095495	PON2	protein_coding	protein-coding	2.2761e-07	2.64192e-05	2.96582	Germinal Zone
HSAGENE0067280	BBX	protein_coding	protein-coding	2.28154e-07	2.64192e-05	1.97999	Germinal Zone
HSAGENE0064188	C21orf58	protein_coding	protein-coding	2.28216e-07	2.64192e-05	2.96581	Germinal Zone
HSAGENE0073280	MAD2L1	protein_coding	protein-coding	2.28915e-07	2.64192e-05	2.84482	Germinal Zone
HSAGENE0005849	EXO1	protein_coding	protein-coding	2.29997e-07	2.64192e-05	3.6238	Germinal Zone
HSAGENE0095232	PCLO	protein_coding	protein-coding	2.3063e-07	2.64192e-05	-1.94003	Cortical Plate
HSAGENE0107535	LPAR4	protein_coding	protein-coding	2.31774e-07	2.64192e-05	3.29288	Germinal Zone
HSAGENE0091307	CALD1	protein_coding	protein-coding	2.32082e-07	2.64192e-05	2.03772	Germinal Zone
HSAGENE0015038	SCN3B	protein_coding	protein-coding	2.32315e-07	2.64192e-05	-2.50868	Cortical Plate
HSAGENE0019810	FOXN4	protein_coding	protein-coding	2.34915e-07	2.65756e-05	4.09461	Germinal Zone
HSAGENE0105398	GPC4	protein_coding	protein-coding	2.35523e-07	2.65756e-05	3.67708	Germinal Zone
HSAGENE0073310	ANXA5	protein_coding	protein-coding	2.36538e-07	2.65867e-05	2.61349	Germinal Zone
HSAGENE0025290	AL359736.1	protein_coding	protein-coding	2.38596e-07	2.66657e-05	2.25742	Germinal Zone
HSAGENE0002547	TAGLN2	protein_coding	protein-coding	2.3908e-07	2.66657e-05	2.77981	Germinal Zone
HSAGENE0013677	CEP55	protein_coding	protein-coding	2.46927e-07	2.72942e-05	3.7079	Germinal Zone
HSAGENE0007055	CDCA8	protein_coding	protein-coding	2.47031e-07	2.72942e-05	3.86777	Germinal Zone
HSAGENE0089777	AL589740.1	lncRNA	300 Mya	2.48163e-07	2.72942e-05	3.30689	Germinal Zone
HSAGENE0098822	PENK	protein_coding	protein-coding	2.48938e-07	2.72942e-05	2.93543	Germinal Zone
HSAGENE0020807	DUSP16	protein_coding	protein-coding	2.49421e-07	2.72942e-05	2.06515	Germinal Zone
HSAGENE0032438	CEP152	protein_coding	protein-coding	2.52583e-07	2.74659e-05	2.47047	Germinal Zone
HSAGENE0058458	EML6	protein_coding	protein-coding	2.52885e-07	2.74659e-05	2.23805	Germinal Zone
HSAGENE0018083	CPT1A	protein_coding	protein-coding	2.54329e-07	2.74829e-05	2.67567	Germinal Zone
HSAGENE0015130	HEPACAM	protein_coding	protein-coding	2.54937e-07	2.74829e-05	3.98975	Germinal Zone
HSAGENE0029335	CDKN3	protein_coding	protein-coding	2.60864e-07	2.79148e-05	3.79238	Germinal Zone
HSAGENE0096194	NA	protein_coding	protein-coding	2.60868e-07	2.79148e-05	-2.0138	Cortical Plate
HSAGENE0011706	FZD8	protein_coding	protein-coding	2.63387e-07	2.80808e-05	4.51761	Germinal Zone
HSAGENE0026523	DACH1	protein_coding	protein-coding	2.69374e-07	2.84291e-05	3.44126	Germinal Zone
HSAGENE0025311	PARP4	protein_coding	protein-coding	2.69827e-07	2.84291e-05	2.70075	Germinal Zone
HSAGENE0087148	H4C8	protein_coding	protein-coding	2.71945e-07	2.84291e-05	2.69185	Germinal Zone
HSAGENE0002554	KCNJ10	protein_coding	protein-coding	2.72271e-07	2.84291e-05	3.49922	Germinal Zone
HSAGENE0100936	CRB2	protein_coding	protein-coding	2.72448e-07	2.84291e-05	4.95181	Germinal Zone
HSAGENE0009745	INA	protein_coding	protein-coding	2.72537e-07	2.84291e-05	-1.95583	Cortical Plate
HSAGENE0074955	PDLIM3	protein_coding	protein-coding	2.73782e-07	2.84566e-05	4.13754	Germinal Zone
HSAGENE0061386	EPB41L1	protein_coding	protein-coding	2.77019e-07	2.85048e-05	-2.28173	Cortical Plate
HSAGENE0020631	KNTC1	protein_coding	protein-coding	2.77097e-07	2.85048e-05	2.18034	Germinal Zone
HSAGENE0055553	STK17B	protein_coding	protein-coding	2.77194e-07	2.85048e-05	3.50033	Germinal Zone
HSAGENE0065753	SYN3	protein_coding	protein-coding	2.80661e-07	2.86219e-05	-2.96894	Cortical Plate
HSAGENE0062343	AURKA	protein_coding	protein-coding	2.81106e-07	2.86219e-05	3.42659	Germinal Zone
HSAGENE0043149	SOX9	protein_coding	protein-coding	2.81294e-07	2.86219e-05	2.72996	Germinal Zone
HSAGENE0067411	BOC	protein_coding	protein-coding	2.85166e-07	2.89144e-05	4.03637	Germinal Zone
HSAGENE0078112	LOX	protein_coding	protein-coding	2.89684e-07	2.91081e-05	3.29461	Germinal Zone
HSAGENE0003944	NEK7	protein_coding	protein-coding	2.89833e-07	2.91081e-05	2.43059	Germinal Zone
HSAGENE0087036	GMNN	protein_coding	protein-coding	2.90695e-07	2.91081e-05	3.09635	Germinal Zone
HSAGENE0008093	PLPP3	protein_coding	protein-coding	2.91091e-07	2.91081e-05	4.0325	Germinal Zone
HSAGENE0000268	CDC14A	protein_coding	protein-coding	2.94043e-07	2.9265e-05	3.33207	Germinal Zone
HSAGENE0028414	LRP10	protein_coding	protein-coding	2.95416e-07	2.9265e-05	3.1029	Germinal Zone
HSAGENE0004600	NEK2	protein_coding	protein-coding	2.95687e-07	2.9265e-05	4.3289	Germinal Zone
HSAGENE0042550	WSCD1	protein_coding	protein-coding	2.98947e-07	2.9487e-05	2.10986	Germinal Zone
HSAGENE0033691	ACSBG1	protein_coding	protein-coding	3.02751e-07	2.9761e-05	3.76222	Germinal Zone
HSAGENE0093189	EEPD1	protein_coding	protein-coding	3.0891e-07	3.02637e-05	3.70151	Germinal Zone
HSAGENE0032977	NA	lncRNA	Human-specific	3.10396e-07	3.0307e-05	4.07635	Germinal Zone
HSAGENE0092540	ITGB8	protein_coding	protein-coding	3.12905e-07	3.04495e-05	2.87362	Germinal Zone
HSAGENE0065840	MCM5	protein_coding	protein-coding	3.14206e-07	3.04545e-05	2.39614	Germinal Zone
HSAGENE0023373	NCAPD2	protein_coding	protein-coding	3.15057e-07	3.04545e-05	2.5294	Germinal Zone
HSAGENE0018831	DLG2	protein_coding	protein-coding	3.18565e-07	3.06912e-05	-2.30477	Cortical Plate
HSAGENE0084583	GRIK2	protein_coding	protein-coding	3.22251e-07	3.09435e-05	-2.85489	Cortical Plate
HSAGENE0054945	MAP3K20	protein_coding	protein-coding	3.27313e-07	3.12033e-05	2.46534	Germinal Zone
HSAGENE0100366	NA	lncRNA	Human-specific	3.27961e-07	3.12033e-05	-2.13801	Cortical Plate
HSAGENE0092590	CDCA7L	protein_coding	protein-coding	3.28184e-07	3.12033e-05	3.10439	Germinal Zone
HSAGENE0002579	PEA15	protein_coding	protein-coding	3.2991e-07	3.12254e-05	2.19644	Germinal Zone
HSAGENE0091085	SMO	protein_coding	protein-coding	3.3057e-07	3.12254e-05	2.67814	Germinal Zone
HSAGENE0103748	PSAT1	protein_coding	protein-coding	3.3415e-07	3.1429e-05	2.87339	Germinal Zone
HSAGENE0022439	TROAP	protein_coding	protein-coding	3.34893e-07	3.1429e-05	4.32112	Germinal Zone
HSAGENE0000306	S1PR1	protein_coding	protein-coding	3.38783e-07	3.1568e-05	3.23077	Germinal Zone
HSAGENE0015791	E2F8	protein_coding	protein-coding	3.39197e-07	3.1568e-05	4.5002	Germinal Zone
HSAGENE0052933	AC013727.2	lncRNA	90 Mya	3.3964e-07	3.1568e-05	4.33308	Germinal Zone
HSAGENE0067442	GRAMD1C	protein_coding	protein-coding	3.46654e-07	3.19755e-05	3.20887	Germinal Zone
HSAGENE0033035	PIF1	protein_coding	protein-coding	3.46968e-07	3.19755e-05	4.34905	Germinal Zone
HSAGENE0084743	SOBP	protein_coding	protein-coding	3.47332e-07	3.19755e-05	-2.13995	Cortical Plate
HSAGENE0099111	MYBL1	protein_coding	protein-coding	3.52564e-07	3.23545e-05	3.14132	Germinal Zone
HSAGENE0040971	HASPIN	protein_coding	protein-coding	3.54094e-07	3.23924e-05	3.7436	Germinal Zone
HSAGENE0096215	AC104964.3	lncRNA	25 Mya	3.56536e-07	3.24553e-05	-1.87711	Cortical Plate
HSAGENE0058311	STON1	protein_coding	protein-coding	3.5702e-07	3.24553e-05	2.7633	Germinal Zone
HSAGENE0016585	MDK	protein_coding	protein-coding	3.61517e-07	3.27212e-05	1.82996	Germinal Zone
HSAGENE0062080	KCNB1	protein_coding	protein-coding	3.62202e-07	3.27212e-05	-2.08081	Cortical Plate
HSAGENE0092554	SP8	protein_coding	protein-coding	3.64529e-07	3.27669e-05	2.79152	Germinal Zone
HSAGENE0041333	FKBP10	protein_coding	protein-coding	3.64968e-07	3.27669e-05	3.49841	Germinal Zone
HSAGENE0029839	ZFP36L1	protein_coding	protein-coding	3.66939e-07	3.27835e-05	2.67437	Germinal Zone
HSAGENE0007015	GRIK3	protein_coding	protein-coding	3.67414e-07	3.27835e-05	-2.49737	Cortical Plate
HSAGENE0026604	AL137782.1	lncRNA	90 Mya	3.70601e-07	3.28071e-05	-1.86039	Cortical Plate
HSAGENE0006941	CLSPN	protein_coding	protein-coding	3.73653e-07	3.28071e-05	2.93759	Germinal Zone
HSAGENE0024498	TMPO	protein_coding	protein-coding	3.73704e-07	3.28071e-05	1.79593	Germinal Zone
HSAGENE0088717	PAQR8	protein_coding	protein-coding	3.73914e-07	3.28071e-05	2.6273	Germinal Zone
HSAGENE0019545	PARPBP	protein_coding	protein-coding	3.74536e-07	3.28071e-05	2.58877	Germinal Zone
HSAGENE0079133	ABLIM3	protein_coding	protein-coding	3.75101e-07	3.28071e-05	-2.10397	Cortical Plate
HSAGENE0060266	JAG1	protein_coding	protein-coding	3.75598e-07	3.28071e-05	1.92068	Germinal Zone
HSAGENE0013096	KCNMA1	protein_coding	protein-coding	3.77278e-07	3.28462e-05	-2.51642	Cortical Plate
HSAGENE0098797	LYN	protein_coding	protein-coding	3.81006e-07	3.29815e-05	2.79916	Germinal Zone
HSAGENE0026608	LMO7	protein_coding	protein-coding	3.83861e-07	3.3104e-05	-2.75203	Cortical Plate
HSAGENE0024028	TMTC2	protein_coding	protein-coding	3.8529e-07	3.3104e-05	3.21385	Germinal Zone
HSAGENE0043269	TTYH2	protein_coding	protein-coding	3.85846e-07	3.3104e-05	2.93289	Germinal Zone
HSAGENE0029774	MPP5	protein_coding	protein-coding	3.88457e-07	3.32297e-05	2.11796	Germinal Zone
HSAGENE0065542	RFPL1S	lncRNA	25 Mya	3.96613e-07	3.38276e-05	-2.31139	Cortical Plate
HSAGENE0054545	TANC1	protein_coding	protein-coding	4.01018e-07	3.3982e-05	2.30893	Germinal Zone
HSAGENE0087128	AL031777.2	protein_coding	protein-coding	4.01686e-07	3.3982e-05	2.74867	Germinal Zone
HSAGENE0020906	LINC00943	lncRNA	90 Mya	4.01939e-07	3.3982e-05	3.92428	Germinal Zone
HSAGENE0048382	RAB3A	protein_coding	protein-coding	4.07308e-07	3.42896e-05	-1.93716	Cortical Plate
HSAGENE0049506	HMG20B	protein_coding	protein-coding	4.07942e-07	3.42896e-05	2.54582	Germinal Zone
HSAGENE0015602	SOX6	protein_coding	protein-coding	4.14364e-07	3.45889e-05	2.09537	Germinal Zone
HSAGENE0033943	SH3GL3	protein_coding	protein-coding	4.16291e-07	3.45889e-05	-1.98023	Cortical Plate
HSAGENE0081440	RAB3C	protein_coding	protein-coding	4.17319e-07	3.45889e-05	-2.01582	Cortical Plate
HSAGENE0003269	TNR	protein_coding	protein-coding	4.17748e-07	3.45889e-05	-2.78786	Cortical Plate
HSAGENE0064779	CDC45	protein_coding	protein-coding	4.18396e-07	3.45889e-05	3.88155	Germinal Zone
HSAGENE0044463	TUBB6	protein_coding	protein-coding	4.1866e-07	3.45889e-05	3.06742	Germinal Zone
HSAGENE0067679	SLC15A2	protein_coding	protein-coding	4.20083e-07	3.46079e-05	3.12447	Germinal Zone
HSAGENE0034267	BLM	protein_coding	protein-coding	4.25014e-07	3.47279e-05	2.87905	Germinal Zone
HSAGENE0070146	CHL1	protein_coding	protein-coding	4.25166e-07	3.47279e-05	-2.25774	Cortical Plate
HSAGENE0016646	PACSIN3	protein_coding	protein-coding	4.27463e-07	3.47279e-05	4.47282	Germinal Zone
HSAGENE0076282	JAKMIP1	protein_coding	protein-coding	4.27919e-07	3.47279e-05	-2.37004	Cortical Plate
HSAGENE0061729	MYBL2	protein_coding	protein-coding	4.2817e-07	3.47279e-05	3.95918	Germinal Zone
HSAGENE0081991	IQGAP2	protein_coding	protein-coding	4.28725e-07	3.47279e-05	4.33489	Germinal Zone
HSAGENE0077968	CDO1	protein_coding	protein-coding	4.31106e-07	3.47555e-05	1.98977	Germinal Zone
HSAGENE0046218	PTPRM	protein_coding	protein-coding	4.32132e-07	3.47555e-05	1.8232	Germinal Zone
HSAGENE0104074	S1PR3	protein_coding	protein-coding	4.33317e-07	3.47555e-05	2.45079	Germinal Zone
HSAGENE0055365	TFPI	protein_coding	protein-coding	4.34183e-07	3.47555e-05	2.19516	Germinal Zone
HSAGENE0047976	ASF1B	protein_coding	protein-coding	4.35057e-07	3.47555e-05	4.01275	Germinal Zone
HSAGENE0097891	SCARA3	protein_coding	protein-coding	4.38318e-07	3.49197e-05	2.35764	Germinal Zone
HSAGENE0031987	DISP2	protein_coding	protein-coding	4.40816e-07	3.50225e-05	-1.81088	Cortical Plate
HSAGENE0081916	ADCY2	protein_coding	protein-coding	4.43321e-07	3.51197e-05	-1.79648	Cortical Plate
HSAGENE0003580	NMNAT2	protein_coding	protein-coding	4.44461e-07	3.51197e-05	-1.78869	Cortical Plate
HSAGENE0026942	SOX21-AS1	lncRNA	90 Mya	4.46502e-07	3.51548e-05	3.97445	Germinal Zone
HSAGENE0024446	NEDD1	protein_coding	protein-coding	4.4733e-07	3.51548e-05	2.21234	Germinal Zone
HSAGENE0033584	SNX33	protein_coding	protein-coding	4.48947e-07	3.51865e-05	3.02917	Germinal Zone
HSAGENE0008455	GNG12	protein_coding	protein-coding	4.57012e-07	3.55944e-05	2.50546	Germinal Zone
HSAGENE0077306	PDLIM5	protein_coding	protein-coding	4.57764e-07	3.55944e-05	2.59905	Germinal Zone
HSAGENE0105822	GABRA3	protein_coding	protein-coding	4.57833e-07	3.55944e-05	-2.41893	Cortical Plate
HSAGENE0044048	AURKB	protein_coding	protein-coding	4.62648e-07	3.56908e-05	4.3916	Germinal Zone
HSAGENE0102379	MOB3B	protein_coding	protein-coding	4.63659e-07	3.56908e-05	2.44524	Germinal Zone
HSAGENE0066476	SCUBE1	protein_coding	protein-coding	4.64751e-07	3.56908e-05	-2.82319	Cortical Plate
HSAGENE0071847	CADPS	protein_coding	protein-coding	4.6595e-07	3.56908e-05	-1.70403	Cortical Plate
HSAGENE0044864	CHST9	protein_coding	protein-coding	4.66458e-07	3.56908e-05	4.0155	Germinal Zone
HSAGENE0055345	ITGAV	protein_coding	protein-coding	4.71334e-07	3.59629e-05	1.78464	Germinal Zone
HSAGENE0032841	ANXA2	protein_coding	protein-coding	4.73728e-07	3.59629e-05	3.62662	Germinal Zone
HSAGENE0045491	LIPG	protein_coding	protein-coding	4.73734e-07	3.59629e-05	2.94317	Germinal Zone
HSAGENE0045845	CDH20	protein_coding	protein-coding	4.76658e-07	3.60903e-05	2.9717	Germinal Zone
HSAGENE0030361	DIO2	protein_coding	protein-coding	4.78081e-07	3.61038e-05	1.94953	Germinal Zone
HSAGENE0056953	AGAP1	protein_coding	protein-coding	4.79966e-07	3.61521e-05	-1.98555	Cortical Plate
HSAGENE0020940	NA	lncRNA	Human-specific	4.83746e-07	3.63423e-05	4.46656	Germinal Zone
HSAGENE0023199	LRIG3	protein_coding	protein-coding	4.85965e-07	3.64147e-05	3.35076	Germinal Zone
HSAGENE0049554	WDR62	protein_coding	protein-coding	4.95102e-07	3.69252e-05	3.44245	Germinal Zone
HSAGENE0033657	LINGO1	protein_coding	protein-coding	4.95454e-07	3.69252e-05	-2.36884	Cortical Plate
HSAGENE0013710	NA	lncRNA	25 Mya	4.96598e-07	3.69252e-05	-4.976	Cortical Plate
HSAGENE0048162	TCF3	protein_coding	protein-coding	4.98464e-07	3.69692e-05	1.74976	Germinal Zone
HSAGENE0013827	ARHGAP19	protein_coding	protein-coding	5.0211e-07	3.7116e-05	2.25954	Germinal Zone
HSAGENE0013385	GRID1	protein_coding	protein-coding	5.04974e-07	3.7116e-05	-1.99655	Cortical Plate
HSAGENE0104377	ZNF367	protein_coding	protein-coding	5.05296e-07	3.7116e-05	2.6259	Germinal Zone
HSAGENE0079350	FBXL7	protein_coding	protein-coding	5.05563e-07	3.7116e-05	2.848	Germinal Zone
HSAGENE0096205	NA	TUCP	other	5.10794e-07	3.73737e-05	-1.94191	Cortical Plate
HSAGENE0023540	CDCA3	protein_coding	protein-coding	5.1186e-07	3.73737e-05	3.36212	Germinal Zone
HSAGENE0055647	SATB2	protein_coding	protein-coding	5.13038e-07	3.73737e-05	-2.01487	Cortical Plate
HSAGENE0003069	MFAP2	protein_coding	protein-coding	5.14228e-07	3.73737e-05	3.08869	Germinal Zone
HSAGENE0016505	TP53I11	protein_coding	protein-coding	5.17818e-07	3.75405e-05	-1.6827	Cortical Plate
HSAGENE0050032	SPTBN4	protein_coding	protein-coding	5.21164e-07	3.76093e-05	-2.42884	Cortical Plate
HSAGENE0076208	HOPX	protein_coding	protein-coding	5.22766e-07	3.76093e-05	3.18243	Germinal Zone
HSAGENE0067782	ITGB5	protein_coding	protein-coding	5.23869e-07	3.76093e-05	3.38775	Germinal Zone
HSAGENE0009308	F3	protein_coding	protein-coding	5.23954e-07	3.76093e-05	2.05646	Germinal Zone
HSAGENE0098378	GINS4	protein_coding	protein-coding	5.31595e-07	3.80635e-05	3.67516	Germinal Zone
HSAGENE0066689	CELSR1	protein_coding	protein-coding	5.34397e-07	3.81699e-05	4.30631	Germinal Zone
HSAGENE0042320	MSI2	protein_coding	protein-coding	5.36681e-07	3.82389e-05	2.4191	Germinal Zone
HSAGENE0002112	PBXIP1	protein_coding	protein-coding	5.45214e-07	3.86857e-05	2.88204	Germinal Zone
HSAGENE0096199	NA	lncRNA	Human-specific	5.45751e-07	3.86857e-05	-2.03302	Cortical Plate
HSAGENE0023082	NEMP1	protein_coding	protein-coding	5.46954e-07	3.86857e-05	2.13053	Germinal Zone
HSAGENE0050103	AXL	protein_coding	protein-coding	5.50757e-07	3.88599e-05	3.17581	Germinal Zone
HSAGENE0072822	BDH2	protein_coding	protein-coding	5.56208e-07	3.91492e-05	3.09337	Germinal Zone
HSAGENE0002780	NUF2	protein_coding	protein-coding	5.62467e-07	3.94939e-05	4.04079	Germinal Zone
HSAGENE0024242	BTG1	protein_coding	protein-coding	5.6532e-07	3.95984e-05	1.73734	Germinal Zone
HSAGENE0105226	TENM1	protein_coding	protein-coding	5.6673e-07	3.96015e-05	-1.87238	Cortical Plate
HSAGENE0098675	ST18	protein_coding	protein-coding	5.71185e-07	3.98168e-05	-1.89063	Cortical Plate
HSAGENE0097785	NEFM	protein_coding	protein-coding	5.72864e-07	3.98381e-05	-3.83266	Cortical Plate
HSAGENE0071030	FYCO1	protein_coding	protein-coding	5.7761e-07	4.00721e-05	3.25975	Germinal Zone
HSAGENE0008732	IFI44L	protein_coding	protein-coding	5.84071e-07	4.04236e-05	2.74306	Germinal Zone
HSAGENE0078925	PCDH1	protein_coding	protein-coding	5.92023e-07	4.08764e-05	-2.14642	Cortical Plate
HSAGENE0104092	CKS2	protein_coding	protein-coding	5.97636e-07	4.1125e-05	2.67538	Germinal Zone
HSAGENE0050849	PLIN3	protein_coding	protein-coding	5.9871e-07	4.1125e-05	3.32334	Germinal Zone
HSAGENE0023364	AC078815.1	protein_coding	protein-coding	6.00599e-07	4.1125e-05	-2.31848	Cortical Plate
HSAGENE0007617	RAD54L	protein_coding	protein-coding	6.01297e-07	4.1125e-05	3.77264	Germinal Zone
HSAGENE0089641	BACH2	protein_coding	protein-coding	6.082e-07	4.14993e-05	-2.03981	Cortical Plate
HSAGENE0030388	STON2	protein_coding	protein-coding	6.1427e-07	4.1815e-05	3.48954	Germinal Zone
HSAGENE0076269	C4orf50	protein_coding	protein-coding	6.17379e-07	4.18818e-05	-2.85004	Cortical Plate
HSAGENE0003410	SOAT1	protein_coding	protein-coding	6.1923e-07	4.18818e-05	1.8939	Germinal Zone
HSAGENE0107358	ERCC6L	protein_coding	protein-coding	6.20705e-07	4.18818e-05	3.65866	Germinal Zone
HSAGENE0001262	MXRA8	protein_coding	protein-coding	6.21028e-07	4.18818e-05	3.73847	Germinal Zone
HSAGENE0004176	BTG2	protein_coding	protein-coding	6.28768e-07	4.23055e-05	2.38011	Germinal Zone
HSAGENE0078911	ARAP3	protein_coding	protein-coding	6.3642e-07	4.26225e-05	2.001	Germinal Zone
HSAGENE0089793	NA	TUCP	other	6.43862e-07	4.28029e-05	2.54092	Germinal Zone
HSAGENE0051744	SHISA7	protein_coding	protein-coding	6.44047e-07	4.28029e-05	-3.04355	Cortical Plate
HSAGENE0104641	CENPI	protein_coding	protein-coding	6.4476e-07	4.28029e-05	2.34946	Germinal Zone
HSAGENE0082503	MCTP1	protein_coding	protein-coding	6.45018e-07	4.28029e-05	-1.65676	Cortical Plate
HSAGENE0073443	PLK4	protein_coding	protein-coding	6.46577e-07	4.28084e-05	2.40067	Germinal Zone
HSAGENE0041602	FZD2	protein_coding	protein-coding	6.52987e-07	4.31343e-05	4.51862	Germinal Zone
HSAGENE0107192	HEPH	protein_coding	protein-coding	6.5542e-07	4.31967e-05	3.60844	Germinal Zone
HSAGENE0060784	ACSS1	protein_coding	protein-coding	6.58418e-07	4.32821e-05	2.93018	Germinal Zone
HSAGENE0054438	AC061961.1	lncRNA	300 Mya	6.60196e-07	4.32821e-05	-2.53986	Cortical Plate
HSAGENE0009317	CNN3	protein_coding	protein-coding	6.61194e-07	4.32821e-05	1.60637	Germinal Zone
HSAGENE0079647	NA	TUCP	other	6.64258e-07	4.33308e-05	-1.96034	Cortical Plate
HSAGENE0041183	CDC6	protein_coding	protein-coding	6.68237e-07	4.34489e-05	3.07185	Germinal Zone
HSAGENE0104879	COL4A6	protein_coding	protein-coding	6.7429e-07	4.36561e-05	5.44987	Germinal Zone
HSAGENE0009968	NA	lncRNA	Human-specific	6.74435e-07	4.36561e-05	-2.43112	Cortical Plate
HSAGENE0046121	CBLN2	protein_coding	protein-coding	6.7885e-07	4.37537e-05	-2.19852	Cortical Plate
HSAGENE0001660	MTMR11	protein_coding	protein-coding	6.7896e-07	4.37537e-05	3.60422	Germinal Zone
HSAGENE0053878	FAR2P2	transcribed_unprocessed_pseudogene	pseudogene	6.8884e-07	4.41508e-05	2.66791	Germinal Zone
HSAGENE0080892	NA	lncRNA	25 Mya	6.90268e-07	4.41508e-05	3.66108	Germinal Zone
HSAGENE0017406	AHNAK	protein_coding	protein-coding	6.91212e-07	4.41508e-05	1.74394	Germinal Zone
HSAGENE0054439	KCNJ3	protein_coding	protein-coding	6.9433e-07	4.4176e-05	-1.99808	Cortical Plate
HSAGENE0000843	SYT6	protein_coding	protein-coding	6.94653e-07	4.4176e-05	-2.02098	Cortical Plate
HSAGENE0092742	LFNG	protein_coding	protein-coding	6.96247e-07	4.41804e-05	3.43173	Germinal Zone
HSAGENE0001500	NA	lncRNA	25 Mya	7.03126e-07	4.43658e-05	-2.30374	Cortical Plate
HSAGENE0102619	KIF24	protein_coding	protein-coding	7.05452e-07	4.43658e-05	3.30707	Germinal Zone
HSAGENE0002753	DDR2	protein_coding	protein-coding	7.05918e-07	4.43658e-05	2.00663	Germinal Zone
HSAGENE0092004	SLC4A2	protein_coding	protein-coding	7.06597e-07	4.43658e-05	2.64791	Germinal Zone
HSAGENE0084587	NA	lncRNA	Human-specific	7.10523e-07	4.43658e-05	-2.67233	Cortical Plate
HSAGENE0034090	NTRK3	protein_coding	protein-coding	7.13701e-07	4.43658e-05	-1.78754	Cortical Plate
HSAGENE0010843	SPRN	protein_coding	protein-coding	7.1373e-07	4.43658e-05	-2.01761	Cortical Plate
HSAGENE0010972	ACBD7	protein_coding	protein-coding	7.13926e-07	4.43658e-05	3.29589	Germinal Zone
HSAGENE0034148	RLBP1	protein_coding	protein-coding	7.14657e-07	4.43658e-05	4.19897	Germinal Zone
HSAGENE0001827	SELENBP1	protein_coding	protein-coding	7.16727e-07	4.43658e-05	3.62966	Germinal Zone
HSAGENE0079568	HMMR	protein_coding	protein-coding	7.17527e-07	4.43658e-05	3.37375	Germinal Zone
HSAGENE0002316	NES	protein_coding	protein-coding	7.22962e-07	4.46067e-05	1.64024	Germinal Zone
HSAGENE0100825	PHF19	protein_coding	protein-coding	7.28407e-07	4.48141e-05	2.05571	Germinal Zone
HSAGENE0081615	CENPK	protein_coding	protein-coding	7.30225e-07	4.48141e-05	3.11309	Germinal Zone
HSAGENE0023363	TBC1D30	protein_coding	protein-coding	7.31918e-07	4.48141e-05	-2.32417	Cortical Plate
HSAGENE0056580	NYAP2	protein_coding	protein-coding	7.32618e-07	4.48141e-05	-1.71281	Cortical Plate
HSAGENE0000976	TTF2	protein_coding	protein-coding	7.34787e-07	4.48141e-05	2.19885	Germinal Zone
HSAGENE0085769	HIVEP2	protein_coding	protein-coding	7.35595e-07	4.48141e-05	-1.87248	Cortical Plate
HSAGENE0021756	FOXM1	protein_coding	protein-coding	7.37145e-07	4.48144e-05	3.87837	Germinal Zone
HSAGENE0078637	CDC25C	protein_coding	protein-coding	7.41206e-07	4.4967e-05	4.11719	Germinal Zone
HSAGENE0067632	FSTL1	protein_coding	protein-coding	7.50709e-07	4.52167e-05	2.69164	Germinal Zone
HSAGENE0018190	SHANK2	protein_coding	protein-coding	7.50816e-07	4.52167e-05	-1.63926	Cortical Plate
HSAGENE0029786	TMEM229B	protein_coding	protein-coding	7.52121e-07	4.52167e-05	-2.161	Cortical Plate
HSAGENE0056586	AC016717.2	lncRNA	Apes	7.52196e-07	4.52167e-05	-1.88469	Cortical Plate
HSAGENE0105041	DOCK11	protein_coding	protein-coding	7.53118e-07	4.52167e-05	2.09047	Germinal Zone
HSAGENE0060572	INSM1	protein_coding	protein-coding	7.58349e-07	4.53745e-05	2.46133	Germinal Zone
HSAGENE0087137	H3C6	protein_coding	protein-coding	7.62561e-07	4.5501e-05	3.12064	Germinal Zone
HSAGENE0001460	NA	lncRNA	Human-specific	7.70563e-07	4.58841e-05	-2.21235	Cortical Plate
HSAGENE0103965	GAS1	protein_coding	protein-coding	7.73463e-07	4.59624e-05	3.13409	Germinal Zone
HSAGENE0073572	PCDH10	protein_coding	protein-coding	7.8384e-07	4.64838e-05	-3.00494	Cortical Plate
HSAGENE0010167	EMX2OS	lncRNA	300 Mya	7.85615e-07	4.6494e-05	2.30409	Germinal Zone
HSAGENE0044679	ABHD3	protein_coding	protein-coding	7.91353e-07	4.67382e-05	3.03079	Germinal Zone
HSAGENE0105611	SOX3	protein_coding	protein-coding	7.9323e-07	4.67538e-05	5.12817	Germinal Zone
HSAGENE0055566	CCDC150	protein_coding	protein-coding	7.95109e-07	4.67695e-05	2.81756	Germinal Zone
HSAGENE0029897	SMOC1	protein_coding	protein-coding	7.99619e-07	4.69396e-05	1.91605	Germinal Zone
HSAGENE0101980	CACNA1B	protein_coding	protein-coding	8.04559e-07	4.70596e-05	-1.73601	Cortical Plate
HSAGENE0076612	SLC4A4	protein_coding	protein-coding	8.04909e-07	4.70596e-05	2.57642	Germinal Zone
HSAGENE0088714	MCM3	protein_coding	protein-coding	8.15654e-07	4.74963e-05	2.56079	Germinal Zone
HSAGENE0069519	ACTL6A	protein_coding	protein-coding	8.30665e-07	4.82735e-05	1.9079	Germinal Zone
HSAGENE0015937	KCNQ1OT1	lncRNA	90 Mya	8.35815e-07	4.84756e-05	-1.82706	Cortical Plate
HSAGENE0045219	MIR924HG	lncRNA	90 Mya	8.39713e-07	4.85442e-05	4.04806	Germinal Zone
HSAGENE0073714	SETD7	protein_coding	protein-coding	8.40346e-07	4.85442e-05	1.5924	Germinal Zone
HSAGENE0102901	IGFBPL1	protein_coding	protein-coding	8.51909e-07	4.91144e-05	1.70816	Germinal Zone
HSAGENE0001497	NA	protein_coding	protein-coding	8.56996e-07	4.92668e-05	-2.21102	Cortical Plate
HSAGENE0080881	RANBP3L	protein_coding	protein-coding	8.57952e-07	4.92668e-05	4.2481	Germinal Zone
HSAGENE0071636	CACNA2D3	protein_coding	protein-coding	8.82957e-07	5.06025e-05	-2.08369	Cortical Plate
HSAGENE0087204	H2BC12	protein_coding	protein-coding	8.86644e-07	5.07136e-05	2.82233	Germinal Zone
HSAGENE0050871	LMTK3	protein_coding	protein-coding	8.90493e-07	5.08335e-05	-2.06223	Cortical Plate
HSAGENE0008085	AC119674.2	protein_coding	protein-coding	8.94924e-07	5.09861e-05	3.96851	Germinal Zone
HSAGENE0026163	NA	lncRNA	uncertain	9.16486e-07	5.21121e-05	3.43939	Germinal Zone
HSAGENE0008114	DAB1	protein_coding	protein-coding	9.26554e-07	5.25815e-05	-2.50346	Cortical Plate
HSAGENE0082140	DHFR	protein_coding	protein-coding	9.40193e-07	5.32321e-05	2.20444	Germinal Zone
HSAGENE0059555	CAPG	protein_coding	protein-coding	9.42735e-07	5.32321e-05	4.03776	Germinal Zone
HSAGENE0107677	PCDH11X	protein_coding	protein-coding	9.43526e-07	5.32321e-05	-1.72748	Cortical Plate
HSAGENE0026170	NA	lncRNA	uncertain	9.47982e-07	5.33797e-05	2.68249	Germinal Zone
HSAGENE0062192	PCNA	protein_coding	protein-coding	9.51905e-07	5.34967e-05	2.22492	Germinal Zone
HSAGENE0076219	REST	protein_coding	protein-coding	9.54628e-07	5.35459e-05	1.93772	Germinal Zone
HSAGENE0058011	SLC8A1	protein_coding	protein-coding	9.57509e-07	5.36038e-05	-2.03709	Cortical Plate
HSAGENE0009809	ITPRIP	protein_coding	protein-coding	9.60686e-07	5.36781e-05	3.47174	Germinal Zone
HSAGENE0007880	ORC1	protein_coding	protein-coding	9.69534e-07	5.40389e-05	2.79162	Germinal Zone
HSAGENE0088793	MLIP	protein_coding	protein-coding	9.7087e-07	5.40389e-05	-2.51793	Cortical Plate
HSAGENE0101784	NOTCH1	protein_coding	protein-coding	9.81364e-07	5.44684e-05	3.10272	Germinal Zone
HSAGENE0009884	CELF2	protein_coding	protein-coding	9.82344e-07	5.44684e-05	-1.74511	Cortical Plate
HSAGENE0075647	LINC02513	lncRNA	90 Mya	9.88184e-07	5.46877e-05	4.80442	Germinal Zone
HSAGENE0054884	CYBRD1	protein_coding	protein-coding	9.90403e-07	5.47061e-05	3.82625	Germinal Zone
HSAGENE0029607	RHOJ	protein_coding	protein-coding	9.95138e-07	5.48631e-05	2.60952	Germinal Zone
HSAGENE0076193	PAICS	protein_coding	protein-coding	9.97195e-07	5.48722e-05	1.56516	Germinal Zone
HSAGENE0100663	COL27A1	protein_coding	protein-coding	1.00378e-06	5.51298e-05	3.75062	Germinal Zone
HSAGENE0032063	AC087721.2	protein_coding	protein-coding	1.00852e-06	5.52855e-05	2.12673	Germinal Zone
HSAGENE0016537	CHST1	protein_coding	protein-coding	1.01246e-06	5.5397e-05	-1.69776	Cortical Plate
HSAGENE0001653	H2AC21	protein_coding	protein-coding	1.0195e-06	5.5495e-05	2.49324	Germinal Zone
HSAGENE0015764	PTPN5	protein_coding	protein-coding	1.01999e-06	5.5495e-05	-2.11595	Cortical Plate
HSAGENE0045165	CELF4	protein_coding	protein-coding	1.02255e-06	5.55298e-05	-1.63131	Cortical Plate
HSAGENE0014210	CASP1	protein_coding	protein-coding	1.02717e-06	5.55886e-05	4.36023	Germinal Zone
HSAGENE0073065	ZGRF1	protein_coding	protein-coding	1.029e-06	5.55886e-05	1.6772	Germinal Zone
HSAGENE0041122	ERBB2	protein_coding	protein-coding	1.02938e-06	5.55886e-05	2.18703	Germinal Zone
HSAGENE0045861	RNF152	protein_coding	protein-coding	1.03466e-06	5.57698e-05	-2.03761	Cortical Plate
HSAGENE0000552	PSRC1	protein_coding	protein-coding	1.03769e-06	5.58294e-05	2.87009	Germinal Zone
HSAGENE0075671	FAM114A1	protein_coding	protein-coding	1.04295e-06	5.60085e-05	2.99279	Germinal Zone
HSAGENE0064602	ADA2	protein_coding	protein-coding	1.0463e-06	5.60846e-05	3.17757	Germinal Zone
HSAGENE0072600	IL17RC	protein_coding	protein-coding	1.04869e-06	5.61089e-05	4.16489	Germinal Zone
HSAGENE0019806	ACACB	protein_coding	protein-coding	1.0555e-06	5.61886e-05	2.24102	Germinal Zone
HSAGENE0001463	NA	lncRNA	Human-specific	1.05599e-06	5.61886e-05	-2.17233	Cortical Plate
HSAGENE0088612	PTCHD4	protein_coding	protein-coding	1.06187e-06	5.63822e-05	-2.96947	Cortical Plate
HSAGENE0074758	FGFR3	protein_coding	protein-coding	1.06846e-06	5.63822e-05	4.56739	Germinal Zone
HSAGENE0009951	NA	lncRNA	Human-specific	1.06907e-06	5.63822e-05	-2.20633	Cortical Plate
HSAGENE0059142	SFXN5	protein_coding	protein-coding	1.07049e-06	5.63822e-05	2.48643	Germinal Zone
HSAGENE0066003	LGALS1	protein_coding	protein-coding	1.0713e-06	5.63822e-05	2.84274	Germinal Zone
HSAGENE0015221	TEAD1	protein_coding	protein-coding	1.07708e-06	5.65836e-05	2.4696	Germinal Zone
HSAGENE0058312	STON1-GTF2A1L	protein_coding	protein-coding	1.07939e-06	5.66025e-05	2.64645	Germinal Zone
HSAGENE0096214	ZFPM2	protein_coding	protein-coding	1.0881e-06	5.68749e-05	-1.89517	Cortical Plate
HSAGENE0060213	AFF3	protein_coding	protein-coding	1.08878e-06	5.68749e-05	-1.67567	Cortical Plate
HSAGENE0009565	SEMA4G	protein_coding	protein-coding	1.09047e-06	5.68749e-05	-1.98632	Cortical Plate
HSAGENE0019635	SLC41A2	protein_coding	protein-coding	1.09634e-06	5.70786e-05	-1.52676	Cortical Plate
HSAGENE0009857	SORCS1	protein_coding	protein-coding	1.09841e-06	5.70838e-05	-3.3782	Cortical Plate
HSAGENE0099965	GEM	protein_coding	protein-coding	1.10117e-06	5.71251e-05	3.53797	Germinal Zone
HSAGENE0008562	NEGR1	protein_coding	protein-coding	1.11248e-06	5.76088e-05	-2.05392	Cortical Plate
HSAGENE0054228	ZEB2	protein_coding	protein-coding	1.1166e-06	5.76904e-05	-1.70274	Cortical Plate
HSAGENE0043775	CBX2	protein_coding	protein-coding	1.11804e-06	5.76904e-05	2.06005	Germinal Zone
HSAGENE0029220	PYGL	protein_coding	protein-coding	1.12197e-06	5.76949e-05	3.90982	Germinal Zone
HSAGENE0106141	ADGRG2	protein_coding	protein-coding	1.1221e-06	5.76949e-05	-2.97527	Cortical Plate
HSAGENE0054082	R3HDM1	protein_coding	protein-coding	1.12676e-06	5.77162e-05	-1.50337	Cortical Plate
HSAGENE0013579	HTR7	protein_coding	protein-coding	1.13111e-06	5.77162e-05	-4.83556	Cortical Plate
HSAGENE0011145	NEBL	protein_coding	protein-coding	1.1313e-06	5.77162e-05	-1.81433	Cortical Plate
HSAGENE0055622	PLCL1	protein_coding	protein-coding	1.13383e-06	5.77162e-05	-1.51937	Cortical Plate
HSAGENE0065975	ELFN2	protein_coding	protein-coding	1.13665e-06	5.77162e-05	-1.63351	Cortical Plate
HSAGENE0023865	NAV3	protein_coding	protein-coding	1.1394e-06	5.77162e-05	-1.86446	Cortical Plate
HSAGENE0056907	NA	lncRNA	Human-specific	1.13975e-06	5.77162e-05	-2.09886	Cortical Plate
HSAGENE0101592	FAM163B	protein_coding	protein-coding	1.14043e-06	5.77162e-05	-2.70497	Cortical Plate
HSAGENE0106425	PRKX	protein_coding	protein-coding	1.14477e-06	5.78347e-05	1.57676	Germinal Zone
HSAGENE0087255	H3C10	protein_coding	protein-coding	1.15046e-06	5.80211e-05	3.01483	Germinal Zone
HSAGENE0106703	SYN1	protein_coding	protein-coding	1.15625e-06	5.81447e-05	-2.31011	Cortical Plate
HSAGENE0087131	H2BC7	protein_coding	protein-coding	1.15692e-06	5.81447e-05	1.88721	Germinal Zone
HSAGENE0058954	PROKR1	protein_coding	protein-coding	1.16318e-06	5.83035e-05	3.11623	Germinal Zone
HSAGENE0013627	CPEB3	protein_coding	protein-coding	1.1641e-06	5.83035e-05	-1.54094	Cortical Plate
HSAGENE0071946	LRIG1	protein_coding	protein-coding	1.16699e-06	5.83474e-05	2.38023	Germinal Zone
HSAGENE0107590	POU3F4	protein_coding	protein-coding	1.16919e-06	5.83571e-05	1.99781	Germinal Zone
HSAGENE0052354	CAMSAP3	protein_coding	protein-coding	1.17589e-06	5.85539e-05	-1.63866	Cortical Plate
HSAGENE0029691	SPTB	protein_coding	protein-coding	1.17922e-06	5.85539e-05	-2.49433	Cortical Plate
HSAGENE0104601	PCDH19	protein_coding	protein-coding	1.18116e-06	5.85539e-05	-3.14643	Cortical Plate
HSAGENE0087262	H2AC15	protein_coding	protein-coding	1.18122e-06	5.85539e-05	2.37545	Germinal Zone
HSAGENE0087108	H1-2	protein_coding	protein-coding	1.1892e-06	5.88494e-05	2.82824	Germinal Zone
HSAGENE0100117	STK3	protein_coding	protein-coding	1.19386e-06	5.89259e-05	2.72609	Germinal Zone
HSAGENE0052247	TUBB4A	protein_coding	protein-coding	1.19481e-06	5.89259e-05	-2.12952	Cortical Plate
HSAGENE0100089	LAPTM4B	protein_coding	protein-coding	1.20528e-06	5.92623e-05	1.70882	Germinal Zone
HSAGENE0077424	MTTP	protein_coding	protein-coding	1.21175e-06	5.93573e-05	3.38715	Germinal Zone
HSAGENE0002576	CASQ1	protein_coding	protein-coding	1.21937e-06	5.93615e-05	4.16934	Germinal Zone
HSAGENE0071920	MAGI1	protein_coding	protein-coding	1.21959e-06	5.93615e-05	1.45032	Germinal Zone
HSAGENE0073764	RNF150	protein_coding	protein-coding	1.21995e-06	5.93615e-05	-1.53686	Cortical Plate
HSAGENE0021051	RIMBP2	protein_coding	protein-coding	1.22175e-06	5.93615e-05	-1.76496	Cortical Plate
HSAGENE0103853	FRMD3	protein_coding	protein-coding	1.22207e-06	5.93615e-05	-1.83667	Cortical Plate
HSAGENE0034318	SLCO3A1	protein_coding	protein-coding	1.23868e-06	6.00679e-05	-2.97331	Cortical Plate
HSAGENE0023772	KCNC2	protein_coding	protein-coding	1.24428e-06	6.01692e-05	-1.83012	Cortical Plate
HSAGENE0069002	VEPH1	protein_coding	protein-coding	1.24519e-06	6.01692e-05	3.13153	Germinal Zone
HSAGENE0009925	NA	lncRNA	Human-specific	1.247e-06	6.01692e-05	-2.61623	Cortical Plate
HSAGENE0058002	TMEM178A	protein_coding	protein-coding	1.2549e-06	6.04497e-05	-2.09225	Cortical Plate
HSAGENE0071442	DOCK3	protein_coding	protein-coding	1.26415e-06	6.07944e-05	-1.77133	Cortical Plate
HSAGENE0053163	KCNF1	protein_coding	protein-coding	1.27882e-06	6.11956e-05	-2.60591	Cortical Plate
HSAGENE0003205	CENPL	protein_coding	protein-coding	1.28133e-06	6.12146e-05	1.63674	Germinal Zone
HSAGENE0078578	SMAD5	protein_coding	protein-coding	1.28378e-06	6.12308e-05	1.50489	Germinal Zone
HSAGENE0013595	PCGF5	protein_coding	protein-coding	1.29604e-06	6.16129e-05	1.70298	Germinal Zone
HSAGENE0032019	RAD51	protein_coding	protein-coding	1.30193e-06	6.17918e-05	3.59832	Germinal Zone
HSAGENE0103682	PCSK5	protein_coding	protein-coding	1.30928e-06	6.20389e-05	-1.96556	Cortical Plate
HSAGENE0071280	LAMB2	protein_coding	protein-coding	1.31575e-06	6.22438e-05	2.47145	Germinal Zone
HSAGENE0085447	NA	lncRNA	90 Mya	1.32275e-06	6.23323e-05	4.49607	Germinal Zone
HSAGENE0079250	GM2A	protein_coding	protein-coding	1.32299e-06	6.23323e-05	1.99404	Germinal Zone
HSAGENE0016201	ABTB2	protein_coding	protein-coding	1.32487e-06	6.23323e-05	2.9244	Germinal Zone
HSAGENE0087126	H4C4	protein_coding	protein-coding	1.32994e-06	6.23836e-05	2.25504	Germinal Zone
HSAGENE0047884	CACNA1A	protein_coding	protein-coding	1.33161e-06	6.23836e-05	-2.03134	Cortical Plate
HSAGENE0070644	ARPP21	protein_coding	protein-coding	1.33712e-06	6.25406e-05	-2.7335	Cortical Plate
HSAGENE0087130	H2AC7	protein_coding	protein-coding	1.34107e-06	6.26244e-05	2.33136	Germinal Zone
HSAGENE0008124	NA	lncRNA	25 Mya	1.34538e-06	6.26454e-05	-2.43526	Cortical Plate
HSAGENE0084871	WASF1	protein_coding	protein-coding	1.34584e-06	6.26454e-05	-1.86136	Cortical Plate
HSAGENE0013295	NRG3	protein_coding	protein-coding	1.35671e-06	6.30501e-05	-1.91931	Cortical Plate
HSAGENE0010475	FAM53B	protein_coding	protein-coding	1.36403e-06	6.32886e-05	1.50068	Germinal Zone
HSAGENE0076716	PARM1	protein_coding	protein-coding	1.36999e-06	6.34637e-05	-3.26517	Cortical Plate
HSAGENE0071188	CDC25A	protein_coding	protein-coding	1.37561e-06	6.36226e-05	2.17651	Germinal Zone
HSAGENE0087969	TEAD3	protein_coding	protein-coding	1.38212e-06	6.38216e-05	3.81283	Germinal Zone
HSAGENE0074724	NEIL3	protein_coding	protein-coding	1.39816e-06	6.44599e-05	3.65121	Germinal Zone
HSAGENE0027089	ZIC5	protein_coding	protein-coding	1.40667e-06	6.47494e-05	3.27188	Germinal Zone
HSAGENE0012697	STOX1	protein_coding	protein-coding	1.41453e-06	6.48229e-05	2.46713	Germinal Zone
HSAGENE0105731	IDS	protein_coding	protein-coding	1.41498e-06	6.48229e-05	-1.61155	Cortical Plate
HSAGENE0096373	CSMD3	protein_coding	protein-coding	1.42159e-06	6.49303e-05	-2.30943	Cortical Plate
HSAGENE0080686	CDH6	protein_coding	protein-coding	1.4218e-06	6.49303e-05	-2.72369	Cortical Plate
HSAGENE0027461	AL117190.1	lncRNA	90 Mya	1.42661e-06	6.50217e-05	-1.76404	Cortical Plate
HSAGENE0056250	MARCHF4	protein_coding	protein-coding	1.42842e-06	6.50217e-05	-2.04605	Cortical Plate
HSAGENE0013296	NA	lncRNA	Human-specific	1.43053e-06	6.50217e-05	-1.95977	Cortical Plate
HSAGENE0011707	AL121749.2	lncRNA	25 Mya	1.43562e-06	6.51148e-05	3.56409	Germinal Zone
HSAGENE0054632	AC009487.3	TEC	Human-specific	1.43707e-06	6.51148e-05	-2.4122	Cortical Plate
HSAGENE0012438	NA	lncRNA	Human-specific	1.44765e-06	6.51863e-05	-2.57157	Cortical Plate
HSAGENE0103529	PTAR1	protein_coding	protein-coding	1.4479e-06	6.51863e-05	1.75071	Germinal Zone
HSAGENE0078585	TRPC7	protein_coding	protein-coding	1.4499e-06	6.51863e-05	-4.11574	Cortical Plate
HSAGENE0055117	GEN1	protein_coding	protein-coding	1.44997e-06	6.51863e-05	1.7878	Germinal Zone
HSAGENE0102333	VLDLR	protein_coding	protein-coding	1.45213e-06	6.51863e-05	-1.95914	Cortical Plate
HSAGENE0072523	CRYBG3	protein_coding	protein-coding	1.45647e-06	6.52058e-05	1.86989	Germinal Zone
HSAGENE0014912	OAF	protein_coding	protein-coding	1.45706e-06	6.52058e-05	3.65847	Germinal Zone
HSAGENE0028209	ZNF219	protein_coding	protein-coding	1.47811e-06	6.59864e-05	1.68383	Germinal Zone
HSAGENE0101095	RALGPS1	protein_coding	protein-coding	1.47906e-06	6.59864e-05	-1.5214	Cortical Plate
HSAGENE0087099	H3C1	protein_coding	protein-coding	1.4885e-06	6.63057e-05	2.83832	Germinal Zone
HSAGENE0026547	BORA	protein_coding	protein-coding	1.50156e-06	6.67848e-05	2.39111	Germinal Zone
HSAGENE0010582	INSYN2A	protein_coding	protein-coding	1.50788e-06	6.68852e-05	-1.72723	Cortical Plate
HSAGENE0077731	ANKRD33B	protein_coding	protein-coding	1.51035e-06	6.68852e-05	-3.84765	Cortical Plate
HSAGENE0060903	CPXM1	protein_coding	protein-coding	1.51073e-06	6.68852e-05	1.98047	Germinal Zone
HSAGENE0051573	CACNG8	protein_coding	protein-coding	1.51728e-06	6.70513e-05	-2.86878	Cortical Plate
HSAGENE0102020	AL136366.1	lncRNA	90 Mya	1.51911e-06	6.70513e-05	2.54839	Germinal Zone
HSAGENE0008614	CRYZ	protein_coding	protein-coding	1.5224e-06	6.70942e-05	2.96591	Germinal Zone
HSAGENE0098087	NRG1	protein_coding	protein-coding	1.52533e-06	6.71213e-05	1.56309	Germinal Zone
HSAGENE0096290	RSPO2	protein_coding	protein-coding	1.52843e-06	6.71559e-05	-4.38646	Cortical Plate
HSAGENE0009987	NA	lncRNA	300 Mya	1.53751e-06	6.74526e-05	-1.59509	Cortical Plate
HSAGENE0000506	GPSM2	protein_coding	protein-coding	1.54769e-06	6.77967e-05	1.9421	Germinal Zone
HSAGENE0010046	CASP7	protein_coding	protein-coding	1.55288e-06	6.79215e-05	3.32066	Germinal Zone
HSAGENE0105732	AC244197.3	protein_coding	protein-coding	1.55735e-06	6.80145e-05	-1.62025	Cortical Plate
HSAGENE0062516	MCM8	protein_coding	protein-coding	1.56335e-06	6.81166e-05	1.95643	Germinal Zone
HSAGENE0078794	PCDHA4	protein_coding	protein-coding	1.56646e-06	6.81166e-05	-1.50443	Cortical Plate
HSAGENE0001690	CA14	protein_coding	protein-coding	1.56711e-06	6.81166e-05	3.75185	Germinal Zone
HSAGENE0007245	COL9A2	protein_coding	protein-coding	1.57128e-06	6.81166e-05	1.6464	Germinal Zone
HSAGENE0051111	KCNC3	protein_coding	protein-coding	1.5715e-06	6.81166e-05	-3.35665	Cortical Plate
HSAGENE0027460	MEG3	lncRNA	90 Mya	1.57613e-06	6.81166e-05	-1.82577	Cortical Plate
HSAGENE0088921	KHDRBS2	protein_coding	protein-coding	1.58897e-06	6.85694e-05	-1.96149	Cortical Plate
HSAGENE0038083	TMEM170A	protein_coding	protein-coding	1.59173e-06	6.85863e-05	1.85692	Germinal Zone
HSAGENE0093422	STK17A	protein_coding	protein-coding	1.59424e-06	6.85927e-05	2.0885	Germinal Zone
HSAGENE0022179	NA	lncRNA	Human-specific	1.61153e-06	6.92339e-05	-2.08881	Cortical Plate
HSAGENE0057531	CGREF1	protein_coding	protein-coding	1.62126e-06	6.95487e-05	-1.99871	Cortical Plate
HSAGENE0023158	AGAP2	protein_coding	protein-coding	1.6279e-06	6.97303e-05	-2.36409	Cortical Plate
HSAGENE0003150	DNM3	protein_coding	protein-coding	1.63211e-06	6.97377e-05	-2.26835	Cortical Plate
HSAGENE0003613	COLGALT2	protein_coding	protein-coding	1.63288e-06	6.97377e-05	-2.35877	Cortical Plate
HSAGENE0015796	NAV2	protein_coding	protein-coding	1.6401e-06	6.99429e-05	-2.23569	Cortical Plate
HSAGENE0079182	PDGFRB	protein_coding	protein-coding	1.64774e-06	6.99751e-05	1.80189	Germinal Zone
HSAGENE0078252	MEGF10	protein_coding	protein-coding	1.64809e-06	6.99751e-05	3.97861	Germinal Zone
HSAGENE0087116	H2BC4	protein_coding	protein-coding	1.65258e-06	7.0063e-05	1.77121	Germinal Zone
HSAGENE0011976	CXCL12	protein_coding	protein-coding	1.65934e-06	7.02381e-05	3.29774	Germinal Zone
HSAGENE0063139	BTG3	protein_coding	protein-coding	1.66155e-06	7.02381e-05	2.21773	Germinal Zone
HSAGENE0103229	IL33	protein_coding	protein-coding	1.66477e-06	7.02717e-05	3.88524	Germinal Zone
HSAGENE0090176	EPHB4	protein_coding	protein-coding	1.67474e-06	7.05898e-05	2.64728	Germinal Zone
HSAGENE0107085	KLF8	protein_coding	protein-coding	1.67733e-06	7.05964e-05	-1.39136	Cortical Plate
HSAGENE0105379	MBNL3	protein_coding	protein-coding	1.68165e-06	7.06757e-05	2.77786	Germinal Zone
HSAGENE0043469	FOXJ1	protein_coding	protein-coding	1.69197e-06	7.10063e-05	4.29231	Germinal Zone
HSAGENE0015159	CHEK1	protein_coding	protein-coding	1.69659e-06	7.10975e-05	2.40491	Germinal Zone
HSAGENE0021504	AC112777.1	processed_pseudogene	pseudogene	1.71206e-06	7.15912e-05	3.50533	Germinal Zone
HSAGENE0057492	CENPA	protein_coding	protein-coding	1.71448e-06	7.15912e-05	2.75332	Germinal Zone
HSAGENE0087141	H4C6	protein_coding	protein-coding	1.71578e-06	7.15912e-05	2.36099	Germinal Zone
HSAGENE0105001	PLS3	protein_coding	protein-coding	1.73379e-06	7.22386e-05	1.41223	Germinal Zone
HSAGENE0008123	NA	lncRNA	Human-specific	1.74618e-06	7.26506e-05	-2.49343	Cortical Plate
HSAGENE0026032	CPB2-AS1	lncRNA	90 Mya	1.76427e-06	7.3046e-05	-1.7327	Cortical Plate
HSAGENE0005264	H2BU2P	unitary_pseudogene	pseudogene	1.76554e-06	7.3046e-05	3.28265	Germinal Zone
HSAGENE0015958	LGR4	protein_coding	protein-coding	1.76761e-06	7.3046e-05	-2.07704	Cortical Plate
HSAGENE0102101	CNTLN	protein_coding	protein-coding	1.76828e-06	7.3046e-05	1.86596	Germinal Zone
HSAGENE0067710	PARP14	protein_coding	protein-coding	1.77243e-06	7.3104e-05	2.71082	Germinal Zone
HSAGENE0088900	NRN1	protein_coding	protein-coding	1.77724e-06	7.3104e-05	2.00086	Germinal Zone
HSAGENE0097041	PEG13	lncRNA	25 Mya	1.78203e-06	7.31091e-05	-2.15189	Cortical Plate
HSAGENE0080950	LIFR	protein_coding	protein-coding	1.78241e-06	7.31091e-05	2.17639	Germinal Zone
HSAGENE0078802	PCDHA10	protein_coding	protein-coding	1.78545e-06	7.31304e-05	-1.37837	Cortical Plate
HSAGENE0087121	H1-4	protein_coding	protein-coding	1.79916e-06	7.34161e-05	2.07904	Germinal Zone
HSAGENE0043634	TK1	protein_coding	protein-coding	1.80394e-06	7.34161e-05	3.7081	Germinal Zone
HSAGENE0025668	NBEA	protein_coding	protein-coding	1.80547e-06	7.34161e-05	-1.61172	Cortical Plate
HSAGENE0056647	SPHKAP	protein_coding	protein-coding	1.80891e-06	7.34161e-05	-2.91445	Cortical Plate
HSAGENE0072853	CXXC4	protein_coding	protein-coding	1.81001e-06	7.34161e-05	-1.73294	Cortical Plate
HSAGENE0014093	ARHGAP42	protein_coding	protein-coding	1.81011e-06	7.34161e-05	1.89229	Germinal Zone
HSAGENE0014358	RDX	protein_coding	protein-coding	1.81015e-06	7.34161e-05	1.34123	Germinal Zone
HSAGENE0052983	LINC01159	lncRNA	300 Mya	1.81642e-06	7.34766e-05	2.5326	Germinal Zone
HSAGENE0093134	DPY19L1	protein_coding	protein-coding	1.81671e-06	7.34766e-05	2.13626	Germinal Zone
HSAGENE0098367	SFRP1	protein_coding	protein-coding	1.84243e-06	7.43818e-05	3.87894	Germinal Zone
HSAGENE0071766	KCTD6	protein_coding	protein-coding	1.84878e-06	7.44076e-05	1.67842	Germinal Zone
HSAGENE0076805	NA	lncRNA	Human-specific	1.85222e-06	7.44076e-05	-1.33645	Cortical Plate
HSAGENE0039872	SLC47A1	protein_coding	protein-coding	1.85452e-06	7.44076e-05	4.56759	Germinal Zone
HSAGENE0002094	KCNN3	protein_coding	protein-coding	1.85512e-06	7.44076e-05	2.40376	Germinal Zone
HSAGENE0002117	CKS1B	protein_coding	protein-coding	1.86217e-06	7.45873e-05	2.65458	Germinal Zone
HSAGENE0091430	ZC3HAV1	protein_coding	protein-coding	1.86896e-06	7.4653e-05	2.17785	Germinal Zone
HSAGENE0038752	CDT1	protein_coding	protein-coding	1.88208e-06	7.49705e-05	3.19667	Germinal Zone
HSAGENE0057961	GALM	protein_coding	protein-coding	1.88802e-06	7.5104e-05	3.59079	Germinal Zone
HSAGENE0073749	CLGN	protein_coding	protein-coding	1.89803e-06	7.53986e-05	2.37145	Germinal Zone
HSAGENE0002142	THBS3-AS1	lncRNA	300 Mya	1.92389e-06	7.6251e-05	2.96082	Germinal Zone
HSAGENE0089059	COL19A1	protein_coding	protein-coding	1.92475e-06	7.6251e-05	-2.34411	Cortical Plate
HSAGENE0079381	NA	lncRNA	Human-specific	1.93445e-06	7.6531e-05	2.98491	Germinal Zone
HSAGENE0020681	CDK2AP1	protein_coding	protein-coding	1.94184e-06	7.67185e-05	1.3219	Germinal Zone
HSAGENE0086641	ATXN1-AS1	lncRNA	300 Mya	1.95967e-06	7.7251e-05	-2.17626	Cortical Plate
HSAGENE0006336	HMGN2	protein_coding	protein-coding	1.96064e-06	7.7251e-05	1.645	Germinal Zone
HSAGENE0086821	RBM24	protein_coding	protein-coding	1.9854e-06	7.81203e-05	-1.93905	Cortical Plate
HSAGENE0029906	SLC8A3	protein_coding	protein-coding	1.99728e-06	7.83122e-05	-2.93825	Cortical Plate
HSAGENE0025187	SKA3	protein_coding	protein-coding	1.99838e-06	7.83122e-05	3.37657	Germinal Zone
HSAGENE0055653	NA	lncRNA	Human-specific	2.02258e-06	7.89607e-05	-1.88858	Cortical Plate
HSAGENE0008228	CHD5	protein_coding	protein-coding	2.02421e-06	7.89607e-05	-2.69522	Cortical Plate
HSAGENE0029112	NA	lncRNA	Human-specific	2.02783e-06	7.89607e-05	-2.84348	Cortical Plate
HSAGENE0052419	PTBP1	protein_coding	protein-coding	2.02854e-06	7.89607e-05	1.53286	Germinal Zone
HSAGENE0102625	MYORG	protein_coding	protein-coding	2.03368e-06	7.90545e-05	1.79957	Germinal Zone
HSAGENE0078796	PCDHA6	protein_coding	protein-coding	2.04418e-06	7.93564e-05	-1.71637	Cortical Plate
HSAGENE0015176	CDON	protein_coding	protein-coding	2.05893e-06	7.97611e-05	1.68625	Germinal Zone
HSAGENE0054631	SLC4A10	protein_coding	protein-coding	2.06011e-06	7.97611e-05	-1.47626	Cortical Plate
HSAGENE0014327	POGLUT3	protein_coding	protein-coding	2.06677e-06	7.9887e-05	2.32313	Germinal Zone
HSAGENE0023173	CTDSP2	protein_coding	protein-coding	2.06887e-06	7.9887e-05	1.32332	Germinal Zone
HSAGENE0022003	THCAT155	lncRNA	90 Mya	2.07994e-06	8.02076e-05	-3.17157	Cortical Plate
HSAGENE0015046	PARVA	protein_coding	protein-coding	2.09094e-06	8.04415e-05	1.75001	Germinal Zone
HSAGENE0028431	AJUBA	protein_coding	protein-coding	2.09155e-06	8.04415e-05	4.06369	Germinal Zone
HSAGENE0026187	FAM124A	protein_coding	protein-coding	2.10089e-06	8.06646e-05	-1.45097	Cortical Plate
HSAGENE0058182	PRKCE	protein_coding	protein-coding	2.10291e-06	8.06646e-05	-2.84823	Cortical Plate
HSAGENE0102935	CNTNAP3	protein_coding	protein-coding	2.10988e-06	8.07748e-05	-2.62153	Cortical Plate
HSAGENE0058888	MEIS1	protein_coding	protein-coding	2.11136e-06	8.07748e-05	2.27003	Germinal Zone
HSAGENE0044861	AQP4	protein_coding	protein-coding	2.11834e-06	8.09271e-05	4.02706	Germinal Zone
HSAGENE0033405	HCN4	protein_coding	protein-coding	2.12092e-06	8.09271e-05	-2.35472	Cortical Plate
HSAGENE0036185	STX1B	protein_coding	protein-coding	2.15139e-06	8.19747e-05	-1.55087	Cortical Plate
HSAGENE0065490	CHEK2	protein_coding	protein-coding	2.15403e-06	8.19747e-05	2.84453	Germinal Zone
HSAGENE0025277	TNFRSF19	protein_coding	protein-coding	2.16477e-06	8.22681e-05	1.83612	Germinal Zone
HSAGENE0100566	HSDL2	protein_coding	protein-coding	2.16968e-06	8.22681e-05	1.59654	Germinal Zone
HSAGENE0098170	NA	lncRNA	Human-specific	2.17025e-06	8.22681e-05	1.40118	Germinal Zone
HSAGENE0067946	MGLL	protein_coding	protein-coding	2.1802e-06	8.25372e-05	-1.63222	Cortical Plate
HSAGENE0007729	SPATA6	protein_coding	protein-coding	2.18551e-06	8.25884e-05	2.12028	Germinal Zone
HSAGENE0099619	FABP5	protein_coding	protein-coding	2.18724e-06	8.25884e-05	1.61999	Germinal Zone
HSAGENE0023126	GLI1	protein_coding	protein-coding	2.19552e-06	8.26313e-05	3.70396	Germinal Zone
HSAGENE0034425	AC104260.1	lncRNA	90 Mya	2.1969e-06	8.26313e-05	-3.31916	Cortical Plate
HSAGENE0074116	SFRP2	protein_coding	protein-coding	2.19693e-06	8.26313e-05	3.97132	Germinal Zone
HSAGENE0088916	KHDRBS2-OT1	lncRNA	90 Mya	2.20323e-06	8.27611e-05	-1.4879	Cortical Plate
HSAGENE0096217	LINCR-0001	lncRNA	uncertain	2.20824e-06	8.27861e-05	-1.73049	Cortical Plate
HSAGENE0018292	INPPL1	protein_coding	protein-coding	2.20961e-06	8.27861e-05	2.34956	Germinal Zone
HSAGENE0032066	OIP5	protein_coding	protein-coding	2.22723e-06	8.33334e-05	3.62122	Germinal Zone
HSAGENE0070647	NA	lncRNA	Human-specific	2.23198e-06	8.33334e-05	-3.19356	Cortical Plate
HSAGENE0056341	CTDSP1	protein_coding	protein-coding	2.23284e-06	8.33334e-05	2.22321	Germinal Zone
HSAGENE0055654	SATB2-AS1	lncRNA	300 Mya	2.23631e-06	8.33558e-05	-1.97856	Cortical Plate
HSAGENE0093098	SDK1	protein_coding	protein-coding	2.24476e-06	8.35634e-05	-2.0501	Cortical Plate
HSAGENE0026981	HS6ST3	protein_coding	protein-coding	2.25507e-06	8.36664e-05	-1.84669	Cortical Plate
HSAGENE0078795	PCDHA5	protein_coding	protein-coding	2.25619e-06	8.36664e-05	-1.73644	Cortical Plate
HSAGENE0085258	NKAIN2	protein_coding	protein-coding	2.26668e-06	8.3948e-05	-2.19169	Cortical Plate
HSAGENE0100672	WHRN	protein_coding	protein-coding	2.27174e-06	8.40283e-05	3.11422	Germinal Zone
HSAGENE0050827	CARD8	protein_coding	protein-coding	2.28384e-06	8.43683e-05	1.39833	Germinal Zone
HSAGENE0029353	WDHD1	protein_coding	protein-coding	2.29079e-06	8.45172e-05	1.45318	Germinal Zone
HSAGENE0039378	SHISA6	protein_coding	protein-coding	2.29545e-06	8.45817e-05	-2.33396	Cortical Plate
HSAGENE0036649	SHCBP1	protein_coding	protein-coding	2.30755e-06	8.47734e-05	3.31125	Germinal Zone
HSAGENE0105882	ATP2B3	protein_coding	protein-coding	2.31077e-06	8.47734e-05	-2.88789	Cortical Plate
HSAGENE0010174	EMX2	protein_coding	protein-coding	2.31386e-06	8.47734e-05	2.33443	Germinal Zone
HSAGENE0087157	BTN2A2	protein_coding	protein-coding	2.31641e-06	8.47734e-05	3.36714	Germinal Zone
HSAGENE0054177	LRP1B	protein_coding	protein-coding	2.31685e-06	8.47734e-05	-3.1634	Cortical Plate
HSAGENE0050598	NA	lncRNA	25 Mya	2.31819e-06	8.47734e-05	-3.1029	Cortical Plate
HSAGENE0097017	FAM135B	protein_coding	protein-coding	2.32356e-06	8.48627e-05	-1.74617	Cortical Plate
HSAGENE0085266	NA	lncRNA	25 Mya	2.32688e-06	8.48772e-05	-1.6823	Cortical Plate
HSAGENE0039414	ARHGAP44	protein_coding	protein-coding	2.35014e-06	8.55624e-05	-2.11115	Cortical Plate
HSAGENE0080698	PDZD2	protein_coding	protein-coding	2.35537e-06	8.55624e-05	-3.28707	Cortical Plate
HSAGENE0037578	SLC12A4	protein_coding	protein-coding	2.35587e-06	8.55624e-05	3.12165	Germinal Zone
HSAGENE0103104	SLC1A1	protein_coding	protein-coding	2.35775e-06	8.55624e-05	-2.51785	Cortical Plate
HSAGENE0013301	NA	lncRNA	Human-specific	2.36097e-06	8.55624e-05	-1.94602	Cortical Plate
HSAGENE0061976	SULF2	protein_coding	protein-coding	2.36436e-06	8.55624e-05	-3.16225	Cortical Plate
HSAGENE0052264	TRIP10	protein_coding	protein-coding	2.38466e-06	8.61181e-05	3.24296	Germinal Zone
HSAGENE0029213	NIN	protein_coding	protein-coding	2.40711e-06	8.68206e-05	-1.38748	Cortical Plate
HSAGENE0052953	AC068535.1	lncRNA	25 Mya	2.41601e-06	8.69994e-05	3.93904	Germinal Zone
HSAGENE0077162	HERC5	protein_coding	protein-coding	2.41807e-06	8.69994e-05	3.32308	Germinal Zone
HSAGENE0035973	PKMYT1	protein_coding	protein-coding	2.42901e-06	8.71403e-05	3.06665	Germinal Zone
HSAGENE0099727	CA3	protein_coding	protein-coding	2.431e-06	8.71403e-05	4.32258	Germinal Zone
HSAGENE0031507	NA	lncRNA	Human-specific	2.44176e-06	8.73446e-05	-3.22952	Cortical Plate
HSAGENE0049099	AC011474.1	lncRNA	300 Mya	2.44272e-06	8.73446e-05	-3.40226	Cortical Plate
HSAGENE0042072	EME1	protein_coding	protein-coding	2.45097e-06	8.74809e-05	2.8976	Germinal Zone
HSAGENE0097784	AF106564.1	lncRNA	90 Mya	2.45257e-06	8.74809e-05	-2.07492	Cortical Plate
HSAGENE0050640	CCDC8	protein_coding	protein-coding	2.45602e-06	8.74965e-05	3.46726	Germinal Zone
HSAGENE0078793	PCDHA3	protein_coding	protein-coding	2.46721e-06	8.76797e-05	-1.65021	Cortical Plate
HSAGENE0005775	FMN2	protein_coding	protein-coding	2.48032e-06	8.79854e-05	-1.33859	Cortical Plate
HSAGENE0024619	FGF14	protein_coding	protein-coding	2.48188e-06	8.79854e-05	-2.77726	Cortical Plate
HSAGENE0069959	FGF12	protein_coding	protein-coding	2.49054e-06	8.81845e-05	-3.05817	Cortical Plate
HSAGENE0063730	KCNJ6	protein_coding	protein-coding	2.49911e-06	8.83142e-05	-2.73365	Cortical Plate
HSAGENE0074416	LDB2	protein_coding	protein-coding	2.50029e-06	8.83142e-05	-2.3555	Cortical Plate
HSAGENE0068642	PLOD2	protein_coding	protein-coding	2.51029e-06	8.83363e-05	2.25199	Germinal Zone
HSAGENE0076779	SHROOM3	protein_coding	protein-coding	2.51501e-06	8.83363e-05	1.81054	Germinal Zone
HSAGENE0064162	COL6A2	protein_coding	protein-coding	2.51523e-06	8.83363e-05	2.0204	Germinal Zone
HSAGENE0089570	CNR1	protein_coding	protein-coding	2.51598e-06	8.83363e-05	1.6084	Germinal Zone
HSAGENE0101254	PKN3	protein_coding	protein-coding	2.51615e-06	8.83363e-05	3.4301	Germinal Zone
HSAGENE0034424	LINC01197	lncRNA	90 Mya	2.52308e-06	8.84727e-05	-3.58947	Cortical Plate
HSAGENE0102110	SH3GL2	protein_coding	protein-coding	2.5305e-06	8.86256e-05	-2.15488	Cortical Plate
HSAGENE0010936	NA	lncRNA	Human-specific	2.54706e-06	8.9098e-05	-2.27327	Cortical Plate
HSAGENE0043516	TP53	protein_coding	protein-coding	2.55175e-06	8.91544e-05	2.02828	Germinal Zone
HSAGENE0085323	PHACTR1	protein_coding	protein-coding	2.57954e-06	9.00168e-05	-1.32006	Cortical Plate
HSAGENE0092990	CRHR2	protein_coding	protein-coding	2.58948e-06	9.01596e-05	2.92668	Germinal Zone
HSAGENE0044989	GAREM1	protein_coding	protein-coding	2.59288e-06	9.01596e-05	-2.03914	Cortical Plate
HSAGENE0042659	MRC2	protein_coding	protein-coding	2.59857e-06	9.01596e-05	3.61971	Germinal Zone
HSAGENE0046448	RAB12	protein_coding	protein-coding	2.5987e-06	9.01596e-05	1.2986	Germinal Zone
HSAGENE0007646	AJAP1	protein_coding	protein-coding	2.59917e-06	9.01596e-05	-3.25293	Cortical Plate
HSAGENE0067465	ZBTB20	protein_coding	protein-coding	2.60764e-06	9.03272e-05	2.41779	Germinal Zone
HSAGENE0103541	MAMDC2	protein_coding	protein-coding	2.61491e-06	9.03272e-05	2.94492	Germinal Zone
HSAGENE0100346	NA	lncRNA	Human-specific	2.61529e-06	9.03272e-05	-2.21289	Cortical Plate
HSAGENE0056334	TMBIM1	protein_coding	protein-coding	2.61646e-06	9.03272e-05	2.52338	Germinal Zone
HSAGENE0040418	TP53I13	protein_coding	protein-coding	2.6392e-06	9.10038e-05	2.93116	Germinal Zone
HSAGENE0067424	SPICE1	protein_coding	protein-coding	2.64684e-06	9.10715e-05	1.61096	Germinal Zone
HSAGENE0034290	AC068831.6	protein_coding	protein-coding	2.65164e-06	9.10715e-05	2.1168	Germinal Zone
HSAGENE0077160	HERC6	protein_coding	protein-coding	2.65288e-06	9.10715e-05	2.99911	Germinal Zone
HSAGENE0034543	TTC23	protein_coding	protein-coding	2.66034e-06	9.10715e-05	1.91681	Germinal Zone
HSAGENE0081478	DEPDC1B	protein_coding	protein-coding	2.66088e-06	9.10715e-05	1.5099	Germinal Zone
HSAGENE0090456	ATXN7L1	protein_coding	protein-coding	2.66653e-06	9.10715e-05	-1.52896	Cortical Plate
HSAGENE0099364	RDH10	protein_coding	protein-coding	2.66701e-06	9.10715e-05	3.04293	Germinal Zone
HSAGENE0001189	DHRS3	protein_coding	protein-coding	2.66943e-06	9.10715e-05	2.7605	Germinal Zone
HSAGENE0007922	ECHDC2	protein_coding	protein-coding	2.67587e-06	9.11838e-05	2.69644	Germinal Zone
HSAGENE0001476	NA	lncRNA	Human-specific	2.68699e-06	9.14163e-05	-2.20709	Cortical Plate
HSAGENE0059234	MOB1A	protein_coding	protein-coding	2.68899e-06	9.14163e-05	1.2846	Germinal Zone
HSAGENE0053132	SULT1C4	protein_coding	protein-coding	2.69621e-06	9.15545e-05	2.81272	Germinal Zone
HSAGENE0105266	AL008633.1	lncRNA	90 Mya	2.70147e-06	9.16256e-05	-1.62369	Cortical Plate
HSAGENE0104375	SLC35D2	protein_coding	protein-coding	2.71018e-06	9.18138e-05	3.23663	Germinal Zone
HSAGENE0090494	HBP1	protein_coding	protein-coding	2.71958e-06	9.20248e-05	1.3564	Germinal Zone
HSAGENE0048329	UNC13A	protein_coding	protein-coding	2.72563e-06	9.21219e-05	-2.10689	Cortical Plate
HSAGENE0057272	SEPTIN2	protein_coding	protein-coding	2.72968e-06	9.21514e-05	1.3651	Germinal Zone
HSAGENE0022336	CCDC184	protein_coding	protein-coding	2.74173e-06	9.23853e-05	-2.72583	Cortical Plate
HSAGENE0011638	PARD3	protein_coding	protein-coding	2.74492e-06	9.23853e-05	2.18154	Germinal Zone
HSAGENE0107589	Z82170.1	TEC	300 Mya	2.74617e-06	9.23853e-05	3.32459	Germinal Zone
HSAGENE0019492	ANO4	protein_coding	protein-coding	2.77334e-06	9.30835e-05	-1.52017	Cortical Plate
HSAGENE0058099	ZFP36L2	protein_coding	protein-coding	2.79244e-06	9.3616e-05	2.73309	Germinal Zone
HSAGENE0078798	PCDHA8	protein_coding	protein-coding	2.80124e-06	9.38028e-05	-1.74004	Cortical Plate
HSAGENE0075193	KCNIP4	protein_coding	protein-coding	2.82192e-06	9.42776e-05	-2.30197	Cortical Plate
HSAGENE0104085	NA	lncRNA	Human-specific	2.84475e-06	9.48918e-05	-2.3174	Cortical Plate
HSAGENE0039617	CCDC144A	protein_coding	protein-coding	2.84685e-06	9.48918e-05	-1.95409	Cortical Plate
HSAGENE0066377	CENPM	protein_coding	protein-coding	2.85771e-06	9.50848e-05	3.75415	Germinal Zone
HSAGENE0071966	SUCLG2	protein_coding	protein-coding	2.86512e-06	9.50848e-05	2.5181	Germinal Zone
HSAGENE0056406	PTPRN	protein_coding	protein-coding	2.86576e-06	9.50848e-05	-2.2026	Cortical Plate
HSAGENE0061435	RBL1	protein_coding	protein-coding	2.87369e-06	9.52392e-05	1.2896	Germinal Zone
HSAGENE0095443	SAMD9	protein_coding	protein-coding	2.88645e-06	9.55223e-05	2.89556	Germinal Zone
HSAGENE0087125	H2BC6	protein_coding	protein-coding	2.88882e-06	9.55223e-05	1.6349	Germinal Zone
HSAGENE0096105	NCALD	protein_coding	protein-coding	2.89743e-06	9.56974e-05	-2.05462	Cortical Plate
HSAGENE0043971	VAMP2	protein_coding	protein-coding	2.90072e-06	9.56974e-05	-1.38881	Cortical Plate
HSAGENE0100842	STOM	protein_coding	protein-coding	2.91631e-06	9.60245e-05	1.67646	Germinal Zone
HSAGENE0054630	AC009487.2	lncRNA	Human-specific	2.91726e-06	9.60245e-05	-1.72425	Cortical Plate
HSAGENE0099692	RALYL	protein_coding	protein-coding	2.92763e-06	9.61724e-05	-2.75311	Cortical Plate
HSAGENE0060817	GINS1	protein_coding	protein-coding	2.92838e-06	9.61724e-05	1.98112	Germinal Zone
HSAGENE0025180	LATS2	protein_coding	protein-coding	2.93894e-06	9.62567e-05	2.15602	Germinal Zone
HSAGENE0089784	NA	lncRNA	25 Mya	2.94073e-06	9.62567e-05	3.36174	Germinal Zone
HSAGENE0078797	PCDHA7	protein_coding	protein-coding	2.94155e-06	9.62567e-05	-1.77295	Cortical Plate
HSAGENE0068863	P2RY1	protein_coding	protein-coding	2.94434e-06	9.62567e-05	3.8704	Germinal Zone
HSAGENE0011327	MYO3A	protein_coding	protein-coding	2.94802e-06	9.62567e-05	4.35691	Germinal Zone
HSAGENE0054009	GPR39	protein_coding	protein-coding	2.9544e-06	9.62567e-05	3.31311	Germinal Zone
HSAGENE0081305	GPX8	protein_coding	protein-coding	2.96081e-06	9.62567e-05	3.33849	Germinal Zone
HSAGENE0017549	RCOR2	protein_coding	protein-coding	2.96083e-06	9.62567e-05	1.44522	Germinal Zone
HSAGENE0057511	MAPRE3	protein_coding	protein-coding	2.9669e-06	9.63463e-05	-1.47047	Cortical Plate
HSAGENE0021356	PTPRO	protein_coding	protein-coding	2.99322e-06	9.69838e-05	-1.56643	Cortical Plate
HSAGENE0025491	MTUS2	protein_coding	protein-coding	3.01325e-06	9.75237e-05	-3.3844	Cortical Plate
HSAGENE0021393	LMO3	protein_coding	protein-coding	3.02208e-06	9.77004e-05	-2.64112	Cortical Plate
HSAGENE0005156	PSEN2	protein_coding	protein-coding	3.03349e-06	9.79224e-05	-2.10436	Cortical Plate
HSAGENE0078804	PCDHA11	protein_coding	protein-coding	3.0357e-06	9.79224e-05	-1.58434	Cortical Plate
HSAGENE0099001	TTPA	protein_coding	protein-coding	3.04361e-06	9.80022e-05	4.77502	Germinal Zone
HSAGENE0071439	MAPKAPK3	protein_coding	protein-coding	3.04493e-06	9.80022e-05	2.50092	Germinal Zone
HSAGENE0004125	SYT2	protein_coding	protein-coding	3.04872e-06	9.80154e-05	4.94911	Germinal Zone
HSAGENE0074601	SAP30	protein_coding	protein-coding	3.0604e-06	9.82819e-05	1.64899	Germinal Zone
HSAGENE0053993	ANKRD30BL	protein_coding	protein-coding	3.06644e-06	9.83409e-05	-2.24193	Cortical Plate
HSAGENE0041996	NXPH3	protein_coding	protein-coding	3.07241e-06	9.83409e-05	-2.43488	Cortical Plate
HSAGENE0009002	LMO4	protein_coding	protein-coding	3.08449e-06	9.86186e-05	-1.78409	Cortical Plate
HSAGENE0000967	DRAXIN	protein_coding	protein-coding	3.10456e-06	9.91511e-05	-1.35206	Cortical Plate
HSAGENE0089433	PRSS35	protein_coding	protein-coding	3.11857e-06	9.94888e-05	4.03973	Germinal Zone
HSAGENE0103810	TLE1	protein_coding	protein-coding	3.12618e-06	9.95286e-05	1.42022	Germinal Zone
HSAGENE0055648	NA	lncRNA	uncertain	3.13427e-06	9.96609e-05	-1.77296	Cortical Plate
HSAGENE0023098	SHMT2	protein_coding	protein-coding	3.15144e-06	0.000100097	1.6058	Germinal Zone
HSAGENE0011372	MASTL	protein_coding	protein-coding	3.16422e-06	0.000100393	1.58606	Germinal Zone
HSAGENE0078792	PCDHA2	protein_coding	protein-coding	3.18962e-06	0.000101088	-1.74368	Cortical Plate
HSAGENE0066706	AL021392.1	lncRNA	25 Mya	3.19921e-06	0.000101102	5.40212	Germinal Zone
HSAGENE0078224	LMNB1	protein_coding	protein-coding	3.20248e-06	0.000101102	1.28469	Germinal Zone
HSAGENE0087134	H2BC8	protein_coding	protein-coding	3.204e-06	0.000101102	1.89187	Germinal Zone
HSAGENE0011396	ARMC4	protein_coding	protein-coding	3.23172e-06	0.000101689	3.13062	Germinal Zone
HSAGENE0043279	BTBD17	protein_coding	protein-coding	3.23311e-06	0.000101689	4.05255	Germinal Zone
HSAGENE0076291	ADGRL3	protein_coding	protein-coding	3.24519e-06	0.000101848	-1.5053	Cortical Plate
HSAGENE0029948	MAP3K9	protein_coding	protein-coding	3.2509e-06	0.000101917	-1.50042	Cortical Plate
HSAGENE0078236	MARCHF3	protein_coding	protein-coding	3.25605e-06	0.000101968	-2.10671	Cortical Plate
HSAGENE0075932	GABRA2	protein_coding	protein-coding	3.29288e-06	0.000102907	-1.39995	Cortical Plate
HSAGENE0062499	CHGB	protein_coding	protein-coding	3.29313e-06	0.000102907	-1.29107	Cortical Plate
HSAGENE0095305	RUNDC3B	protein_coding	protein-coding	3.30568e-06	0.000103188	-2.49702	Cortical Plate
HSAGENE0030100	ALDH6A1	protein_coding	protein-coding	3.32014e-06	0.000103528	1.35614	Germinal Zone
HSAGENE0084794	AL078596.1	TEC	Human-specific	3.32721e-06	0.000103567	4.0113	Germinal Zone
HSAGENE0016157	KIAA1549L	protein_coding	protein-coding	3.32906e-06	0.000103567	-1.41224	Cortical Plate
HSAGENE0079619	MYO10	protein_coding	protein-coding	3.33212e-06	0.000103567	1.6188	Germinal Zone
HSAGENE0013625	AL138773.1	lncRNA	25 Mya	3.35131e-06	0.000103791	-5.16273	Cortical Plate
HSAGENE0100311	SMC2	protein_coding	protein-coding	3.35367e-06	0.000103791	1.59007	Germinal Zone
HSAGENE0050569	SIX5	protein_coding	protein-coding	3.35792e-06	0.000103791	3.81567	Germinal Zone
HSAGENE0008119	NA	lncRNA	Human-specific	3.35956e-06	0.000103791	-2.37862	Cortical Plate
HSAGENE0003485	KIAA1614	protein_coding	protein-coding	3.36964e-06	0.000103791	1.79257	Germinal Zone
HSAGENE0105945	FLNA	protein_coding	protein-coding	3.37189e-06	0.000103791	1.37411	Germinal Zone
HSAGENE0037453	CES4A	protein_coding	protein-coding	3.37852e-06	0.000103791	-1.78551	Cortical Plate
HSAGENE0071844	FEZF2	protein_coding	protein-coding	3.37901e-06	0.000103791	-1.85834	Cortical Plate
HSAGENE0038493	GINS2	protein_coding	protein-coding	3.37983e-06	0.000103791	2.14512	Germinal Zone
HSAGENE0078806	PCDHA12	protein_coding	protein-coding	3.38108e-06	0.000103791	-1.69938	Cortical Plate
HSAGENE0101877	GRIN1	protein_coding	protein-coding	3.38227e-06	0.000103791	-3.19847	Cortical Plate
HSAGENE0085889	SAMD5	protein_coding	protein-coding	3.38643e-06	0.000103798	-2.66886	Cortical Plate
HSAGENE0011070	SLC39A12	protein_coding	protein-coding	3.38965e-06	0.000103798	3.79132	Germinal Zone
HSAGENE0052976	PANTR1	lncRNA	300 Mya	3.40339e-06	0.000103997	1.31851	Germinal Zone
HSAGENE0106127	CDKL5	protein_coding	protein-coding	3.4089e-06	0.000103997	-1.4853	Cortical Plate
HSAGENE0047624	AC008543.1	lncRNA	90 Mya	3.41015e-06	0.000103997	1.8867	Germinal Zone
HSAGENE0048244	CPAMD8	protein_coding	protein-coding	3.41298e-06	0.000103997	2.42838	Germinal Zone
HSAGENE0005814	RGS7	protein_coding	protein-coding	3.41408e-06	0.000103997	-1.74083	Cortical Plate
HSAGENE0089434	SNAP91	protein_coding	protein-coding	3.42698e-06	0.00010428	-1.38526	Cortical Plate
HSAGENE0047583	PLPPR2	protein_coding	protein-coding	3.46223e-06	0.000104906	-1.86923	Cortical Plate
HSAGENE0104373	AL160269.1	protein_coding	protein-coding	3.46249e-06	0.000104906	3.4537	Germinal Zone
HSAGENE0017705	POLA2	protein_coding	protein-coding	3.46511e-06	0.000104906	1.99897	Germinal Zone
HSAGENE0004964	SKI	protein_coding	protein-coding	3.46564e-06	0.000104906	-1.43491	Cortical Plate
HSAGENE0055331	LINC01473	lncRNA	90 Mya	3.48969e-06	0.000105425	2.24385	Germinal Zone
HSAGENE0043784	NXN	protein_coding	protein-coding	3.49195e-06	0.000105425	1.50213	Germinal Zone
HSAGENE0082173	SSBP2	protein_coding	protein-coding	3.49734e-06	0.000105425	-2.39075	Cortical Plate
HSAGENE0101866	SAPCD2	protein_coding	protein-coding	3.52177e-06	0.000105994	2.92504	Germinal Zone
HSAGENE0082183	NA	lncRNA	Human-specific	3.52352e-06	0.000105994	-1.5648	Cortical Plate
HSAGENE0048058	SYDE1	protein_coding	protein-coding	3.53124e-06	0.000106015	2.58973	Germinal Zone
HSAGENE0068855	SH3BP5	protein_coding	protein-coding	3.53152e-06	0.000106015	-1.37926	Cortical Plate
HSAGENE0054745	SCN9A	protein_coding	protein-coding	3.54733e-06	0.00010628	-2.8178	Cortical Plate
HSAGENE0029584	SYT16	protein_coding	protein-coding	3.54768e-06	0.00010628	-2.03214	Cortical Plate
HSAGENE0037663	HAS3	protein_coding	protein-coding	3.56726e-06	0.000106562	-2.93907	Cortical Plate
HSAGENE0089062	COL9A1	protein_coding	protein-coding	3.5681e-06	0.000106562	1.95774	Germinal Zone
HSAGENE0028509	CARMIL3	protein_coding	protein-coding	3.58043e-06	0.00010682	-1.59916	Cortical Plate
HSAGENE0029363	LGALS3	protein_coding	protein-coding	3.59072e-06	0.000106907	4.02848	Germinal Zone
HSAGENE0054374	CACNB4	protein_coding	protein-coding	3.59454e-06	0.000106911	-1.27401	Cortical Plate
HSAGENE0100493	SVEP1	protein_coding	protein-coding	3.61741e-06	0.000107481	-1.93263	Cortical Plate
HSAGENE0050536	SEMA6B	protein_coding	protein-coding	3.62559e-06	0.000107575	-2.44041	Cortical Plate
HSAGENE0035971	QPRT	protein_coding	protein-coding	3.62801e-06	0.000107575	2.94391	Germinal Zone
HSAGENE0057370	CENPO	protein_coding	protein-coding	3.63785e-06	0.000107757	1.49245	Germinal Zone
HSAGENE0067419	AC112128.1	protein_coding	protein-coding	3.64476e-06	0.000107851	1.546	Germinal Zone
HSAGENE0003225	RCC2	protein_coding	protein-coding	3.64944e-06	0.00010788	1.21256	Germinal Zone
HSAGENE0074040	FBXW7	protein_coding	protein-coding	3.66106e-06	0.000108003	-2.33833	Cortical Plate
HSAGENE0065993	CDC42EP1	protein_coding	protein-coding	3.68669e-06	0.000108649	2.71517	Germinal Zone
HSAGENE0035512	HS3ST2	protein_coding	protein-coding	3.72157e-06	0.000109565	-3.26262	Cortical Plate
HSAGENE0045034	TGIF1	protein_coding	protein-coding	3.73517e-06	0.000109854	2.93196	Germinal Zone
HSAGENE0071665	ERC2	protein_coding	protein-coding	3.74141e-06	0.000109926	-1.21834	Cortical Plate
HSAGENE0060227	NA	lncRNA	uncertain	3.74917e-06	0.000110043	-1.41675	Cortical Plate
HSAGENE0075631	TBC1D1	protein_coding	protein-coding	3.76194e-06	0.0001101	1.43685	Germinal Zone
HSAGENE0021479	CACNA1C	protein_coding	protein-coding	3.76208e-06	0.0001101	-2.09737	Cortical Plate
HSAGENE0026166	DLEU1	lncRNA	90 Mya	3.76252e-06	0.0001101	2.60786	Germinal Zone
HSAGENE0015677	KCNC1	protein_coding	protein-coding	3.78827e-06	0.000110594	-1.63289	Cortical Plate
HSAGENE0092380	NCAPG2	protein_coding	protein-coding	3.79083e-06	0.000110594	1.31724	Germinal Zone
HSAGENE0052798	LONRF2	protein_coding	protein-coding	3.84093e-06	0.000111739	-1.53156	Cortical Plate
HSAGENE0017607	KCNK4-TEX40	lncRNA	Human-specific	3.84259e-06	0.000111739	-3.28012	Cortical Plate
HSAGENE0013813	SLIT1	protein_coding	protein-coding	3.84549e-06	0.000111739	-1.89101	Cortical Plate
HSAGENE0102725	TPM2	protein_coding	protein-coding	3.87027e-06	0.000112122	2.07307	Germinal Zone
HSAGENE0054722	CSRNP3	protein_coding	protein-coding	3.87928e-06	0.000112271	-1.78434	Cortical Plate
HSAGENE0049879	FBXO27	protein_coding	protein-coding	3.91932e-06	0.000113259	-2.08229	Cortical Plate
HSAGENE0092293	PTPRN2	protein_coding	protein-coding	3.92657e-06	0.000113259	-1.24129	Cortical Plate
HSAGENE0054900	HAT1	protein_coding	protein-coding	3.92881e-06	0.000113259	1.36372	Germinal Zone
HSAGENE0050992	DKKL1	protein_coding	protein-coding	3.92904e-06	0.000113259	3.11017	Germinal Zone
HSAGENE0031548	GABRB3	protein_coding	protein-coding	3.93685e-06	0.000113371	-1.32715	Cortical Plate
HSAGENE0042417	PPM1E	protein_coding	protein-coding	3.94632e-06	0.000113429	-1.44792	Cortical Plate
HSAGENE0081435	PLK2	protein_coding	protein-coding	3.9506e-06	0.000113429	-1.61796	Cortical Plate
HSAGENE0078800	PCDHA9	protein_coding	protein-coding	3.95957e-06	0.000113574	-1.65005	Cortical Plate
HSAGENE0008646	ST6GALNAC3	protein_coding	protein-coding	3.9709e-06	0.000113787	-1.72514	Cortical Plate
HSAGENE0045568	AKAIN1	protein_coding	protein-coding	3.97678e-06	0.000113843	3.34757	Germinal Zone
HSAGENE0032959	DAPK2	protein_coding	protein-coding	3.98238e-06	0.000113891	3.27062	Germinal Zone
HSAGENE0010805	SEPHS1	protein_coding	protein-coding	3.99271e-06	0.000114074	1.35231	Germinal Zone
HSAGENE0059554	AC062037.2	lncRNA	Human-specific	4.00115e-06	0.000114189	3.78077	Germinal Zone
HSAGENE0032577	MYO5A	protein_coding	protein-coding	4.00464e-06	0.000114189	-1.50294	Cortical Plate
HSAGENE0087261	H2BC15	protein_coding	protein-coding	4.02122e-06	0.000114437	1.9633	Germinal Zone
HSAGENE0086448	ATXN1	protein_coding	protein-coding	4.02538e-06	0.000114443	-1.20971	Cortical Plate
HSAGENE0068497	ZBTB38	protein_coding	protein-coding	4.03748e-06	0.000114579	-1.43485	Cortical Plate
HSAGENE0099461	ZFHX4-AS1	lncRNA	300 Mya	4.04483e-06	0.000114579	3.79045	Germinal Zone
HSAGENE0076782	NA	lncRNA	Human-specific	4.10754e-06	0.000116096	3.68703	Germinal Zone
HSAGENE0063487	HUNK	protein_coding	protein-coding	4.11345e-06	0.000116128	1.4755	Germinal Zone
HSAGENE0069096	PPM1L	protein_coding	protein-coding	4.11667e-06	0.000116128	-1.32027	Cortical Plate
HSAGENE0050682	SLC1A5	protein_coding	protein-coding	4.12897e-06	0.000116362	3.33321	Germinal Zone
HSAGENE0004883	C1orf115	protein_coding	protein-coding	4.14431e-06	0.00011668	-1.60568	Cortical Plate
HSAGENE0049268	RHPN2	protein_coding	protein-coding	4.15217e-06	0.000116699	2.80192	Germinal Zone
HSAGENE0000935	ATP1A1-AS1	lncRNA	90 Mya	4.15398e-06	0.000116699	2.06595	Germinal Zone
HSAGENE0030451	AL049775.1	lncRNA	300 Mya	4.17618e-06	0.000117123	-2.94677	Cortical Plate
HSAGENE0071618	CACNA1D	protein_coding	protein-coding	4.19696e-06	0.000117567	-1.82141	Cortical Plate
HSAGENE0030271	TMEM63C	protein_coding	protein-coding	4.20011e-06	0.000117567	-1.39755	Cortical Plate
HSAGENE0014366	ZC3H12C	protein_coding	protein-coding	4.20988e-06	0.000117726	1.15673	Germinal Zone
HSAGENE0063136	CXADR	protein_coding	protein-coding	4.21966e-06	0.000117886	-1.68689	Cortical Plate
HSAGENE0053560	db_XLOC_017425	lncRNA	Human-specific	4.22823e-06	0.000117922	4.34425	Germinal Zone
HSAGENE0017602	PLCB3	protein_coding	protein-coding	4.23305e-06	0.000117922	2.59231	Germinal Zone
HSAGENE0054234	AC009951.4	TEC	Human-specific	4.23314e-06	0.000117922	-1.62858	Cortical Plate
HSAGENE0003122	FMO1	protein_coding	protein-coding	4.24356e-06	0.000117986	3.64914	Germinal Zone
HSAGENE0096917	ST3GAL1	protein_coding	protein-coding	4.25474e-06	0.000118183	-1.98287	Cortical Plate
HSAGENE0077651	SLCO4C1	protein_coding	protein-coding	4.26806e-06	0.00011844	3.13956	Germinal Zone
HSAGENE0049151	ZNF536	protein_coding	protein-coding	4.27366e-06	0.000118478	1.5168	Germinal Zone
HSAGENE0107391	NAP1L2	protein_coding	protein-coding	4.28183e-06	0.000118478	-2.18683	Cortical Plate
HSAGENE0078809	PCDHA13	protein_coding	protein-coding	4.28353e-06	0.000118478	-1.68272	Cortical Plate
HSAGENE0016100	RCN1	protein_coding	protein-coding	4.28577e-06	0.000118478	3.18637	Germinal Zone
HSAGENE0053520	DBI	protein_coding	protein-coding	4.29778e-06	0.000118696	1.45429	Germinal Zone
HSAGENE0019520	MYBPC1	protein_coding	protein-coding	4.31829e-06	0.000118923	-4.24805	Cortical Plate
HSAGENE0008133	NA	lncRNA	Human-specific	4.32714e-06	0.000118941	-2.99502	Cortical Plate
HSAGENE0001472	NA	lncRNA	Human-specific	4.34937e-06	0.000119322	-2.10639	Cortical Plate
HSAGENE0076989	THAP9	protein_coding	protein-coding	4.35336e-06	0.000119322	1.48006	Germinal Zone
HSAGENE0023216	SLC16A7	protein_coding	protein-coding	4.36752e-06	0.000119546	-1.64799	Cortical Plate
HSAGENE0034302	SV2B	protein_coding	protein-coding	4.37421e-06	0.000119546	-3.10048	Cortical Plate
HSAGENE0010289	PLPP4	protein_coding	protein-coding	4.37428e-06	0.000119546	-2.56323	Cortical Plate
HSAGENE0098254	AP006545.1	lncRNA	25 Mya	4.38729e-06	0.000119687	-1.35203	Cortical Plate
HSAGENE0100667	AKNA	protein_coding	protein-coding	4.40872e-06	0.000120128	1.65128	Germinal Zone
HSAGENE0066644	WNT7B	protein_coding	protein-coding	4.41175e-06	0.000120128	-3.31109	Cortical Plate
HSAGENE0039618	AC098850.3	protein_coding	protein-coding	4.42155e-06	0.000120267	-2.16012	Cortical Plate
HSAGENE0018853	NA	lncRNA	90 Mya	4.42515e-06	0.000120267	-2.70073	Cortical Plate
HSAGENE0030617	CCDC88C	protein_coding	protein-coding	4.43127e-06	0.000120321	1.61759	Germinal Zone
HSAGENE0104860	FRMPD3	protein_coding	protein-coding	4.46812e-06	0.000121076	-2.11545	Cortical Plate
HSAGENE0073044	FAM241A	protein_coding	protein-coding	4.47579e-06	0.000121076	-3.15178	Cortical Plate
HSAGENE0106208	PTCHD1	protein_coding	protein-coding	4.48023e-06	0.000121083	-1.92037	Cortical Plate
HSAGENE0058266	KCNK12	protein_coding	protein-coding	4.49519e-06	0.00012129	-2.83696	Cortical Plate
HSAGENE0010884	BEND7	protein_coding	protein-coding	4.50875e-06	0.000121514	1.76943	Germinal Zone
HSAGENE0090835	AASS	protein_coding	protein-coding	4.52854e-06	0.000121934	2.60933	Germinal Zone
HSAGENE0026580	AL353660.1	lncRNA	90 Mya	4.55059e-06	0.000122301	3.82253	Germinal Zone
HSAGENE0053425	NA	lncRNA	Human-specific	4.56528e-06	0.000122582	-3.3164	Cortical Plate
HSAGENE0069054	IQCJ	protein_coding	protein-coding	4.58156e-06	0.000122797	-3.19828	Cortical Plate
HSAGENE0065989	MFNG	protein_coding	protein-coding	4.58174e-06	0.000122797	2.51666	Germinal Zone
HSAGENE0104484	GABBR2	protein_coding	protein-coding	4.58717e-06	0.000122829	-3.72453	Cortical Plate
HSAGENE0071356	CAMKV	protein_coding	protein-coding	4.60752e-06	0.000123146	-2.65841	Cortical Plate
HSAGENE0081021	PLCXD3	protein_coding	protein-coding	4.63549e-06	0.000123693	-1.87226	Cortical Plate
HSAGENE0037532	CARMIL2	protein_coding	protein-coding	4.63652e-06	0.000123693	-2.78598	Cortical Plate
HSAGENE0034780	DEXI	protein_coding	protein-coding	4.64653e-06	0.000123834	2.06499	Germinal Zone
HSAGENE0004144	TUBA5P	transcribed_unprocessed_pseudogene	pseudogene	4.65424e-06	0.000123834	2.66182	Germinal Zone
HSAGENE0002490	CADM3	protein_coding	protein-coding	4.6546e-06	0.000123834	-1.43081	Cortical Plate
HSAGENE0053413	DPP10	protein_coding	protein-coding	4.66374e-06	0.000123873	-2.44122	Cortical Plate
HSAGENE0009883	NA	protein_coding	protein-coding	4.66461e-06	0.000123873	-4.54977	Cortical Plate
HSAGENE0088265	MDFI	protein_coding	protein-coding	4.66938e-06	0.000123886	2.58545	Germinal Zone
HSAGENE0098810	PLAG1	protein_coding	protein-coding	4.68223e-06	0.00012402	1.72705	Germinal Zone
HSAGENE0026913	GPC6	protein_coding	protein-coding	4.683e-06	0.00012402	1.61206	Germinal Zone
HSAGENE0100639	RGS3	protein_coding	protein-coding	4.71295e-06	0.000124546	2.24433	Germinal Zone
HSAGENE0066376	TNFRSF13C	protein_coding	protein-coding	4.71437e-06	0.000124546	2.90791	Germinal Zone
HSAGENE0074907	ACSL1	protein_coding	protein-coding	4.71575e-06	0.000124546	-1.31411	Cortical Plate
HSAGENE0096970	KHDRBS3	protein_coding	protein-coding	4.73137e-06	0.000124696	-2.3534	Cortical Plate
HSAGENE0078791	PCDHA1	protein_coding	protein-coding	4.73623e-06	0.000124696	-1.8907	Cortical Plate
HSAGENE0063098	MIR99AHG	lncRNA	300 Mya	4.73997e-06	0.000124696	2.41476	Germinal Zone
HSAGENE0095511	DYNC1I1	protein_coding	protein-coding	4.74163e-06	0.000124696	-2.54491	Cortical Plate
HSAGENE0053995	NA	lncRNA	Human-specific	4.74384e-06	0.000124696	-2.77635	Cortical Plate
HSAGENE0018436	PGM2L1	protein_coding	protein-coding	4.74721e-06	0.000124696	-1.97547	Cortical Plate
HSAGENE0060726	CST3	protein_coding	protein-coding	4.75635e-06	0.000124823	1.48367	Germinal Zone
HSAGENE0029144	LRR1	protein_coding	protein-coding	4.79709e-06	0.000125212	2.25937	Germinal Zone
HSAGENE0107515	MAGT1	protein_coding	protein-coding	4.8014e-06	0.000125212	2.33724	Germinal Zone
HSAGENE0101649	RXRA	protein_coding	protein-coding	4.80972e-06	0.000125219	1.52022	Germinal Zone
HSAGENE0062341	FAM210B	protein_coding	protein-coding	4.81268e-06	0.000125219	1.31106	Germinal Zone
HSAGENE0001638	H3C13	protein_coding	protein-coding	4.8146e-06	0.000125219	3.49925	Germinal Zone
HSAGENE0081612	AC025176.1	lncRNA	25 Mya	4.81901e-06	0.000125221	2.89265	Germinal Zone
HSAGENE0067123	ABI3BP	protein_coding	protein-coding	4.82843e-06	0.000125353	-2.50629	Cortical Plate
HSAGENE0023978	ACSS3	protein_coding	protein-coding	4.8524e-06	0.000125863	2.50648	Germinal Zone
HSAGENE0007021	NA	protein_coding	protein-coding	4.87046e-06	0.000126104	-2.19853	Cortical Plate
HSAGENE0007330	HIVEP3	protein_coding	protein-coding	4.87473e-06	0.000126104	-1.4206	Cortical Plate
HSAGENE0095444	SAMD9L	protein_coding	protein-coding	4.88367e-06	0.000126222	2.36584	Germinal Zone
HSAGENE0032700	TCF12	protein_coding	protein-coding	4.8948e-06	0.000126295	1.22839	Germinal Zone
HSAGENE0001845	CELF3	protein_coding	protein-coding	4.8952e-06	0.000126295	-1.15694	Cortical Plate
HSAGENE0088589	TNFRSF21	protein_coding	protein-coding	4.9313e-06	0.000127008	-1.29578	Cortical Plate
HSAGENE0018774	LMO1	protein_coding	protein-coding	4.93434e-06	0.000127008	2.69983	Germinal Zone
HSAGENE0019528	GNPTAB	protein_coding	protein-coding	4.94033e-06	0.000127008	-1.18905	Cortical Plate
HSAGENE0076795	NA	lncRNA	25 Mya	4.94868e-06	0.00012711	-3.14317	Cortical Plate
HSAGENE0025694	DCLK1	protein_coding	protein-coding	4.95855e-06	0.000127216	-1.30144	Cortical Plate
HSAGENE0053430	NA	lncRNA	Human-specific	4.96159e-06	0.000127216	-2.28889	Cortical Plate
HSAGENE0001661	OTUD7B	protein_coding	protein-coding	4.96697e-06	0.000127241	1.35331	Germinal Zone
HSAGENE0059233	BOLA3-AS1	lncRNA	90 Mya	4.98855e-06	0.000127672	-1.34151	Cortical Plate
HSAGENE0034960	AC130650.2	lncRNA	Apes	4.99257e-06	0.000127672	-1.77053	Cortical Plate
HSAGENE0016085	AL035078.4	protein_coding	protein-coding	5.01012e-06	0.000127782	3.15435	Germinal Zone
HSAGENE0098880	SDCBP	protein_coding	protein-coding	5.02172e-06	0.000127966	1.18499	Germinal Zone
HSAGENE0024729	FAM155A	protein_coding	protein-coding	5.03185e-06	0.000128111	-1.33259	Cortical Plate
HSAGENE0091749	NA	lncRNA	25 Mya	5.04021e-06	0.000128204	4.08317	Germinal Zone
HSAGENE0068813	MED12L	protein_coding	protein-coding	5.04433e-06	0.000128204	1.60428	Germinal Zone
HSAGENE0050186	ATP1A3	protein_coding	protein-coding	5.05939e-06	0.00012845	-2.31119	Cortical Plate
HSAGENE0102723	ARHGEF39	protein_coding	protein-coding	5.07026e-06	0.00012845	3.3274	Germinal Zone
HSAGENE0061790	RIMS4	protein_coding	protein-coding	5.07265e-06	0.00012845	-2.61499	Cortical Plate
HSAGENE0014878	THY1	protein_coding	protein-coding	5.07522e-06	0.00012845	-1.4444	Cortical Plate
HSAGENE0034180	TICRR	protein_coding	protein-coding	5.07615e-06	0.00012845	2.67654	Germinal Zone
HSAGENE0063588	ITSN1	protein_coding	protein-coding	5.08553e-06	0.000128463	-1.2193	Cortical Plate
HSAGENE0038281	CMIP	protein_coding	protein-coding	5.1207e-06	0.000129052	-1.44756	Cortical Plate
HSAGENE0016241	CD44	protein_coding	protein-coding	5.12548e-06	0.000129052	2.6563	Germinal Zone
HSAGENE0029868	GALNT16	protein_coding	protein-coding	5.12894e-06	0.000129052	1.44752	Germinal Zone
HSAGENE0076908	AC021127.1	lncRNA	90 Mya	5.13255e-06	0.000129052	-1.30346	Cortical Plate
HSAGENE0044728	RBBP8	protein_coding	protein-coding	5.13557e-06	0.000129052	1.688	Germinal Zone
HSAGENE0009917	ADD3	protein_coding	protein-coding	5.1495e-06	0.00012929	1.51999	Germinal Zone
HSAGENE0103519	APBA1	protein_coding	protein-coding	5.1653e-06	0.000129498	-1.58461	Cortical Plate
HSAGENE0088231	ECI2	protein_coding	protein-coding	5.18429e-06	0.000129827	1.55106	Germinal Zone
HSAGENE0065757	NA	lncRNA	Human-specific	5.20672e-06	0.000130276	-2.58092	Cortical Plate
HSAGENE0022493	FAIM2	protein_coding	protein-coding	5.21381e-06	0.000130335	-1.58359	Cortical Plate
HSAGENE0001979	S100A16	protein_coding	protein-coding	5.21807e-06	0.000130335	2.4818	Germinal Zone
HSAGENE0087161	BTN3A3	protein_coding	protein-coding	5.24841e-06	0.00013098	3.52344	Germinal Zone
HSAGENE0044948	DSG2	protein_coding	protein-coding	5.26234e-06	0.000131052	2.18141	Germinal Zone
HSAGENE0004925	DUSP10	protein_coding	protein-coding	5.26677e-06	0.000131052	2.50503	Germinal Zone
HSAGENE0029683	HSPA2	protein_coding	protein-coding	5.27793e-06	0.000131052	3.34345	Germinal Zone
HSAGENE0035365	REXO5	protein_coding	protein-coding	5.27815e-06	0.000131052	1.69931	Germinal Zone
HSAGENE0014331	EXPH5	protein_coding	protein-coding	5.27841e-06	0.000131052	3.60936	Germinal Zone
HSAGENE0046485	TWSG1	protein_coding	protein-coding	5.29518e-06	0.000131093	1.7563	Germinal Zone
HSAGENE0096189	RIMS2	protein_coding	protein-coding	5.30577e-06	0.000131093	-1.429	Cortical Plate
HSAGENE0070597	CRTAP	protein_coding	protein-coding	5.30581e-06	0.000131093	1.45976	Germinal Zone
HSAGENE0050999	GFY	protein_coding	protein-coding	5.307e-06	0.000131093	-3.18129	Cortical Plate
HSAGENE0098169	AC090740.1	TEC	Human-specific	5.3072e-06	0.000131093	1.34839	Germinal Zone
HSAGENE0055894	RAPH1	protein_coding	protein-coding	5.31503e-06	0.000131175	-1.12315	Cortical Plate
HSAGENE0002536	AL590560.2	protein_coding	protein-coding	5.33187e-06	0.000131479	-2.04957	Cortical Plate
HSAGENE0073431	INTU	protein_coding	protein-coding	5.36712e-06	0.000132066	1.31949	Germinal Zone
HSAGENE0038397	ATP2C2	protein_coding	protein-coding	5.36787e-06	0.000132066	-2.74961	Cortical Plate
HSAGENE0022526	LIMA1	protein_coding	protein-coding	5.37325e-06	0.000132066	1.29531	Germinal Zone
HSAGENE0067733	ADCY5	protein_coding	protein-coding	5.37389e-06	0.000132066	-1.40088	Cortical Plate
HSAGENE0104437	AL512590.1	unprocessed_pseudogene	pseudogene	5.37995e-06	0.000132103	4.06819	Germinal Zone
HSAGENE0015323	RASSF10	protein_coding	protein-coding	5.41886e-06	0.000132833	3.3526	Germinal Zone
HSAGENE0048968	AC011503.2	lncRNA	25 Mya	5.42979e-06	0.000132989	2.64142	Germinal Zone
HSAGENE0012440	NA	lncRNA	25 Mya	5.45327e-06	0.0001334	-2.3924	Cortical Plate
HSAGENE0020451	UNC119B	protein_coding	protein-coding	5.4558e-06	0.0001334	1.34684	Germinal Zone
HSAGENE0094648	GALNT17	protein_coding	protein-coding	5.46785e-06	0.000133582	-1.91758	Cortical Plate
HSAGENE0059905	NA	TUCP	other	5.49714e-06	0.000134185	-1.2799	Cortical Plate
HSAGENE0081140	HCN1	protein_coding	protein-coding	5.52011e-06	0.000134573	-2.90079	Cortical Plate
HSAGENE0043314	SLC9A3R1	protein_coding	protein-coding	5.52231e-06	0.000134573	3.2232	Germinal Zone
HSAGENE0003229	RABGAP1L	protein_coding	protein-coding	5.53286e-06	0.000134717	-1.19236	Cortical Plate
HSAGENE0022140	CCND2	protein_coding	protein-coding	5.59597e-06	0.000135907	1.50959	Germinal Zone
HSAGENE0047820	MAST1	protein_coding	protein-coding	5.60088e-06	0.000135907	-1.22926	Cortical Plate
HSAGENE0053898	AMER3	protein_coding	protein-coding	5.602e-06	0.000135907	-1.2896	Cortical Plate
HSAGENE0055989	ADAM23	protein_coding	protein-coding	5.60668e-06	0.000135907	-1.17977	Cortical Plate
HSAGENE0006618	SDC3	protein_coding	protein-coding	5.60986e-06	0.000135907	-1.18541	Cortical Plate
HSAGENE0059294	HK2	protein_coding	protein-coding	5.62627e-06	0.000136185	1.80791	Germinal Zone
HSAGENE0015140	PKNOX2	protein_coding	protein-coding	5.63075e-06	0.000136185	-1.77312	Cortical Plate
HSAGENE0054927	ITGA6	protein_coding	protein-coding	5.63634e-06	0.000136207	2.60993	Germinal Zone
HSAGENE0101281	PHYHD1	protein_coding	protein-coding	5.67579e-06	0.000136828	3.29021	Germinal Zone
HSAGENE0055034	VSNL1	protein_coding	protein-coding	5.67616e-06	0.000136828	-2.66611	Cortical Plate
HSAGENE0074471	DDX60	protein_coding	protein-coding	5.67876e-06	0.000136828	3.06576	Germinal Zone
HSAGENE0089597	PNRC1	protein_coding	protein-coding	5.69808e-06	0.000136828	1.25795	Germinal Zone
HSAGENE0008375	DNAJC6	protein_coding	protein-coding	5.70152e-06	0.000136828	-2.30838	Cortical Plate
HSAGENE0013177	ZCCHC24	protein_coding	protein-coding	5.70226e-06	0.000136828	1.67543	Germinal Zone
HSAGENE0024759	MYO16	protein_coding	protein-coding	5.70467e-06	0.000136828	-1.53129	Cortical Plate
HSAGENE0056900	KLHL29	protein_coding	protein-coding	5.70779e-06	0.000136828	-1.7896	Cortical Plate
HSAGENE0063326	ADAMTS5	protein_coding	protein-coding	5.70977e-06	0.000136828	2.44222	Germinal Zone
HSAGENE0099107	ADHFE1	protein_coding	protein-coding	5.71609e-06	0.000136828	2.5598	Germinal Zone
HSAGENE0065363	GRK3	protein_coding	protein-coding	5.71867e-06	0.000136828	-1.92303	Cortical Plate
HSAGENE0002733	C1orf226	protein_coding	protein-coding	5.73588e-06	0.000137127	2.24903	Germinal Zone
HSAGENE0105512	MAP7D3	protein_coding	protein-coding	5.75069e-06	0.000137368	2.76404	Germinal Zone
HSAGENE0004834	SLC30A10	protein_coding	protein-coding	5.78221e-06	0.000137678	-1.76208	Cortical Plate
HSAGENE0037512	RIPOR1	protein_coding	protein-coding	5.78268e-06	0.000137678	-1.46689	Cortical Plate
HSAGENE0003468	XPR1	protein_coding	protein-coding	5.79789e-06	0.000137927	-1.36302	Cortical Plate
HSAGENE0105774	MAMLD1	protein_coding	protein-coding	5.827e-06	0.000138375	-1.38228	Cortical Plate
HSAGENE0106157	MAP7D2	protein_coding	protein-coding	5.8321e-06	0.000138375	-2.43616	Cortical Plate
HSAGENE0022111	GXYLT1	protein_coding	protein-coding	5.83257e-06	0.000138375	1.17657	Germinal Zone
HSAGENE0050204	POU2F2	protein_coding	protein-coding	5.83583e-06	0.000138375	-1.61854	Cortical Plate
HSAGENE0078810	PCDHAC1	protein_coding	protein-coding	5.84314e-06	0.000138436	-1.5669	Cortical Plate
HSAGENE0008872	PRKACB	protein_coding	protein-coding	5.84947e-06	0.000138467	-1.5711	Cortical Plate
HSAGENE0055008	WIPF1	protein_coding	protein-coding	5.85403e-06	0.000138467	2.50665	Germinal Zone
HSAGENE0055855	ICA1L	protein_coding	protein-coding	5.87469e-06	0.000138843	-1.17318	Cortical Plate
HSAGENE0089812	FAXC	protein_coding	protein-coding	5.90122e-06	0.000139319	-1.14108	Cortical Plate
HSAGENE0104062	NA	lncRNA	uncertain	5.90446e-06	0.000139319	-2.2995	Cortical Plate
HSAGENE0022327	KCNA6	protein_coding	protein-coding	5.93236e-06	0.000139864	-2.45079	Cortical Plate
HSAGENE0055176	ZNF385B	protein_coding	protein-coding	5.94487e-06	0.000140045	-4.29535	Cortical Plate
HSAGENE0106483	MID1IP1	protein_coding	protein-coding	5.95496e-06	0.000140104	1.81922	Germinal Zone
HSAGENE0021821	TSPAN11	protein_coding	protein-coding	5.97022e-06	0.0001403	1.27073	Germinal Zone
HSAGENE0032660	NEDD4	protein_coding	protein-coding	5.9776e-06	0.00014036	1.78895	Germinal Zone
HSAGENE0061421	DSN1	protein_coding	protein-coding	6.00154e-06	0.000140805	2.65908	Germinal Zone
HSAGENE0100927	MIR600HG	lncRNA	25 Mya	6.00625e-06	0.000140805	-1.22304	Cortical Plate
HSAGENE0066489	MPPED1	protein_coding	protein-coding	6.01659e-06	0.000140847	-2.48214	Cortical Plate
HSAGENE0013684	RBP4	protein_coding	protein-coding	6.01777e-06	0.000140847	-4.37305	Cortical Plate
HSAGENE0016377	RRM1	protein_coding	protein-coding	6.07155e-06	0.000141909	1.39532	Germinal Zone
HSAGENE0040314	RAB34	protein_coding	protein-coding	6.07292e-06	0.000141909	2.26731	Germinal Zone
HSAGENE0015173	DDX25	protein_coding	protein-coding	6.08369e-06	0.000142046	-1.49673	Cortical Plate
HSAGENE0078662	CTNNA1	protein_coding	protein-coding	6.10344e-06	0.000142392	1.36629	Germinal Zone
HSAGENE0004161	PPFIA4	protein_coding	protein-coding	6.12143e-06	0.000142474	-2.22397	Cortical Plate
HSAGENE0078596	SPOCK1	protein_coding	protein-coding	6.12288e-06	0.000142474	-2.52418	Cortical Plate
HSAGENE0050759	SLC8A2	protein_coding	protein-coding	6.12435e-06	0.000142474	-1.55415	Cortical Plate
HSAGENE0003505	CACNA1E	protein_coding	protein-coding	6.12658e-06	0.000142474	-1.97192	Cortical Plate
HSAGENE0076340	PPP2R2C	protein_coding	protein-coding	6.1383e-06	0.000142632	-3.47267	Cortical Plate
HSAGENE0017823	PACS1	protein_coding	protein-coding	6.1501e-06	0.000142792	-1.53742	Cortical Plate
HSAGENE0000859	NA	lncRNA	90 Mya	6.17691e-06	0.000143206	3.57283	Germinal Zone
HSAGENE0027540	MOK	protein_coding	protein-coding	6.19218e-06	0.000143424	-1.59833	Cortical Plate
HSAGENE0079974	HRH2	protein_coding	protein-coding	6.22657e-06	0.00014409	-3.04068	Cortical Plate
HSAGENE0068535	TFDP2	protein_coding	protein-coding	6.23085e-06	0.00014409	1.2771	Germinal Zone
HSAGENE0092731	NA	lncRNA	25 Mya	6.2368e-06	0.000144112	-1.78856	Cortical Plate
HSAGENE0029795	ARG2	protein_coding	protein-coding	6.26774e-06	0.000144565	-1.56715	Cortical Plate
HSAGENE0035565	PLK1	protein_coding	protein-coding	6.2678e-06	0.000144565	2.76202	Germinal Zone
HSAGENE0107373	PHKA1	protein_coding	protein-coding	6.27135e-06	0.000144565	2.50953	Germinal Zone
HSAGENE0001085	LINC00622	lncRNA	25 Mya	6.32661e-06	0.000145723	-2.0624	Cortical Plate
HSAGENE0098258	AP006545.3	lncRNA	uncertain	6.37413e-06	0.000146602	-2.53492	Cortical Plate
HSAGENE0013607	PPP1R3C	protein_coding	protein-coding	6.38473e-06	0.000146712	1.4671	Germinal Zone
HSAGENE0022033	CPNE8	protein_coding	protein-coding	6.39358e-06	0.000146767	-2.83209	Cortical Plate
HSAGENE0090184	TRIP6	protein_coding	protein-coding	6.39726e-06	0.000146767	2.65212	Germinal Zone
HSAGENE0045889	PHLPP1	protein_coding	protein-coding	6.46596e-06	0.000148109	1.1733	Germinal Zone
HSAGENE0039859	MFAP4	protein_coding	protein-coding	6.51379e-06	0.000148969	5.09639	Germinal Zone
HSAGENE0053668	CNTNAP5	protein_coding	protein-coding	6.55907e-06	0.000149791	-2.38043	Cortical Plate
HSAGENE0073430	AC097462.3	lncRNA	uncertain	6.56467e-06	0.000149791	4.7775	Germinal Zone
HSAGENE0015546	RRAS2	protein_coding	protein-coding	6.57292e-06	0.000149791	-1.28803	Cortical Plate
HSAGENE0078257	AC010424.1	processed_pseudogene	pseudogene	6.57655e-06	0.000149791	4.34436	Germinal Zone
HSAGENE0014109	CFAP300	protein_coding	protein-coding	6.57862e-06	0.000149791	3.05443	Germinal Zone
HSAGENE0090658	GPR85	protein_coding	protein-coding	6.59479e-06	0.000149858	-1.88223	Cortical Plate
HSAGENE0067349	NECTIN3-AS1	lncRNA	90 Mya	6.60432e-06	0.000149858	-3.21665	Cortical Plate
HSAGENE0033839	STARD5	protein_coding	protein-coding	6.61763e-06	0.000149914	-1.82321	Cortical Plate
HSAGENE0103772	TLE4	protein_coding	protein-coding	6.66484e-06	0.000150397	-1.73505	Cortical Plate
HSAGENE0043610	TNRC6C	protein_coding	protein-coding	6.66665e-06	0.000150397	-1.11678	Cortical Plate
HSAGENE0105373	STK26	protein_coding	protein-coding	6.66992e-06	0.000150397	3.73347	Germinal Zone
HSAGENE0100829	C5	protein_coding	protein-coding	6.67818e-06	0.000150397	1.63334	Germinal Zone
HSAGENE0088260	NA	lncRNA	Human-specific	6.68246e-06	0.000150397	2.68409	Germinal Zone
HSAGENE0095311	DBF4	protein_coding	protein-coding	6.68312e-06	0.000150397	1.51918	Germinal Zone
HSAGENE0097371	TONSL	protein_coding	protein-coding	6.68477e-06	0.000150397	2.59436	Germinal Zone
HSAGENE0035999	SEZ6L2	protein_coding	protein-coding	6.69436e-06	0.000150488	-1.63868	Cortical Plate
HSAGENE0056830	EFHD1	protein_coding	protein-coding	6.70725e-06	0.000150661	3.28952	Germinal Zone
HSAGENE0049188	TSHZ3	protein_coding	protein-coding	6.72063e-06	0.000150818	-3.12312	Cortical Plate
HSAGENE0006678	HCRTR1	protein_coding	protein-coding	6.72464e-06	0.000150818	-2.64052	Cortical Plate
HSAGENE0045497	ACAA2	protein_coding	protein-coding	6.73555e-06	0.000150946	1.3736	Germinal Zone
HSAGENE0090347	LRRC17	protein_coding	protein-coding	6.74963e-06	0.00015097	2.21396	Germinal Zone
HSAGENE0037222	GINS3	protein_coding	protein-coding	6.7615e-06	0.00015097	2.20576	Germinal Zone
HSAGENE0078603	KLHL3	protein_coding	protein-coding	6.76196e-06	0.00015097	-1.3702	Cortical Plate
HSAGENE0047979	ADGRL1	protein_coding	protein-coding	6.76656e-06	0.00015097	-1.41781	Cortical Plate
HSAGENE0086643	AL137003.1	lncRNA	300 Mya	6.78166e-06	0.00015097	-2.17692	Cortical Plate
HSAGENE0033744	RASGRF1	protein_coding	protein-coding	6.78346e-06	0.00015097	-3.01602	Cortical Plate
HSAGENE0063811	DSCAM	protein_coding	protein-coding	6.80803e-06	0.0001514	-1.51149	Cortical Plate
HSAGENE0004367	SRGAP2	protein_coding	protein-coding	6.83676e-06	0.00015169	-1.48648	Cortical Plate
HSAGENE0000706	INKA2	protein_coding	protein-coding	6.85324e-06	0.000151828	1.94422	Germinal Zone
HSAGENE0028778	NPAS3	protein_coding	protein-coding	6.85344e-06	0.000151828	1.30303	Germinal Zone
HSAGENE0071890	NA	lncRNA	Human-specific	6.87054e-06	0.000151938	-3.26751	Cortical Plate
HSAGENE0010118	GFRA1	protein_coding	protein-coding	6.87413e-06	0.000151938	-2.38672	Cortical Plate
HSAGENE0000745	MOV10	protein_coding	protein-coding	6.88359e-06	0.000152031	2.18145	Germinal Zone
HSAGENE0017609	CATSPERZ	protein_coding	protein-coding	6.90649e-06	0.000152421	-3.65746	Cortical Plate
HSAGENE0073570	AC105383.1	lncRNA	90 Mya	6.93628e-06	0.00015273	-2.53086	Cortical Plate
HSAGENE0065891	APOL2	protein_coding	protein-coding	6.95573e-06	0.000152961	2.41605	Germinal Zone
HSAGENE0043570	SEPTIN9	protein_coding	protein-coding	6.96458e-06	0.000152961	1.4746	Germinal Zone
HSAGENE0067360	PLCXD2	protein_coding	protein-coding	6.97291e-06	0.000152961	-1.57633	Cortical Plate
HSAGENE0063618	RCAN1	protein_coding	protein-coding	6.97313e-06	0.000152961	-2.41608	Cortical Plate
HSAGENE0086109	RGS17	protein_coding	protein-coding	6.99741e-06	0.000153377	-1.56886	Cortical Plate
HSAGENE0037100	MT2A	protein_coding	protein-coding	7.01362e-06	0.000153616	3.02178	Germinal Zone
HSAGENE0100271	NA	lncRNA	Human-specific	7.02112e-06	0.000153664	-2.40959	Cortical Plate
HSAGENE0059056	ADD2	protein_coding	protein-coding	7.03761e-06	0.000153773	-1.3953	Cortical Plate
HSAGENE0050653	PNMA8B	protein_coding	protein-coding	7.04033e-06	0.000153773	-1.85953	Cortical Plate
HSAGENE0022227	SCAF11	protein_coding	protein-coding	7.04199e-06	0.000153773	1.09012	Germinal Zone
HSAGENE0010293	LINC01561	lncRNA	Human-specific	7.05856e-06	0.000154008	-2.65418	Cortical Plate
HSAGENE0042678	TANC2	protein_coding	protein-coding	7.06578e-06	0.000154008	-1.27325	Cortical Plate
HSAGENE0054106	CXCR4	protein_coding	protein-coding	7.06866e-06	0.000154008	1.52521	Germinal Zone
HSAGENE0027670	PPP1R13B	protein_coding	protein-coding	7.08209e-06	0.000154033	-1.35879	Cortical Plate
HSAGENE0104440	TDRD7	protein_coding	protein-coding	7.08578e-06	0.000154033	-1.77686	Cortical Plate
HSAGENE0070535	GPD1L	protein_coding	protein-coding	7.10178e-06	0.000154266	-1.53888	Cortical Plate
HSAGENE0102271	DMRTA1	protein_coding	protein-coding	7.10767e-06	0.000154278	5.14592	Germinal Zone
HSAGENE0050270	NA	lncRNA	Human-specific	7.13263e-06	0.000154704	3.85745	Germinal Zone
HSAGENE0078303	ADAMTS19-AS1	lncRNA	25 Mya	7.13877e-06	0.000154721	-3.14069	Cortical Plate
HSAGENE0032221	CKMT1A	protein_coding	protein-coding	7.15515e-06	0.000154759	-3.12396	Cortical Plate
HSAGENE0039752	RPA1	protein_coding	protein-coding	7.15874e-06	0.000154759	1.2969	Germinal Zone
HSAGENE0091236	PLXNA4	protein_coding	protein-coding	7.16188e-06	0.000154759	-1.78732	Cortical Plate
HSAGENE0058681	NA	lncRNA	90 Mya	7.17261e-06	0.000154876	-3.55502	Cortical Plate
HSAGENE0106274	ARX	protein_coding	protein-coding	7.19807e-06	0.00015531	1.73111	Germinal Zone
HSAGENE0060760	SYNDIG1	protein_coding	protein-coding	7.23296e-06	0.000155947	-2.0294	Cortical Plate
HSAGENE0024625	NA	lncRNA	Human-specific	7.24669e-06	0.000155992	-2.7298	Cortical Plate
HSAGENE0011598	ITGB1	protein_coding	protein-coding	7.25757e-06	0.000155992	1.16926	Germinal Zone
HSAGENE0085862	GRM1	protein_coding	protein-coding	7.26338e-06	0.000155992	-2.99166	Cortical Plate
HSAGENE0002537	SNHG28	lncRNA	Human-specific	7.26425e-06	0.000155992	-2.08471	Cortical Plate
HSAGENE0055557	HECW2	protein_coding	protein-coding	7.26861e-06	0.000155992	-1.263	Cortical Plate
HSAGENE0059165	FBXO41	protein_coding	protein-coding	7.2779e-06	0.000155992	-2.26477	Cortical Plate
HSAGENE0035324	GPR139	protein_coding	protein-coding	7.27806e-06	0.000155992	-3.67478	Cortical Plate
HSAGENE0095285	GRM3	protein_coding	protein-coding	7.28416e-06	0.000156007	-1.24254	Cortical Plate
HSAGENE0040212	RAP1GAP2	protein_coding	protein-coding	7.30557e-06	0.00015635	-2.0579	Cortical Plate
HSAGENE0006940	C1orf216	protein_coding	protein-coding	7.32301e-06	0.000156608	-1.42832	Cortical Plate
HSAGENE0061938	PRNP	protein_coding	protein-coding	7.3323e-06	0.000156691	-1.73737	Cortical Plate
HSAGENE0039783	USP32P2	transcribed_unprocessed_pseudogene	pseudogene	7.33879e-06	0.000156714	-1.5221	Cortical Plate
HSAGENE0033906	HOMER2	protein_coding	protein-coding	7.35163e-06	0.000156718	-2.15258	Cortical Plate
HSAGENE0087101	H4C2	protein_coding	protein-coding	7.35181e-06	0.000156718	2.89735	Germinal Zone
HSAGENE0101135	STXBP1	protein_coding	protein-coding	7.3552e-06	0.000156718	-1.32123	Cortical Plate
HSAGENE0065928	CACNG2	protein_coding	protein-coding	7.37524e-06	0.000156723	-1.76166	Cortical Plate
HSAGENE0017222	STX3	protein_coding	protein-coding	7.37705e-06	0.000156723	-2.30949	Cortical Plate
HSAGENE0103555	NA	lncRNA	Human-specific	7.40297e-06	0.000157048	-3.92557	Cortical Plate
HSAGENE0041115	PPP1R1B	protein_coding	protein-coding	7.40318e-06	0.000157048	-3.1341	Cortical Plate
HSAGENE0028172	AL163636.1	protein_coding	protein-coding	7.437e-06	0.000157476	2.76037	Germinal Zone
HSAGENE0051249	ETFB	protein_coding	protein-coding	7.43944e-06	0.000157476	1.47715	Germinal Zone
HSAGENE0035581	CACNG3	protein_coding	protein-coding	7.45244e-06	0.000157632	-3.24444	Cortical Plate
HSAGENE0091929	AC093458.1	lncRNA	25 Mya	7.46544e-06	0.000157792	-3.4206	Cortical Plate
HSAGENE0082172	AC010623.1	lncRNA	Human-specific	7.48546e-06	0.000157985	-1.86892	Cortical Plate
HSAGENE0005518	ASAP3	protein_coding	protein-coding	7.51526e-06	0.000158486	1.89835	Germinal Zone
HSAGENE0054400	ARL6IP6	protein_coding	protein-coding	7.52017e-06	0.000158486	1.26725	Germinal Zone
HSAGENE0001155	LINC02798	lncRNA	Human-specific	7.57079e-06	0.000159322	-2.23549	Cortical Plate
HSAGENE0088941	PTP4A1	protein_coding	protein-coding	7.58005e-06	0.000159379	-1.21739	Cortical Plate
HSAGENE0003435	TOR1AIP1	protein_coding	protein-coding	7.58452e-06	0.000159379	1.18775	Germinal Zone
HSAGENE0019623	CHST11	protein_coding	protein-coding	7.60179e-06	0.000159627	-1.43805	Cortical Plate
HSAGENE0057467	GAREM2	protein_coding	protein-coding	7.62074e-06	0.00015978	1.16412	Germinal Zone
HSAGENE0037492	PLEKHG4	protein_coding	protein-coding	7.6251e-06	0.00015978	2.77484	Germinal Zone
HSAGENE0061097	NOL4L	protein_coding	protein-coding	7.62563e-06	0.00015978	-1.19078	Cortical Plate
HSAGENE0027539	NA	lncRNA	25 Mya	7.63895e-06	0.000159944	-1.79422	Cortical Plate
HSAGENE0089236	FILIP1	protein_coding	protein-coding	7.68645e-06	0.000160706	2.20356	Germinal Zone
HSAGENE0002288	MIR9-1HG	lncRNA	90 Mya	7.69804e-06	0.000160832	1.19844	Germinal Zone
HSAGENE0075846	BEND4	protein_coding	protein-coding	7.72579e-06	0.000161083	2.08708	Germinal Zone
HSAGENE0088944	AL135905.2	protein_coding	protein-coding	7.73694e-06	0.000161112	-1.21443	Cortical Plate
HSAGENE0008929	DDAH1	protein_coding	protein-coding	7.74315e-06	0.000161112	1.67494	Germinal Zone
HSAGENE0028216	LINC00641	lncRNA	Human-specific	7.74753e-06	0.000161112	-1.13196	Cortical Plate
HSAGENE0007999	SSBP3	protein_coding	protein-coding	7.75033e-06	0.000161112	-1.28253	Cortical Plate
HSAGENE0085294	NCOA7	protein_coding	protein-coding	7.78403e-06	0.000161608	-1.46043	Cortical Plate
HSAGENE0008630	SLC44A5	protein_coding	protein-coding	7.788e-06	0.000161608	-1.27693	Cortical Plate
HSAGENE0000604	CSF1	protein_coding	protein-coding	7.82548e-06	0.00016221	2.99323	Germinal Zone
HSAGENE0085308	AL356534.1	transcribed_processed_pseudogene	pseudogene	7.85337e-06	0.000162586	-3.50852	Cortical Plate
HSAGENE0104898	ACSL4	protein_coding	protein-coding	7.86286e-06	0.000162586	-1.84725	Cortical Plate
HSAGENE0100013	PLEKHF2	protein_coding	protein-coding	7.86513e-06	0.000162586	1.38759	Germinal Zone
HSAGENE0089772	KLHL32	protein_coding	protein-coding	7.86862e-06	0.000162586	-2.29132	Cortical Plate
HSAGENE0047626	ZNF887P	transcribed_unprocessed_pseudogene	pseudogene	7.87169e-06	0.000162586	2.31113	Germinal Zone
HSAGENE0085881	STXBP5	protein_coding	protein-coding	7.91233e-06	0.000163193	-1.581	Cortical Plate
HSAGENE0102726	TLN1	protein_coding	protein-coding	7.95196e-06	0.000163875	1.09798	Germinal Zone
HSAGENE0063653	CBR3	protein_coding	protein-coding	7.9567e-06	0.000163875	3.0512	Germinal Zone
HSAGENE0070739	SCN5A	protein_coding	protein-coding	7.96304e-06	0.000163889	3.24331	Germinal Zone
HSAGENE0033397	NEO1	protein_coding	protein-coding	7.97494e-06	0.000164018	-1.78678	Cortical Plate
HSAGENE0078813	PCDHAC2	protein_coding	protein-coding	7.98378e-06	0.000164083	-1.73351	Cortical Plate
HSAGENE0062759	CHRNA4	protein_coding	protein-coding	7.991e-06	0.000164116	-1.55501	Cortical Plate
HSAGENE0048425	CRLF1	protein_coding	protein-coding	8.01468e-06	0.000164485	-3.0772	Cortical Plate
HSAGENE0062159	RIPOR3	protein_coding	protein-coding	8.03105e-06	0.000164513	3.55125	Germinal Zone
HSAGENE0073399	FAT4	protein_coding	protein-coding	8.0321e-06	0.000164513	-1.87509	Cortical Plate
HSAGENE0029345	SAMD4A	protein_coding	protein-coding	8.03753e-06	0.000164513	2.25209	Germinal Zone
HSAGENE0091063	FLNC	protein_coding	protein-coding	8.03874e-06	0.000164513	2.84778	Germinal Zone
HSAGENE0093095	FKBP9	protein_coding	protein-coding	8.06358e-06	0.000164535	1.25297	Germinal Zone
HSAGENE0062037	PREX1	protein_coding	protein-coding	8.06499e-06	0.000164535	1.64533	Germinal Zone
HSAGENE0002312	BCAN	protein_coding	protein-coding	8.0653e-06	0.000164535	2.76695	Germinal Zone
HSAGENE0037609	SLC7A6	protein_coding	protein-coding	8.06862e-06	0.000164535	-1.28727	Cortical Plate
HSAGENE0095193	ICA1	protein_coding	protein-coding	8.07717e-06	0.000164535	-1.7779	Cortical Plate
HSAGENE0092556	NA	lncRNA	25 Mya	8.07817e-06	0.000164535	3.90757	Germinal Zone
HSAGENE0069730	SATB1-AS1	lncRNA	90 Mya	8.08102e-06	0.000164535	-1.63007	Cortical Plate
HSAGENE0009238	CCDC18	protein_coding	protein-coding	8.08698e-06	0.000164535	1.42562	Germinal Zone
HSAGENE0107715	TBL1X	protein_coding	protein-coding	8.09198e-06	0.000164535	1.8509	Germinal Zone
HSAGENE0042779	TEX2	protein_coding	protein-coding	8.10114e-06	0.000164535	-1.08648	Cortical Plate
HSAGENE0074086	MND1	protein_coding	protein-coding	8.10223e-06	0.000164535	2.1081	Germinal Zone
HSAGENE0101194	DNM1	protein_coding	protein-coding	8.12751e-06	0.00016491	-1.1703	Cortical Plate
HSAGENE0058445	SPTBN1	protein_coding	protein-coding	8.14528e-06	0.000165063	-1.44668	Cortical Plate
HSAGENE0020666	PITPNM2	protein_coding	protein-coding	8.16062e-06	0.000165161	-1.45454	Cortical Plate
HSAGENE0029811	RAD51B	protein_coding	protein-coding	8.16925e-06	0.000165161	2.15856	Germinal Zone
HSAGENE0048966	ZNF726	protein_coding	protein-coding	8.17833e-06	0.000165161	1.57146	Germinal Zone
HSAGENE0012441	NA	lncRNA	Human-specific	8.17969e-06	0.000165161	-2.48115	Cortical Plate
HSAGENE0004166	ADORA1	protein_coding	protein-coding	8.18458e-06	0.000165161	-2.65203	Cortical Plate
HSAGENE0088484	TMEM63B	protein_coding	protein-coding	8.20055e-06	0.00016518	-1.34864	Cortical Plate
HSAGENE0107748	SHROOM2	protein_coding	protein-coding	8.20231e-06	0.00016518	-1.16395	Cortical Plate
HSAGENE0023461	IQSEC3	protein_coding	protein-coding	8.21899e-06	0.000165401	-2.47548	Cortical Plate
HSAGENE0069966	MB21D2	protein_coding	protein-coding	8.28751e-06	0.000166664	-1.41088	Cortical Plate
HSAGENE0105571	FGF13	protein_coding	protein-coding	8.29698e-06	0.000166674	-1.76439	Cortical Plate
HSAGENE0017019	TRIM5	protein_coding	protein-coding	8.32202e-06	0.000166872	2.31479	Germinal Zone
HSAGENE0045290	SYT4	protein_coding	protein-coding	8.32664e-06	0.000166872	-1.98669	Cortical Plate
HSAGENE0009970	ADRA2A	protein_coding	protein-coding	8.33867e-06	0.000166998	-1.10183	Cortical Plate
HSAGENE0095629	TMEM130	protein_coding	protein-coding	8.34983e-06	0.000167106	-1.40678	Cortical Plate
HSAGENE0007558	PRDX1	protein_coding	protein-coding	8.42462e-06	0.000168407	1.75306	Germinal Zone
HSAGENE0044431	IMPA2	protein_coding	protein-coding	8.42643e-06	0.000168407	2.66571	Germinal Zone
HSAGENE0042931	PITPNC1	protein_coding	protein-coding	8.442e-06	0.000168586	-1.26421	Cortical Plate
HSAGENE0028729	HEATR5A	protein_coding	protein-coding	8.44704e-06	0.000168586	1.55755	Germinal Zone
HSAGENE0099768	CPNE3	protein_coding	protein-coding	8.48208e-06	0.000168959	1.12609	Germinal Zone
HSAGENE0069351	FNDC3B	protein_coding	protein-coding	8.50125e-06	0.00016897	1.1865	Germinal Zone
HSAGENE0096473	SAMD12	protein_coding	protein-coding	8.52193e-06	0.000169106	-2.18248	Cortical Plate
HSAGENE0088636	CENPQ	protein_coding	protein-coding	8.52298e-06	0.000169106	2.23989	Germinal Zone
HSAGENE0012922	PPP3CB	protein_coding	protein-coding	8.52559e-06	0.000169106	-1.19515	Cortical Plate
HSAGENE0008157	NA	lncRNA	25 Mya	8.5434e-06	0.00016922	-2.54841	Cortical Plate
HSAGENE0062033	SLC23A2	protein_coding	protein-coding	8.54665e-06	0.00016922	-1.25111	Cortical Plate
HSAGENE0049111	VSTM2B	protein_coding	protein-coding	8.57452e-06	0.000169457	-4.07351	Cortical Plate
HSAGENE0092770	IQCE	protein_coding	protein-coding	8.5783e-06	0.000169457	-1.35473	Cortical Plate
HSAGENE0018915	AP001528.1	lncRNA	90 Mya	8.60047e-06	0.00016972	-1.85118	Cortical Plate
HSAGENE0005634	LYST	protein_coding	protein-coding	8.60335e-06	0.00016972	-1.11786	Cortical Plate
HSAGENE0061519	KIAA1755	protein_coding	protein-coding	8.62675e-06	0.000170066	2.52674	Germinal Zone
HSAGENE0086854	DEK	protein_coding	protein-coding	8.67514e-06	0.000170904	1.1211	Germinal Zone
HSAGENE0049795	DPF1	protein_coding	protein-coding	8.68363e-06	0.000170955	-1.62619	Cortical Plate
HSAGENE0075584	AC104078.1	lncRNA	90 Mya	8.69758e-06	0.000171113	3.63949	Germinal Zone
HSAGENE0021550	AC053513.1	lncRNA	25 Mya	8.71357e-06	0.000171196	3.68058	Germinal Zone
HSAGENE0080551	CDH10	protein_coding	protein-coding	8.7268e-06	0.000171283	-2.10052	Cortical Plate
HSAGENE0049109	AC011474.4	TEC	25 Mya	8.72983e-06	0.000171283	-4.15337	Cortical Plate
HSAGENE0020592	B3GNT4	protein_coding	protein-coding	8.74707e-06	0.000171423	-3.62571	Cortical Plate
HSAGENE0022178	NELL2	protein_coding	protein-coding	8.74879e-06	0.000171423	-2.25307	Cortical Plate
HSAGENE0017424	EML3	protein_coding	protein-coding	8.75543e-06	0.000171437	2.04615	Germinal Zone
HSAGENE0042077	ACSF2	protein_coding	protein-coding	8.77316e-06	0.000171578	4.07098	Germinal Zone
HSAGENE0078893	PCDHGC4	protein_coding	protein-coding	8.77445e-06	0.000171578	-1.06096	Cortical Plate
HSAGENE0031998	CHST14	protein_coding	protein-coding	8.79435e-06	0.000171851	1.99803	Germinal Zone
HSAGENE0017636	NRXN2	protein_coding	protein-coding	8.80693e-06	0.000171891	-1.29064	Cortical Plate
HSAGENE0006930	NCDN	protein_coding	protein-coding	8.80823e-06	0.000171891	-1.97283	Cortical Plate
HSAGENE0009770	NEURL1	protein_coding	protein-coding	8.82332e-06	0.00017207	-2.83917	Cortical Plate
HSAGENE0104442	TMOD1	protein_coding	protein-coding	8.83619e-06	0.000172205	-1.05661	Cortical Plate
HSAGENE0075626	PGM2	protein_coding	protein-coding	8.87001e-06	0.000172748	1.4559	Germinal Zone
HSAGENE0062727	BHLHE23	protein_coding	protein-coding	8.88196e-06	0.000172864	4.98907	Germinal Zone
HSAGENE0032537	TMOD2	protein_coding	protein-coding	8.89574e-06	0.000172989	-1.52398	Cortical Plate
HSAGENE0016000	PGGHG	protein_coding	protein-coding	8.90141e-06	0.000172989	2.82024	Germinal Zone
HSAGENE0051408	ZNF83	protein_coding	protein-coding	8.90625e-06	0.000172989	1.06481	Germinal Zone
HSAGENE0004064	NAV1	protein_coding	protein-coding	8.94372e-06	0.0001736	-1.20558	Cortical Plate
HSAGENE0042032	ITGA3	protein_coding	protein-coding	8.95942e-06	0.000173732	-2.05011	Cortical Plate
HSAGENE0085411	AKAP7	protein_coding	protein-coding	8.96349e-06	0.000173732	-2.23334	Cortical Plate
HSAGENE0078206	ALDH7A1	protein_coding	protein-coding	8.97088e-06	0.000173732	1.17035	Germinal Zone
HSAGENE0100214	NA	lncRNA	Human-specific	8.97568e-06	0.000173732	-2.29274	Cortical Plate
HSAGENE0066509	SULT4A1	protein_coding	protein-coding	8.98044e-06	0.000173732	-1.83951	Cortical Plate
HSAGENE0055376	NA	lncRNA	25 Mya	8.99175e-06	0.000173777	3.99095	Germinal Zone
HSAGENE0067203	ATP2B2	protein_coding	protein-coding	8.99476e-06	0.000173777	-2.14669	Cortical Plate
HSAGENE0060332	SNPH	protein_coding	protein-coding	9.02074e-06	0.000174151	-2.18314	Cortical Plate
HSAGENE0018502	SERPINH1	protein_coding	protein-coding	9.02614e-06	0.000174151	1.37854	Germinal Zone
HSAGENE0101675	OLFM1	protein_coding	protein-coding	9.03264e-06	0.000174161	-1.40518	Cortical Plate
HSAGENE0090070	MCM7	protein_coding	protein-coding	9.04296e-06	0.000174228	1.26585	Germinal Zone
HSAGENE0010447	db_XLOC_004742	lncRNA	25 Mya	9.05066e-06	0.000174228	-3.14932	Cortical Plate
HSAGENE0051989	ZIK1	protein_coding	protein-coding	9.05417e-06	0.000174228	1.07421	Germinal Zone
HSAGENE0072840	AC004047.1	lncRNA	25 Mya	9.09085e-06	0.000174702	-2.65755	Cortical Plate
HSAGENE0049529	APLP1	protein_coding	protein-coding	9.10373e-06	0.000174718	-1.276	Cortical Plate
HSAGENE0045811	AC010776.2	lncRNA	90 Mya	9.12776e-06	0.00017496	-4.12419	Cortical Plate
HSAGENE0015917	LUZP2	protein_coding	protein-coding	9.12889e-06	0.00017496	-2.04779	Cortical Plate
HSAGENE0081582	UBE2QL1	protein_coding	protein-coding	9.13442e-06	0.00017496	-1.51956	Cortical Plate
HSAGENE0096907	NDRG1	protein_coding	protein-coding	9.14641e-06	0.000175074	-1.89211	Cortical Plate
HSAGENE0054418	TUBAP13	transcribed_processed_pseudogene	pseudogene	9.16963e-06	0.000175287	-4.50779	Cortical Plate
HSAGENE0069332	TNIK	protein_coding	protein-coding	9.19803e-06	0.000175598	-1.33485	Cortical Plate
HSAGENE0079743	BASP1-AS1	lncRNA	90 Mya	9.24148e-06	0.000176312	-1.0549	Cortical Plate
HSAGENE0008733	IFI44	protein_coding	protein-coding	9.2556e-06	0.000176446	1.65309	Germinal Zone
HSAGENE0100320	NA	lncRNA	Human-specific	9.26405e-06	0.000176446	-2.16213	Cortical Plate
HSAGENE0021664	ITPR2	protein_coding	protein-coding	9.26677e-06	0.000176446	1.47567	Germinal Zone
HSAGENE0050672	PRKD2	protein_coding	protein-coding	9.27326e-06	0.000176454	1.81494	Germinal Zone
HSAGENE0090540	NRCAM	protein_coding	protein-coding	9.28946e-06	0.000176646	-1.41555	Cortical Plate
HSAGENE0074890	IRF2	protein_coding	protein-coding	9.37038e-06	0.000177951	1.90862	Germinal Zone
HSAGENE0061311	MMP24	protein_coding	protein-coding	9.40149e-06	0.00017834	-1.82523	Cortical Plate
HSAGENE0099093	CRH	protein_coding	protein-coding	9.40313e-06	0.00017834	3.71789	Germinal Zone
HSAGENE0024089	MGAT4C	protein_coding	protein-coding	9.43147e-06	0.000178644	-1.70385	Cortical Plate
HSAGENE0075214	ADGRA3	protein_coding	protein-coding	9.46933e-06	0.000179081	1.07349	Germinal Zone
HSAGENE0097976	CSMD1	protein_coding	protein-coding	9.47024e-06	0.000179081	-3.09471	Cortical Plate
HSAGENE0088092	MDGA1	protein_coding	protein-coding	9.47309e-06	0.000179081	-1.95619	Cortical Plate
HSAGENE0068654	PLSCR1	protein_coding	protein-coding	9.4841e-06	0.000179172	2.45961	Germinal Zone
HSAGENE0089305	HMGN3	protein_coding	protein-coding	9.52365e-06	0.000179685	1.16255	Germinal Zone
HSAGENE0015642	PIK3C2A	protein_coding	protein-coding	9.53266e-06	0.000179738	1.06683	Germinal Zone
HSAGENE0089113	LINC00472	lncRNA	300 Mya	9.542e-06	0.000179798	1.63123	Germinal Zone
HSAGENE0011538	ZEB1-AS1	lncRNA	300 Mya	9.56062e-06	0.000179886	2.19232	Germinal Zone
HSAGENE0081938	FAM169A	protein_coding	protein-coding	9.57633e-06	0.000179886	-1.8955	Cortical Plate
HSAGENE0010450	CHST15	protein_coding	protein-coding	9.58174e-06	0.000179886	-2.92412	Cortical Plate
HSAGENE0061504	NA	protein_coding	protein-coding	9.59051e-06	0.000179886	-2.74777	Cortical Plate
HSAGENE0008973	CLCA4-AS1	lncRNA	90 Mya	9.59191e-06	0.000179886	-2.46142	Cortical Plate
HSAGENE0013134	NA	lncRNA	Human-specific	9.59634e-06	0.000179886	3.73246	Germinal Zone
HSAGENE0076386	AC104137.1	lncRNA	90 Mya	9.64261e-06	0.000180305	1.46141	Germinal Zone
HSAGENE0087133	H4C5	protein_coding	protein-coding	9.65516e-06	0.000180305	1.09919	Germinal Zone
HSAGENE0067862	ALDH1L1	protein_coding	protein-coding	9.66374e-06	0.000180305	3.56114	Germinal Zone
HSAGENE0000590	GSTM5	protein_coding	protein-coding	9.66641e-06	0.000180305	2.69744	Germinal Zone
HSAGENE0032674	TEX9	protein_coding	protein-coding	9.66867e-06	0.000180305	1.73337	Germinal Zone
HSAGENE0048399	PGPEP1	protein_coding	protein-coding	9.66983e-06	0.000180305	1.15165	Germinal Zone
HSAGENE0035793	SBK1	protein_coding	protein-coding	9.68728e-06	0.000180401	-1.28147	Cortical Plate
HSAGENE0054628	TBR1	protein_coding	protein-coding	9.69984e-06	0.000180427	-1.23748	Cortical Plate
HSAGENE0061822	SDC4	protein_coding	protein-coding	9.7233e-06	0.000180515	4.56581	Germinal Zone
HSAGENE0005449	SIPA1L2	protein_coding	protein-coding	9.72836e-06	0.000180515	1.18464	Germinal Zone
HSAGENE0006700	NA	lncRNA	90 Mya	9.7295e-06	0.000180515	3.32021	Germinal Zone
HSAGENE0051564	CACNG7	protein_coding	protein-coding	9.77702e-06	0.000181201	-1.3617	Cortical Plate
HSAGENE0028208	ARHGEF40	protein_coding	protein-coding	9.77892e-06	0.000181201	1.27322	Germinal Zone
HSAGENE0045810	AC010776.3	lncRNA	90 Mya	9.8381e-06	0.000182116	-4.0151	Cortical Plate
HSAGENE0063112	NA	lncRNA	25 Mya	9.84088e-06	0.000182116	2.99159	Germinal Zone
HSAGENE0059899	NA	lncRNA	Human-specific	9.8992e-06	0.000182868	-1.83916	Cortical Plate
HSAGENE0099592	ZNF704	protein_coding	protein-coding	9.89965e-06	0.000182868	1.36375	Germinal Zone
HSAGENE0053994	NA	lncRNA	Human-specific	9.90041e-06	0.000182868	-2.36066	Cortical Plate
HSAGENE0005142	STUM	protein_coding	protein-coding	9.92115e-06	0.000183134	-2.35676	Cortical Plate
HSAGENE0073072	LARP7	protein_coding	protein-coding	9.93698e-06	0.000183309	1.07488	Germinal Zone
HSAGENE0030184	FOS	protein_coding	protein-coding	9.96743e-06	0.00018354	2.87082	Germinal Zone
HSAGENE0031512	NA	lncRNA	90 Mya	9.96841e-06	0.00018354	-3.0385	Cortical Plate
HSAGENE0012427	ANK3	protein_coding	protein-coding	9.96844e-06	0.00018354	-2.02748	Cortical Plate
HSAGENE0106132	PPEF1	protein_coding	protein-coding	1.00121e-05	0.000184182	-3.64665	Cortical Plate
HSAGENE0065765	NA	lncRNA	Human-specific	1.0016e-05	0.000184182	-2.71604	Cortical Plate
HSAGENE0096278	ANGPT1	protein_coding	protein-coding	1.00878e-05	0.000185241	3.03764	Germinal Zone
HSAGENE0072119	PDZRN3	protein_coding	protein-coding	1.00916e-05	0.000185241	1.65966	Germinal Zone
HSAGENE0079299	GRIA1	protein_coding	protein-coding	1.00928e-05	0.000185241	-1.21899	Cortical Plate
HSAGENE0072817	SLC9B2	protein_coding	protein-coding	1.01573e-05	0.000186307	-1.15479	Cortical Plate
HSAGENE0073295	NDNF	protein_coding	protein-coding	1.0173e-05	0.000186359	-3.52935	Cortical Plate
HSAGENE0020442	CABP1	protein_coding	protein-coding	1.02039e-05	0.000186689	-3.0127	Cortical Plate
HSAGENE0096849	ADCY8	protein_coding	protein-coding	1.0237e-05	0.000187059	-3.01478	Cortical Plate
HSAGENE0029154	POLE2	protein_coding	protein-coding	1.02574e-05	0.000187257	2.52366	Germinal Zone
HSAGENE0104912	AMMECR1	protein_coding	protein-coding	1.02607e-05	0.000187257	1.38031	Germinal Zone
HSAGENE0027445	BEGAIN	protein_coding	protein-coding	1.02801e-05	0.000187479	-1.51592	Cortical Plate
HSAGENE0037675	FBXL16	protein_coding	protein-coding	1.02907e-05	0.000187479	-1.54059	Cortical Plate
HSAGENE0006886	DLGAP3	protein_coding	protein-coding	1.02923e-05	0.000187479	-2.51786	Cortical Plate
HSAGENE0047474	PDE4A	protein_coding	protein-coding	1.03067e-05	0.00018756	-2.72378	Cortical Plate
HSAGENE0001656	SV2A	protein_coding	protein-coding	1.03136e-05	0.00018756	-1.26865	Cortical Plate
HSAGENE0090199	TRIM56	protein_coding	protein-coding	1.03169e-05	0.00018756	2.68686	Germinal Zone
HSAGENE0052655	COL5A3	protein_coding	protein-coding	1.03317e-05	0.00018756	2.35961	Germinal Zone
HSAGENE0080033	ARL10	protein_coding	protein-coding	1.03344e-05	0.00018756	-1.13957	Cortical Plate
HSAGENE0082379	NA	lncRNA	Human-specific	1.03355e-05	0.00018756	-3.30366	Cortical Plate
HSAGENE0075209	KCNIP4-IT1	lncRNA	25 Mya	1.0369e-05	0.000187791	-2.71345	Cortical Plate
HSAGENE0029499	DAAM1	protein_coding	protein-coding	1.03709e-05	0.000187791	-1.15872	Cortical Plate
HSAGENE0008418	SGIP1	protein_coding	protein-coding	1.03748e-05	0.000187791	-1.33454	Cortical Plate
HSAGENE0004981	SUSD4	protein_coding	protein-coding	1.03883e-05	0.000187791	-2.53058	Cortical Plate
HSAGENE0008937	CCN1	protein_coding	protein-coding	1.03936e-05	0.000187791	4.36427	Germinal Zone
HSAGENE0044191	AC144831.1	lncRNA	25 Mya	1.0478e-05	0.000189197	-2.72782	Cortical Plate
HSAGENE0067699	PARP9	protein_coding	protein-coding	1.05044e-05	0.000189355	2.86907	Germinal Zone
HSAGENE0023137	KIF5A	protein_coding	protein-coding	1.05063e-05	0.000189355	-1.25501	Cortical Plate
HSAGENE0060248	SNAP25	protein_coding	protein-coding	1.05281e-05	0.00018963	-1.06091	Cortical Plate
HSAGENE0001502	NA	lncRNA	Human-specific	1.05681e-05	0.000189723	-2.06823	Cortical Plate
HSAGENE0092337	NA	TUCP	other	1.05717e-05	0.000189723	-2.04421	Cortical Plate
HSAGENE0054762	B3GALT1	protein_coding	protein-coding	1.05725e-05	0.000189723	-1.3143	Cortical Plate
HSAGENE0052433	FBN3	protein_coding	protein-coding	1.0585e-05	0.000189815	-1.06801	Cortical Plate
HSAGENE0098109	NA	TUCP	other	1.05962e-05	0.000189815	4.594	Germinal Zone
HSAGENE0022174	AC025253.1	lncRNA	25 Mya	1.05973e-05	0.000189815	-2.26943	Cortical Plate
HSAGENE0024862	LINC00354	lncRNA	90 Mya	1.06387e-05	0.000190439	3.0748	Germinal Zone
HSAGENE0008251	RNF207	protein_coding	protein-coding	1.06708e-05	0.000190778	-2.24673	Cortical Plate
HSAGENE0030281	TMED8	protein_coding	protein-coding	1.0686e-05	0.000190933	-1.22194	Cortical Plate
HSAGENE0023673	C1RL	protein_coding	protein-coding	1.07292e-05	0.000191587	2.34774	Germinal Zone
HSAGENE0081338	IL6ST	protein_coding	protein-coding	1.07519e-05	0.000191873	1.48082	Germinal Zone
HSAGENE0022512	GPD1	protein_coding	protein-coding	1.07685e-05	0.000192052	2.01036	Germinal Zone
HSAGENE0053996	NA	lncRNA	Human-specific	1.07839e-05	0.000192122	-2.27581	Cortical Plate
HSAGENE0021055	FAM234B	protein_coding	protein-coding	1.07903e-05	0.000192122	-1.2771	Cortical Plate
HSAGENE0011540	ZEB1	protein_coding	protein-coding	1.07989e-05	0.000192122	2.23986	Germinal Zone
HSAGENE0003283	NA	lncRNA	25 Mya	1.08438e-05	0.000192801	-3.06827	Cortical Plate
HSAGENE0069078	C3orf80	protein_coding	protein-coding	1.08543e-05	0.000192869	-4.66476	Cortical Plate
HSAGENE0014935	MICAL2	protein_coding	protein-coding	1.08663e-05	0.000192965	-2.61998	Cortical Plate
HSAGENE0034292	NA	lncRNA	Human-specific	1.08922e-05	0.00019322	4.19145	Germinal Zone
HSAGENE0096531	MTBP	protein_coding	protein-coding	1.08983e-05	0.00019322	1.34914	Germinal Zone
HSAGENE0001777	MINDY1	protein_coding	protein-coding	1.09007e-05	0.00019322	1.19138	Germinal Zone
HSAGENE0012442	NA	lncRNA	Human-specific	1.09162e-05	0.000193259	-2.27803	Cortical Plate
HSAGENE0102246	DOCK8	protein_coding	protein-coding	1.09303e-05	0.000193391	2.24133	Germinal Zone
HSAGENE0069177	LINC01322	lncRNA	90 Mya	1.09634e-05	0.000193859	-1.87721	Cortical Plate
HSAGENE0009409	AC104453.1	lncRNA	25 Mya	1.0982e-05	0.000194056	-3.316	Cortical Plate
HSAGENE0031957	BMF	protein_coding	protein-coding	1.09879e-05	0.000194056	2.11241	Germinal Zone
HSAGENE0001548	NA	lncRNA	Human-specific	1.09957e-05	0.000194075	-2.37702	Cortical Plate
HSAGENE0018976	NA	lncRNA	uncertain	1.10035e-05	0.000194094	-2.95348	Cortical Plate
HSAGENE0075617	RELL1	protein_coding	protein-coding	1.10188e-05	0.000194148	1.18747	Germinal Zone
HSAGENE0092913	CHN2	protein_coding	protein-coding	1.102e-05	0.000194148	-1.88581	Cortical Plate
HSAGENE0096808	TRMT9B	protein_coding	protein-coding	1.1029e-05	0.000194189	-1.20864	Cortical Plate
HSAGENE0097030	KCNK9	protein_coding	protein-coding	1.10477e-05	0.0001944	-3.46193	Cortical Plate
HSAGENE0019679	NUAK1	protein_coding	protein-coding	1.10626e-05	0.000194427	-1.36744	Cortical Plate
HSAGENE0060380	AIMP1P1	processed_pseudogene	pseudogene	1.11018e-05	0.000194997	-2.4666	Cortical Plate
HSAGENE0036659	ORC6	protein_coding	protein-coding	1.11129e-05	0.000195074	1.7744	Germinal Zone
HSAGENE0018846	NA	lncRNA	Human-specific	1.11396e-05	0.000195306	-2.67789	Cortical Plate
HSAGENE0054763	STK39	protein_coding	protein-coding	1.11707e-05	0.000195598	1.03665	Germinal Zone
HSAGENE0102740	TMEM8B	protein_coding	protein-coding	1.11741e-05	0.000195598	-1.1639	Cortical Plate
HSAGENE0099844	CALB1	protein_coding	protein-coding	1.11832e-05	0.000195598	-3.57681	Cortical Plate
HSAGENE0070417	AC099754.1	lncRNA	90 Mya	1.11934e-05	0.000195658	2.17441	Germinal Zone
HSAGENE0064099	ADARB1	protein_coding	protein-coding	1.12277e-05	0.000195979	-1.4158	Cortical Plate
HSAGENE0028832	BAZ1A	protein_coding	protein-coding	1.12351e-05	0.000195979	1.39418	Germinal Zone
HSAGENE0051454	ZNF321P	transcribed_processed_pseudogene	pseudogene	1.12388e-05	0.000195979	2.98727	Germinal Zone
HSAGENE0080507	CDH12	protein_coding	protein-coding	1.12605e-05	0.000196141	-1.68087	Cortical Plate
HSAGENE0068965	KCNAB1	protein_coding	protein-coding	1.12616e-05	0.000196141	-2.94618	Cortical Plate
HSAGENE0095505	PDK4	protein_coding	protein-coding	1.13045e-05	0.000196568	2.14949	Germinal Zone
HSAGENE0040580	RAB11FIP4	protein_coding	protein-coding	1.1363e-05	0.000197433	-1.37981	Cortical Plate
HSAGENE0085515	SGK1	protein_coding	protein-coding	1.13907e-05	0.000197646	-1.98091	Cortical Plate
HSAGENE0023043	RBMS2	protein_coding	protein-coding	1.13926e-05	0.000197646	1.50708	Germinal Zone
HSAGENE0017740	LTBP3	protein_coding	protein-coding	1.14182e-05	0.000197918	1.30689	Germinal Zone
HSAGENE0019700	RFX4	protein_coding	protein-coding	1.14489e-05	0.000198331	3.34427	Germinal Zone
HSAGENE0014925	GRIK4	protein_coding	protein-coding	1.1484e-05	0.000198702	-2.09741	Cortical Plate
HSAGENE0028171	RNASE4	protein_coding	protein-coding	1.14909e-05	0.000198704	2.74492	Germinal Zone
HSAGENE0044505	PTPN2	protein_coding	protein-coding	1.15006e-05	0.000198752	-1.92065	Cortical Plate
HSAGENE0030789	C14orf132	protein_coding	protein-coding	1.15507e-05	0.0001995	1.54816	Germinal Zone
HSAGENE0068197	NPHP3	protein_coding	protein-coding	1.15827e-05	0.000199933	1.1839	Germinal Zone
HSAGENE0066873	NA	protein_coding	protein-coding	1.16094e-05	0.000200275	-3.67887	Cortical Plate
HSAGENE0097778	AC120193.1	lncRNA	90 Mya	1.16249e-05	0.000200303	-2.09719	Cortical Plate
HSAGENE0082538	ELL2	protein_coding	protein-coding	1.16633e-05	0.000200833	-1.56894	Cortical Plate
HSAGENE0100054	CPQ	protein_coding	protein-coding	1.16708e-05	0.000200833	2.69368	Germinal Zone
HSAGENE0019791	SVOP	protein_coding	protein-coding	1.16764e-05	0.000200833	-1.86556	Cortical Plate
HSAGENE0066063	AL022322.1	lncRNA	300 Mya	1.17081e-05	0.000201258	-1.51502	Cortical Plate
HSAGENE0091949	RARRES2	protein_coding	protein-coding	1.17535e-05	0.000201575	3.39771	Germinal Zone
HSAGENE0001339	H3-2	protein_coding	protein-coding	1.17579e-05	0.000201575	2.10151	Germinal Zone
HSAGENE0040547	RNF135	protein_coding	protein-coding	1.17626e-05	0.000201575	2.40261	Germinal Zone
HSAGENE0078118	SNCAIP	protein_coding	protein-coding	1.17638e-05	0.000201575	1.72642	Germinal Zone
HSAGENE0062441	PPP4R1L	transcribed_unprocessed_pseudogene	pseudogene	1.17682e-05	0.000201575	2.07006	Germinal Zone
HSAGENE0033694	DNAJA4	protein_coding	protein-coding	1.17841e-05	0.00020161	-1.12096	Cortical Plate
HSAGENE0046271	NA	lncRNA	Human-specific	1.17953e-05	0.000201681	-2.9109	Cortical Plate
HSAGENE0023369	LINC02389	lncRNA	25 Mya	1.18563e-05	0.000202539	-2.78871	Cortical Plate
HSAGENE0062269	ZNF217	protein_coding	protein-coding	1.18594e-05	0.000202539	1.7604	Germinal Zone
HSAGENE0067495	GAP43	protein_coding	protein-coding	1.18839e-05	0.000202778	-1.97999	Cortical Plate
HSAGENE0048300	TMEM221	protein_coding	protein-coding	1.18988e-05	0.000202852	4.17576	Germinal Zone
HSAGENE0079525	GABRB2	protein_coding	protein-coding	1.19179e-05	0.000203059	-1.77177	Cortical Plate
HSAGENE0050666	DACT3	protein_coding	protein-coding	1.19293e-05	0.000203126	-1.91693	Cortical Plate
HSAGENE0092725	MPP6	protein_coding	protein-coding	1.19358e-05	0.000203126	-1.23207	Cortical Plate
HSAGENE0098063	TEX15	protein_coding	protein-coding	1.19541e-05	0.000203199	1.88577	Germinal Zone
HSAGENE0013554	KIF20B	protein_coding	protein-coding	1.1968e-05	0.000203316	1.3676	Germinal Zone
HSAGENE0079240	ANXA6	protein_coding	protein-coding	1.20295e-05	0.000204113	1.07404	Germinal Zone
HSAGENE0009984	NA	lncRNA	Human-specific	1.20306e-05	0.000204113	-1.57947	Cortical Plate
HSAGENE0067504	LSAMP	protein_coding	protein-coding	1.20431e-05	0.000204113	-1.60465	Cortical Plate
HSAGENE0100502	LPAR1	protein_coding	protein-coding	1.20593e-05	0.000204268	1.41186	Germinal Zone
HSAGENE0029943	TTC9	protein_coding	protein-coding	1.21019e-05	0.000204665	-1.14617	Cortical Plate
HSAGENE0027768	JAG2	protein_coding	protein-coding	1.21021e-05	0.000204665	-2.47145	Cortical Plate
HSAGENE0017510	ATL3	protein_coding	protein-coding	1.21039e-05	0.000204665	1.12557	Germinal Zone
HSAGENE0097673	REEP4	protein_coding	protein-coding	1.21228e-05	0.000204802	2.42302	Germinal Zone
HSAGENE0046168	DIPK1C	protein_coding	protein-coding	1.21579e-05	0.000205156	3.70706	Germinal Zone
HSAGENE0070255	RUBCN	protein_coding	protein-coding	1.21683e-05	0.000205156	-1.05638	Cortical Plate
HSAGENE0018314	PDE2A	protein_coding	protein-coding	1.22184e-05	0.000205881	-1.4364	Cortical Plate
HSAGENE0099677	PRAG1	protein_coding	protein-coding	1.22686e-05	0.000206308	3.21405	Germinal Zone
HSAGENE0090902	AC004925.1	TEC	Human-specific	1.22693e-05	0.000206308	-2.92453	Cortical Plate
HSAGENE0005866	AL591686.2	lncRNA	90 Mya	1.23033e-05	0.000206711	3.56582	Germinal Zone
HSAGENE0034161	MIR9-3HG	lncRNA	300 Mya	1.23183e-05	0.000206843	1.07872	Germinal Zone
HSAGENE0069317	SLC7A14	protein_coding	protein-coding	1.23491e-05	0.000207241	-2.49676	Cortical Plate
HSAGENE0019776	CORO1C	protein_coding	protein-coding	1.23637e-05	0.000207246	1.15148	Germinal Zone
HSAGENE0024340	CEP83	protein_coding	protein-coding	1.23916e-05	0.000207474	1.56903	Germinal Zone
HSAGENE0037641	CDH3	protein_coding	protein-coding	1.24068e-05	0.000207521	-1.58119	Cortical Plate
HSAGENE0015865	AC104009.1	lncRNA	90 Mya	1.24087e-05	0.000207521	4.05556	Germinal Zone
HSAGENE0069953	NA	lncRNA	Human-specific	1.24296e-05	0.000207716	-5.35273	Cortical Plate
HSAGENE0032922	RPS27L	protein_coding	protein-coding	1.24457e-05	0.000207762	1.45165	Germinal Zone
HSAGENE0080078	LINC02223	lncRNA	90 Mya	1.24576e-05	0.000207762	-2.25782	Cortical Plate
HSAGENE0015492	NA	protein_coding	protein-coding	1.24716e-05	0.000207762	-1.6266	Cortical Plate
HSAGENE0022141	AC008012.1	protein_coding	protein-coding	1.24827e-05	0.000207762	1.41479	Germinal Zone
HSAGENE0005039	CNIH3	protein_coding	protein-coding	1.24852e-05	0.000207762	-1.83146	Cortical Plate
HSAGENE0066925	ADM2	protein_coding	protein-coding	1.24896e-05	0.000207762	3.21381	Germinal Zone
HSAGENE0095209	CACNA2D1	protein_coding	protein-coding	1.2502e-05	0.000207762	-1.44009	Cortical Plate
HSAGENE0015213	KIRREL3	protein_coding	protein-coding	1.2532e-05	0.000207875	-1.56399	Cortical Plate
HSAGENE0091997	ATG9B	protein_coding	protein-coding	1.25339e-05	0.000207875	-3.18252	Cortical Plate
HSAGENE0019804	UNG	protein_coding	protein-coding	1.25399e-05	0.000207875	1.16596	Germinal Zone
HSAGENE0044771	CABYR	protein_coding	protein-coding	1.25446e-05	0.000207875	-1.68324	Cortical Plate
HSAGENE0053703	GYPC	protein_coding	protein-coding	1.25633e-05	0.000207994	1.9536	Germinal Zone
HSAGENE0063894	SLC37A1	protein_coding	protein-coding	1.25716e-05	0.000207994	-1.28819	Cortical Plate
HSAGENE0035769	GSG1L	protein_coding	protein-coding	1.25733e-05	0.000207994	-3.18797	Cortical Plate
HSAGENE0067336	SLC6A1	protein_coding	protein-coding	1.25989e-05	0.000208265	1.0185	Germinal Zone
HSAGENE0056694	SP110	protein_coding	protein-coding	1.26041e-05	0.000208265	2.84042	Germinal Zone
HSAGENE0004229	PLEKHA6	protein_coding	protein-coding	1.26491e-05	0.00020889	-2.07853	Cortical Plate
HSAGENE0038808	AC137932.3	lncRNA	25 Mya	1.2681e-05	0.000209298	-2.66809	Cortical Plate
HSAGENE0047687	ZNF788P	transcribed_unprocessed_pseudogene	pseudogene	1.26927e-05	0.000209372	2.0039	Germinal Zone
HSAGENE0079910	CPEB4	protein_coding	protein-coding	1.27067e-05	0.000209376	-1.02801	Cortical Plate
HSAGENE0019552	HELLPAR	lncRNA	25 Mya	1.27208e-05	0.000209376	2.11846	Germinal Zone
HSAGENE0048062	NOTCH3	protein_coding	protein-coding	1.27566e-05	0.000209829	2.14825	Germinal Zone
HSAGENE0095471	SGCE	protein_coding	protein-coding	1.27946e-05	0.000210109	1.13772	Germinal Zone
HSAGENE0042657	AC080038.1	lncRNA	90 Mya	1.28128e-05	0.000210109	3.92138	Germinal Zone
HSAGENE0034799	RMI2	protein_coding	protein-coding	1.28171e-05	0.000210109	2.77176	Germinal Zone
HSAGENE0100292	NA	lncRNA	Human-specific	1.2826e-05	0.000210136	-2.23362	Cortical Plate
HSAGENE0004276	CAMK2N1	protein_coding	protein-coding	1.28635e-05	0.000210631	-1.04648	Cortical Plate
HSAGENE0061687	AL021395.1	lncRNA	90 Mya	1.29433e-05	0.000211631	-2.35574	Cortical Plate
HSAGENE0018913	OR7E13P	unprocessed_pseudogene	pseudogene	1.29476e-05	0.000211631	-2.88146	Cortical Plate
HSAGENE0050227	TMEM145	protein_coding	protein-coding	1.29602e-05	0.000211631	-1.44354	Cortical Plate
HSAGENE0064592	TMEM121B	protein_coding	protein-coding	1.2967e-05	0.000211631	-1.38869	Cortical Plate
HSAGENE0049202	AC025809.2	TEC	90 Mya	1.29741e-05	0.000211631	-2.98621	Cortical Plate
HSAGENE0095313	ADAM22	protein_coding	protein-coding	1.29756e-05	0.000211631	-1.01404	Cortical Plate
HSAGENE0036844	TENT4B	protein_coding	protein-coding	1.30268e-05	0.00021229	-1.19923	Cortical Plate
HSAGENE0049227	CELF5	protein_coding	protein-coding	1.30307e-05	0.00021229	-1.14125	Cortical Plate
HSAGENE0105685	FANCB	protein_coding	protein-coding	1.30533e-05	0.00021254	1.44346	Germinal Zone
HSAGENE0090999	PRRT4	protein_coding	protein-coding	1.30946e-05	0.000213092	-2.26332	Cortical Plate
HSAGENE0050973	PPFIA3	protein_coding	protein-coding	1.3184e-05	0.000214115	-1.64201	Cortical Plate
HSAGENE0069643	MCF2L2	protein_coding	protein-coding	1.3187e-05	0.000214115	-2.06711	Cortical Plate
HSAGENE0054425	GALNT13	protein_coding	protein-coding	1.32009e-05	0.000214221	-1.16137	Cortical Plate
HSAGENE0007941	CPT2	protein_coding	protein-coding	1.3214e-05	0.000214314	1.82837	Germinal Zone
HSAGENE0060466	SNX5	protein_coding	protein-coding	1.32641e-05	0.000214899	1.0394	Germinal Zone
HSAGENE0057436	KIF3C	protein_coding	protein-coding	1.32679e-05	0.000214899	-1.09266	Cortical Plate
HSAGENE0057474	HADHB	protein_coding	protein-coding	1.32723e-05	0.000214899	1.16259	Germinal Zone
HSAGENE0018493	GDPD5	protein_coding	protein-coding	1.334e-05	0.000215781	-2.19137	Cortical Plate
HSAGENE0092912	AC004593.2	protein_coding	protein-coding	1.33586e-05	0.000215781	-1.91484	Cortical Plate
HSAGENE0020493	CAMKK2	protein_coding	protein-coding	1.33736e-05	0.000215781	-1.16249	Cortical Plate
HSAGENE0014293	SLC35F2	protein_coding	protein-coding	1.33758e-05	0.000215781	-2.93523	Cortical Plate
HSAGENE0054475	NR4A2	protein_coding	protein-coding	1.33789e-05	0.000215781	-2.80976	Cortical Plate
HSAGENE0061899	CDH22	protein_coding	protein-coding	1.33916e-05	0.000215867	-3.02912	Cortical Plate
HSAGENE0050165	ANKRD24	protein_coding	protein-coding	1.34071e-05	0.000215995	-2.26005	Cortical Plate
HSAGENE0031506	AC124303.1	TEC	Human-specific	1.35084e-05	0.000217205	-3.07417	Cortical Plate
HSAGENE0070715	PLCD1	protein_coding	protein-coding	1.35121e-05	0.000217205	2.26478	Germinal Zone
HSAGENE0078307	AC008591.1	lncRNA	90 Mya	1.35332e-05	0.000217423	-2.95664	Cortical Plate
HSAGENE0022384	CCDC65	protein_coding	protein-coding	1.35522e-05	0.000217487	-2.95869	Cortical Plate
HSAGENE0082242	HAPLN1	protein_coding	protein-coding	1.35867e-05	0.000217619	3.17055	Germinal Zone
HSAGENE0003940	LHX9	protein_coding	protein-coding	1.35928e-05	0.000217619	2.99843	Germinal Zone
HSAGENE0011117	AL353147.1	lncRNA	90 Mya	1.3605e-05	0.000217619	-3.02881	Cortical Plate
HSAGENE0029591	LINC00643	transcribed_unitary_pseudogene	pseudogene	1.36054e-05	0.000217619	-3.1563	Cortical Plate
HSAGENE0047684	AC022415.2	protein_coding	protein-coding	1.36276e-05	0.000217854	1.15032	Germinal Zone
HSAGENE0050184	AC010616.1	protein_coding	protein-coding	1.3683e-05	0.000218499	-1.91093	Cortical Plate
HSAGENE0099549	STMN2	protein_coding	protein-coding	1.37373e-05	0.000219004	-1.58407	Cortical Plate
HSAGENE0017785	SNX32	protein_coding	protein-coding	1.37746e-05	0.000219358	-1.54661	Cortical Plate
HSAGENE0009270	NA	TUCP	other	1.37832e-05	0.000219374	-2.61453	Cortical Plate
HSAGENE0099694	NA	lncRNA	Human-specific	1.37967e-05	0.000219468	-3.66358	Cortical Plate
HSAGENE0022176	AC025253.2	lncRNA	Human-specific	1.38196e-05	0.000219712	-2.34396	Cortical Plate
HSAGENE0008333	ROR1	protein_coding	protein-coding	1.38354e-05	0.000219809	1.86907	Germinal Zone
HSAGENE0042846	RGS9	protein_coding	protein-coding	1.38408e-05	0.000219809	-2.04571	Cortical Plate
HSAGENE0056863	DGKD	protein_coding	protein-coding	1.386e-05	0.000219992	-1.49249	Cortical Plate
HSAGENE0008974	SH3GLB1	protein_coding	protein-coding	1.38799e-05	0.000220094	-1.35233	Cortical Plate
HSAGENE0062302	NA	lncRNA	Human-specific	1.38816e-05	0.000220094	-1.48899	Cortical Plate
HSAGENE0023162	CDK4	protein_coding	protein-coding	1.39095e-05	0.000220417	1.13609	Germinal Zone
HSAGENE0007784	DMRTA2	protein_coding	protein-coding	1.39292e-05	0.00022058	4.81866	Germinal Zone
HSAGENE0067912	PLXNA1	protein_coding	protein-coding	1.39351e-05	0.00022058	-1.34819	Cortical Plate
HSAGENE0045905	BCL2	protein_coding	protein-coding	1.39616e-05	0.000220833	-1.83401	Cortical Plate
HSAGENE0004758	RAP1GAP	protein_coding	protein-coding	1.39663e-05	0.000220833	-1.60017	Cortical Plate
HSAGENE0071348	INKA1	protein_coding	protein-coding	1.39924e-05	0.000221117	-2.84241	Cortical Plate
HSAGENE0038949	SOX8	protein_coding	protein-coding	1.39995e-05	0.000221117	2.22573	Germinal Zone
HSAGENE0049200	AC025809.1	lncRNA	90 Mya	1.40074e-05	0.000221122	-2.91164	Cortical Plate
HSAGENE0017426	ROM1	protein_coding	protein-coding	1.40297e-05	0.000221187	2.45653	Germinal Zone
HSAGENE0032206	MAP1A	protein_coding	protein-coding	1.40327e-05	0.000221187	-1.79152	Cortical Plate
HSAGENE0055167	SESTD1	protein_coding	protein-coding	1.40344e-05	0.000221187	-1.01641	Cortical Plate
HSAGENE0105671	GLRA2	protein_coding	protein-coding	1.40712e-05	0.000221211	-1.65609	Cortical Plate
HSAGENE0034816	CACNA1H	protein_coding	protein-coding	1.40772e-05	0.000221211	-1.07296	Cortical Plate
HSAGENE0040019	LINC01563	lncRNA	25 Mya	1.40806e-05	0.000221211	2.08296	Germinal Zone
HSAGENE0002899	FAM78B	protein_coding	protein-coding	1.40964e-05	0.000221211	-3.1547	Cortical Plate
HSAGENE0003758	BRINP3	protein_coding	protein-coding	1.41009e-05	0.000221211	-1.59971	Cortical Plate
HSAGENE0051101	AC010624.2	lncRNA	25 Mya	1.4113e-05	0.000221224	-3.21688	Cortical Plate
HSAGENE0038158	NUDT7	protein_coding	protein-coding	1.41291e-05	0.000221356	2.36092	Germinal Zone
HSAGENE0092455	AHR	protein_coding	protein-coding	1.41485e-05	0.000221541	-1.76399	Cortical Plate
HSAGENE0060221	NA	lncRNA	Human-specific	1.4175e-05	0.000221835	-1.53246	Cortical Plate
HSAGENE0106262	POLA1	protein_coding	protein-coding	1.4193e-05	0.000221886	1.0196	Germinal Zone
HSAGENE0071767	ACOX2	protein_coding	protein-coding	1.41935e-05	0.000221886	3.21999	Germinal Zone
HSAGENE0009764	CALHM2	protein_coding	protein-coding	1.42367e-05	0.000222285	2.61499	Germinal Zone
HSAGENE0088261	NA	lncRNA	Human-specific	1.42742e-05	0.000222285	2.93503	Germinal Zone
HSAGENE0095248	SEMA3A	protein_coding	protein-coding	1.42761e-05	0.000222285	-1.07049	Cortical Plate
HSAGENE0096029	FBXO43	protein_coding	protein-coding	1.42789e-05	0.000222285	2.50227	Germinal Zone
HSAGENE0013257	TSPAN14	protein_coding	protein-coding	1.42903e-05	0.00022232	-1.09784	Cortical Plate
HSAGENE0105590	MCF2	protein_coding	protein-coding	1.43745e-05	0.00022351	-1.71713	Cortical Plate
HSAGENE0063319	CYYR1	protein_coding	protein-coding	1.43888e-05	0.000223613	1.75323	Germinal Zone
HSAGENE0067702	DTX3L	protein_coding	protein-coding	1.44221e-05	0.000224011	2.57066	Germinal Zone
HSAGENE0060154	NA	lncRNA	Human-specific	1.44411e-05	0.000224065	2.57728	Germinal Zone
HSAGENE0021574	SOX5	protein_coding	protein-coding	1.44721e-05	0.000224426	-1.12136	Cortical Plate
HSAGENE0006733	HDAC1	protein_coding	protein-coding	1.44859e-05	0.000224496	1.46174	Germinal Zone
HSAGENE0088560	RCAN2	protein_coding	protein-coding	1.44921e-05	0.000224496	-2.18963	Cortical Plate
HSAGENE0086655	AL009178.2	lncRNA	25 Mya	1.45275e-05	0.00022485	3.22905	Germinal Zone
HSAGENE0020371	CIT	protein_coding	protein-coding	1.45345e-05	0.00022485	2.01711	Germinal Zone
HSAGENE0082083	HOMER1	protein_coding	protein-coding	1.45382e-05	0.00022485	-1.61378	Cortical Plate
HSAGENE0087205	H4C9	protein_coding	protein-coding	1.45547e-05	0.000224985	2.12001	Germinal Zone
HSAGENE0027093	ZIC2	protein_coding	protein-coding	1.45993e-05	0.000225435	2.36244	Germinal Zone
HSAGENE0042343	AC007846.2	protein_coding	protein-coding	1.46184e-05	0.000225609	2.22544	Germinal Zone
HSAGENE0066491	NA	lncRNA	Human-specific	1.46471e-05	0.000225932	-2.64777	Cortical Plate
HSAGENE0030457	NA	lncRNA	Human-specific	1.47216e-05	0.00022696	-2.19868	Cortical Plate
HSAGENE0069389	NLGN1	protein_coding	protein-coding	1.48038e-05	0.000228059	-1.15477	Cortical Plate
HSAGENE0062200	ATP9A	protein_coding	protein-coding	1.48113e-05	0.000228059	-1.11547	Cortical Plate
HSAGENE0060869	AL078587.2	lncRNA	25 Mya	1.48178e-05	0.000228059	2.20581	Germinal Zone
HSAGENE0035988	PRRT2	protein_coding	protein-coding	1.48336e-05	0.000228059	-1.07664	Cortical Plate
HSAGENE0051459	ZNF816	protein_coding	protein-coding	1.48401e-05	0.000228059	2.21773	Germinal Zone
HSAGENE0025709	CCDC169-SOHLH2	protein_coding	protein-coding	1.4861e-05	0.000228083	-2.33153	Cortical Plate
HSAGENE0079006	PRELID2	protein_coding	protein-coding	1.4867e-05	0.000228083	1.89171	Germinal Zone
HSAGENE0092947	FKBP14	protein_coding	protein-coding	1.4881e-05	0.000228083	1.5241	Germinal Zone
HSAGENE0014500	NCAM1	protein_coding	protein-coding	1.49166e-05	0.000228508	-1.1902	Cortical Plate
HSAGENE0021984	PRMT8	protein_coding	protein-coding	1.49305e-05	0.000228589	-2.84579	Cortical Plate
HSAGENE0022266	GALNT8	protein_coding	protein-coding	1.49958e-05	0.000229359	-1.19501	Cortical Plate
HSAGENE0010378	HTRA1	protein_coding	protein-coding	1.50366e-05	0.000229619	1.38392	Germinal Zone
HSAGENE0099103	RRS1-AS1	lncRNA	90 Mya	1.50616e-05	0.00022988	3.58876	Germinal Zone
HSAGENE0071480	GRM2	protein_coding	protein-coding	1.50767e-05	0.000229988	-1.59875	Cortical Plate
HSAGENE0081101	C5orf34	protein_coding	protein-coding	1.52082e-05	0.000231603	2.3175	Germinal Zone
HSAGENE0008125	NA	lncRNA	Human-specific	1.52201e-05	0.000231603	-3.04099	Cortical Plate
HSAGENE0037647	CDH1	protein_coding	protein-coding	1.52224e-05	0.000231603	-2.13353	Cortical Plate
HSAGENE0030275	NGB	protein_coding	protein-coding	1.52483e-05	0.00023171	-4.26769	Cortical Plate
HSAGENE0008833	LINC01128	lncRNA	25 Mya	1.52737e-05	0.000231896	-1.12187	Cortical Plate
HSAGENE0072463	LHFPL4	protein_coding	protein-coding	1.53186e-05	0.000232238	-1.30232	Cortical Plate
HSAGENE0020845	TMEM132B	protein_coding	protein-coding	1.53203e-05	0.000232238	1.70715	Germinal Zone
HSAGENE0038330	CDH13	protein_coding	protein-coding	1.53284e-05	0.000232241	-2.59085	Cortical Plate
HSAGENE0040530	ATAD5	protein_coding	protein-coding	1.53565e-05	0.000232244	1.10347	Germinal Zone
HSAGENE0023287	TNFRSF1A	protein_coding	protein-coding	1.53596e-05	0.000232244	2.16015	Germinal Zone
HSAGENE0091931	AC092681.1	unprocessed_pseudogene	pseudogene	1.53616e-05	0.000232244	-3.35584	Cortical Plate
HSAGENE0077810	CTNND2	protein_coding	protein-coding	1.53762e-05	0.000232244	-1.29225	Cortical Plate
HSAGENE0060153	AC092675.1	lncRNA	25 Mya	1.53767e-05	0.000232244	2.66538	Germinal Zone
HSAGENE0028605	NOVA1	protein_coding	protein-coding	1.54045e-05	0.000232422	-1.22534	Cortical Plate
HSAGENE0050613	AC006262.1	lncRNA	25 Mya	1.54615e-05	0.000233009	-2.25784	Cortical Plate
HSAGENE0043310	RAB37	protein_coding	protein-coding	1.54675e-05	0.000233009	3.14494	Germinal Zone
HSAGENE0031511	NA	lncRNA	Apes	1.55146e-05	0.000233598	-3.34467	Cortical Plate
HSAGENE0093373	GLI3	protein_coding	protein-coding	1.55825e-05	0.000234497	4.60586	Germinal Zone
HSAGENE0074492	SH3RF1	protein_coding	protein-coding	1.55955e-05	0.000234571	1.14561	Germinal Zone
HSAGENE0024332	DDX12P	unprocessed_pseudogene	pseudogene	1.56219e-05	0.000234726	2.81539	Germinal Zone
HSAGENE0017226	AP000640.1	lncRNA	90 Mya	1.56393e-05	0.000234826	-2.95704	Cortical Plate
HSAGENE0037183	ADGRG1	protein_coding	protein-coding	1.56448e-05	0.000234826	1.60178	Germinal Zone
HSAGENE0007680	STIL	protein_coding	protein-coding	1.56656e-05	0.000235016	1.32094	Germinal Zone
HSAGENE0041423	PLEKHH3	protein_coding	protein-coding	1.56991e-05	0.000235398	1.91223	Germinal Zone
HSAGENE0038026	RFWD3	protein_coding	protein-coding	1.57155e-05	0.000235522	1.08458	Germinal Zone
HSAGENE0090487	PRKAR2B	protein_coding	protein-coding	1.5774e-05	0.000235981	-1.99218	Cortical Plate
HSAGENE0033890	AP3B2	protein_coding	protein-coding	1.57787e-05	0.000235981	-0.97644	Cortical Plate
HSAGENE0085445	MOXD1	protein_coding	protein-coding	1.58106e-05	0.000236159	4.61659	Germinal Zone
HSAGENE0017343	SYT7	protein_coding	protein-coding	1.58152e-05	0.000236159	-2.10391	Cortical Plate
HSAGENE0068928	PLCH1	protein_coding	protein-coding	1.58308e-05	0.000236159	1.60075	Germinal Zone
HSAGENE0024497	TMPO-AS1	lncRNA	25 Mya	1.58379e-05	0.000236159	2.19165	Germinal Zone
HSAGENE0085892	AL033504.1	lncRNA	90 Mya	1.58846e-05	0.000236588	-2.64948	Cortical Plate
HSAGENE0000456	NTNG1	protein_coding	protein-coding	1.59177e-05	0.00023696	1.68391	Germinal Zone
HSAGENE0066496	NA	protein_coding	protein-coding	1.59747e-05	0.000237462	-2.15618	Cortical Plate
HSAGENE0070521	OSBPL10	protein_coding	protein-coding	1.59773e-05	0.000237462	-2.09152	Cortical Plate
HSAGENE0097808	KCTD9	protein_coding	protein-coding	1.59842e-05	0.000237462	1.65634	Germinal Zone
HSAGENE0085827	AL009177.1	lncRNA	25 Mya	1.60267e-05	0.000237845	-2.36153	Cortical Plate
HSAGENE0022753	SP1	protein_coding	protein-coding	1.60346e-05	0.000237845	0.958735	Germinal Zone
HSAGENE0071007	TMEM158	protein_coding	protein-coding	1.60912e-05	0.000238399	1.8351	Germinal Zone
HSAGENE0054225	GTDC1	protein_coding	protein-coding	1.60966e-05	0.000238399	-0.960992	Cortical Plate
HSAGENE0054499	CYTIP	protein_coding	protein-coding	1.61219e-05	0.000238529	-3.71797	Cortical Plate
HSAGENE0080466	CDH18	protein_coding	protein-coding	1.61532e-05	0.000238535	-3.64407	Cortical Plate
HSAGENE0010851	CYP2E1	protein_coding	protein-coding	1.61611e-05	0.000238535	-3.21555	Cortical Plate
HSAGENE0050599	NA	lncRNA	300 Mya	1.61633e-05	0.000238535	-3.08173	Cortical Plate
HSAGENE0013343	CDHR1	protein_coding	protein-coding	1.61716e-05	0.000238535	1.64229	Germinal Zone
HSAGENE0095622	NPTX2	protein_coding	protein-coding	1.62057e-05	0.000238535	1.93657	Germinal Zone
HSAGENE0039646	AC104024.4	lncRNA	25 Mya	1.62067e-05	0.000238535	-2.16897	Cortical Plate
HSAGENE0071519	DUSP7	protein_coding	protein-coding	1.62081e-05	0.000238535	-1.91037	Cortical Plate
HSAGENE0024321	AC141557.1	unprocessed_pseudogene	pseudogene	1.62182e-05	0.000238535	2.75103	Germinal Zone
HSAGENE0044566	db_XLOC_015170	lncRNA	Human-specific	1.62209e-05	0.000238535	-5.01261	Cortical Plate
HSAGENE0060215	NA	lncRNA	Human-specific	1.6238e-05	0.000238645	-1.44274	Cortical Plate
HSAGENE0097662	DMTN	protein_coding	protein-coding	1.62449e-05	0.000238645	-3.73755	Cortical Plate
HSAGENE0041770	RPRML	protein_coding	protein-coding	1.62589e-05	0.000238725	-2.99089	Cortical Plate
HSAGENE0018832	NA	lncRNA	Human-specific	1.62668e-05	0.000238725	-2.08455	Cortical Plate
HSAGENE0009269	AL049796.1	lncRNA	90 Mya	1.62993e-05	0.000238967	-2.25647	Cortical Plate
HSAGENE0038642	JPH3	protein_coding	protein-coding	1.62997e-05	0.000238967	-1.86573	Cortical Plate
HSAGENE0096071	NA	lncRNA	Human-specific	1.63093e-05	0.000238986	-1.99271	Cortical Plate
HSAGENE0059634	CD8A	protein_coding	protein-coding	1.63989e-05	0.000240047	-2.6409	Cortical Plate
HSAGENE0003284	NA	lncRNA	25 Mya	1.64735e-05	0.000240664	-2.63638	Cortical Plate
HSAGENE0078396	KIF3A	protein_coding	protein-coding	1.64736e-05	0.000240664	-0.937871	Cortical Plate
HSAGENE0025877	DGKH	protein_coding	protein-coding	1.65903e-05	0.000242124	-1.07269	Cortical Plate
HSAGENE0050385	CHAF1A	protein_coding	protein-coding	1.66002e-05	0.000242148	1.10922	Germinal Zone
HSAGENE0009663	NFKB2	protein_coding	protein-coding	1.66481e-05	0.000242603	2.4205	Germinal Zone
HSAGENE0076872	BMP2K	protein_coding	protein-coding	1.66836e-05	0.000242897	0.93771	Germinal Zone
HSAGENE0034097	NA	lncRNA	Human-specific	1.66851e-05	0.000242897	-1.74355	Cortical Plate
HSAGENE0098931	CHD7	protein_coding	protein-coding	1.6695e-05	0.000242919	2.14536	Germinal Zone
HSAGENE0003837	B3GALT2	protein_coding	protein-coding	1.67546e-05	0.000243664	-1.58414	Cortical Plate
HSAGENE0049436	FXYD7	protein_coding	protein-coding	1.68016e-05	0.000244022	-3.85055	Cortical Plate
HSAGENE0093472	AEBP1	protein_coding	protein-coding	1.68075e-05	0.000244022	1.95485	Germinal Zone
HSAGENE0002123	ZBTB7B	protein_coding	protein-coding	1.68904e-05	0.000244681	2.5252	Germinal Zone
HSAGENE0102254	MTAP	protein_coding	protein-coding	1.692e-05	0.000244915	1.13238	Germinal Zone
HSAGENE0081804	ZDHHC11B	protein_coding	protein-coding	1.69811e-05	0.000245481	-1.8833	Cortical Plate
HSAGENE0050664	AC093503.2	TEC	Human-specific	1.69998e-05	0.000245629	-2.58452	Cortical Plate
HSAGENE0101914	NRARP	protein_coding	protein-coding	1.70173e-05	0.000245759	2.05589	Germinal Zone
HSAGENE0040416	ABHD15	protein_coding	protein-coding	1.70484e-05	0.000245964	2.65086	Germinal Zone
HSAGENE0053894	FAR2P3	transcribed_unprocessed_pseudogene	pseudogene	1.71059e-05	0.000246548	2.56478	Germinal Zone
HSAGENE0000321	NA	lncRNA	Human-specific	1.71201e-05	0.00024663	-2.98813	Cortical Plate
HSAGENE0000652	SRM	protein_coding	protein-coding	1.71584e-05	0.000246739	-1.26409	Cortical Plate
HSAGENE0058523	AC007744.1	lncRNA	25 Mya	1.71773e-05	0.00024684	-4.12768	Cortical Plate
HSAGENE0056364	CYP27A1	protein_coding	protein-coding	1.72095e-05	0.00024718	2.40859	Germinal Zone
HSAGENE0079570	MAT2B	protein_coding	protein-coding	1.72669e-05	0.000247644	1.56289	Germinal Zone
HSAGENE0104668	CLCN4	protein_coding	protein-coding	1.72673e-05	0.000247644	-2.16311	Cortical Plate
HSAGENE0049980	FCGBP	protein_coding	protein-coding	1.73093e-05	0.000248	2.32765	Germinal Zone
HSAGENE0102422	db_XLOC_034513	lncRNA	25 Mya	1.73585e-05	0.00024842	-3.98495	Cortical Plate
HSAGENE0045848	TYMSOS	lncRNA	25 Mya	1.7362e-05	0.00024842	2.89028	Germinal Zone
HSAGENE0099527	AC083837.1	lncRNA	90 Mya	1.73643e-05	0.00024842	-3.26129	Cortical Plate
HSAGENE0018921	FZD4	protein_coding	protein-coding	1.73918e-05	0.000248616	-0.976378	Cortical Plate
HSAGENE0008104	PRKAA2	protein_coding	protein-coding	1.74132e-05	0.000248751	-1.18023	Cortical Plate
HSAGENE0099988	DPY19L4	protein_coding	protein-coding	1.74477e-05	0.000248998	1.12027	Germinal Zone
HSAGENE0037577	LCAT	protein_coding	protein-coding	1.74678e-05	0.000249024	3.33843	Germinal Zone
HSAGENE0055443	NAB1	protein_coding	protein-coding	1.74927e-05	0.000249024	1.18731	Germinal Zone
HSAGENE0039923	NA	lncRNA	25 Mya	1.74964e-05	0.000249024	-3.51139	Cortical Plate
HSAGENE0073140	NDST4	protein_coding	protein-coding	1.75013e-05	0.000249024	2.17408	Germinal Zone
HSAGENE0035421	CASKIN1	protein_coding	protein-coding	1.75505e-05	0.000249361	-2.1116	Cortical Plate
HSAGENE0010082	USP6NL	protein_coding	protein-coding	1.75641e-05	0.000249433	-0.925094	Cortical Plate
HSAGENE0028784	NA	lncRNA	Human-specific	1.761e-05	0.00024984	1.46352	Germinal Zone
HSAGENE0044822	SS18	protein_coding	protein-coding	1.7631e-05	0.000249893	0.983141	Germinal Zone
HSAGENE0049128	CCNE1	protein_coding	protein-coding	1.7678e-05	0.000250305	2.62743	Germinal Zone
HSAGENE0011451	SVIL	protein_coding	protein-coding	1.768e-05	0.000250305	1.51256	Germinal Zone
HSAGENE0018586	CAPN5	protein_coding	protein-coding	1.7686e-05	0.000250305	-1.30879	Cortical Plate
HSAGENE0087013	GPLD1	protein_coding	protein-coding	1.76986e-05	0.00025032	-1.50145	Cortical Plate
HSAGENE0027755	CDCA4	protein_coding	protein-coding	1.77061e-05	0.00025032	1.49043	Germinal Zone
HSAGENE0076961	TMEM150C	protein_coding	protein-coding	1.77129e-05	0.00025032	-1.94727	Cortical Plate
HSAGENE0013888	CNNM1	protein_coding	protein-coding	1.77402e-05	0.000250583	-2.47986	Cortical Plate
HSAGENE0044977	RNF125	protein_coding	protein-coding	1.77562e-05	0.000250687	-2.23898	Cortical Plate
HSAGENE0086394	AL109933.5	lncRNA	25 Mya	1.77847e-05	0.000250968	-2.41443	Cortical Plate
HSAGENE0097664	NA	protein_coding	protein-coding	1.78048e-05	0.000251112	-3.3611	Cortical Plate
HSAGENE0032211	CKMT1B	protein_coding	protein-coding	1.78122e-05	0.000251112	-2.81935	Cortical Plate
HSAGENE0043823	RNF213	protein_coding	protein-coding	1.78354e-05	0.000251316	1.3679	Germinal Zone
HSAGENE0002258	SEMA4A	protein_coding	protein-coding	1.78867e-05	0.00025175	-1.30075	Cortical Plate
HSAGENE0062097	B4GALT5	protein_coding	protein-coding	1.78922e-05	0.00025175	-1.09244	Cortical Plate
HSAGENE0033481	CYP1A1	protein_coding	protein-coding	1.79279e-05	0.000251964	-3.75969	Cortical Plate
HSAGENE0008354	RAVER2	protein_coding	protein-coding	1.79521e-05	0.000251981	1.22578	Germinal Zone
HSAGENE0088475	C6orf223	lncRNA	90 Mya	1.80397e-05	0.000253088	3.84331	Germinal Zone
HSAGENE0015456	NA	lncRNA	25 Mya	1.80733e-05	0.000253367	-2.93523	Cortical Plate
HSAGENE0097762	SLC25A37	protein_coding	protein-coding	1.80858e-05	0.000253367	1.86091	Germinal Zone
HSAGENE0071428	CACNA2D2	protein_coding	protein-coding	1.81242e-05	0.000253704	-1.80009	Cortical Plate
HSAGENE0078265	CTXN3	protein_coding	protein-coding	1.81986e-05	0.000254455	-3.86429	Cortical Plate
HSAGENE0040700	AC084809.1	lncRNA	90 Mya	1.82242e-05	0.000254574	-2.71958	Cortical Plate
HSAGENE0076970	SCD5	protein_coding	protein-coding	1.82256e-05	0.000254574	-2.21199	Cortical Plate
HSAGENE0091361	CHRM2	protein_coding	protein-coding	1.82422e-05	0.000254574	-3.55424	Cortical Plate
HSAGENE0106372	TAB3	protein_coding	protein-coding	1.82729e-05	0.00025488	-0.924614	Cortical Plate
HSAGENE0034278	FES	protein_coding	protein-coding	1.8338e-05	0.000255543	2.1672	Germinal Zone
HSAGENE0101833	AJM1	protein_coding	protein-coding	1.83972e-05	0.000256244	-2.37513	Cortical Plate
HSAGENE0043835	RNF213-AS1	lncRNA	90 Mya	1.84811e-05	0.00025729	-1.14026	Cortical Plate
HSAGENE0085785	AL136116.3	processed_pseudogene	pseudogene	1.84968e-05	0.000257336	-1.74935	Cortical Plate
HSAGENE0008154	NA	lncRNA	Human-specific	1.85197e-05	0.000257336	-2.87696	Cortical Plate
HSAGENE0090597	LRRN3	protein_coding	protein-coding	1.85245e-05	0.000257336	-1.85992	Cortical Plate
HSAGENE0001823	RFX5	protein_coding	protein-coding	1.85289e-05	0.000257336	1.08134	Germinal Zone
HSAGENE0018918	AP001528.2	TEC	90 Mya	1.86278e-05	0.000258587	-1.83796	Cortical Plate
HSAGENE0043472	RNF157	protein_coding	protein-coding	1.86393e-05	0.000258622	-1.38499	Cortical Plate
HSAGENE0023235	TAFA2	protein_coding	protein-coding	1.86822e-05	0.000258969	-1.09712	Cortical Plate
HSAGENE0066134	NPTXR	protein_coding	protein-coding	1.87237e-05	0.000259421	-0.977827	Cortical Plate
HSAGENE0048464	HOMER3	protein_coding	protein-coding	1.87592e-05	0.000259788	1.16084	Germinal Zone
HSAGENE0008191	FGGY	protein_coding	protein-coding	1.87796e-05	0.000259947	1.83019	Germinal Zone
HSAGENE0055578	ANKRD44	protein_coding	protein-coding	1.87948e-05	0.000260034	-1.12582	Cortical Plate
HSAGENE0088198	AL139275.1	lncRNA	25 Mya	1.88311e-05	0.000260287	-3.72371	Cortical Plate
HSAGENE0084597	NA	lncRNA	Human-specific	1.88513e-05	0.000260443	-2.41561	Cortical Plate
HSAGENE0005275	RHOU	protein_coding	protein-coding	1.88841e-05	0.000260752	-1.72361	Cortical Plate
HSAGENE0025835	ELF1	protein_coding	protein-coding	1.89067e-05	0.000260752	1.75753	Germinal Zone
HSAGENE0100354	SLC44A1	protein_coding	protein-coding	1.89097e-05	0.000260752	-0.976421	Cortical Plate
HSAGENE0010144	SHTN1	protein_coding	protein-coding	1.89624e-05	0.000260982	-1.192	Cortical Plate
HSAGENE0009664	PSD	protein_coding	protein-coding	1.89836e-05	0.000261066	-2.31473	Cortical Plate
HSAGENE0088822	HMGCLL1	protein_coding	protein-coding	1.89955e-05	0.000261066	-1.90785	Cortical Plate
HSAGENE0106226	SAT1	protein_coding	protein-coding	1.90071e-05	0.000261103	1.00402	Germinal Zone
HSAGENE0027742	CEP170B	protein_coding	protein-coding	1.90182e-05	0.000261132	-1.3014	Cortical Plate
HSAGENE0095545	DLX6-AS1	lncRNA	300 Mya	1.90607e-05	0.000261468	2.17618	Germinal Zone
HSAGENE0037030	CRNDE	lncRNA	300 Mya	1.91144e-05	0.000262079	1.57935	Germinal Zone
HSAGENE0000751	PPM1J	protein_coding	protein-coding	1.91248e-05	0.000262098	-3.56144	Cortical Plate
HSAGENE0070522	NA	lncRNA	Human-specific	1.9145e-05	0.000262252	-2.61952	Cortical Plate
HSAGENE0097374	KIFC2	protein_coding	protein-coding	1.91648e-05	0.000262375	-1.55055	Cortical Plate
HSAGENE0090657	AC073346.2	TEC	Human-specific	1.91729e-05	0.000262375	-1.81696	Cortical Plate
HSAGENE0058939	CNRIP1	protein_coding	protein-coding	1.91978e-05	0.000262396	-1.55284	Cortical Plate
HSAGENE0056315	TNS1	protein_coding	protein-coding	1.92197e-05	0.00026253	1.56938	Germinal Zone
HSAGENE0013233	ANXA11	protein_coding	protein-coding	1.92442e-05	0.000262741	2.29168	Germinal Zone
HSAGENE0002049	EFHD2	protein_coding	protein-coding	1.92565e-05	0.000262784	2.67022	Germinal Zone
HSAGENE0106704	Z84466.1	lncRNA	25 Mya	1.92943e-05	0.00026299	-2.11864	Cortical Plate
HSAGENE0076904	ANTXR2	protein_coding	protein-coding	1.92994e-05	0.00026299	0.983134	Germinal Zone
HSAGENE0055748	STRADB	protein_coding	protein-coding	1.93078e-05	0.00026299	-1.446	Cortical Plate
HSAGENE0062747	NKAIN4	protein_coding	protein-coding	1.93277e-05	0.000263138	1.78334	Germinal Zone
HSAGENE0007948	LRP8	protein_coding	protein-coding	1.93526e-05	0.000263354	1.18691	Germinal Zone
HSAGENE0102743	NA	lncRNA	Human-specific	1.94172e-05	0.000264039	-2.79969	Cortical Plate
HSAGENE0107451	NEXMIF	protein_coding	protein-coding	1.94212e-05	0.000264039	-1.27543	Cortical Plate
HSAGENE0076860	CPLX1	protein_coding	protein-coding	1.94408e-05	0.000264181	-1.83961	Cortical Plate
HSAGENE0102618	NA	lncRNA	Human-specific	1.95139e-05	0.000264826	2.65061	Germinal Zone
HSAGENE0023240	CD9	protein_coding	protein-coding	1.95178e-05	0.000264826	2.45338	Germinal Zone
HSAGENE0005764	PNRC2	protein_coding	protein-coding	1.95289e-05	0.000264826	0.959079	Germinal Zone
HSAGENE0060469	MGME1	protein_coding	protein-coding	1.95339e-05	0.000264826	1.55604	Germinal Zone
HSAGENE0043262	NLGN2	protein_coding	protein-coding	1.95452e-05	0.000264856	-1.2971	Cortical Plate
HSAGENE0009125	SLC2A5	protein_coding	protein-coding	1.95649e-05	0.000264999	2.70254	Germinal Zone
HSAGENE0093569	IGFBP3	protein_coding	protein-coding	1.95918e-05	0.000265239	-3.04287	Cortical Plate
HSAGENE0017072	RTN4RL2	protein_coding	protein-coding	1.96996e-05	0.000266312	-1.78865	Cortical Plate
HSAGENE0055234	PDE1A	protein_coding	protein-coding	1.97051e-05	0.000266312	-1.44608	Cortical Plate
HSAGENE0015428	NA	lncRNA	Human-specific	1.97169e-05	0.000266312	-2.48738	Cortical Plate
HSAGENE0028398	ABHD4	protein_coding	protein-coding	1.97539e-05	0.000266606	1.68219	Germinal Zone
HSAGENE0067938	AC023593.1	lncRNA	90 Mya	1.97571e-05	0.000266606	-2.21538	Cortical Plate
HSAGENE0097494	SLC7A2	protein_coding	protein-coding	1.98477e-05	0.000267499	2.75707	Germinal Zone
HSAGENE0062128	PEDS1	protein_coding	protein-coding	1.98495e-05	0.000267499	-1.0664	Cortical Plate
HSAGENE0016079	AC131571.1	lncRNA	90 Mya	1.98548e-05	0.000267499	5.85075	Germinal Zone
HSAGENE0010137	HSPA12A	protein_coding	protein-coding	1.98649e-05	0.000267499	-3.11363	Cortical Plate
HSAGENE0029255	GNG2	protein_coding	protein-coding	1.98694e-05	0.000267499	-1.00024	Cortical Plate
HSAGENE0095515	NA	lncRNA	Human-specific	1.99549e-05	0.000268369	-2.32887	Cortical Plate
HSAGENE0032238	WDR76	protein_coding	protein-coding	1.99618e-05	0.000268369	1.53389	Germinal Zone
HSAGENE0078914	AC005753.2	lncRNA	25 Mya	1.9981e-05	0.000268503	-2.90045	Cortical Plate
HSAGENE0059611	REEP1	protein_coding	protein-coding	2.00462e-05	0.000268952	-1.45932	Cortical Plate
HSAGENE0093532	NACAD	protein_coding	protein-coding	2.00531e-05	0.000268952	-1.29228	Cortical Plate
HSAGENE0060375	MACROD2	protein_coding	protein-coding	2.00535e-05	0.000268952	-2.67796	Cortical Plate
HSAGENE0095170	GNAI1	protein_coding	protein-coding	2.00608e-05	0.000268952	-1.01155	Cortical Plate
HSAGENE0088729	AL109918.1	transcribed_unprocessed_pseudogene	pseudogene	2.01515e-05	0.000270042	1.72752	Germinal Zone
HSAGENE0091216	NA	protein_coding	protein-coding	2.0231e-05	0.00027088	-2.11142	Cortical Plate
HSAGENE0021364	EPS8	protein_coding	protein-coding	2.02326e-05	0.00027088	-1.08772	Cortical Plate
HSAGENE0084789	OSTM1-AS1	lncRNA	300 Mya	2.03107e-05	0.000271675	4.60021	Germinal Zone
HSAGENE0014753	SCN2B	protein_coding	protein-coding	2.03384e-05	0.00027192	-2.05561	Cortical Plate
HSAGENE0029698	RAB15	protein_coding	protein-coding	2.03836e-05	0.000272146	-1.63339	Cortical Plate
HSAGENE0016378	NA	lncRNA	uncertain	2.04323e-05	0.000272546	-3.38562	Cortical Plate
HSAGENE0077173	HERC3	protein_coding	protein-coding	2.04558e-05	0.000272735	-1.09241	Cortical Plate
HSAGENE0012382	BICC1	protein_coding	protein-coding	2.04909e-05	0.000273077	1.71918	Germinal Zone
HSAGENE0106408	TMEM47	protein_coding	protein-coding	2.0573e-05	0.000273866	1.26676	Germinal Zone
HSAGENE0015493	B3GAT1	protein_coding	protein-coding	2.06165e-05	0.000274002	-1.37341	Cortical Plate
HSAGENE0017680	NAALADL1	protein_coding	protein-coding	2.0617e-05	0.000274002	2.31219	Germinal Zone
HSAGENE0041010	ARHGAP23	protein_coding	protein-coding	2.06729e-05	0.000274375	-2.05616	Cortical Plate
HSAGENE0070602	FBXL2	protein_coding	protein-coding	2.07075e-05	0.000274375	-1.53005	Cortical Plate
HSAGENE0091382	CREB3L2	protein_coding	protein-coding	2.07075e-05	0.000274375	1.96121	Germinal Zone
HSAGENE0087952	SCUBE3	protein_coding	protein-coding	2.0718e-05	0.000274375	-1.66593	Cortical Plate
HSAGENE0095302	ABCB4	protein_coding	protein-coding	2.07188e-05	0.000274375	2.37042	Germinal Zone
HSAGENE0098979	NKAIN3	protein_coding	protein-coding	2.0729e-05	0.000274375	1.59865	Germinal Zone
HSAGENE0102937	NA	lncRNA	Human-specific	2.07396e-05	0.000274375	-2.8796	Cortical Plate
HSAGENE0003064	C1orf112	protein_coding	protein-coding	2.07463e-05	0.000274375	1.04573	Germinal Zone
HSAGENE0084851	CD164	protein_coding	protein-coding	2.07492e-05	0.000274375	1.10023	Germinal Zone
HSAGENE0043698	TIMP2	protein_coding	protein-coding	2.07898e-05	0.000274787	-1.079	Cortical Plate
HSAGENE0103509	TJP2	protein_coding	protein-coding	2.08489e-05	0.000275021	1.72366	Germinal Zone
HSAGENE0100681	TMEM268	protein_coding	protein-coding	2.08549e-05	0.000275021	-1.37796	Cortical Plate
HSAGENE0084792	NA	lncRNA	25 Mya	2.08838e-05	0.000275277	3.30275	Germinal Zone
HSAGENE0099429	CRISPLD1	protein_coding	protein-coding	2.09958e-05	0.000276502	1.56831	Germinal Zone
HSAGENE0057236	TP53I3	protein_coding	protein-coding	2.10364e-05	0.000276708	2.54934	Germinal Zone
HSAGENE0023309	SRGAP1	protein_coding	protein-coding	2.10368e-05	0.000276708	-1.34816	Cortical Plate
HSAGENE0035690	HMGN2P3	processed_pseudogene	pseudogene	2.10695e-05	0.000276769	1.82973	Germinal Zone
HSAGENE0074426	KLHL2	protein_coding	protein-coding	2.10818e-05	0.000276769	-1.08827	Cortical Plate
HSAGENE0054127	NA	lncRNA	Human-specific	2.10907e-05	0.000276769	-2.89727	Cortical Plate
HSAGENE0082131	AC008771.1	lncRNA	90 Mya	2.10924e-05	0.000276769	-1.72507	Cortical Plate
HSAGENE0022061	SLC2A13	protein_coding	protein-coding	2.11033e-05	0.000276786	-2.48328	Cortical Plate
HSAGENE0066601	RIBC2	protein_coding	protein-coding	2.11174e-05	0.000276846	2.25941	Germinal Zone
HSAGENE0030452	AL049775.3	lncRNA	Human-specific	2.11378e-05	0.000276988	-3.16507	Cortical Plate
HSAGENE0009776	AL121929.2	lncRNA	25 Mya	2.11621e-05	0.000277181	-2.69713	Cortical Plate
HSAGENE0084660	GCNT2	protein_coding	protein-coding	2.11749e-05	0.000277224	1.54316	Germinal Zone
HSAGENE0102121	ADAMTSL1	protein_coding	protein-coding	2.1225e-05	0.000277755	-2.48566	Cortical Plate
HSAGENE0008143	NA	lncRNA	Human-specific	2.13609e-05	0.000279155	-2.91483	Cortical Plate
HSAGENE0070643	NA	protein_coding	protein-coding	2.1398e-05	0.000279513	-3.42264	Cortical Plate
HSAGENE0053216	LINC01106	lncRNA	25 Mya	2.14116e-05	0.000279565	-3.67447	Cortical Plate
HSAGENE0085510	SLC2A12	protein_coding	protein-coding	2.14662e-05	0.000280026	3.4251	Germinal Zone
HSAGENE0028476	NA	lncRNA	90 Mya	2.14846e-05	0.000280141	1.35043	Germinal Zone
HSAGENE0001008	db_XLOC_002386	lncRNA	Human-specific	2.15189e-05	0.000280259	-1.03275	Cortical Plate
HSAGENE0047560	KANK2	protein_coding	protein-coding	2.15201e-05	0.000280259	1.71633	Germinal Zone
HSAGENE0081583	RGS7BP	protein_coding	protein-coding	2.15227e-05	0.000280259	-1.77252	Cortical Plate
HSAGENE0075293	NA	lncRNA	90 Mya	2.15839e-05	0.000280804	-2.3388	Cortical Plate
HSAGENE0074042	NA	lncRNA	Human-specific	2.15975e-05	0.000280854	-2.25789	Cortical Plate
HSAGENE0072762	PPP3CA	protein_coding	protein-coding	2.16488e-05	0.00028127	-1.31536	Cortical Plate
HSAGENE0102547	ANXA2P2	processed_pseudogene	pseudogene	2.16829e-05	0.000281577	4.05942	Germinal Zone
HSAGENE0049521	ARHGAP33	protein_coding	protein-coding	2.17817e-05	0.000282241	-1.09217	Cortical Plate
HSAGENE0039782	FAM106A	lncRNA	25 Mya	2.1782e-05	0.000282241	-1.47552	Cortical Plate
HSAGENE0001619	NA	lncRNA	Human-specific	2.1817e-05	0.000282568	2.231	Germinal Zone
HSAGENE0033350	CELF6	protein_coding	protein-coding	2.18268e-05	0.000282569	-2.09609	Cortical Plate
HSAGENE0105848	PNMA5	protein_coding	protein-coding	2.18394e-05	0.000282606	-3.4782	Cortical Plate
HSAGENE0092333	NA	lncRNA	Human-specific	2.18586e-05	0.00028268	-2.44193	Cortical Plate
HSAGENE0059253	RTKN	protein_coding	protein-coding	2.18677e-05	0.00028268	1.99387	Germinal Zone
HSAGENE0021653	SSPN	protein_coding	protein-coding	2.18863e-05	0.00028268	2.79432	Germinal Zone
HSAGENE0087117	H2AC6	protein_coding	protein-coding	2.18938e-05	0.00028268	1.26499	Germinal Zone
HSAGENE0045054	MAPRE2	protein_coding	protein-coding	2.19184e-05	0.000282872	-1.28315	Cortical Plate
HSAGENE0104810	MID1	protein_coding	protein-coding	2.19355e-05	0.000282966	1.43583	Germinal Zone
HSAGENE0074596	AC097534.1	lncRNA	25 Mya	2.20056e-05	0.000283618	2.64825	Germinal Zone
HSAGENE0045286	AC100779.1	lncRNA	25 Mya	2.20427e-05	0.00028397	-3.41859	Cortical Plate
HSAGENE0091846	C7orf33	protein_coding	protein-coding	2.21649e-05	0.000285417	5.30204	Germinal Zone
HSAGENE0009236	TMED5	protein_coding	protein-coding	2.22027e-05	0.000285777	0.924927	Germinal Zone
HSAGENE0006274	AUNIP	protein_coding	protein-coding	2.22583e-05	0.000286366	3.1394	Germinal Zone
HSAGENE0070519	NA	lncRNA	Human-specific	2.23327e-05	0.000287196	-2.23775	Cortical Plate
HSAGENE0040682	MYO1D	protein_coding	protein-coding	2.23952e-05	0.000287871	-1.06019	Cortical Plate
HSAGENE0089090	B3GAT2	protein_coding	protein-coding	2.24398e-05	0.00028811	1.46583	Germinal Zone
HSAGENE0063677	CHAF1B	protein_coding	protein-coding	2.24435e-05	0.00028811	1.79965	Germinal Zone
HSAGENE0055636	AC019330.1	lncRNA	90 Mya	2.25113e-05	0.000288723	-2.85168	Cortical Plate
HSAGENE0060874	AL450124.1	unprocessed_pseudogene	pseudogene	2.25212e-05	0.000288723	3.87672	Germinal Zone
HSAGENE0098323	ADAM9	protein_coding	protein-coding	2.255e-05	0.000288903	1.0502	Germinal Zone
HSAGENE0026178	RNASEH2B	protein_coding	protein-coding	2.25551e-05	0.000288903	0.933737	Germinal Zone
HSAGENE0014258	GUCY1A2	protein_coding	protein-coding	2.25849e-05	0.000289121	-2.86526	Cortical Plate
HSAGENE0092993	NA	lncRNA	Human-specific	2.25921e-05	0.000289121	2.71267	Germinal Zone
HSAGENE0027757	GPR132	protein_coding	protein-coding	2.26324e-05	0.000289509	-2.67444	Cortical Plate
HSAGENE0067645	ACTG1P12	processed_pseudogene	pseudogene	2.26863e-05	0.000290071	-3.52425	Cortical Plate
HSAGENE0103490	PIP5K1B	protein_coding	protein-coding	2.27484e-05	0.000290609	1.72428	Germinal Zone
HSAGENE0001290	KAZN	protein_coding	protein-coding	2.27669e-05	0.000290639	-1.87966	Cortical Plate
HSAGENE0062773	EEF1A2	protein_coding	protein-coding	2.27809e-05	0.000290639	-2.10791	Cortical Plate
HSAGENE0107231	EFNB1	protein_coding	protein-coding	2.2846e-05	0.000291342	1.19077	Germinal Zone
HSAGENE0103108	SPATA6L	protein_coding	protein-coding	2.29826e-05	0.000292789	-1.81117	Cortical Plate
HSAGENE0045619	C18orf54	protein_coding	protein-coding	2.30024e-05	0.000292821	1.2201	Germinal Zone
HSAGENE0068257	AMOTL2	protein_coding	protein-coding	2.30157e-05	0.000292862	0.899547	Germinal Zone
HSAGENE0042385	TSPOAP1	protein_coding	protein-coding	2.30804e-05	0.000293428	-1.21705	Cortical Plate
HSAGENE0013727	AL138759.1	lncRNA	25 Mya	2.31071e-05	0.000293454	2.49021	Germinal Zone
HSAGENE0021002	TMEM132D	protein_coding	protein-coding	2.31092e-05	0.000293454	3.10608	Germinal Zone
HSAGENE0089298	PHIP	protein_coding	protein-coding	2.31229e-05	0.000293454	1.13621	Germinal Zone
HSAGENE0048428	TMEM59L	protein_coding	protein-coding	2.31681e-05	0.000293803	-1.51743	Cortical Plate
HSAGENE0053417	NA	lncRNA	Human-specific	2.31707e-05	0.000293803	-3.32317	Cortical Plate
HSAGENE0097200	LY6E-DT	lncRNA	25 Mya	2.3205e-05	0.000293986	-2.25409	Cortical Plate
HSAGENE0066568	PHF21B	protein_coding	protein-coding	2.32152e-05	0.000293986	1.60693	Germinal Zone
HSAGENE0091313	CYREN	protein_coding	protein-coding	2.32155e-05	0.000293986	1.16432	Germinal Zone
HSAGENE0077168	HERC3	protein_coding	protein-coding	2.32706e-05	0.000294554	-1.10897	Cortical Plate
HSAGENE0027555	ANKRD9	protein_coding	protein-coding	2.32914e-05	0.000294689	2.07075	Germinal Zone
HSAGENE0025643	RFC3	protein_coding	protein-coding	2.33037e-05	0.000294716	1.15424	Germinal Zone
HSAGENE0093811	AC093620.1	lncRNA	90 Mya	2.33395e-05	0.000295041	2.27625	Germinal Zone
HSAGENE0098720	RGS20	protein_coding	protein-coding	2.3364e-05	0.000295045	2.1038	Germinal Zone
HSAGENE0065780	LARGE1	protein_coding	protein-coding	2.33806e-05	0.000295045	-1.22492	Cortical Plate
HSAGENE0037921	NA	lncRNA	Human-specific	2.34008e-05	0.000295172	-1.2833	Cortical Plate
HSAGENE0022876	PPP1R1A	protein_coding	protein-coding	2.34485e-05	0.000295645	-1.69628	Cortical Plate
HSAGENE0022181	NA	lncRNA	Human-specific	2.35175e-05	0.000296146	-2.04391	Cortical Plate
HSAGENE0092372	NA	lncRNA	Human-specific	2.35189e-05	0.000296146	-2.25498	Cortical Plate
HSAGENE0078960	FGF1	protein_coding	protein-coding	2.35417e-05	0.000296304	2.60325	Germinal Zone
HSAGENE0079259	SLC36A1	protein_coding	protein-coding	2.35537e-05	0.000296327	-1.26877	Cortical Plate
HSAGENE0032348	GATM	protein_coding	protein-coding	2.35897e-05	0.000296582	2.59689	Germinal Zone
HSAGENE0025747	EXOSC8	protein_coding	protein-coding	2.35982e-05	0.000296582	1.06775	Germinal Zone
HSAGENE0018754	RIC3	protein_coding	protein-coding	2.36046e-05	0.000296582	-0.995419	Cortical Plate
HSAGENE0038730	CYBA	protein_coding	protein-coding	2.37154e-05	0.000297716	1.83497	Germinal Zone
HSAGENE0029021	LRFN5	protein_coding	protein-coding	2.3753e-05	0.000298055	-1.67164	Cortical Plate
HSAGENE0013870	GOLGA7B	protein_coding	protein-coding	2.3763e-05	0.000298055	-1.53406	Cortical Plate
HSAGENE0037070	GNAO1	protein_coding	protein-coding	2.37763e-05	0.000298093	-1.40031	Cortical Plate
HSAGENE0107696	NAP1L3	protein_coding	protein-coding	2.37961e-05	0.000298123	-1.67783	Cortical Plate
HSAGENE0030923	EML1	protein_coding	protein-coding	2.38499e-05	0.0002985	-1.30257	Cortical Plate
HSAGENE0035982	KIF22	protein_coding	protein-coding	2.38654e-05	0.000298564	1.5017	Germinal Zone
HSAGENE0103648	RORB	protein_coding	protein-coding	2.39032e-05	0.000298909	-1.97546	Cortical Plate
HSAGENE0031745	ARHGAP11A	protein_coding	protein-coding	2.39536e-05	0.000299409	2.89122	Germinal Zone
HSAGENE0090162	ACTL6B	protein_coding	protein-coding	2.39866e-05	0.000299564	-0.97604	Cortical Plate
HSAGENE0049107	AC011474.2	lncRNA	25 Mya	2.40412e-05	0.000300116	-3.99536	Cortical Plate
HSAGENE0022037	CPNE8-AS1	lncRNA	90 Mya	2.40676e-05	0.000300305	-2.56965	Cortical Plate
HSAGENE0080054	GPRIN1	protein_coding	protein-coding	2.40787e-05	0.000300305	-1.53363	Cortical Plate
HSAGENE0010421	CAMK1D	protein_coding	protein-coding	2.40874e-05	0.000300305	-0.890824	Cortical Plate
HSAGENE0078522	PCBD2	protein_coding	protein-coding	2.42563e-05	0.000302021	1.29477	Germinal Zone
HSAGENE0025500	SLC7A1	protein_coding	protein-coding	2.43529e-05	0.00030299	-0.895371	Cortical Plate
HSAGENE0066956	SHANK3	protein_coding	protein-coding	2.43549e-05	0.00030299	-1.49386	Cortical Plate
HSAGENE0019226	ENDOD1	protein_coding	protein-coding	2.43696e-05	0.000303042	-2.19849	Cortical Plate
HSAGENE0011474	JCAD	protein_coding	protein-coding	2.44022e-05	0.000303164	-1.13881	Cortical Plate
HSAGENE0017384	INCENP	protein_coding	protein-coding	2.44108e-05	0.000303164	1.09187	Germinal Zone
HSAGENE0014400	COLCA1	lncRNA	300 Mya	2.44803e-05	0.000303898	-2.50229	Cortical Plate
[truncated: 19,521 more rows]

## Sheet: S8, TFs enriched at promoters
Table S8. GO terms enriched in protein-coding genes regulated by TFs also present in the promoters of lncRNA MA groups.
TFs enriched in promoter of lncRNA MA groups	ONTOLOGY	ID	Description	Count	GeneRatio	BgRatio	Odds ratio	pvalue	fdr	gene name
300 Mya	BP	GO:0048598	embryonic morphogenesis	395	395/9565	464/13477	1.19946	2.78903e-13	2.27445e-09	SKI/HES5/EPHB2/YTHDF2/HDAC1/KCNQ4/TAL1/WLS/BCL10/CCN1/LMO4/ALX3/TBX15/PBX1/PRRX1/CDC73/PROX1/TGFB2/BMI1/BMPR1A/KIF20B/SUFU/DUSP5/RIC8A/DEAF1/CTR9/PAX6/ALX4/WNT11/YAP1/ZBTB16/DSCAML1/CDON/CACNA1C/RARG/ITGA5/HMGA2/CEP290/CHST11/TCTN1/TBX3/KDM2B/GJB6/FLT1/SETDB2/PCDH8/FOXG1/BMP4/OTX2/SIX1/SIX4/TGFB3/JAG2/DLL4/FBN1/LEO1/ALDH1A2/SMAD3/RGMA/SALL1/HSBP1/FOXF1/FOXC2/TP53/NTN1/LHX1/PCGF2/MED1/FZD2/NOG/TBX…
300 Mya	CC	GO:0005667	transcription regulator complex	296	296/9984	351/14129	1.19341	1.23352e-09	1.26559e-06	SKI/PRDM16/CHD5/KDM1A/MED18/TAF12/HDAC1/SFPQ/POU3F1/TAL1/JUN/LMO4/NHLH2/TBX15/BCL9/GATAD2B/HAX1/PYGO2/PMF1/HDGF/PBX1/RXRG/PARP1/MXI1/ASCL2/TEAD1/ARNTL/E2F8/ALX4/MTA2/DRAP1/RBM14/CCND1/YAP1/ZBTB16/BCL9L/BARX2/PRDM10/RARG/SP1/ASCL1/NFYB/N4BP2L2/MED4/DACH1/KLF5/AJUBA/NFATC4/SIX1/SIX4/MNAT1/MAX/FOS/YY1/RCOR1/TCF12/TRIP4/SMAD6/SMAD3/SIN3A/MEF2A/CBFB/E2F4/NFAT5/FOXF1/ZFPM1/MED31/TP53/PHF12/LHX1/AATF/ST…
300 Mya	CC	GO:0000786	nucleosome	80	80/9984	84/14129	1.34778	1.29468e-08	6.64169e-06	H2BC21/H2AC20/H2AW/H2BU1/MACROH2A2/KAT6B/SPHK2/CENPA/KDM1B/H4C5/H2AC15/H2BC15/SHPRH/H2AZ2/MACROH2A1/H2BC19P/H2AC21/H3-3A/H2AX/H4-16/H3-3B/H1-0/H2AZ1/SLF1/H4C1/H4C2/H3C2/H2AC4/H1-2/H4C3/H2BC4/H2AC6/H1-4/H2BC5/H2BC6/H4C4/H3C4/H2AC7/H2BC7/H2BC8/H2AC8/H3C6/H1-3/H4C6/H3C7/H2BC9/H3C8/H2BC10/H4C8/H2BC11/H2AC11/H2BC12/H4C9/H2AC12/H2BC13/H2AC13/H3C10/H2BC14/H4C11/H4C12/H1-5/H3C11/H3C12/H2AC17/H2BC17/KAT6A…
300 Mya	BP	GO:0048568	embryonic organ development	278	278/9565	329/13477	1.19058	5.10066e-09	1.17211e-05	EPHB2/ID3/KCNQ4/TAL1/CCN1/ALX3/TBX15/PBX1/PRRX1/VASH2/PROX1/TGFB2/BMI1/BMPR1A/SUFU/ASCL2/TEAD1/E2F8/PAX6/ALX4/WNT11/YAP1/DSCAML1/KMT2A/ARID2/RARG/CEP290/CHST11/TBX3/KDM2B/POLE/GJB6/SETDB2/FOXG1/BMP4/SIX1/SIX4/TGFB3/FBN1/ALDH1A2/SMAD3/NR2F2/RBBP6/SALL1/FOXF1/FOXC2/ZFPM1/TP53/NTN1/GGNBP2/LHX1/PCGF2/MED1/FZD2/NOG/TBX2/SOX9/RPL38/GRB2/SOCS3/EIF4A3/SMAD2/SLC39A3/JUNB/CEBPA/MEGF8/ID2/OSR1/PKDCC/SIX2/EP…
300 Mya	BP	GO:0002009	morphogenesis of an epithelium	339	339/9565	408/13477	1.17071	6.27871e-09	1.17211e-05	SKI/HES5/AJAP1/MTOR/CLIC4/BCL10/CCN1/LMO4/RBM15/TMEM79/PBX1/PROX1/TGFB2/PTEN/KIF20B/BTRC/SUFU/DEAF1/BRSK2/DCHS1/LIN7C/WNT11/YAP1/KRAS/RARG/ITGA5/CEP290/NTN4/TCTN1/TBX3/KDM2B/SETDB2/PCDH8/GPC6/AJUBA/NFATC4/FERMT2/BMP4/DAAM1/SIX1/SIX4/JAG2/DLL4/ALDH1A2/SMAD3/RGMA/SALL1/FOXF1/FOXC2/NTN1/IFT20/LHX1/MED1/FZD2/NOG/TBX2/SOX9/GRB2/SOCS3/BCL2/MEGF8/VASP/RPS7/OSR1/SIX2/ACVR1/TMEFF2/FZD7/IGFBP5/WNT6/TCF15/J…
300 Mya	BP	GO:0045165	cell fate commitment	159	159/9565	179/13477	1.25156	6.9963e-09	1.17211e-05	HES5/MTOR/TAL1/DMRTA2/LMO4/BARHL2/TBX15/PRRX1/CDC73/PROX1/WNT9A/BMPR1A/SUFU/CTR9/SOX6/PAX6/WNT11/DSCAML1/WNT10B/ASCL1/TBX3/GSX1/SOX1/FOXG1/BMP4/SIX1/BCL11B/JAG2/DLL4/LEO1/NTRK3/NR2F2/FOXC2/ZFPM1/TP53/STAT3/TBX2/SOX9/ZNF521/SMAD2/BCL2/TCF3/PAF1/ID2/SIX2/EPAS1/CYP26B1/ACVR1/TBR1/DLX1/DLX2/NEUROD1/SATB2/FZD7/WNT6/JAG1/NKX2-2/SOX18/OLIG2/OLIG1/WNT7B/WNT7A/EOMES/CTNNB1/FEZF2/GAP43/GATA2/HES1/GSX2/FGF2…
300 Mya	BP	GO:0006325	chromatin organization	303	303/9565	362/13477	1.17935	8.62063e-09	1.17211e-05	PRDM16/CHD5/PHF13/RERE/ARID1A/HDAC1/KDM4A/DMAP1/TAL1/MTF2/RSBN1/CHD1L/H2BC21/ANP32E/GATAD2B/TPR/NUCKS1/H2AW/H2BU1/MACROH2A2/KAT6B/ZNF518A/MKI67/PHF21A/MTA2/KDM5A/RESF1/ARID2/HMGA2/TDG/SETDB2/SOX1/HNRNPC/CHD8/IPO4/DPF3/BAHD1/HMG20A/SRCAP/C17orf49/TP53/MBTD1/SUPT4H1/SOX9/CBX2/CBX4/HMG20B/ZBTB7A/CHAF1A/KDM4B/DNMT1/ASF1B/SIRT2/PAF1/GRWD1/RUVBL2/INO80B/BAZ2B/SATB2/HDAC4/RBL1/CHD6/L3MBTL2/SETD5/HDAC11/…
300 Mya	BP	GO:0048729	tissue morphogenesis	400	400/9565	488/13477	1.15491	8.62375e-09	1.17211e-05	SKI/HES5/AJAP1/MTOR/CLIC4/TAL1/WLS/BCL10/CCN1/LMO4/RBM15/TMEM79/PBX1/PROX1/TGFB2/BMPR1A/PTEN/KIF20B/BTRC/SUFU/DEAF1/BRSK2/DCHS1/LIN7C/WNT11/YAP1/KRAS/RARG/ITGA5/HMGA2/MDM2/CEP290/NTN4/TCTN1/TBX3/KDM2B/SETDB2/PCDH8/GPC6/AJUBA/NFATC4/FERMT2/BMP4/DAAM1/SIX1/SIX4/JAG2/DLL4/ALDH1A2/TPM1/SMAD3/RGMA/SALL1/FOXF1/FOXC2/ZFPM1/NTN1/IFT20/LHX1/MED1/FZD2/NOG/TBX2/SOX9/GRB2/SOCS3/SMAD2/BCL2/MEGF8/VASP/RPS7/OSR…
300 Mya	BP	GO:0030900	forebrain development	287	287/9565	342/13477	1.1824	1.25445e-08	1.46143e-05	SKI/HES5/CHD5/EPHB2/KDM1A/HDAC1/POU3F1/MFSD2A/EIF2B3/DMRTA2/LRP8/NHLH2/UCHL5/PROX1/PRKG1/ZMIZ1/BMPR1A/PTEN/EMX2/KCNC1/PAX6/CELF1/FEZ1/KCNA1/KRAS/ASCL1/RFX4/TCTN1/LHX5/TBX3/KDM2B/GSX1/PCDH9/SOX1/FOXG1/BMP4/OTX2/NUMB/BCL11B/CCDC85C/ALDH1A2/SEMA7A/SIN3A/NR2F2/SALL1/GNAO1/CSNK2A2/RTN4RL1/ATP1B2/UBB/CDK5R1/LHX1/CNP/PPP1R9B/NME1/NOG/RAC3/CDH2/NARS1/MBOAT7/ID2/RTN4/OTX1/EMX1/POU3F3/RAB3GAP1/TBR1/SLC4A10…
300 Mya	CC	GO:0044815	DNA packaging complex	86	86/9984	92/14129	1.32287	5.39081e-08	1.84366e-05	H2BC21/H2AC20/H2AW/H2BU1/MACROH2A2/KAT6B/SPHK2/CENPA/SMC4/NCAPG/KDM1B/H4C5/H2AC15/H2BC15/SHPRH/H2AZ2/NCAPG2/MACROH2A1/H2BC19P/H2AC21/H3-3A/H2AX/NCAPD2/H4-16/H3-3B/H1-0/H2AZ1/SLF1/H4C1/H4C2/H3C2/H2AC4/H1-2/H4C3/H2BC4/H2AC6/H1-4/H2BC5/H2BC6/H4C4/H3C4/H2AC7/H2BC7/H2BC8/H2AC8/H3C6/H1-3/H4C6/H3C7/H2BC9/H3C8/H2BC10/H4C8/H2BC11/H2AC11/H2BC12/H4C9/H2AC12/H2BC13/H2AC13/H3C10/H2BC14/H4C11/H4C12/H1-5/H3C11/…
300 Mya	MF	GO:0003712	transcription coregulator activity	372	372/9842	453/13874	1.15761	1.7603e-08	2.92034e-05	PRDM16/CAMTA1/PARK7/RERE/PEX14/KDM1A/ARID1A/MED18/TAF12/HDAC1/TRIM62/AKIRIN1/DMAP1/BCL10/WDR77/BCL9/YY1AP1/PMF1/HDGF/TADA1/DCAF6/NUCKS1/NCOA4/ARID5B/KAT6B/ZMIZ1/PPRC1/SUFU/TRIM8/NUP98/MTA2/SF1/DRAP1/RBM14/CCND1/MAML2/YAP1/BCL9L/KDM5A/YAF2/KMT2D/CALCOCO1/PA2G4/NAB2/HMGA2/KDM2B/PSMD9/N4BP2L2/MED4/AJUBA/DPF3/TRIP11/SETD3/RCOR1/COPS2/TRIP4/SIN3A/HDGFL3/PRKCB/SRCAP/FBXL19/TOX3/CBFB/HSBP1/ZFPM1/MED31/P…
300 Mya	BP	GO:0071824	protein-DNA complex subunit organization	179	179/9565	207/13477	1.2184	9.02926e-08	7.59193e-05	CHD5/ARID1A/TAF12/DMAP1/H2BC21/ANP32E/POGZ/H2AW/H2BU1/MACROH2A2/KAT6B/ARID2/WNT10B/CAND1/IPO4/SRCAP/CENPT/CENPN/TP53/SOX9/CENPX/CHAF1A/ASF1B/PAF1/GRWD1/CENPA/CREB1/CDC45/CENPE/H4C5/H2BC15/ASF1A/HEY2/SHPRH/TBP/BRF2/ANP32B/POLE3/NASP/RB1/TCF4/MIS18A/SETD2/CENPC/SMARCA5/HMGB2/MACROH2A1/SENP6/NAP1L2/NAP1L3/CENPS/ITGB3BP/GTF2B/DR1/H2BC19P/VPS72/CENPF/H3-3A/DNAJC9/HELLS/TAF6L/RSF1/H2AX/ATF7IP/H4-16/SMA…
300 Mya	BP	GO:0006338	chromatin remodeling	190	190/9565	221/13477	1.21135	9.58618e-08	7.59193e-05	CHD5/RERE/ARID1A/HDAC1/KDM4A/DMAP1/CHD1L/H2BC21/ANP32E/GATAD2B/H2AW/H2BU1/MACROH2A2/KAT6B/MTA2/KDM5A/ARID2/HNRNPC/CHD8/IPO4/SRCAP/SOX9/ZBTB7A/CHAF1A/KDM4B/ASF1B/PAF1/GRWD1/RUVBL2/INO80B/BAZ2B/SATB2/HDAC4/SATB1/RUVBL1/ACTL6A/H4C5/H2BC15/HDAC2/ASF1A/MYB/SHPRH/ACTB/BAZ1B/CHD7/ANP32B/POLE3/KDM6A/KDM5C/KDM5D/NASP/PAK1/RB1/MIS18A/SETD2/SMARCAD1/SMARCA5/HMGB2/MACROH2A1/ARID1B/CBX3/NAP1L2/NAP1L3/SMARCA1/…
300 Mya	BP	GO:0007507	heart development	390	390/9565	480/13477	1.14481	9.89698e-08	7.59193e-05	TP73/MTOR/ID3/CCN1/LMO4/RBM15/PROX1/KCNK2/TGFB2/ZMIZ1/BMPR1A/PTEN/SUFU/RBM20/DCHS1/PARVA/SOX6/WNT11/YAP1/CACNA1C/KCNJ8/ARID2/POU6F1/MDM2/IGF1/ASCL1/TBX3/GJB6/SETDB2/EFNB2/NFATC4/BMP4/SIX1/MNAT1/TRIP11/YY1/SPRED1/DLL4/FBN1/ALDH1A2/TPM1/SMAD6/SMAD3/HCN4/NTRK3/MEF2A/SALL1/FOXF1/FOXC2/ZFPM1/TP53/IFT20/MED1/FZD2/GJC1/HEXIM1/CACNA1G/NOG/TBX2/SOX9/JMJD6/SMAD2/CTDP1/PIN1/CALR/GSK3A/MEGF8/GYS1/PRMT1/ID2/O…
300 Mya	BP	GO:0198738	cell-cell signaling by wnt	325	325/9565	395/13477	1.1593	1.02405e-07	7.59193e-05	SKI/NPHP4/HDAC1/WLS/BCL9/PYGO2/CDC73/WNT9A/BAMBI/FZD8/PTEN/HHEX/FRAT1/FRAT2/SFRP5/BTRC/FAM53B/CTR9/ARNTL/CCND1/TPBGL/WNT11/FZD4/YAP1/BCL9L/WNT10B/RARG/CALCOCO1/AMER2/SHISA2/GPC5/GPC6/CHD8/NFATC4/FERMT2/DAAM1/LEO1/SMAD3/ATP6V0C/KREMEN2/CYLD/SALL1/CSNK2A2/NXN/HIC1/TMEM88/SHISA6/NLK/IFT20/FZD2/COL1A1/NOG/SOX9/RAC3/CDH2/STK11/PIN1/PAF1/GSK3A/DACT3/RUVBL2/PPP2R1A/STRN/PPM1B/ZEB2/TTC21B/FZD7/WNT6/CUL3/…
300 Mya	BP	GO:0016055	Wnt signaling pathway	324	324/9565	394/13477	1.15866	1.19666e-07	8.1323e-05	SKI/NPHP4/HDAC1/WLS/BCL9/PYGO2/CDC73/WNT9A/BAMBI/FZD8/PTEN/HHEX/FRAT1/FRAT2/SFRP5/BTRC/FAM53B/CTR9/ARNTL/CCND1/TPBGL/WNT11/FZD4/YAP1/BCL9L/WNT10B/RARG/CALCOCO1/AMER2/SHISA2/GPC5/GPC6/CHD8/NFATC4/FERMT2/DAAM1/LEO1/SMAD3/ATP6V0C/KREMEN2/CYLD/SALL1/CSNK2A2/NXN/HIC1/TMEM88/SHISA6/NLK/IFT20/FZD2/COL1A1/NOG/SOX9/RAC3/CDH2/STK11/PIN1/PAF1/GSK3A/DACT3/RUVBL2/PPP2R1A/STRN/PPM1B/ZEB2/TTC21B/FZD7/WNT6/CUL3/…
300 Mya	MF	GO:0003729	mRNA binding	236	236/9842	281/13874	1.18392	2.04514e-07	0.000134012	PARK7/EIF4G3/YTHDF2/KHDRBS1/PABPC4/SERBP1/FUBP1/RBM15/TPR/LARP4B/RBM20/NUP98/RPS13/CELF1/TUT1/SF1/RBM14/PCF11/PCBP2/RPS26/DENR/EXOSC8/HNRNPC/SAMD4A/RBM25/AQR/SECISBP2L/PKM/CELF6/IREB2/RPS2/CLUH/NCBP3/EIF4A1/TP53/RPL26/MRPS7/EIF4A3/CELF4/PTBP1/DAZAP1/KHSRP/ELAVL1/RAVER1/ILF3/CALR/LSM14A/SAMD4B/SNRNP70/RPS7/PUM2/SF3B6/SSB/LSM14B/PCBP3/EIF3D/POLDIP3/RBMS3/RBM15B/DCP1A/IGF2BP2/SLBP/CPEB2/RBM47/NOCT/R…
300 Mya	MF	GO:0140297	DNA-binding transcription factor binding	288	288/9842	349/13874	1.16328	3.007e-07	0.000134012	SKI/PRDM16/TP73/PARK7/KDM1A/ARID1A/TAF12/HDAC1/DMAP1/TAL1/FAF1/JUN/BCL10/NHLH2/PRRX1/PROX1/PARP1/HHEX/HIF1AN/TRIM68/ARNTL/MTA2/YAP1/BHLHE41/RARG/SP1/ASCL1/TDG/NFYB/TBX3/PSMD9/RNF6/MED4/KLF5/FOS/SETD3/TCF12/TRIP4/SMAD3/SIN3A/CRTC3/MEF2A/PRKCB/CNOT1/ZFPM1/TP53/MED1/STAT3/CDK5RAP3/BCAS3/WIPI1/SOX9/METTL23/SMAD2/BCL2/ZNF516/CTDP1/TCF3/ZBTB7A/CALR/CEBPA/SIRT2/ID2/STRN/KDM3A/ATF2/NEUROD1/CREB1/TRIP12/P…
300 Mya	MF	GO:0045296	cadherin binding	263	263/9842	317/13874	1.16954	3.89934e-07	0.000134012	PARK7/EFHD2/WASF2/PRDX1/SERBP1/PKN2/FNBP1L/CAPZA1/PKP1/ABI1/DCHS1/PARVA/LDHA/PTPRJ/AHNAK/EHD1/SPTBN2/HSPA8/RPS26/DIAPH3/NUMB/AHSA1/EIF5/TJP1/PAK6/PKM/RPS2/ATXN2L/CDH8/CDH11/CDH13/PSMB6/MPRIP/CDK5R1/CDH2/CDH20/SH3GL1/RAB11B/VASP/RTN4/RAB1A/ACVR1/OLA1/ZC3H15/BZW1/SEPTIN2/NOP56/CHMP4B/CDH22/CCT8/ARVCF/PI4KA/CRKL/MYH9/MICALL1/RANGAP1/PACSIN2/CTNNB1/RUVBL1/NCK1/CTNND2/CDH6/DBN1/HSP90AB1/CD2AP/AFDN/BZW…
300 Mya	MF	GO:0046982	protein heterodimerization activity	239	239/9842	286/13874	1.17801	4.03893e-07	0.000134012	RCC1/TAF12/RRAGC/H2BC21/H2AC20/ATF3/H2AW/H2BU1/MACROH2A2/ADRA2A/ADRB1/ABTB2/DRAP1/FZD4/BHLHE41/ABCD2/NFYB/BTBD11/MICU2/NPAS3/MAX/TCF12/TPM1/MEF2A/KATNB1/CENPT/ATP1B2/TP53/NEUROD2/TOP2A/PHB/SUPT4H1/P4HB/BCL2/TCF3/PIK3R2/PAFAH1B3/NPAS1/PPP2R1A/CENPA/EPAS1/NEUROD1/SIM2/PDGFB/ATF4/BHLHE40/ADRA2C/TENM3/PPP2CA/TUBB2B/BMP6/H4C5/H2AC15/H2BC15/PDSS2/PDGFA/H2AZ2/FZD9/SRI/CAV1/EXT1/ZHX2/ADCY8/GABBR2/POLE3/A…
300 Mya	BP	GO:0048732	gland development	282	282/9565	341/13477	1.16521	2.87729e-07	0.000167997	WLS/LMO4/WDR77/PYGO2/ZBTB7B/ASH1L/PBX1/PROX1/TGFB2/ARID5B/BMPR1A/PTEN/BTRC/HRAS/DEAF1/E2F8/PAX6/CCND1/WNT11/KRAS/RARG/SOCS2/NTN4/ASCL1/TBX3/GSX1/BMP4/SIX1/SIX4/TGFB3/BCL11B/ALDH1A2/SMAD3/SALL1/CSNK2A2/DHODH/FOXF1/NTN1/MED1/CDK5RAP3/NME1/NOG/TBX2/SOX9/SMAD2/TNFRSF11A/BCL2/STK11/RPS15/PRDX2/CEBPA/CEBPG/RPS16/AKT2/DBP/ID2/RTN4/BCL2L11/ATF2/CREB1/IGFBP5/CUL3/INSM1/ASXL1/MAFB/BMP7/CRKL/RHBDD3/WNT7B/RA…
300 Mya	BP	GO:0061458	reproductive system development	275	275/9565	332/13477	1.16709	3.02342e-07	0.000167997	CCN1/RBM15/WDR77/NHLH2/ASH1L/LHX9/VASH2/TGFB2/NCOA4/ARID5B/PTEN/PLEKHA1/ASCL2/E2F8/SF1/CCND1/FZD4/KDM5A/RARG/TBX3/GJB2/BMP4/SIX4/EIF2B2/NR2F2/SALL1/UBB/GGNBP2/LHX1/MED1/PPP1R9B/NOG/SOX9/GRB2/SOCS3/BCL2/STK11/DAZAP1/JUNB/CEBPA/OSR1/EIF2B4/EPAS1/BCL2L11/INHBB/INHA/OVOL2/STK4/TFAP2C/BMP7/CRKL/PDGFB/WNT7B/WNT7A/EOMES/CTNNB1/GATA2/DNAJC19/HES1/PDGFRA/LEF1/SFRP2/HMGCS1/FGF10/FST/RHOBTB3/NEUROG1/STC2/FO…
300 Mya	BP	GO:0065004	protein-DNA complex assembly	150	150/9565	172/13477	1.22877	3.09007e-07	0.000167997	TAF12/H2BC21/POGZ/H2BU1/MACROH2A2/KAT6B/WNT10B/CAND1/IPO4/CENPT/CENPN/TP53/SOX9/CENPX/CHAF1A/ASF1B/GRWD1/CENPA/CREB1/CDC45/CENPE/H4C5/H2BC15/ASF1A/HEY2/SHPRH/TBP/BRF2/ANP32B/NASP/RB1/TCF4/MIS18A/CENPC/SMARCA5/HMGB2/MACROH2A1/SENP6/NAP1L2/NAP1L3/CENPS/ITGB3BP/GTF2B/DR1/H2BC19P/CENPF/H3-3A/DNAJC9/HELLS/TAF6L/RSF1/H2AX/ATF7IP/H4-16/BAZ2A/NAP1L1/HMGB1/OIP5/PIAS1/CENPV/H3-3B/TRAPPC12/CENPO/HIRA/H1-0/T…
300 Mya	BP	GO:0048608	reproductive structure development	272	272/9565	329/13477	1.16488	4.90837e-07	0.000250173	CCN1/RBM15/WDR77/NHLH2/ASH1L/LHX9/VASH2/TGFB2/NCOA4/ARID5B/PTEN/PLEKHA1/ASCL2/E2F8/SF1/CCND1/FZD4/KDM5A/RARG/TBX3/GJB2/BMP4/SIX4/EIF2B2/NR2F2/SALL1/UBB/GGNBP2/LHX1/MED1/NOG/SOX9/GRB2/SOCS3/BCL2/STK11/DAZAP1/JUNB/CEBPA/OSR1/EIF2B4/EPAS1/BCL2L11/INHBB/INHA/OVOL2/STK4/TFAP2C/BMP7/CRKL/PDGFB/WNT7B/WNT7A/EOMES/CTNNB1/GATA2/DNAJC19/HES1/PDGFRA/LEF1/SFRP2/HMGCS1/FGF10/FST/RHOBTB3/NEUROG1/STC2/FOXF2/FOXC…
300 Mya	BP	GO:0007423	sensory organ development	357	357/9565	441/13477	1.14061	7.16755e-07	0.000343831	GNB1/SKI/HES5/NPHP4/EPHB2/CLIC4/HDAC1/MYCL/MFSD2A/KCNQ4/PYGO2/PBX1/PRRX1/PROX1/KCNK2/TGFB2/WNT9A/RAB18/VAX1/ASCL2/DCHS1/PAX6/FJX1/FZD4/NECTIN1/CACNA1C/WNT10B/RARG/MDM1/LIN7A/CEP290/ASCL1/KDM2B/GJB2/GJB6/FLT1/MAB21L1/SOX1/SALL2/FOXG1/BMP4/SIX1/SIX4/MAX/TGFB3/TRIP11/BCL11B/YY1/JAG2/MEIS2/SPRED1/DLL4/FBN1/ALDH1A2/SMAD3/NTRK3/HSF4/MAF/FOXC2/NTN1/IFT20/LHX1/MED1/STAT3/FZD2/NOG/TBX2/SOX9/SDK2/RPL38/JMJ…
300 Mya	BP	GO:0010608	posttranscriptional regulation of gene expression	394	394/9565	490/13477	1.13294	7.81091e-07	0.000353878	MTOR/EIF4G3/YTHDF2/KHDRBS1/AGO3/PABPC4/SERBP1/BARHL2/MIR137HG/ADAR/TPR/PPP1R15B/EPRS1/LARP4B/CELF1/CLP1/EIF4B/PA2G4/ATXN2/MAPKAPK5/PAN3/EXOSC8/PCID2/HNRNPC/AJUBA/BMP4/SAMD4A/EIF2B2/EIF5/SECISBP2L/TRIP4/SMAD3/PKM/IREB2/KLHL25/ZC3H7A/GSPT1/CNOT1/MIR22HG/YBX2/TP53/RPL26/ALKBH5/TAF15/STAT3/PRKCA/RPL38/EIF4A3/CELF4/SMAD2/MAP2K2/KHSRP/ELAVL1/ILF3/CALR/MPV17L2/DDX49/LSM14A/SAMD4B/AKT2/EXOSC5/CNOT3/PUM2/…
300 Mya	BP	GO:0050678	regulation of epithelial cell proliferation	228	228/9565	273/13477	1.17674	8.64996e-07	0.000371265	HES5/ERRFI1/MTOR/ATP5IF1/WDR77/PYGO2/CDC73/VASH2/PROX1/TGFB2/ALOX5/BMPR1A/PTEN/HRAS/DEAF1/PAX6/CCND1/YAP1/WNT10B/SP1/IGF1/FLT1/RGCC/BMP4/SIX1/SIX4/BCL11B/DLL4/ALDH1A2/SMAD3/NR2F2/CDH13/SUZ12/MED1/STAT3/NME1/STXBP4/NOG/PRKCA/SOX9/ATP5F1A/STK11/OSR1/RTN4/ATF2/FZD7/NRP2/SCG2/OVOL2/PDGFB/WNT7A/CTNNB1/GATA2/IFT80/PDCD10/HES1/FGF2/FBXW7/SFRP2/RICTOR/FGF10/ISL1/RREB1/BMP6/GJA1/PTPRK/TWIST1/CDK6/DLX6/DLX…
300 Mya	BP	GO:0006417	regulation of translation	299	299/9565	366/13477	1.15106	1.21246e-06	0.000494382	MTOR/EIF4G3/YTHDF2/KHDRBS1/AGO3/BARHL2/TPR/PPP1R15B/EPRS1/LARP4B/CELF1/EIF4B/PA2G4/ATXN2/MAPKAPK5/PAN3/EXOSC8/SAMD4A/EIF2B2/EIF5/SECISBP2L/TRIP4/PKM/IREB2/KLHL25/GSPT1/CNOT1/YBX2/RPL26/STAT3/RPL38/EIF4A3/CELF4/KHSRP/ELAVL1/ILF3/CALR/MPV17L2/LSM14A/SAMD4B/AKT2/EXOSC5/CNOT3/PUM2/EIF2B4/PAIP2B/EIF2AK3/CNOT11/IGFBP5/LSM14B/LTN1/EIF3D/ATF4/TNRC6B/POLDIP3/CNOT10/MLH1/DCP1A/EIF4E3/NCK1/XRN1/IGF2BP2/CPEB…
300 Mya	BP	GO:0034248	regulation of cellular amide metabolic process	337	337/9565	416/13477	1.14142	1.28729e-06	0.000495113	MTOR/EIF4G3/YTHDF2/KHDRBS1/AGO3/CCN1/BARHL2/TPR/PPP1R15B/EPRS1/LARP4B/LRRTM3/CELF1/EIF4B/SP1/PA2G4/IGF1/ATXN2/MAPKAPK5/PAN3/EXOSC8/SAMD4A/EIF2B2/EIF5/SECISBP2L/TRIP4/PKM/IREB2/KLHL25/GSPT1/CNOT1/YBX2/TP53/RPL26/STAT3/PDK2/RPL38/GGA3/EIF4A3/CELF4/ABCA7/KHSRP/ELAVL1/PIN1/ILF3/CALR/MPV17L2/LSM14A/SAMD4B/AKT2/EXOSC5/GSK3A/SPHK2/CNOT3/PUM2/EIF2B4/RTN4/PAIP2B/EIF2AK3/CNOT11/IGFBP5/LSM14B/LTN1/EIF3D/ATF…
300 Mya	BP	GO:0007498	mesoderm development	85	85/9565	93/13477	1.28779	1.35613e-06	0.000495113	TAL1/WLS/BMPR1A/WNT11/YAP1/HMGA2/TBX3/BMP4/SMAD3/FOXF1/FOXC2/LHX1/NOG/RPL38/SMAD2/OSR1/SIX2/ACVR1/TCF15/BMP7/NF2/EOMES/LEF1/SFRP2/PPP2CA/FOXC1/SRF/GJA1/CITED2/INHBA/IKZF1/EXT1/LHX2/NODAL/FGFR2/ACVR2A/HCK/SETD2/SMAD1/SMO/ZFPM2/KLF4/EPHA2/TIE1/NUP133/ITGB1/DKK1/LDB1/EXT2/GDF11/TXNRD1/ZFP36L1/ARMC5/CTDNEP1/ITGB3/PRKAR1A/TWSG1/AMH/DLL3/TEAD2/EPB41L5/BMPR2/ETS2/VEGFA/PUS7/MEST/EYA1/JAK2/CRB2/RPS6KA6/B…
300 Mya	BP	GO:0031497	chromatin assembly	111	111/9565	125/13477	1.25118	1.41779e-06	0.000495113	H2BC21/H2BU1/MACROH2A2/KAT6B/IPO4/TP53/SOX9/CHAF1A/ASF1B/SIRT2/PAF1/GRWD1/H4C5/H2BC15/ASF1A/SHPRH/PHF2/ANP32B/NASP/MIS18A/SMARCA5/HMGB2/MACROH2A1/PHF8/NAP1L2/NAP1L3/ITGB3BP/H2BC19P/H3-3A/SIRT1/DNAJC9/HELLS/RSF1/H2AX/H4-16/BAZ2A/NAP1L1/HMGB1/OIP5/CTCF/CENPV/H3-3B/HIRA/H1-0/LIN54/NPM1/H4C1/H4C2/H3C2/H1-2/H4C3/H2BC4/H1-4/H2BC5/H2BC6/H4C4/H3C4/H2BC7/H2BC8/H3C6/H1-3/H4C6/H3C7/H2BC9/H3C8/H2BC10/H4C8/H2…
300 Mya	BP	GO:0016331	morphogenesis of embryonic epithelium	115	115/9565	130/13477	1.24642	1.45711e-06	0.000495113	SKI/HES5/BCL10/LMO4/TGFB2/KIF20B/SUFU/DEAF1/RARG/TCTN1/KDM2B/PCDH8/BMP4/SIX1/SIX4/JAG2/ALDH1A2/RGMA/FZD2/NOG/SOX9/VASP/RPS7/OSR1/WNT6/OVOL2/STK4/BMP7/WNT7B/CTNNB1/IFT122/OPA1/SFRP2/IRX1/FGF10/SOX4/TBX18/CITED2/TWIST1/WNT2/SFRP1/SULF1/RDH10/STK3/SCRIB/PTCH1/LHX2/TSC1/WNT4/GRHL3/KDF1/NODAL/FGFR2/PRICKLE1/HECTD1/SETD2/IFT57/SHROOM3/FZD3/FZD6/MTHFR/LUZP1/PHACTR4/STIL/ADM/ST14/SPINT1/SOX8/PFN1/DVL2/RA…
300 Mya	BP	GO:0034728	nucleosome organization	122	122/9565	139/13477	1.23667	1.85037e-06	0.000592724	CHD5/ARID1A/DMAP1/H2BC21/ANP32E/H2AW/H2BU1/MACROH2A2/KAT6B/ARID2/IPO4/SRCAP/SOX9/CHAF1A/ASF1B/PAF1/GRWD1/H4C5/H2BC15/ASF1A/SHPRH/ANP32B/POLE3/NASP/MIS18A/SETD2/SMARCA5/HMGB2/MACROH2A1/NAP1L2/NAP1L3/ITGB3BP/H2BC19P/VPS72/H3-3A/DNAJC9/RSF1/H2AX/H4-16/SMARCD1/NAP1L1/OIP5/CTCF/SMARCD2/BPTF/H3-3B/PSME4/MCM3AP/HIRA/H1-0/LIN54/NPM1/H4C1/H4C2/H3C2/H1-2/H4C3/H2BC4/H1-4/H2BC5/H2BC6/H4C4/H3C4/H2BC7/H2BC8/H3…
300 Mya	BP	GO:0050673	epithelial cell proliferation	260	260/9565	316/13477	1.1593	1.93926e-06	0.000592724	HES5/ERRFI1/MTOR/ATP5IF1/WDR77/PYGO2/CDC73/VASH2/PROX1/TGFB2/ALOX5/BMPR1A/PTEN/BTRC/HRAS/DEAF1/BTBD10/PAX6/CCND1/YAP1/WNT10B/SP1/IGF1/FLT1/RGCC/BMP4/SIX1/SIX4/BCL11B/DLL4/ALDH1A2/SMAD3/NR2F2/CDH13/SUZ12/MED1/STAT3/NME1/STXBP4/NOG/PRKCA/SOX9/ATP5F1A/STK11/ID2/OSR1/RTN4/ATF2/FZD7/NRP2/IGFBP5/SCG2/OVOL2/PDGFB/WNT7A/CTNNB1/PROK2/GATA2/IFT80/PDCD10/HES1/FGF2/FBXW7/SFRP2/RICTOR/FGF10/ISL1/FST/PURA/RREB…
300 Mya	BP	GO:0030111	regulation of Wnt signaling pathway	240	240/9565	290/13477	1.16606	1.96242e-06	0.000592724	SKI/NPHP4/HDAC1/WLS/CDC73/BAMBI/HHEX/FRAT1/SFRP5/BTRC/FAM53B/ARNTL/TPBGL/WNT11/FZD4/YAP1/WNT10B/AMER2/SHISA2/GPC5/CHD8/NFATC4/SMAD3/ATP6V0C/CYLD/SALL1/NXN/HIC1/TMEM88/SHISA6/NLK/IFT20/COL1A1/NOG/SOX9/CDH2/STK11/PIN1/GSK3A/DACT3/RUVBL2/PPP2R1A/PPM1B/ZEB2/TTC21B/FZD7/CSNK2A1/STK4/GID8/TIAM1/CBY1/RBMS3/RUVBL1/SIAH2/IFT80/TBL1XR1/CXXC4/LEF1/FGF2/SFRP2/CTNND2/DAB2/FGF10/ISL1/PPP2CA/UBE2B/G3BP1/SOX4/MA…
300 Mya	BP	GO:0072175	epithelial tube formation	105	105/9565	118/13477	1.25376	2.1699e-06	0.000631984	SKI/HES5/BCL10/LMO4/PROX1/TGFB2/KIF20B/SUFU/DEAF1/RARG/CEP290/TCTN1/KDM2B/BMP4/SIX1/SIX4/RGMA/FZD2/NOG/SOX9/VASP/RPS7/OSR1/WNT6/OVOL2/STK4/BMP7/CTNNB1/IFT122/OPA1/FGF2/SFRP2/IRX1/FGF10/SOX4/CITED2/TWIST1/SFRP1/STK3/SCRIB/PTCH1/LHX2/TSC1/PIK3CD/WNT4/GRHL3/NODAL/FGFR2/PRICKLE1/HECTD1/SETD2/IFT57/SHROOM3/PODXL/FZD3/FZD6/MTHFR/LUZP1/PHACTR4/STIL/ADM/ST14/SPINT1/SOX8/PFN1/DVL2/RARA/MKS1/TGFB1/TEAD2/SO…
300 Mya	BP	GO:0001892	embryonic placenta development	68	68/9565	73/13477	1.31248	2.66285e-06	0.000735359	CCN1/VASH2/ASCL2/E2F8/NR2F2/GGNBP2/MED1/GRB2/SOCS3/JUNB/CEBPA/EPAS1/OVOL2/STK4/BMP7/PDGFB/WNT7B/EOMES/GATA2/HES1/LEF1/TFEB/PRDM1/HEY2/RSPO3/CITED2/WNT2/HEY1/STK3/CITED1/NSDHL/NODAL/FGFR2/HECTD1/NCOA1/SETD2/PKD2/ARNT/PHLDA2/ADM/ST14/KRT8/E2F7/ZFP36L1/SPINT1/SOX15/KRT19/BPTF/BIRC6/CASP8/FZD5/MAPK1/RBPJ/PLK4/PCDH12/BMP5/CEBPB/TMED2/HIF1A/TRIM28/SNAI1/IGF2/MDFI/MAP2K1/PLCD3/ZNF568/DNAJB6/SPINT2
300 Mya	BP	GO:0030855	epithelial cell differentiation	366	366/9565	456/13477	1.1309	2.70518e-06	0.000735359	HES5/AJAP1/ERRFI1/ID3/CLIC4/HDAC1/POU3F1/MYCL/WDR77/TMEM79/PROX1/HNRNPH3/MACROH2A2/BCCIP/ARNTL/E2F8/PAX6/CCND1/WNT11/YAP1/UPK2/APOLD1/WNT10B/RARG/ASCL1/TBX3/KLF5/BMP4/SIX1/PRKCH/BCL11B/JAG2/TJP1/SPRED1/CEP152/MYO1E/SMAD3/NR2F2/SALL1/HSF4/E2F4/MAF/FOXF1/FOXC2/IFT20/LHX1/MED1/FZD2/VEZF1/SOX9/CDH2/SIPA1L3/AKT2/GSK3A/MYADM/ID2/OSR1/FOSL2/SIX2/WDPCP/CYP26B1/EMX1/ACVR1/NEUROD1/FZD7/KLF7/CREB1/TCF15/PLC…
300 Mya	BP	GO:0048705	skeletal system morphogenesis	139	139/9565	161/13477	1.21646	3.04635e-06	0.000771801	SKI/ALX3/TBX15/PRRX1/BMI1/ARID5B/PLEKHA1/SOX6/ALX4/LTBP3/DSCAML1/BARX2/WNT10B/RARG/NAB2/CHST11/BMP4/SIX1/SIX4/TGFB3/TRIP11/SMAD3/FOXC2/ANKRD11/LHX1/PCGF2/COL1A1/NOG/SOX9/EIF4A3/SMAD2/SLC39A3/MEGF8/OSR1/SIX2/CYP26B1/SP5/DLX2/NAB1/SATB2/TCF15/BMP7/WNT7A/RARB/CTNNB1/IFT80/MSX1/PDGFRA/RAB33B/SFRP2/NEUROG1/PPARGC1B/FGF18/MSX2/FOXC1/BMP6/MAPK14/RAB23/CITED2/UNCX/TWIST1/POR/DLX5/BMP1/SFRP1/RDH10/MMP16/O…
300 Mya	BP	GO:0021537	telencephalon development	193	193/9565	230/13477	1.18233	3.10063e-06	0.000771801	SKI/HES5/EPHB2/KDM1A/HDAC1/MFSD2A/EIF2B3/DMRTA2/LRP8/UCHL5/PROX1/ZMIZ1/PTEN/EMX2/PAX6/CELF1/FEZ1/KCNA1/ASCL1/RFX4/TCTN1/LHX5/KDM2B/FOXG1/BMP4/NUMB/BCL11B/CCDC85C/SEMA7A/SALL1/CSNK2A2/RTN4RL1/ATP1B2/CDK5R1/LHX1/PPP1R9B/NME1/CDH2/NARS1/MBOAT7/ID2/RTN4/EMX1/POU3F3/TBR1/DLX1/DLX2/NEUROD1/CDK5R2/PLCB1/GART/CRKL/NF2/RARB/CTNNB1/FEZF2/HES1/TACC3/GSX2/UBA6/LEF1/ZSWIM6/CEP120/MDGA1/SRF/POU3F2/NR2E1/SUN1/U…
300 Mya	BP	GO:0006334	nucleosome assembly	95	95/9565	106/13477	1.26278	3.12317e-06	0.000771801	H2BC21/H2BU1/MACROH2A2/KAT6B/IPO4/SOX9/CHAF1A/ASF1B/GRWD1/H4C5/H2BC15/ASF1A/SHPRH/ANP32B/NASP/MIS18A/SMARCA5/HMGB2/MACROH2A1/NAP1L2/NAP1L3/ITGB3BP/H2BC19P/H3-3A/DNAJC9/RSF1/H2AX/H4-16/NAP1L1/OIP5/H3-3B/HIRA/H1-0/NPM1/H4C1/H4C2/H3C2/H1-2/H4C3/H2BC4/H1-4/H2BC5/H2BC6/H4C4/H3C4/H2BC7/H2BC8/H3C6/H1-3/H4C6/H3C7/H2BC9/H3C8/H2BC10/H4C8/H2BC11/H2BC12/H4C9/H2BC13/H3C10/H2BC14/H4C11/H4C12/H1-5/H3C11/H3C12/H…
300 Mya	MF	GO:0050839	cell adhesion molecule binding	396	396/9842	496/13874	1.12546	2.79931e-06	0.00077401	ISG15/PARK7/EFHD2/WASF2/PRDX1/SERBP1/CCN1/PKN2/FNBP1L/NTNG1/CAPZA1/PKP1/ABI1/DCHS1/PARVA/LDHA/PTPRJ/AHNAK/EHD1/SPTBN2/DSCAML1/NECTIN1/HSPA8/ADAMTS8/RPS26/IGF1/DIAPH3/FERMT2/NUMB/AHSA1/FBLN5/EIF5/TJP1/PAK6/FRMD5/FBN1/PKM/NPTN/SEMA7A/RPS2/ATXN2L/ITGAL/CDH8/CDH11/CDH13/PSMB6/NLGN2/MPRIP/CDK5R1/PRKCA/P4HB/CDH2/CDH20/SH3GL1/RAB11B/CALR/VASP/RTN4/RAB1A/ACVR1/OLA1/ZC3H15/BZW1/FN1/SEPTIN2/NOP56/CHMP4B/CD…
300 Mya	BP	GO:0001655	urogenital system development	229	229/9565	277/13477	1.16483	3.93198e-06	0.000943097	HES5/TP73/EPHB2/ID3/NFIA/WDR77/APH1A/PYGO2/PBX1/PROX1/TGFB2/ARID5B/PTEN/CYP26A1/EMX2/DCHS1/CAT/WNT11/YAP1/ZBTB16/KCNJ8/RARG/CEP290/BMP4/SIX1/SIX4/FBN1/ALDH1A2/MYO1E/SMAD6/SMAD3/SALL1/FOXF1/FOXC2/IFT20/LHX1/NOG/SOX9/JMJD6/SMAD2/BCL2/STK11/CRLF1/OSR1/SNX17/SIX2/WDPCP/CYP26B1/POU3F3/BCL2L11/WNT6/JAG1/ASXL1/BMP7/CRKL/IFT27/PDGFB/WNT7B/RARB/CTNNB1/SEC61A1/GATA2/PLXND1/HES1/PDGFRA/FGF2/SPRY1/IRX1/FGF10…
300 Mya	BP	GO:0001890	placenta development	106	106/9565	120/13477	1.24461	4.43438e-06	0.00101119	CCN1/RBM15/ASH1L/VASH2/ASCL2/E2F8/GJB2/NR2F2/GGNBP2/MED1/GRB2/SOCS3/DAZAP1/JUNB/CEBPA/EPAS1/OVOL2/STK4/BMP7/PDGFB/WNT7B/EOMES/GATA2/HES1/LEF1/STC2/MAPK14/TFEB/HSP90AB1/PRDM1/GJA1/HEY2/RSPO3/CITED2/WNT2/HEY1/STK3/RPS6/CITED1/NSDHL/NODAL/FGFR2/HECTD1/BSG/NCOA1/SETD2/PKD2/ARNT/ETNK2/PHLDA2/ADM/FOSL1/BIRC2/ST14/KRT8/E2F7/DCN/ZFP36L1/SPINT1/CCNF/SOX15/KRT19/BPTF/BIRC6/CASP8/BMPR2/FZD5/SOD1/MAPK1/PPARG…
300 Mya	BP	GO:0035148	tube formation	114	114/9565	130/13477	1.23558	4.46389e-06	0.00101119	SKI/HES5/BCL10/LMO4/PROX1/TGFB2/KIF20B/SUFU/DEAF1/RARG/CEP290/TCTN1/KDM2B/BMP4/SIX1/SIX4/RGMA/FZD2/NOG/BCAS3/SOX9/VASP/RPS7/OSR1/BCL2L11/WNT6/OVOL2/STK4/BMP7/CTNNB1/IFT122/OPA1/FGF2/SFRP2/IRX1/FGF10/SOX4/CITED2/TWIST1/SFRP1/STK3/SCRIB/PTCH1/LHX2/TSC1/PIK3CD/WNT4/GRHL3/NODAL/FGFR2/PRICKLE1/HECTD1/SETD2/IFT57/SHROOM3/PODXL/FZD3/FZD6/NFIB/MTHFR/LUZP1/PHACTR4/STIL/SDCCAG8/ADM/ST14/SPINT1/SOX8/PFN1/DV…
300 Mya	BP	GO:0030509	BMP signaling pathway	109	109/9565	124/13477	1.23855	5.58191e-06	0.00123028	SKI/HES5/MICOS10-NBL1/CCN1/TGFB2/BAMBI/BMPR1A/SFRP5/USP15/BMP4/TGFB3/FBN1/SMAD6/SMAD3/RGMA/NOG/SMAD2/MEGF8/CRIM1/ACVR1/DLX1/BMP7/SLC33A1/SKIL/CHRD/HES1/MSX1/UBE2D3/LEF1/SFRP2/FST/FOXD1/RGMB/BMP6/BMPER/DLX5/SFRP1/SULF1/EXT1/NODAL/SORL1/SMAD9/NEO1/SMAD7/ACVR2A/FSTL1/BMPR1B/SMAD1/PELO/LEMD2/HIPK2/GPC3/NBL1/LEFTY1/GREM2/FBXL15/PDCD4/NUMA1/PCSK6/ZNF423/CDH5/FAM83G/TMEM100/TWSG1/FSTL3/GDF15/TGFB1/ZNF8/…
300 Mya	BP	GO:0003007	heart morphogenesis	168	168/9565	199/13477	1.1895	6.30695e-06	0.0013535	MTOR/CCN1/RBM15/PROX1/TGFB2/ZMIZ1/BMPR1A/SUFU/DCHS1/PARVA/WNT11/YAP1/ARID2/MDM2/TBX3/SETDB2/BMP4/SIX1/DLL4/ALDH1A2/TPM1/SMAD6/SMAD3/FOXF1/FOXC2/ZFPM1/TP53/MED1/FZD2/NOG/TBX2/SOX9/GSK3A/MEGF8/RTN4/ACVR1/ATF2/NRP2/FKBP1A/JAG1/OVOL2/ASXL1/BMP7/SOX18/CRKL/CTNNB1/MYL3/PLXND1/CCDC39/HES1/MSX1/SPRY1/SFRP2/ISL1/PTCD2/CERT1/FOXC1/DSP/SOX4/SRF/HEY2/CITED2/DLL1/TWIST1/WNT2/NRG1/CHD7/HEY1/EXT1/HAS2/PTCH1/TGF…
300 Mya	BP	GO:0071772	response to BMP	116	116/9565	133/13477	1.22889	6.77112e-06	0.0013742	SKI/HES5/MICOS10-NBL1/CCN1/TGFB2/BAMBI/BMPR1A/SFRP5/USP15/BMP4/TGFB3/FBN1/SMAD6/SMAD3/RGMA/NOG/SOX9/SMAD2/MEGF8/CRIM1/ACVR1/DLX1/BMP7/SLC33A1/SKIL/CHRD/HES1/MSX1/UBE2D3/LEF1/SFRP2/FST/FOXD1/RGMB/BMP6/BMPER/DLX5/SFRP1/SULF1/EXT1/NODAL/SORL1/COL2A1/SMAD9/NEO1/SMAD7/ACVR2A/FSTL1/BMPR1B/SMAD1/PELO/LEMD2/VSTM2A/HIPK2/TNMD/GPC3/NBL1/LEFTY1/GREM2/FBXL15/PDCD4/NUMA1/SPINT1/PCSK6/ZNF423/CDH5/FAM83G/TMEM10…
300 Mya	BP	GO:0071773	cellular response to BMP stimulus	116	116/9565	133/13477	1.22889	6.77112e-06	0.0013742	SKI/HES5/MICOS10-NBL1/CCN1/TGFB2/BAMBI/BMPR1A/SFRP5/USP15/BMP4/TGFB3/FBN1/SMAD6/SMAD3/RGMA/NOG/SOX9/SMAD2/MEGF8/CRIM1/ACVR1/DLX1/BMP7/SLC33A1/SKIL/CHRD/HES1/MSX1/UBE2D3/LEF1/SFRP2/FST/FOXD1/RGMB/BMP6/BMPER/DLX5/SFRP1/SULF1/EXT1/NODAL/SORL1/COL2A1/SMAD9/NEO1/SMAD7/ACVR2A/FSTL1/BMPR1B/SMAD1/PELO/LEMD2/VSTM2A/HIPK2/TNMD/GPC3/NBL1/LEFTY1/GREM2/FBXL15/PDCD4/NUMA1/SPINT1/PCSK6/ZNF423/CDH5/FAM83G/TMEM10…
300 Mya	BP	GO:0048663	neuron fate commitment	42	42/9565	43/13477	1.37622	7.17832e-06	0.0013742	DMRTA2/PRRX1/SUFU/PAX6/ASCL1/GSX1/SOX1/FOXG1/BMP4/SIX1/BCL11B/JAG2/DLL4/NTRK3/ZNF521/ID2/TBR1/DLX1/DLX2/SATB2/NKX2-2/OLIG2/OLIG1/FEZF2/GATA2/GSX2/ISL1/POU3F2/DLL1/NRG1/DMRT3/TGFBR1/FOXN4/GLI3/CDC42/MYT1L/GLI2/RBPJ/EYA1/NOTCH1/EHMT2/LHX3
300 Mya	BP	GO:0034249	negative regulation of cellular amide metabolic process	153	153/9565	180/13477	1.19764	7.22537e-06	0.0013742	YTHDF2/AGO3/TPR/EPRS1/CELF1/IGF1/PAN3/EXOSC8/SAMD4A/IREB2/CNOT1/STAT3/GGA3/EIF4A3/CELF4/ABCA7/KHSRP/PIN1/ILF3/CALR/LSM14A/SAMD4B/EXOSC5/CNOT3/RTN4/PAIP2B/EIF2AK3/CNOT11/IGFBP5/ATF4/TNRC6B/CNOT10/MLH1/DCP1A/XRN1/IGF2BP2/CPEB2/NOCT/PURA/CNOT6/IGF2BP3/PABPC1/NTRK2/TUT7/TSC1/RGS2/SORL1/RTN1/TNRC6A/ROCK1/DHFRP1/BIN1/PDE12/ENC1/EIF3E/DDX3X/HNRNPR/SESN2/PUM1/AGO4/TUT4/MOV10/BTG2/SRP9/CPEB3/NANOS1/CAPRIN…
300 Mya	BP	GO:0060284	regulation of cell development	343	343/9565	428/13477	1.12917	7.24594e-06	0.0013742	SKI/HES5/TP73/MTOR/EPHB2/KDM1A/YTHDF2/HDAC1/KDM4A/DMRTA2/LRP8/BMPR1A/PTEN/VAX1/ASCL2/RASSF10/ARNTL/BDNF/PAX6/CLCF1/YAP1/BHLHE41/PLXNC1/IGF1/ASCL1/PPP1CC/RNF6/SLITRK1/ARHGEF7/NFATC4/FOXG1/FERMT2/BMP4/PRKCH/NUMB/DLL4/ITPKA/FBN1/RAB11A/PARP6/NPTN/SEMA7A/NTRK3/RGMA/TP53/NTN1/ULK2/CDK5R1/NOG/P4HB/RAC3/DCC/BCL2/STK11/DNM2/CALR/ANKRD27/SIRT2/RPS19/GSK3A/MEGF8/MYADM/ID2/RTN4/BCL11A/DLX1/DLX2/TRAK2/MAP2/F…
300 Mya	BP	GO:0061448	connective tissue development	177	177/9565	211/13477	1.18195	8.23994e-06	0.00150593	HES5/CCN1/PRRX1/WNT9A/MKX/ARID5B/BMPR1A/SOX6/LTBP3/WNT11/ZBTB16/BARX2/SNX19/WNT10B/RARG/HMGA2/CHST11/BMP4/SPTLC2/TRIP11/SMAD3/MAF/FOXC2/UBB/COL1A1/NOG/SOX9/MEX3C/ZNF516/OSR1/PKDCC/SIX2/EIF2AK3/DLX2/ATF2/SATB2/KLF7/BMP7/PDGFB/WNT7B/WNT7A/RARB/CTNNB1/IFT80/MSX1/FGF2/SFRP2/FOXD1/LOX/FGF18/BMP6/MAPK14/SRF/UNCX/POR/PAXIP1/BMP1/EBF2/SULF1/OSR2/EXT1/TGFBR1/COL27A1/ATP7A/IL6R/SORL1/MGP/SOX5/COL2A1/RFLNA/…
300 Mya	BP	GO:0021543	pallium development	134	134/9565	156/13477	1.21029	8.30987e-06	0.00150593	KDM1A/HDAC1/MFSD2A/EIF2B3/DMRTA2/LRP8/PROX1/ZMIZ1/PTEN/EMX2/PAX6/CELF1/FEZ1/KCNA1/ASCL1/LHX5/FOXG1/CCDC85C/CSNK2A2/CDK5R1/PPP1R9B/NME1/CDH2/NARS1/MBOAT7/RTN4/EMX1/POU3F3/TBR1/DLX1/DLX2/NEUROD1/CDK5R2/PLCB1/GART/CRKL/NF2/CTNNB1/FEZF2/TACC3/UBA6/LEF1/CEP120/MDGA1/SRF/POU3F2/NR2E1/SUN1/OGDH/CDK6/RELN/FOXP2/EZH2/NEFL/NTRK2/LHX6/LHX2/TSC1/ARX/FGF13/PLXNA3/BMERB1/ADGRG1/PHLPP2/NCOA1/SLC32A1/TMEM108/P2R…
300 Mya	BP	GO:0018205	peptidyl-lysine modification	275	275/9565	339/13477	1.14299	9.81293e-06	0.00171655	PRDM16/CHD5/PARK7/KDM1A/TAF12/HDAC1/KDM4A/DMAP1/ZZZ3/MTF2/PYGO2/ASH1L/TADA1/RBBP5/BMI1/KAT6B/ZMIZ1/CTR9/RPS6KA4/KMT5B/EED/KMT2A/ETFBKMT/KANSL2/KMT2D/MDM2/SIRT4/USPL1/SETDB2/VIPAS39/RPS6KA5/SETD3/LOXL1/SIN3A/HMG20A/MORF4L1/UBE2I/NDUFAB1/SRCAP/GCSH/SUZ12/PCGF2/KAT7/JMJD6/CBX4/DOT1L/DOHH/HMG20B/DNMT1/KMT2B/SIRT2/SPHK2/RUVBL2/KMT5C/BCL11A/TET3/KDM3A/LIPT1/RANBP2/ATF2/MSL3P1/HDAC4/ZNF335/SETD5/TADA3/C…
300 Mya	BP	GO:0090596	sensory organ morphogenesis	169	169/9565	201/13477	1.18467	9.89305e-06	0.00171655	SKI/EPHB2/HDAC1/MFSD2A/KCNQ4/PRRX1/PROX1/WNT9A/PAX6/FJX1/NECTIN1/RARG/CEP290/KDM2B/GJB6/SOX1/FOXG1/BMP4/SIX1/SIX4/YY1/FBN1/NTN1/LHX1/STAT3/FZD2/NOG/TBX2/SOX9/SDK2/RPL38/BCL2/OSR1/SIX2/OTX1/WDPCP/MEIS1/CYP26B1/OBSL1/JAG1/MAFB/BMP7/ATF4/RARB/CTNNB1/NECTIN3/GATA2/IFT122/EPHB1/PRKCI/MSX1/FGF2/TENM3/FGF10/HCN1/NEUROG1/FOXF2/MYO6/TBX18/PRDM1/SOBP/HDAC2/CITED2/DLL1/SDK1/TWIST1/DLX6/DLX5/WNT2/CHD7/OSR2/Z…
300 Mya	BP	GO:0006333	chromatin assembly or disassembly	129	129/9565	150/13477	1.21173	1.07181e-05	0.00182097	ARID1A/TAL1/H2BC21/H2AW/H2BU1/MACROH2A2/KAT6B/MTA2/ARID2/IPO4/TP53/SOX9/CHAF1A/ASF1B/SIRT2/PAF1/GRWD1/H4C5/H2BC15/ASF1A/SHPRH/BAZ1B/PHF2/ANP32B/NASP/MIS18A/SMARCA5/HMGB2/MACROH2A1/PHF8/NAP1L2/NAP1L3/ITGB3BP/H2BC19P/H3-3A/SIRT1/DNAJC9/HELLS/RSF1/H2AX/H4-16/SMARCD1/BAZ2A/NAP1L1/HMGB1/OIP5/CTCF/CHD3/CENPV/SMARCD2/H3-3B/HIRA/H1-0/LIN54/NPM1/H4C1/H4C2/H3C2/H1-2/H4C3/H2BC4/H1-4/H2BC5/H2BC6/H4C4/H3C4/H2…
300 Mya	BP	GO:0060070	canonical Wnt signaling pathway	222	222/9565	270/13477	1.1585	1.18761e-05	0.00197652	NPHP4/HDAC1/WLS/BCL9/PYGO2/WNT9A/BAMBI/FZD8/PTEN/HHEX/FRAT1/SFRP5/BTRC/FAM53B/ARNTL/TPBGL/WNT11/FZD4/YAP1/BCL9L/WNT10B/RARG/AMER2/GPC5/CHD8/SMAD3/CYLD/TMEM88/SHISA6/IFT20/FZD2/COL1A1/NOG/SOX9/CDH2/STK11/PIN1/GSK3A/DACT3/RUVBL2/PPM1B/ZEB2/TTC21B/FZD7/WNT6/STK4/GID8/WNT7B/WNT7A/RBMS3/CTNNB1/RUVBL1/SIAH2/TBL1XR1/LEF1/FGF2/SFRP2/CTNND2/DAB2/FGF10/ISL1/UBE2B/G3BP1/SOX4/MAPK14/TBX18/FOXO3/RSPO3/RPS12/L…
300 Mya	MF	GO:0003713	transcription coactivator activity	203	203/9842	245/13874	1.16801	9.77199e-06	0.00205489	PRDM16/PARK7/RERE/KDM1A/ARID1A/TAF12/TRIM62/BCL10/WDR77/BCL9/PMF1/TADA1/DCAF6/NUCKS1/NCOA4/ARID5B/ZMIZ1/PPRC1/TRIM8/NUP98/MTA2/DRAP1/RBM14/MAML2/YAP1/BCL9L/KDM5A/YAF2/KMT2D/CALCOCO1/PSMD9/MED4/TRIP11/SETD3/TRIP4/SIN3A/PRKCB/SRCAP/TOX3/CBFB/MED1/ATXN7L3/SS18/NFKBIB/MTA3/ASXL1/TOX2/MRTFA/TADA3/XPC/CTNNB1/RUVBL1/ACTL6A/FGF2/MAML3/TCERG1/PPARGC1B/MAML1/CNOT6/MAK/ABT1/TRERF1/MED23/CITED2/TRIM24/CCAR2/…
300 Mya	MF	GO:0042393	histone binding	186	186/9842	223/13874	1.17578	9.90903e-06	0.00205489	CHD5/PHF13/WDTC1/RCC1/KDM4A/MTF2/ANP32E/PYGO2/IPO9/RBBP5/MLLT10/KAT6B/KMT2A/KDM5A/RESF1/KMT2D/USP15/CHD8/DPF3/VRK1/USP3/PRKCB/SRCAP/WRAP53/SUZ12/KAT7/MBTD1/BCAS3/CBX2/CBX8/CBX4/SAMD1/ASF1B/GRWD1/SPHK2/KMT5C/ATAD2B/MORC3/L3MBTL2/SFMBT1/TBL1XR1/SNCA/LEF1/SAP30L/UIMC1/KDM1B/PHIP/ASF1A/L3MBTL3/PHF14/BAZ1B/KMT2E/ING3/TRIM24/KDM7A/NCAPG2/UHRF2/MLLT3/CKS2/PHF2/ANP32B/PHF19/BRD3/MORC4/NASP/CD1D/APBB1/PYG…
300 Mya	BP	GO:0007369	gastrulation	128	128/9565	149/13477	1.21041	1.30777e-05	0.00209826	TAL1/WLS/CDC73/BMPR1A/DUSP5/RIC8A/CTR9/WNT11/ITGA5/HMGA2/BMP4/OTX2/LEO1/SMAD3/HSBP1/FOXF1/FOXC2/TP53/LHX1/NOG/SMAD2/PAF1/MEGF8/MYADM/OSR1/SIX2/ACVR1/FZD7/FN1/CUL3/BMP7/ARFRP1/NF2/EOMES/CTNNB1/LEF1/SFRP2/FOXC1/SRF/COL12A1/GJA1/INHBA/DUSP4/SFRP1/EXT1/RPS6/NR4A3/NODAL/WNT8B/FGFR2/LAMA3/ACVR2A/SETD2/SMAD1/MACROH2A1/LMBRD1/SOX7/KLF4/GPC3/EPHA2/COL11A1/RNF2/LAMB3/ITGB1/DKK1/LDB1/EXT2/TENM4/APOA1/PHLDB1…
300 Mya	BP	GO:0045664	regulation of neuron differentiation	139	139/9565	163/13477	1.20153	1.31222e-05	0.00209826	HES5/TP73/CASZ1/MTOR/MICOS10-NBL1/MYCL/KDM4A/PBX1/PROX1/PTEN/BDNF/PAX6/FEZ1/CDON/NTF3/SOCS2/ASCL1/FOXG1/BMP4/SIX1/BCL11B/TCF12/SIN3A/HMG20A/CYB5D2/CDK5R1/MED1/NEUROD2/CDK5RAP3/SOX9/RAC3/BCL2/TCF3/HMG20B/CALR/ZNF536/ID2/BCL11A/MEIS1/DLX1/DLX2/NEUROD1/JAG1/NKX2-2/BMP7/TIAM1/OLIG2/FEZF2/GATA2/ETV5/OPA1/HES1/ADRA2C/SFRP2/ISL1/NEUROG1/BMP6/NR2E1/FOXO3/HEY2/DLL1/SFRP1/HEY1/ZHX2/BRINP1/SOX3/BRINP2/BRINP…
300 Mya	BP	GO:0001838	embryonic epithelial tube formation	97	97/9565	110/13477	1.24247	1.3492e-05	0.0021159	SKI/HES5/BCL10/LMO4/TGFB2/KIF20B/SUFU/DEAF1/RARG/TCTN1/KDM2B/BMP4/SIX1/SIX4/RGMA/FZD2/NOG/SOX9/VASP/RPS7/OSR1/WNT6/OVOL2/STK4/BMP7/CTNNB1/IFT122/OPA1/SFRP2/IRX1/SOX4/CITED2/TWIST1/SFRP1/STK3/SCRIB/PTCH1/LHX2/TSC1/WNT4/GRHL3/NODAL/PRICKLE1/HECTD1/SETD2/IFT57/SHROOM3/FZD3/FZD6/MTHFR/LUZP1/PHACTR4/STIL/ADM/ST14/SPINT1/SOX8/PFN1/DVL2/RARA/MKS1/TGFB1/TEAD2/SOX11/SEMA4C/PAX8/SDC4/CECR2/CELSR1/PLXNB2/TR…
300 Mya	BP	GO:0060562	epithelial tube morphogenesis	221	221/9565	269/13477	1.15757	1.38653e-05	0.00213343	SKI/HES5/CLIC4/BCL10/LMO4/RBM15/PBX1/PROX1/TGFB2/KIF20B/BTRC/SUFU/DEAF1/DCHS1/WNT11/YAP1/KRAS/RARG/CEP290/TCTN1/TBX3/KDM2B/SETDB2/NFATC4/BMP4/SIX1/SIX4/DLL4/SMAD3/RGMA/SALL1/FOXF1/FOXC2/NTN1/LHX1/MED1/FZD2/NOG/TBX2/SOX9/BCL2/MEGF8/VASP/RPS7/OSR1/SIX2/ACVR1/WNT6/OVOL2/STK4/BMP7/SOX18/CTNNB1/FOXP1/IFT122/PLXND1/CCDC39/OPA1/HES1/LEF1/FGF2/SPRY1/SFRP2/IRX1/FGF10/FOXD1/SOX4/CSNK2B/SRF/EPHA7/CITED2/DLL…
300 Mya	BP	GO:0072001	renal system development	207	207/9565	251/13477	1.162	1.57172e-05	0.00237359	HES5/TP73/ID3/NFIA/APH1A/PYGO2/PBX1/PROX1/TGFB2/ARID5B/CYP26A1/EMX2/DCHS1/CAT/WNT11/YAP1/ZBTB16/KCNJ8/CEP290/BMP4/SIX1/SIX4/FBN1/ALDH1A2/MYO1E/SMAD6/SMAD3/SALL1/FOXF1/FOXC2/IFT20/LHX1/NOG/SOX9/JMJD6/SMAD2/BCL2/CRLF1/OSR1/SNX17/SIX2/WDPCP/CYP26B1/POU3F3/BCL2L11/WNT6/JAG1/ASXL1/BMP7/IFT27/PDGFB/WNT7B/RARB/CTNNB1/SEC61A1/PLXND1/HES1/PDGFRA/FGF2/SPRY1/IRX1/FGF10/ADAMTS6/PTCD2/FOXD1/FOXC1/BMP6/SOX4/TB…
300 Mya	BP	GO:0031589	cell-substrate adhesion	249	249/9565	306/13477	1.14653	1.65623e-05	0.00245574	PRKCZ/AJAP1/CCN1/NTNG1/SPOCK2/PTEN/PARVA/HSD17B12/PTPRJ/FZD4/ITGA5/NTN4/ARHGEF7/AJUBA/FERMT2/FBLN5/SMAD6/SMAD3/PEAK1/ITGAL/CDH13/FOXF1/ATP1B2/POLDIP2/SRCIN1/COL1A1/BCAS3/P4HB/RAC3/BCL2/DNM2/CALR/RRAS/MYADM/PRKCE/WDPCP/RAB1A/BCL2L11/TMEFF2/FZD7/FN1/JAG1/STK4/TIAM1/CRKL/BCR/NF2/PDGFB/CTNNB1/EPHA3/EPHB1/NDNF/EFNA5/RREB1/SRF/PTPRK/CDK6/SGCE/MKLN1/ADAM9/SFRP1/ANGPT1/HAS2/MEGF9/NTNG2/TSC1/WNT4/TESK2/S1…
300 Mya	BP	GO:0021915	neural tube development	119	119/9565	138/13477	1.215	1.7776e-05	0.00258864	SKI/HES5/BCL10/LMO4/PROX1/TGFB2/BMI1/KIF20B/SUFU/DEAF1/DCHS1/PAX6/RARG/TCTN1/KDM2B/BMP4/ALDH1A2/RGMA/FZD2/NOG/VASP/RPS7/OVOL2/STK4/BMP7/IFT122/CHRD/OPA1/HES1/SFRP2/SOX4/CITED2/TWIST1/SFRP1/STK3/SCRIB/PTCH1/LHX2/TSC1/GRHL3/RNF220/PHGDH/GORAB/PLXNA2/NODAL/PRICKLE1/HECTD1/DACT1/SETD2/IFT57/SHROOM3/PKD2/GLI3/SMO/FZD3/FZD6/MTHFR/EPHA2/LUZP1/PHACTR4/STIL/NUP133/ADM/ST14/ZFP36L1/ITPK1/SPINT1/PFN1/DVL2/T…
300 Mya	CC	GO:0016607	nuclear speck	308	308/9984	384/14129	1.13508	1.05214e-05	0.00269875	CCNL2/CHD5/DNAJC11/SRSF10/S100PBP/SFPQ/SF3A3/RBM15/SCNM1/GATAD2B/PRCC/ZBTB18/PRPF18/WAC/NOC3L/CTR9/BDNF/API5/TUT1/FIBP/SF3B2/RBM14/HIKESHI/MAML2/ZBTB16/DAZAP2/PPP1CC/SRSF9/RNF34/ZC3H13/ACIN1/PABPN1/NFATC4/PNN/RBM25/YLPM1/TRIP11/TCF12/AAGAB/MORF4L1/RBBP6/ATXN2L/HSF4/NCBP3/ATPAF2/ALKBH5/HEXIM2/USP36/CBX4/EIF4A3/TEPSIN/PIN1/DDX39A/AKAP8L/SNRNP70/PRPF31/U2AF2/EPAS1/PPP4R3B/PRPF40A/TRIP12/HDAC4/PLCB1/…
300 Mya	BP	GO:0001525	angiogenesis	341	341/9565	428/13477	1.12258	2.03871e-05	0.00288439	EPHB2/WASF2/ATP5IF1/ADGRB2/PIK3R3/TAL1/JUN/DDAH1/CCN1/RBM15/EFNA3/VASH2/TGFB2/EGLN1/ALOX5/PTEN/HHEX/PARVA/PDE3B/E2F8/APOLD1/FMNL3/SP1/ITGA5/ATP5F1B/HMGA2/ELK3/FLT1/RGCC/KLF5/EFNB2/NFATC4/BMP4/WARS1/TJP1/SPRED1/DLL4/PKM/PRKCB/CDH13/FOXC2/MED1/STAT3/VEZF1/BCAS3/MAP3K3/PRKCA/JMJD6/HGS/RRAS/EPAS1/MEIS1/EIF2AK3/ACVR1/ATF2/NRP2/FN1/AAMP/SCG2/PANK2/JAG1/OVOL2/POFUT1/STK4/SOX18/PKNOX1/MYH9/TAFA5/WNT7A/UB…
300 Mya	BP	GO:0001704	formation of primary germ layer	87	87/9565	98/13477	1.25084	2.05143e-05	0.00288439	TAL1/WLS/CDC73/BMPR1A/DUSP5/CTR9/WNT11/ITGA5/HMGA2/BMP4/LEO1/SMAD3/HSBP1/FOXF1/FOXC2/LHX1/NOG/SMAD2/PAF1/SIX2/ACVR1/FZD7/FN1/BMP7/NF2/EOMES/CTNNB1/LEF1/SFRP2/FOXC1/SRF/COL12A1/GJA1/INHBA/DUSP4/NODAL/FGFR2/LAMA3/SETD2/SMAD1/MACROH2A1/SOX7/KLF4/EPHA2/COL11A1/LAMB3/ITGB1/DKK1/EXT2/ITGA7/TXNRD1/COL4A2/ARMC5/MMP2/VTN/ITGB3/PRKAR1A/TWSG1/DUSP2/EPB41L5/ITGA4/ITGAV/COL5A2/BMPR2/ETS2/COL6A1/COL7A1/COL8A1/…
300 Mya	BP	GO:0030856	regulation of epithelial cell differentiation	91	91/9565	103/13477	1.24484	2.09438e-05	0.00289486	HES5/AJAP1/ERRFI1/MYCL/MACROH2A2/PAX6/CCND1/YAP1/APOLD1/WNT10B/ASCL1/TBX3/BMP4/PRKCH/SPRED1/LHX1/MED1/VEZF1/SOX9/OSR1/KLF7/PLCB1/JAG1/OVOL2/CTNNB1/HES1/FGF2/SPRY1/FOXC1/BMP6/HEY2/DLL1/CAV1/EZH2/PTCH1/CITED1/KDF1/NODAL/ROCK1/MYCN/WWTR1/MACROH2A1/CD24/SMO/S1PR3/PTCH2/F11R/ZEB1/VCL/NUMA1/TNFRSF1A/FOXJ2/BTG1/SPRY2/ZFP36L1/CDH5/ETV4/NME2/TMEM100/FOXJ1/KEAP1/ROCK2/SPRED2/PAX8/FRZB/STAT1/ID1/CLDN5/NOTCH…
300 Mya	BP	GO:0030857	negative regulation of epithelial cell differentiation	31	31/9565	31/13477	1.40899	2.38619e-05	0.00324323	HES5/CCND1/YAP1/TBX3/SPRED1/SOX9/OSR1/JAG1/CTNNB1/HES1/SPRY1/DLL1/CAV1/EZH2/CITED1/NODAL/SMO/S1PR3/ZEB1/FOXJ2/SPRY2/SPRED2/FRZB/STAT1/ID1/NOTCH4/VEGFA/NOTCH1/ACVRL1/SRSF6/SPRED3
300 Mya	BP	GO:0001501	skeletal system development	324	324/9565	406/13477	1.12442	2.53258e-05	0.00338576	SKI/HES5/WASF2/PRDX1/TAL1/USP1/CCN1/ALX3/TBX15/ASH1L/PBX1/PRRX1/TGFB2/WNT9A/BMI1/ABI1/MKX/ARID5B/BMPR1A/SUFU/PLEKHA1/DEAF1/DCHS1/SOX6/ALX4/LTBP3/WNT11/ZBTB16/DSCAML1/FLI1/BARX2/SNX19/WNT10B/RARG/NAB2/HMGA2/IGF1/CHST11/TBX3/BMP4/SIX1/SIX4/TGFB3/TRIP11/JAG2/FBN1/PPIB/SMAD3/CDH11/MAF/FOXC2/ZFPM1/ANKRD11/SPNS2/TP53/LHX1/PCGF2/MED1/COL1A1/MBTD1/NOG/SOX9/RPL38/EIF4A3/SMAD2/MEX3C/SLC39A3/MEGF8/OSR1/PKDC…
300 Mya	BP	GO:0045444	fat cell differentiation	160	160/9565	191/13477	1.18031	2.61008e-05	0.00343309	PRDM16/MTOR/ZBTB7B/MKX/ALOX5/ARID5B/NOC3L/ADRB1/ARNTL/CCDC85B/CCND1/YAP1/ZBTB16/WNT10B/HMGA2/FOXO1/KLF5/FERMT2/SIX1/SMAD6/SMAD3/SOCS1/ZFPM1/MED1/MEX3C/ZADH2/ZNF516/ZBTB7A/CEBPA/SIRT2/AKT2/ID2/TRIB2/INHBB/ATF2/CREB1/PLCB1/JAG1/ASXL1/MAFB/STK4/BMP7/CBY1/GATA2/HES1/CTBP1/PDGFRA/NOCT/SFRP2/TRIO/FGF10/RREB1/MAPK14/FBXO9/EBF2/SFRP1/RUNX1T1/STK3/NR4A3/HDAC6/RGS2/TCF7L2/AACS/HTR2A/PEX11A/WWTR1/CDS1/RETRE…
300 Mya	BP	GO:1905114	cell surface receptor signaling pathway involved in cell-cell signaling	381	381/9565	482/13477	1.11375	2.67663e-05	0.00346475	PRKCZ/SKI/NPHP4/HDAC1/WLS/BCL9/PYGO2/CDC73/WNT9A/BAMBI/FZD8/PTEN/HHEX/FRAT1/FRAT2/SFRP5/BTRC/FAM53B/CTR9/ARNTL/CCND1/TPBGL/WNT11/FZD4/YAP1/BCL9L/GRIN2B/WNT10B/RARG/CALCOCO1/AMER2/SHISA2/GPC5/GPC6/CHD8/NFATC4/FERMT2/BMP4/DAAM1/LEO1/SMAD3/ATP6V0C/KREMEN2/GRIN2A/CBLN1/CYLD/SALL1/CSNK2A2/NXN/HIC1/NLGN2/CHRNB1/TMEM88/SHISA6/NLK/IFT20/SEZ6/FZD2/COL1A1/NOG/SOX9/EIF4A3/RAC3/CDH2/CELF4/STK11/SH3GL1/PIN1/P…
300 Mya	BP	GO:0017148	negative regulation of translation	135	135/9565	159/13477	1.19631	2.79671e-05	0.00351302	YTHDF2/AGO3/TPR/EPRS1/CELF1/PAN3/EXOSC8/SAMD4A/IREB2/CNOT1/STAT3/EIF4A3/CELF4/KHSRP/ILF3/CALR/LSM14A/SAMD4B/EXOSC5/CNOT3/PAIP2B/EIF2AK3/CNOT11/IGFBP5/ATF4/TNRC6B/CNOT10/MLH1/DCP1A/XRN1/IGF2BP2/CPEB2/NOCT/PURA/CNOT6/IGF2BP3/PABPC1/TUT7/TSC1/RGS2/TNRC6A/ROCK1/DHFRP1/PDE12/ENC1/EIF3E/DDX3X/HNRNPR/SESN2/PUM1/AGO4/TUT4/MOV10/BTG2/SRP9/CPEB3/NANOS1/CAPRIN1/PATL1/DDX6/GAPDH/DIS3/METTL3/ZFP36L1/EIF2AK4/C…
300 Mya	BP	GO:0061351	neural precursor cell proliferation	113	113/9565	131/13477	1.21539	2.80008e-05	0.00351302	RERE/KDM1A/DMRTA2/PROX1/ZNF503/VAX1/EMX2/RASSF10/PAX6/KCNA1/ASCL1/LHX5/KDM2B/FOXG1/NUMB/DLL4/TP53/IFT20/LHX1/CDH2/SIRT2/ID2/EMX1/POU3F3/INSM1/ZNF335/NF2/WNT7A/RARB/CTNNB1/GNAI2/GATA2/EPHB1/LEF1/FGF2/CEP120/DBN1/POU3F2/NR2E1/FOXO3/FZD9/WNT2/PCM1/TOX/LHX2/ARX/FGF13/FGFR2/SOX5/ADGRG1/ADCYAP1/LIMS2/KIF1A/GLI3/PTPRZ1/SMO/FZD3/FZD6/DOCK7/NES/KIF14/GPR37L1/BTG2/DISC1/MDK/DAGLA/DIXDC1/LRRK2/NAP1L1/DCT/SP…
300 Mya	BP	GO:0002181	cytoplasmic translation	124	124/9565	145/13477	1.20493	2.86821e-05	0.00354398	MTOR/RPL11/YTHDF2/EIF2B3/EIF2D/RPL27A/RPS13/EIF4B/RPS26/RPLP0/DENR/EIF5/PKM/RPS17/RPS2/GSPT1/EIF4A1/RPL26/RPL27/RPL38/RPL17/RPS15/RPL36/RPL18A/UBA52/RPS16/RPS19/RPL18/RPS11/RPL28/RPS7/ZC3H15/EIF3D/RPL3/NCK1/RPL22L1/CPEB2/RPS3A/RPL37/RPL10A/RWDD1/RPS12/EIF3B/RPS20/RPL7/EIF3H/RPS6/RPL35/RPL12/YBX3/EEF2/CNBP/EIF3E/RPS4X/DPH2/RPS8/RPL5/DHX9/CPEB3/EIF3M/METTL3/RPS29/RPLP1/CPEB1/AARS1/DRG2/RPL23A/RPS28…
300 Mya	BP	GO:0003002	regionalization	203	203/9565	247/13477	1.158	2.94067e-05	0.00357928	HES4/SKI/HES5/MICOS10-NBL1/DMRTA2/WLS/MTF2/WDR77/PBX1/BMI1/ABI1/BMPR1A/HHEX/SUFU/EMX2/PAX6/ALX4/WNT11/ZBTB16/DSCAML1/BHLHE41/RARG/ASCL1/RFX4/TCTN1/TBX3/KDM2B/SETDB2/PCDH8/SOX1/FOXG1/BMP4/OTX2/SIX1/YY1/DLL4/ALDH1A2/SMAD6/SMAD3/NR2F2/FOXF1/FOXC2/TP53/LHX1/PCGF2/NOG/SMAD2/MEGF8/OSR1/SIX2/OTX1/CYP26B1/EMX1/ACVR1/TBR1/TTC21B/DLX1/DLX2/NEUROD1/NRP2/TCF15/OVOL2/NKX2-2/POFUT1/MAFB/CRKL/WNT7B/BHLHE40/WNT7…
300 Mya	BP	GO:0001503	ossification	273	273/9565	339/13477	1.13467	3.09823e-05	0.00367549	ISG15/SKI/ID3/CCN1/ADAR/PBX1/TGFB2/MKX/BAMBI/ALOX5/BMPR1A/SUFU/DCHS1/CAT/LTBP3/WNT11/YAP1/ZBTB16/WNT10B/ATP5F1B/NAB2/IGF1/HNRNPC/FERMT2/BMP4/TGFB3/SMAD6/SMAD3/SEMA7A/KREMEN2/CDH11/CBFB/FOXC2/PHB/COL1A1/NOG/CLTC/SOX9/RPL38/TNFRSF11A/BCL2/RPS15/JUNB/CEBPA/CLEC11A/OSR1/CRIM1/PKDCC/SIX2/EIF2AK3/ACVR1/NAB1/HSPE1/SATB2/IGFBP5/HDAC4/JAG1/RRBP1/SLC24A3/BMP7/ATF4/TOB2/WNT7B/CTNNB1/IFT80/CHRD/LEF1/FGF2/NOC…
300 Mya	BP	GO:0016458	gene silencing	138	138/9565	163/13477	1.19289	3.10986e-05	0.00367549	HDAC1/AGO3/MIR137HG/TDRKH/ADAR/TPR/CELF1/CLP1/RESF1/HMGA2/SETDB2/AJUBA/BMP4/BAHD1/SMAD3/ZC3H7A/CNOT1/MIR22HG/TP53/STAT3/MAPT-AS1/SMAD2/MAP2K2/ELAVL1/DNMT1/SIRT2/CNOT3/PUM2/CNOT11/DGCR8/TNRC6B/CNOT10/PPP3CA/DROSHA/LINC00461/CNOT6/LIN28B/SRRT/SND1/PABPC1/TUT7/PHF2/POLE3/MAEL/PIWIL4/TNRC6A/SMCHD1/MYCN/ZC3H7B/SMARCA5/SMAD1/XPO5/HNRNPA2B1/PIWIL2/DDX3X/PHF8/PUM1/AGO4/ZMPSTE24/TUT4/MOV10/SETDB1/DHX9/SIR…
300 Mya	BP	GO:0006335	DNA replication-dependent nucleosome assembly	30	30/9565	30/13477	1.40899	3.36519e-05	0.00386522	IPO4/CHAF1A/ASF1B/H4C5/ASF1A/NASP/H4-16/H4C1/H4C2/H3C2/H4C3/H4C4/H3C4/H3C6/H4C6/H3C7/H3C8/H4C8/H4C9/H3C10/H4C11/H4C12/H3C11/H3C12/RBBP4/H3C3/CHAF1B/H3C1/H4C13/HAT1
300 Mya	BP	GO:0034723	DNA replication-dependent nucleosome organization	30	30/9565	30/13477	1.40899	3.36519e-05	0.00386522	IPO4/CHAF1A/ASF1B/H4C5/ASF1A/NASP/H4-16/H4C1/H4C2/H3C2/H4C3/H4C4/H3C4/H3C6/H4C6/H3C7/H3C8/H4C8/H4C9/H3C10/H4C11/H4C12/H3C11/H3C12/RBBP4/H3C3/CHAF1B/H3C1/H4C13/HAT1
300 Mya	BP	GO:0021872	forebrain generation of neurons	43	43/9565	45/13477	1.34637	3.60475e-05	0.00408288	HES5/NHLH2/PROX1/ZMIZ1/PAX6/ASCL1/LHX5/SOX1/FOXG1/BCL11B/UBB/TBR1/SLC4A10/DLX1/DLX2/SATB2/NRP2/FEZF2/GATA2/HES1/LEF1/NDNF/ZSWIM6/NR2E1/INHBA/OGDH/LHX6/ATP7A/PLXNA3/FGFR2/B2M/GLI3/DISC1/DCT/METTL3/DCLK2/RAPGEF2/NRP1/SHANK3/METTL14/RHOA/SEMA3A/ASPM
300 Mya	CC	GO:0005925	focal adhesion	314	314/9984	394/14129	1.12782	2.38235e-05	0.00408675	MTF2/TADA1/DCAF6/ENAH/GDI2/PARVA/RPS13/CAT/AHNAK/CFL1/REXO2/HSPA8/KRAS/PCBP2/ITGA5/PPP1CC/RPLP0/FLT1/EFNB2/ARHGEF7/AJUBA/FERMT2/NUMB/ZFYVE21/PPIB/KIF23/PEAK1/RPS17/RPS2/ATP6V0C/SNTB2/CDH13/MPRIP/FLII/RPL27/FZD2/CLTC/GNA13/RPL38/P4HB/CDH2/RPS15/MAP2K2/DNM2/CALR/ALKBH6/RPS16/RPS19/VASP/RPL18/RPS11/RRAS/RPS7/YWHAQ/ACTR3/RND3/STX16/SCARF2/PI4KA/MYH9/RPL3/PACSIN2/CTNNB1/RPS3A/IRF2/DAB2/DCTN4/G3BP1/MDC…
300 Mya	CC	GO:0030055	cell-substrate junction	317	317/9984	398/14129	1.12715	2.38991e-05	0.00408675	MTF2/TADA1/DCAF6/ENAH/GDI2/PARVA/RPS13/CAT/AHNAK/CFL1/REXO2/HSPA8/KRAS/PCBP2/ITGA5/PPP1CC/RPLP0/FLT1/EFNB2/ARHGEF7/AJUBA/FERMT2/NUMB/ZFYVE21/PPIB/KIF23/PEAK1/RPS17/RPS2/ATP6V0C/SNTB2/CDH13/MPRIP/FLII/RPL27/FZD2/CLTC/GNA13/RPL38/P4HB/CDH2/RPS15/MAP2K2/DNM2/CALR/ALKBH6/RPS16/RPS19/VASP/RPL18/RPS11/RRAS/RPS7/YWHAQ/ACTR3/RND3/STX16/SCARF2/PI4KA/MYH9/RPL3/PACSIN2/CTNNB1/RPS3A/IRF2/DAB2/DCTN4/G3BP1/MDC…
300 Mya	BP	GO:0007389	pattern specification process	265	265/9565	329/13477	1.1349	3.92195e-05	0.00436042	HES4/SKI/HES5/MICOS10-NBL1/DMRTA2/WLS/MTF2/ALX3/WDR77/PBX1/BMI1/ABI1/BMPR1A/HHEX/SUFU/EMX2/DCHS1/PAX6/ALX4/WNT11/ZBTB16/DSCAML1/BHLHE41/RARG/ASCL1/RFX4/TCTN1/TBX3/KDM2B/SETDB2/PCDH8/SOX1/FOXG1/BMP4/OTX2/SIX1/YY1/MEIS2/DLL4/ALDH1A2/RNF111/SMAD6/SMAD3/NR2F2/CRAMP1/FOXF1/FOXC2/TP53/LHX1/PCGF2/NOG/TBX2/SMAD2/RTTN/MEGF8/OSR1/SIX2/OTX1/MEIS1/CYP26B1/EMX1/ACVR1/TBR1/TTC21B/DLX1/DLX2/NEUROD1/SATB2/NRP2/W…
300 Mya	BP	GO:0001837	epithelial to mesenchymal transition	115	115/9565	134/13477	1.20921	3.95673e-05	0.00436042	MTOR/TRIM62/TGFB2/BAMBI/PTEN/WNT11/BCL9L/HMGA2/TBX3/RGCC/FERMT2/BMP4/TGFB3/SPRED1/SMAD3/COL1A1/NOG/SOX9/SMAD2/DACT3/RTN4/ACVR1/JAG1/OVOL2/BMP7/TIAM1/EOMES/CTNNB1/EPHA3/USF3/MSX1/LEF1/SPRY1/SFRP2/DAB2/ISL1/PPP2CA/FOXF2/FOXC1/HDAC2/HEY2/TWIST1/WNT2/EZH2/ZNF703/SFRP1/HEY1/HAS2/TGFBR1/WNT4/TCF7L2/FGFR2/ROCK1/SMAD7/WWTR1/SNAI2/OLFM1/PDPN/S100A4/DLG5/NOLC1/PDCD4/MDK/PHLDB1/SPRY2/VASN/TMEM100/AXIN2/MCRI…
300 Mya	BP	GO:0010810	regulation of cell-substrate adhesion	154	154/9565	184/13477	1.17926	4.06141e-05	0.00437447	PRKCZ/AJAP1/CCN1/SPOCK2/PTEN/HSD17B12/PTPRJ/FZD4/ARHGEF7/FERMT2/SMAD3/PEAK1/CDH13/FOXF1/POLDIP2/COL1A1/BCAS3/P4HB/RAC3/BCL2/DNM2/CALR/RRAS/MYADM/PRKCE/WDPCP/FZD7/FN1/JAG1/STK4/CRKL/NF2/PDGFB/EPHA3/NDNF/EFNA5/RREB1/CDK6/SFRP1/HAS2/TSC1/WNT4/S100A10/NID1/PTPRO/EMP2/DUSP3/ROCK1/CAMSAP3/LIMS2/ITGA6/NPY2R/EDIL3/NEDD9/UTRN/AGR2/SEMA3E/GPM6B/PDPN/CDC42/SLC9A1/MACF1/DISC1/PLAU/VCL/LDB1/MDK/ARL2/APOA1/LRP…
300 Mya	BP	GO:0002062	chondrocyte differentiation	84	84/9565	95/13477	1.24584	4.07676e-05	0.00437447	WNT9A/MKX/BMPR1A/SOX6/LTBP3/ZBTB16/SNX19/WNT10B/RARG/HMGA2/CHST11/BMP4/TRIP11/SMAD3/MAF/SOX9/MEX3C/OSR1/PKDCC/SIX2/EIF2AK3/WNT7A/RARB/CTNNB1/IFT80/SFRP2/FGF18/BMP6/MAPK14/POR/SULF1/OSR2/EXT1/TGFBR1/COL27A1/SOX5/COL2A1/RFLNA/SMAD7/EFEMP1/CYTL1/BMPR1B/SCIN/GLI3/SNAI2/BPNT2/TRPS1/NFIB/COL11A1/ECM1/MDK/SERPINH1/ZNF219/AXIN2/TGFB1/GLI2/BMPR2/NPPC/BMP2/GDF5/SULF2/CHADL/TGFBR2/MUSTN1/ADAMTS12/TGFBI/ANXA…
300 Mya	BP	GO:0014855	striated muscle cell proliferation	53	53/9565	57/13477	1.31011	4.22001e-05	0.00446937	TP73/AKIRIN1/KCNK2/TGFB2/BMPR1A/PTEN/YAP1/ARID2/SIX1/FOXC2/STAT3/NOG/TBX2/SIX5/MEIS1/PAXBP1/EPHB1/DIPK2A/FGF2/FOXC1/MAPK14/GJA1/HEY2/CITED2/WNT2/ANGPT1/TGFBR1/FGFR2/SMAD1/MEGF10/ZFPM2/TENM4/SAV1/PRKAR1A/ERBB4/MAPK1/VGLL4/TGFBR2/RBPJ/PIM1/JAK2/NOTCH1/CFLAR/CDK1/RBP4/JARID2/PPARD/TGFBR3/GLI1/MSTN/KPNA1/MAPK11/NDRG4
300 Mya	BP	GO:1902115	regulation of organelle assembly	146	146/9565	174/13477	1.18226	4.90742e-05	0.00513078	WRAP73/TPR/RBM14/YAP1/FEZ1/MDM1/PAN3/NTRK3/CCP110/CBLN1/CYLD/CNOT1/PHF23/IFT20/PIP4K2B/VPS4B/EVI5L/DNM2/LRRC4B/CCDC88A/LRRTM1/RALB/RAB3GAP1/CHMP4B/MAP4/GAP43/STX18/CEP120/G3BP1/CNOT6/MAK/RNF5/SEPTIN7/STYXL1/LRSAM1/GPSM2/ABI3/HCK/SPICE1/HTT/GRID2/ADAMTS16/DCDC2/SENP6/ASAP1/C9orf72/STIL/PRKAA2/ODF2L/SEC22B/SDCCAG8/HNRNPU/STAM/TSG101/EML3/LRFN4/NUMA1/RDX/LRRK2/PIP4K2C/TCHP/IFT88/CENPJ/DZIP1/CHMP4A/C…
300 Mya	BP	GO:0033002	muscle cell proliferation	149	149/9565	178/13477	1.17944	5.31527e-05	0.00546253	HES5/TP73/MTOR/AKIRIN1/JUN/KCNK2/TGFB2/PRKG1/BMPR1A/PTEN/SF1/YAP1/ARID2/MDM2/IGF1/BMP4/SIX1/MNAT1/TGFB3/TPM1/CDH13/FOXC2/POLDIP2/STAT3/PHB/NOG/TBX2/GNA13/DNMT1/SIX5/ID2/MEIS1/IGFBP5/HDAC4/PAXBP1/PDGFB/TAFA5/CTNNB1/GNAI2/FOXP1/EPHB1/DIPK2A/FGF2/SKP2/FOXC1/MAPK14/GJA1/HEY2/MYB/MAP3K5/CITED2/NAMPT/WNT2/AKR1B1/PRKDC/ANGPT1/NAA35/TGFBR1/NR4A3/S1PR1/IL6R/TCF7L2/FGFR2/PAK1/FGF9/SMAD1/NPY5R/MEGF10/CDKN1A…
300 Mya	BP	GO:0009791	post-embryonic development	66	66/9565	73/13477	1.27388	5.35871e-05	0.00546253	MTOR/ASH1L/ARID5B/PLEKHA1/ALX4/CHST11/BMP4/BCL11B/FBN1/MYO1E/IREB2/LHX1/SMAD2/BCL2/RAB3A/EMX1/BCL2L11/SLC4A10/PLAGL2/MORC3/PRDM1/TGFBR1/CRB1/SLC18A2/FGFR2/EFEMP1/DSCAM/HEG1/SERP1/SELENOP/BPNT2/KLF4/MFAP2/ACADM/KDM5B/ETNK2/SGPL1/INPPL1/C12orf57/CCDC47/ERCC1/NR4A2/SCN9A/FZD5/NPPC/HMGN1/SCUBE1/ITPR1/CSRNP1/GABRG2/ALDH5A1/VEGFA/MMUT/SEMA3C/AGO2/ABL1/STK36/PSEN1/IGF2R/ACO1/TAL2/GIGYF2/ATF5/TIPARP/RC3H…
300 Mya	BP	GO:0001822	kidney development	199	199/9565	243/13477	1.15387	5.42869e-05	0.00546555	HES5/TP73/ID3/APH1A/PYGO2/PBX1/PROX1/TGFB2/ARID5B/CYP26A1/DCHS1/CAT/WNT11/YAP1/ZBTB16/KCNJ8/CEP290/BMP4/SIX1/SIX4/FBN1/ALDH1A2/MYO1E/SMAD6/SMAD3/SALL1/FOXC2/IFT20/LHX1/NOG/SOX9/JMJD6/SMAD2/BCL2/CRLF1/OSR1/SNX17/SIX2/WDPCP/CYP26B1/POU3F3/BCL2L11/WNT6/JAG1/ASXL1/BMP7/IFT27/PDGFB/WNT7B/RARB/CTNNB1/SEC61A1/PLXND1/HES1/PDGFRA/FGF2/SPRY1/IRX1/FGF10/ADAMTS6/PTCD2/FOXD1/FOXC1/BMP6/SOX4/EPHA7/PRDM1/DLL1/P…
300 Mya	BP	GO:0001841	neural tube formation	86	86/9565	98/13477	1.23646	6.38693e-05	0.00635188	SKI/BCL10/LMO4/TGFB2/KIF20B/SUFU/DEAF1/RARG/TCTN1/KDM2B/BMP4/RGMA/FZD2/NOG/VASP/RPS7/OVOL2/STK4/BMP7/IFT122/OPA1/SFRP2/SOX4/CITED2/TWIST1/SFRP1/STK3/SCRIB/PTCH1/LHX2/TSC1/GRHL3/NODAL/PRICKLE1/HECTD1/SETD2/IFT57/SHROOM3/FZD3/FZD6/MTHFR/LUZP1/PHACTR4/STIL/ADM/ST14/SPINT1/PFN1/DVL2/RARA/MKS1/TGFB1/TEAD2/SOX11/SEMA4C/SDC4/CECR2/CELSR1/PLXNB2/TRIM71/SEC24B/BRD2/BMP5/DLC1/CTHRC1/ABL1/TULP3/TMED2/CC2D2A…
300 Mya	BP	GO:0044770	cell cycle phase transition	358	358/9565	454/13477	1.11105	6.79378e-05	0.00665225	MIIP/RCC1/KHDRBS1/CDKN2C/ENSA/INTS3/PBX1/TIPRL/TPR/CDC73/PROX1/WAC/CUL2/PTEN/CACUL1/BUB3/BRSK2/WEE1/MUS81/CDK2AP2/CCND1/ZW10/CCND2/WNT10B/NABP2/CTDSP2/HMGA2/MDM2/RAD9B/POLE/CHFR/RGCC/PCID2/CUL4A/CDKN3/MNAT1/KCNH5/CALM1/XRCC3/BUB1B/RAB11A/TIPIN/SIN3A/GSPT1/E2F4/RFWD3/TP53/RPL26/TAOK1/CRLF3/CDC27/CDK5RAP3/PPP1R9B/STXBP4/BCL2/VPS4B/CTDP1/DOT1L/DNM2/AKAP8L/SIRT2/PAF1/CALM3/ID2/MTA3/CALM2/ACVR1/ATF2/C…
300 Mya	BP	GO:0061035	regulation of cartilage development	56	56/9565	61/13477	1.2935	6.8521e-05	0.00665225	CCN1/WNT9A/MKX/SOX6/LTBP3/WNT11/ZBTB16/RARG/BMP4/SMAD3/MAF/NOG/SOX9/PKDCC/SIX2/RARB/CTNNB1/FGF18/BMP6/POR/BMP1/TGFBR1/SOX5/RFLNA/SMAD7/EFEMP1/BMPR1B/SMAD1/SCIN/GLI3/SNAI2/TRPS1/MDK/ZNF219/RARA/AXIN2/GLI2/FRZB/BMPR2/BMP2/GDF5/CHADL/MUSTN1/ADAMTS12/CCN2/LOXL2/CTSK/MBOAT2/ACVRL1/LNPK/WNT5A/GLG1/PTHLH/SCX/TAPT1/SMPD3
300 Mya	BP	GO:0001654	eye development	245	245/9565	304/13477	1.13554	7.07032e-05	0.00678335	GNB1/SKI/HES5/NPHP4/EPHB2/CLIC4/HDAC1/MFSD2A/PYGO2/PBX1/PROX1/TGFB2/WNT9A/RAB18/VAX1/PAX6/FJX1/FZD4/NECTIN1/CACNA1C/RARG/MDM1/CEP290/KDM2B/FLT1/MAB21L1/SOX1/SALL2/BMP4/MAX/BCL11B/YY1/MEIS2/SPRED1/DLL4/FBN1/ALDH1A2/SMAD3/HSF4/MAF/FOXC2/LHX1/MED1/STAT3/TBX2/SOX9/SDK2/JMJD6/CELF4/BCL2/SIPA1L3/SIX5/SLC17A7/WDPCP/MEIS1/RAB3GAP1/DLX1/DLX2/NEUROD1/WNT6/OBSL1/MTERF4/JAG1/BMP7/PKNOX1/NF2/ATF4/WNT7B/WNT7A/…
300 Mya	BP	GO:0060828	regulation of canonical Wnt signaling pathway	187	187/9565	228/13477	1.15562	7.60496e-05	0.00714728	NPHP4/HDAC1/WLS/BAMBI/HHEX/FRAT1/SFRP5/BTRC/FAM53B/ARNTL/TPBGL/WNT11/FZD4/YAP1/WNT10B/AMER2/GPC5/CHD8/SMAD3/CYLD/TMEM88/SHISA6/IFT20/COL1A1/NOG/SOX9/CDH2/STK11/PIN1/GSK3A/DACT3/RUVBL2/PPM1B/ZEB2/TTC21B/FZD7/STK4/GID8/RBMS3/RUVBL1/SIAH2/TBL1XR1/FGF2/SFRP2/CTNND2/DAB2/FGF10/ISL1/UBE2B/G3BP1/SOX4/MAPK14/TBX18/FOXO3/RSPO3/RPS12/LATS1/FZD9/DLX5/CAV1/CCAR2/ZNF703/SFRP1/STK3/MLLT3/VCP/TLE4/WNK2/INVS/NRA…
300 Mya	BP	GO:0050767	regulation of neurogenesis	260	260/9565	324/13477	1.13067	7.63705e-05	0.00714728	SKI/HES5/TP73/MTOR/EPHB2/KDM1A/YTHDF2/HDAC1/KDM4A/DMRTA2/LRP8/BMPR1A/PTEN/VAX1/ASCL2/RASSF10/ARNTL/BDNF/PAX6/CLCF1/YAP1/BHLHE41/PLXNC1/ASCL1/PPP1CC/RNF6/SLITRK1/NFATC4/FOXG1/PRKCH/NUMB/DLL4/ITPKA/RAB11A/PARP6/NPTN/SEMA7A/NTRK3/RGMA/TP53/NTN1/ULK2/CDK5R1/NOG/DCC/STK11/ANKRD27/SIRT2/MEGF8/ID2/RTN4/DLX1/DLX2/TRAK2/MAP2/FN1/OBSL1/STK25/NKX2-2/ZNF335/ADNP/BMP7/TIAM1/OLIG2/NF2/BHLHE40/WNT7A/CTNNB1/FEZF…
300 Mya	BP	GO:0051216	cartilage development	133	133/9565	158/13477	1.18605	7.71258e-05	0.00714728	HES5/CCN1/PRRX1/WNT9A/MKX/BMPR1A/SOX6/LTBP3/WNT11/ZBTB16/BARX2/SNX19/WNT10B/RARG/HMGA2/CHST11/BMP4/TRIP11/SMAD3/MAF/COL1A1/NOG/SOX9/MEX3C/OSR1/PKDCC/SIX2/EIF2AK3/DLX2/SATB2/BMP7/WNT7B/WNT7A/RARB/CTNNB1/IFT80/MSX1/FGF2/SFRP2/FGF18/BMP6/MAPK14/SRF/UNCX/POR/BMP1/SULF1/OSR2/EXT1/TGFBR1/COL27A1/ATP7A/MGP/SOX5/COL2A1/RFLNA/SMAD7/MYCN/MATN3/EFEMP1/OTOR/CYTL1/BMPR1B/SMAD1/SCIN/GLI3/SNAI2/BPNT2/TRPS1/NFIB…
300 Mya	BP	GO:0002065	columnar/cuboidal epithelial cell differentiation	60	60/9565	66/13477	1.2809	7.93953e-05	0.00727493	WDR77/PROX1/BCCIP/ARNTL/PAX6/WNT11/YAP1/RARG/ASCL1/KLF5/BMP4/CDH2/GSK3A/EMX1/NEUROD1/INSM1/NKX2-2/RARB/HES1/FGF2/BMP6/SOX4/PRDM1/DLL1/CDK6/GPAT4/EXT1/WNT4/NODAL/FGFR2/TIGAR/CDKN1A/AGR2/NPY/SMO/ZBED6/SAV1/B9D1/RARA/FASN/TYMS/SOX11/BMP2/PTK6/CLOCK/IL6ST/BMP5/FAM20C/SERPINE1/RFX3/ABL1/NOTCH1/CBFA2T2/CEBPB/HIF1A/WNT5A/SRC/GSK3B/BAD/RHEB
300 Mya	BP	GO:0048562	embryonic organ morphogenesis	170	170/9565	206/13477	1.16276	8.26584e-05	0.00740841	EPHB2/KCNQ4/ALX3/TBX15/PRRX1/PROX1/BMI1/SUFU/PAX6/ALX4/WNT11/YAP1/DSCAML1/RARG/CEP290/CHST11/TBX3/KDM2B/GJB6/SETDB2/FOXG1/BMP4/SIX1/SIX4/TGFB3/FBN1/SMAD3/FOXF1/FOXC2/NTN1/LHX1/PCGF2/FZD2/NOG/TBX2/SOX9/RPL38/EIF4A3/SMAD2/SLC39A3/MEGF8/ID2/OSR1/SIX2/OTX1/WDPCP/ACVR1/DLX2/NEUROD1/SATB2/OVOL2/MAFB/BMP7/SOX18/RARB/CTNNB1/GATA2/CCDC39/HES1/MSX1/PDGFRA/FGF10/NEUROG1/FOXF2/SRF/MYO6/TBX18/SOBP/CITED2/DLL1…
300 Mya	BP	GO:0048839	inner ear development	122	122/9565	144/13477	1.19373	8.31884e-05	0.00740841	HES5/EPHB2/MYCL/KCNQ4/PRRX1/PROX1/KCNK2/TGFB2/DCHS1/LIN7A/CEP290/GJB2/GJB6/FOXG1/BMP4/SIX1/SIX4/TGFB3/TRIP11/JAG2/NTRK3/MAF/NTN1/IFT20/FZD2/SOX9/CEBPA/KCNK3/OTX1/WDPCP/NEUROD1/JAG1/MAFB/IFT27/GATA2/OPA1/HES1/FGF10/ADGRV1/NEUROG1/MYO6/TBX18/SOBP/HEY2/DLL1/BMPER/DLX6/DLX5/CHD7/SCRIB/ANP32B/WHRN/TPRN/POU3F4/GRHL3/FGFR2/COL2A1/LGR5/ATP8A2/TTC39C/ATP8B1/MYCN/INSIG2/EPHA4/LRIG1/CYTL1/SLC25A27/GSDME/GLI…
300 Mya	BP	GO:0048880	sensory system development	250	250/9565	311/13477	1.13263	8.35774e-05	0.00740841	GNB1/SKI/HES5/NPHP4/EPHB2/CLIC4/HDAC1/MFSD2A/PYGO2/PBX1/PROX1/TGFB2/WNT9A/RAB18/VAX1/PAX6/FJX1/FZD4/NECTIN1/CACNA1C/RARG/MDM1/CEP290/KDM2B/FLT1/MAB21L1/SOX1/SALL2/BMP4/MAX/BCL11B/YY1/MEIS2/SPRED1/DLL4/FBN1/ALDH1A2/SMAD3/HSF4/MAF/FOXC2/LHX1/MED1/STAT3/TBX2/SOX9/SDK2/JMJD6/CELF4/BCL2/SIPA1L3/SIX5/SLC17A7/WDPCP/MEIS1/RAB3GAP1/DLX1/DLX2/NEUROD1/WNT6/OBSL1/MTERF4/JAG1/BMP7/PKNOX1/NF2/ATF4/WNT7B/WNT7A/…
300 Mya	BP	GO:0019827	stem cell population maintenance	100	100/9565	116/13477	1.21465	8.53273e-05	0.00742271	SKI/HES5/TAL1/MTF2/BCL9/PRRX1/CDC73/PROX1/BMPR1A/TRIM8/ASCL2/CTR9/YAP1/HMGA2/TBX3/KDM2B/ZC3H13/CUL4A/LEO1/CNOT1/STAT3/NOG/SOX9/SS18/CDH2/ELAVL1/PAF1/CNOT3/WDR43/SIX2/KDM3A/FZD7/TCF15/JAG1/BMP7/RAF1/WNT7A/CTNNB1/GATA2/HES1/FGF10/SOX4/NR2E1/FOXO3/DLL1/SRRT/PCM1/SFRP1/KLF10/ZHX2/PHF19/NODAL/LBH/KIT/REST/PELO/SMO/PIWIL2/KLF4/MED14/SMC1A/TUT4/VPS72/TET1/LDB1/SMC3/TAF6L/DDX6/MED21/TPT1/METTL3/SAV1/SETD…
300 Mya	BP	GO:0051960	regulation of nervous system development	314	314/9565	396/13477	1.11723	8.6457e-05	0.00742271	SKI/HES5/TP73/MTOR/EPHB2/KDM1A/YTHDF2/HDAC1/KDM4A/DMRTA2/LRP8/LRRTM3/BMPR1A/PTEN/VAX1/ASCL2/RASSF10/ARNTL/BDNF/PAX6/CLCF1/YAP1/BHLHE41/RARG/PLXNC1/ASCL1/PPP1CC/RNF6/SLITRK1/NFATC4/FOXG1/PRKCH/NUMB/DLL4/ITPKA/RAB11A/PARP6/NPTN/SEMA7A/NTRK3/RGMA/CBLN1/NLGN2/TP53/NTN1/ULK2/CDK5R1/ASIC2/NOG/DCC/STK11/ANKRD27/SIRT2/MEGF8/LRRC4B/ID2/RTN4/EIF2AK3/DLX1/DLX2/TRAK2/MAP2/FN1/OBSL1/STK25/NKX2-2/ZNF335/ADNP/B…
300 Mya	BP	GO:0030010	establishment of cell polarity	111	111/9565	130/13477	1.20306	8.64693e-05	0.00742271	PRKCZ/HES5/ARHGEF11/KIF20B/GBF1/BRSK2/WEE1/PAX6/ZW10/FEZ1/FOXF1/LLGL1/IFT20/BCAS3/FBF1/STK11/SIPA1L3/CENPA/WDPCP/CYP26B1/TCF15/NSFL1C/CRKL/MYH9/WNT7A/MAP4/EPHB1/PRKCI/HES1/SPRY1/RICTOR/FGF10/HSP90AB1/GJA1/UST/CYRIB/SCRIB/FGF13/GPSM2/CRB1/KIF26B/MPP7/PARD3/PAK1/AMOTL1/JAM3/NEK3/LAMA1/ROCK1/CAMSAP3/PARD3B/HTT/RIPOR2/DYNLT1/CDC42/DOCK7/SDCCAG8/ITGB1/MARK2/NUMA1/SPRY2/ARF6/MYO9A/CDH5/SLC9A3R1/FOXJ1/R…
300 Mya	BP	GO:0043583	ear development	139	139/9565	166/13477	1.17982	9.11089e-05	0.00769842	HES5/EPHB2/MYCL/KCNQ4/PRRX1/PROX1/KCNK2/TGFB2/DCHS1/LIN7A/CEP290/GJB2/GJB6/FOXG1/BMP4/SIX1/SIX4/TGFB3/TRIP11/JAG2/NTRK3/MAF/NTN1/IFT20/FZD2/NOG/SOX9/RPL38/BCL2/CEBPA/OSR1/KCNK3/SIX2/OTX1/WDPCP/BCL2L11/NEUROD1/TCF15/JAG1/MAFB/IFT27/GATA2/OPA1/HES1/MSX1/FGF10/ADGRV1/NEUROG1/MYO6/TBX18/SOBP/HEY2/DLL1/TWIST1/BMPER/DLX6/DLX5/CHD7/RDH10/OSR2/SCRIB/ANP32B/WHRN/TPRN/POU3F4/GRHL3/FGFR2/COL2A1/LGR5/ATP8A2/…
300 Mya	BP	GO:0030178	negative regulation of Wnt signaling pathway	125	125/9565	148/13477	1.19003	9.19494e-05	0.00769842	NPHP4/HDAC1/SFRP5/TPBGL/WNT11/FZD4/AMER2/SHISA2/CHD8/NFATC4/CYLD/NXN/HIC1/TMEM88/SHISA6/NLK/NOG/SOX9/CDH2/STK11/GSK3A/DACT3/RUVBL2/STK4/CBY1/RBMS3/SIAH2/IFT80/CXXC4/SFRP2/DAB2/ISL1/G3BP1/MAPK14/TBX18/FOXO3/LATS1/CAV1/SFRP1/STK3/MLLT3/TLE4/BARX1/INVS/OTUD5/CITED1/EMD/TNN/TCF7L2/DKK3/LRP4/PTPRO/PRICKLE1/DACT1/NKD1/APCDD1/TRABD2A/WWTR1/MCC/TMEM170B/GLI3/HECW1/SNAI2/TMEM64/FZD6/GPC3/DKK1/MDK/CTNND1/I…
300 Mya	BP	GO:0048592	eye morphogenesis	107	107/9565	125/13477	1.2061	9.25132e-05	0.00769842	SKI/EPHB2/MFSD2A/PROX1/WNT9A/PAX6/FJX1/NECTIN1/RARG/CEP290/KDM2B/SOX1/BMP4/YY1/FBN1/LHX1/STAT3/TBX2/SOX9/SDK2/BCL2/MEIS1/OBSL1/JAG1/BMP7/ATF4/RARB/CTNNB1/NECTIN3/IFT122/EPHB1/PRKCI/FGF2/TENM3/HCN1/FOXF2/PRDM1/CITED2/DLL1/SDK1/TWIST1/WNT2/ZHX2/NTRK2/CRB1/FOXN4/ATP8A2/NKD1/EFEMP1/DZANK1/DSCAM/GLI3/TSPAN12/HIPK2/SLC1A1/RORB/AGTPBP1/EPHA2/MFAP2/PHACTR4/BCAR3/OLFM3/ROM1/C12orf57/AQP5/LCTL/STRA6/SOX8/N…
300 Mya	BP	GO:0061036	positive regulation of cartilage development	27	27/9565	27/13477	1.40899	9.43721e-05	0.00777379	CCN1/SOX6/ZBTB16/BMP4/SMAD3/SOX9/PKDCC/FGF18/BMP6/POR/BMP1/SOX5/SMAD7/BMPR1B/SMAD1/GLI3/MDK/ZNF219/BMPR2/BMP2/GDF5/MUSTN1/LOXL2/ACVRL1/WNT5A/SCX/TAPT1
300 Mya	BP	GO:0007178	transmembrane receptor protein serine/threonine kinase signaling pathway	233	233/9565	289/13477	1.13597	0.000100696	0.00814881	SKI/HES5/PRDM16/MICOS10-NBL1/JUN/CCN1/TGFB2/PARP1/BAMBI/PBLD/ZMIZ1/BMPR1A/SFRP5/GOT1/LTBP3/RBM14/BCL9L/USP15/CHST11/BTBD11/FERMT2/BMP4/FOS/TGFB3/SPRED1/FBN1/RNF111/SMAD6/SMAD3/RGMA/TP53/NLK/STAT3/NOG/MTMR4/SMAD2/STK11/ZBTB7A/PIN1/DNM2/MEGF8/CRIM1/INHBB/ZEB2/ACVR1/DLX1/CREB1/INHA/FKBP1A/OVOL2/BMP7/PMEPA1/SLC33A1/SKIL/CHRD/HES1/MSX1/UBE2D3/LEF1/SPRY1/SFRP2/DAB2/FGF10/FST/FOXD1/RGMB/LOX/BMP6/CSNK2B/…
300 Mya	BP	GO:0050679	positive regulation of epithelial cell proliferation	128	128/9565	152/13477	1.18652	0.000100923	0.00814881	MTOR/VASH2/PROX1/BMPR1A/HRAS/CCND1/YAP1/SP1/IGF1/BMP4/CDH13/MED1/STAT3/NME1/STXBP4/NOG/PRKCA/SOX9/OSR1/RTN4/FZD7/NRP2/SCG2/PDGFB/WNT7A/CTNNB1/GATA2/FGF2/RICTOR/FGF10/RREB1/BMP6/TWIST1/DLX6/DLX5/WNT2/EGR3/ZNF703/SFRP1/OSR2/HAS2/TGFBR1/NR4A3/NRARP/ATP7A/PIK3CD/F3/GLUL/LAMC1/NODAL/TCF7L2/FGFR2/FGF9/CDH3/TGFA/AGTR1/HMGB2/FLT4/SMO/CDC42/NRAS/ECM1/ARNT/IQGAP3/KDM5B/AKT3/SIRT1/MDK/HMGB1/PRKD1/PGF/ITGB3/…
300 Mya	BP	GO:0060537	muscle tissue development	251	251/9565	313/13477	1.12989	0.00011034	0.00882176	SKI/TP73/MTOR/AKIRIN1/HIVEP3/DMRTA2/BCL9/ATF3/PROX1/KCNK2/TGFB2/ZBTB18/BMPR1A/PTEN/VAX1/ARNTL/SOX6/YAP1/ARID2/WNT10B/IGF1/TBX3/GJB6/KLF5/EFNB2/BMP4/SIX1/SIX4/FOS/YY1/DLL4/COPS2/ALDH1A2/TPM1/SMAD3/HCN4/NR2F2/MEF2A/FOXC2/ZFPM1/IFT20/MED1/GJC1/CACNA1G/HLF/NOG/TBX2/SOX9/BCL2/CTDP1/HMG20B/PIN1/CALR/SIRT2/GSK3A/PRMT1/ID2/OSR1/MEIS1/CYP26B1/CCNT2/ACVR1/FZD7/CREB1/IGFBP5/OBSL1/HDAC4/FKBP1A/BMP7/CBY1/NR1D…
300 Mya	BP	GO:0021766	hippocampus development	67	67/9565	75/13477	1.2587	0.000119311	0.00941511	HDAC1/MFSD2A/EIF2B3/LRP8/PROX1/PTEN/EMX2/FEZ1/KCNA1/LHX5/CDK5R1/PPP1R9B/NME1/DLX1/DLX2/NEUROD1/CDK5R2/CRKL/NF2/FEZF2/UBA6/LEF1/SRF/NR2E1/OGDH/CDK6/RELN/EZH2/NEFL/TSC1/FGF13/PLXNA3/PHLPP2/NCOA1/SLC32A1/TMEM108/EPHA5/ANXA3/MAS1/NEUROD6/GLI3/SMO/DAB1/KIF14/BTG2/KIF5B/SCT/MDK/RARA/MKKS/DCLK2/ATAT1/KDM6B/SRD5A1/TENT2/CRK/GSK3B/EIF2B5/CASP3/BCAN/KIRREL3/HTR5A/TSKU/BBS4/PAFAH1B1/EZH1/XRCC1
300 Mya	BP	GO:0098727	maintenance of cell number	102	102/9565	119/13477	1.20771	0.00012007	0.00941511	SKI/HES5/TAL1/MTF2/BCL9/PRRX1/CDC73/PROX1/BMPR1A/TRIM8/ASCL2/CTR9/YAP1/HMGA2/IGF1/TBX3/KDM2B/ZC3H13/CUL4A/LEO1/CNOT1/STAT3/NOG/SOX9/SS18/CDH2/ELAVL1/PAF1/CNOT3/WDR43/SIX2/KDM3A/FZD7/TCF15/JAG1/BMP7/RAF1/WNT7A/CTNNB1/GATA2/HES1/FGF10/SOX4/NR2E1/FOXO3/DLL1/SRRT/EZH2/PCM1/SFRP1/KLF10/ZHX2/PHF19/NODAL/LBH/KIT/REST/PELO/SMO/PIWIL2/KLF4/MED14/SMC1A/TUT4/VPS72/TET1/LDB1/SMC3/TAF6L/DDX6/MED21/TPT1/METTL3…
300 Mya	BP	GO:0016570	histone modification	332	332/9565	421/13477	1.11113	0.000122412	0.00950731	SKI/PRDM16/CHD5/PARK7/KDM1A/TAF12/HDAC1/SFPQ/KDM4A/DMAP1/ZZZ3/MTF2/PYGO2/ZBTB7B/ASH1L/TADA1/CDC73/RBBP5/BMI1/WAC/KAT6B/CTR9/MTA2/RPS6KA4/RBM14/KMT5B/EED/KMT2A/KDM5A/KANSL2/KMT2D/USP15/HMGA2/UBE2N/KDM2B/SETDB2/BRMS1L/RPS6KA5/VRK1/SETD3/RCOR1/LEO1/USP3/SIN3A/MORF4L1/PRKCB/SRCAP/FBXL19/HSF4/HASPIN/TP53/SUZ12/PCGF2/ATXN7L3/PHB/KAT7/PRKCA/JMJD6/USP36/CBX8/DOT1L/KDM4B/DNMT1/AKAP8L/KMT2B/SIRT2/PAF1/PPP5…
300 Mya	BP	GO:0150063	visual system development	247	247/9565	308/13477	1.12994	0.000124216	0.00950937	GNB1/SKI/HES5/NPHP4/EPHB2/CLIC4/HDAC1/MFSD2A/PYGO2/PBX1/PROX1/TGFB2/WNT9A/RAB18/VAX1/PAX6/FJX1/FZD4/NECTIN1/CACNA1C/RARG/MDM1/CEP290/KDM2B/FLT1/MAB21L1/SOX1/SALL2/BMP4/MAX/BCL11B/YY1/MEIS2/SPRED1/DLL4/FBN1/ALDH1A2/SMAD3/HSF4/MAF/FOXC2/LHX1/MED1/STAT3/TBX2/SOX9/SDK2/JMJD6/CELF4/BCL2/SIPA1L3/SIX5/SLC17A7/WDPCP/MEIS1/RAB3GAP1/DLX1/DLX2/NEUROD1/WNT6/OBSL1/MTERF4/JAG1/BMP7/PKNOX1/NF2/ATF4/WNT7B/WNT7A/…
300 Mya	BP	GO:0060541	respiratory system development	144	144/9565	173/13477	1.1728	0.00012477	0.00950937	SKI/ERRFI1/PROX1/BMPR1A/LTBP3/WNT11/HIKESHI/YAP1/KRAS/RARG/ASCL1/BMP4/SIX1/SIX4/TGFB3/ALDH1A2/FOXF1/NOG/SOX9/JMJD6/SMAD2/RAB3A/CEBPA/PKDCC/EPAS1/WDPCP/CREB1/IGFBP5/ASXL1/SIM2/WNT7B/CTNNB1/KCNAB1/CCDC39/HES1/PDGFRA/LEF1/FGF2/SPRY1/FBXW7/FGF10/AP3B1/LOX/FGF18/ADAMTS2/SRF/PDGFA/DLX5/WNT2/CHD7/RDH10/EXT1/TMEM38B/ATP7A/HSD11B1/NODAL/FGFR2/FGF9/CCDC40/SMCHD1/LAMA1/MYCN/HEG1/FLT4/AGR2/GLI3/MSC/ZFPM2/AAR…
300 Mya	BP	GO:0009952	anterior/posterior pattern specification	116	116/9565	137/13477	1.19301	0.000130789	0.00982075	HES4/SKI/HES5/WLS/WDR77/PBX1/BMI1/ABI1/BMPR1A/HHEX/EMX2/PAX6/ALX4/ZBTB16/BHLHE41/RARG/TBX3/KDM2B/PCDH8/BMP4/OTX2/YY1/ALDH1A2/SMAD3/NR2F2/FOXF1/FOXC2/TP53/LHX1/PCGF2/NOG/SMAD2/OSR1/SIX2/OTX1/NEUROD1/TCF15/POFUT1/CRKL/BHLHE40/CTNNB1/FEZF2/HES1/MSX1/LEF1/SFRP2/NEUROG1/FOXC1/SRF/TBX18/HEY2/DLL1/MEOX2/WNT2/SFRP1/PRKDC/HEY1/MLLT3/BARX1/TGFBR1/PBX3/NRARP/PLXNA2/NODAL/NKD1/ACVR2A/PGAP1/GLI3/SMO/HIPK2/GPC…
300 Mya	BP	GO:0018394	peptidyl-lysine acetylation	130	130/9565	155/13477	1.18173	0.000131264	0.00982075	CHD5/PARK7/TAF12/HDAC1/DMAP1/ZZZ3/PYGO2/TADA1/BMI1/KAT6B/RPS6KA4/KMT2A/KANSL2/RPS6KA5/SIN3A/MORF4L1/SRCAP/PCGF2/KAT7/SPHK2/RUVBL2/ATF2/MSL3P1/SETD5/TADA3/RUVBL1/GATA2/ACTL6A/CTBP1/SNCA/LEF1/ISL1/JADE2/SOX4/ZNF451/HDAC2/PHF14/TWIST1/POR/ING3/PAXIP1/HINT2/POLE3/JADE3/OGT/APBB1/MBIP/NCOA1/EPC2/PIWIL2/NAP1L2/MEAF6/ZMPSTE24/PRKAA2/GTF2B/DR1/PBXIP1/EPC1/SIRT1/LDB1/TAF6L/KAT5/CHEK1/MCRS1/BLOC1S1/CTCF/PE…
300 Mya	CC	GO:0090575	RNA polymerase II transcription regulator complex	125	125/9984	148/14129	1.19524	6.7287e-05	0.00986236	MED18/TAF12/SFPQ/JUN/LMO4/BCL9/PYGO2/PBX1/RXRG/MXI1/ASCL2/TEAD1/E2F8/DRAP1/YAP1/BCL9L/ASCL1/NFYB/MED4/MNAT1/MAX/FOS/TCF12/TRIP4/SMAD6/SMAD3/CBFB/E2F4/MED31/STAT3/SMAD2/TCF3/JUNB/CEBPA/NEUROD1/CREB1/TCF15/ADNP/ATF4/TADA3/CTNNB1/LEF1/GTF2H4/TBPL1/TBP/TLE4/NONO/TCF7L2/SMAD9/RB1/TAF4B/SMAD7/TCF4/MED26/TCF7L1/NPAS2/SMAD1/CBX3/HIPK2/MED14/NFYC/GTF2B/DR1/ARNT/RFX5/POU2F1/TAF3/LDB1/GTF2H1/NR1H3/TAF6L/ATF…
300 Mya	BP	GO:0006473	protein acetylation	150	150/9565	181/13477	1.16767	0.000141221	0.0104696	CHD5/PARK7/TAF12/HDAC1/DMAP1/ZZZ3/PYGO2/TADA1/BMI1/KAT6B/ARNTL/RPS6KA4/KMT2A/KANSL2/FOXO1/NAA30/RPS6KA5/SIN3A/MORF4L1/SRCAP/TAOK1/PCGF2/KAT7/SPHK2/RUVBL2/ATF2/MSL3P1/SETD5/TADA3/RUVBL1/GATA2/ACTL6A/CTBP1/SNCA/LEF1/ISL1/JADE2/SOX4/ZNF451/HDAC2/PHF14/TWIST1/POR/ING3/PAXIP1/ESCO2/HINT2/NAA35/POLE3/JADE3/OGT/APBB1/MBIP/MAPT/NCOA1/EPC2/NAA20/PIWIL2/DDX3X/NAP1L2/MEAF6/ZMPSTE24/PRKAA2/GTF2B/DR1/PBXIP1/E…
300 Mya	BP	GO:0051101	regulation of DNA binding	86	86/9565	99/13477	1.22397	0.000147475	0.0108347	SKI/PARK7/KDM1A/JUN/PARP1/PAX6/HMGA2/IGF1/CALM1/SIN3A/ERCC4/NME1/DOT1L/ZBTB7A/CEBPG/SIRT2/CALM3/CALM2/NEUROD1/CTNNB1/HES1/MSX1/LEF1/FBXW7/ISL1/MSX2/FOXC1/CSNK2B/HDAC2/HEY2/TWIST1/SRI/PINX1/HEY1/LHX2/EDF1/IFI16/RB1/HMGB2/SMO/HIPK2/HABP4/KLF4/ZNF593/ZMPSTE24/GTF2B/NEK2/RSF1/DDIT3/HMGB1/NFKBIA/WFIKKN1/TFAP4/ZBTB7C/TGFB1/PLAUR/BCL3/SOX11/ID1/E2F1/CPNE1/HMOX1/H1-0/PPARG/JAK2/ZNF462/TXN/TMSB4X/PER2/TAF…
300 Mya	CC	GO:0000118	histone deacetylase complex	63	63/9984	70/14129	1.27365	9.15034e-05	0.0117353	CHD5/RERE/HDAC1/DMAP1/ANP32E/GATAD2B/PHF21A/MTA2/BRMS1L/RCOR1/SIN3A/MORF4L1/SRCAP/PHF12/RUVBL2/MTA3/KDM3A/SATB2/HDAC4/CSNK2A1/HDAC11/RUVBL1/TBL1XR1/SAP30/KDM3B/SAP30L/TRERF1/HDAC2/ING3/HDAC6/SINHCAF/RBBP7/RCOR3/JMJD1C/TAF6L/RCOR2/KAT5/CBX5/MIDEAS/CHD3/NCOR1/MBD2/SIN3B/ZNF217/NRIP1/HDAC10/HINT1/BRD8/HDAC3/HDAC9/ZNHIT1/TBL1X/RBBP4/CHD4/ACTR6/SUDS3/BRMS1/SAP18/MBD3/SAP130/ING2/MTA1/TRRAP
300 Mya	BP	GO:0014706	striated muscle tissue development	238	238/9565	297/13477	1.12909	0.000179419	0.0130094	SKI/TP73/MTOR/AKIRIN1/HIVEP3/DMRTA2/BCL9/ATF3/PROX1/KCNK2/TGFB2/ZBTB18/BMPR1A/PTEN/VAX1/ARNTL/SOX6/YAP1/ARID2/WNT10B/IGF1/TBX3/GJB6/KLF5/EFNB2/BMP4/SIX1/SIX4/FOS/YY1/DLL4/COPS2/ALDH1A2/TPM1/SMAD3/HCN4/NR2F2/MEF2A/FOXC2/ZFPM1/IFT20/MED1/GJC1/CACNA1G/HLF/NOG/TBX2/BCL2/CTDP1/HMG20B/PIN1/CALR/SIRT2/GSK3A/PRMT1/ID2/MEIS1/CYP26B1/CCNT2/ACVR1/FZD7/CREB1/OBSL1/HDAC4/FKBP1A/BMP7/CBY1/NR1D2/RARB/CTNNB1/MYL…
300 Mya	BP	GO:0043010	camera-type eye development	213	213/9565	264/13477	1.1368	0.000181579	0.0130094	GNB1/SKI/HES5/NPHP4/EPHB2/CLIC4/HDAC1/MFSD2A/PYGO2/PROX1/TGFB2/WNT9A/VAX1/PAX6/FJX1/FZD4/NECTIN1/CACNA1C/RARG/MDM1/CEP290/KDM2B/FLT1/MAB21L1/SOX1/BMP4/MAX/BCL11B/YY1/SPRED1/DLL4/FBN1/ALDH1A2/SMAD3/HSF4/MAF/FOXC2/LHX1/MED1/TBX2/SOX9/SDK2/JMJD6/CELF4/SIX5/SLC17A7/WDPCP/MEIS1/RAB3GAP1/DLX1/DLX2/NEUROD1/WNT6/OBSL1/MTERF4/JAG1/BMP7/PKNOX1/NF2/ATF4/WNT7B/WNT7A/CTNNB1/NECTIN3/IFT122/EPHB1/SKIL/ACTL6A/OP…
300 Mya	BP	GO:0021761	limbic system development	85	85/9565	98/13477	1.22208	0.000181861	0.0130094	HDAC1/MFSD2A/EIF2B3/LRP8/NHLH2/PROX1/PTEN/EMX2/FEZ1/KCNA1/LHX5/TBX3/GSX1/UBB/CDK5R1/PPP1R9B/NME1/RAB3GAP1/TBR1/DLX1/DLX2/NEUROD1/NRP2/CDK5R2/CRKL/NF2/FEZF2/UBA6/LEF1/NDNF/SRF/POU3F2/NR2E1/OGDH/CDK6/RELN/EZH2/NEFL/TSC1/FGF13/SOX3/PLXNA3/FGFR2/ETS1/PHLPP2/NCOA1/SLC32A1/TMEM108/EPHA5/ANXA3/MAS1/NEUROD6/GLI3/SMO/DAB1/ARPC5/KIF14/BTG2/KIF5B/SCT/MDK/RARA/MKKS/DCLK2/ATAT1/NRP1/KDM6B/SRD5A1/TENT2/ALDH1A3…
300 Mya	BP	GO:0032869	cellular response to insulin stimulus	145	145/9565	175/13477	1.16745	0.000184907	0.0131124	PRKCZ/ERRFI1/WDTC1/PIK3R3/ZBTB7B/NUCKS1/EPRS1/PARP1/PTEN/GOT1/PDE3B/C2CD5/SP1/MARS1/FOXO1/TBC1D4/RAB15/PKM/SOCS1/PRKCB/FOXC2/INPP5K/PIP4K2B/PDK2/STXBP4/GRB2/SOCS3/RAB12/RAB8A/PIK3R2/AKT2/GSK3A/INHBB/IRS1/CAPN10/SOGA1/NCOA5/GNAI2/NCK1/PRKCI/OPA1/CPEB2/PHIP/PRKDC/DNAI1/FOXO4/OGT/SORBS1/VWA2/PAK1/SESN3/SORL1/ATP2B1/KL/IGF1R/LPIN1/INSIG2/APPL1/GAB1/PDK4/LPL/SLC9A1/BCAR3/RAB13/SIRT1/IDE/PIK3C2A/ESRRA/…
300 Mya	BP	GO:0045598	regulation of fat cell differentiation	96	96/9565	112/13477	1.20771	0.000189829	0.0133332	MTOR/ZBTB7B/MKX/ALOX5/ARNTL/CCDC85B/YAP1/ZBTB16/WNT10B/FOXO1/KLF5/FERMT2/SIX1/SMAD3/ZFPM1/MEX3C/ZADH2/CEBPA/SIRT2/ID2/TRIB2/CREB1/JAG1/ASXL1/STK4/BMP7/GATA2/HES1/NOCT/SFRP2/TRIO/RREB1/MAPK14/SFRP1/RUNX1T1/STK3/HDAC6/HTR2A/WWTR1/CDS1/VSTM2A/LPL/TMEM64/ZFPM2/FNDC5/SORT1/HNRNPU/SIRT1/FFAR4/AAMDC/CREBL2/DDIT3/MEDAG/WDFY2/SAV1/ZFP36L1/RORA/TLCD3B/NR1D1/ZBTB7C/CARM1/TGFB1/DKKL1/ZFP36L2/FRZB/TRIB3/BMP2/…
300 Mya	BP	GO:0060349	bone morphogenesis	65	65/9565	73/13477	1.25458	0.000191292	0.0133332	SKI/LTBP3/RARG/NAB2/BMP4/TGFB3/TRIP11/COL1A1/SOX9/MEGF8/CYP26B1/SP5/NAB1/RARB/IFT80/MSX1/SFRP2/NEUROG1/FGF18/MSX2/FOXC1/BMP6/RAB23/CITED2/TWIST1/POR/DLX5/MMP16/OSR2/EXT1/HAS2/COL27A1/FGFR2/COL2A1/INSIG2/BMPR1B/GLI3/BPNT2/DHRS3/ZMPSTE24/THBS3/EXT2/INPPL1/SERPINH1/TMEM119/FOXN3/TMEM107/RARA/AXIN2/BMPR2/NPPC/TGFBR2/ANXA6/RIPPLY2/SFRP4/MMP14/STC1/TEK/GLG1/FGFR3/LRP5L/TSKU/SCX/MEF2D/SMPD3
300 Mya	MF	GO:0061629	RNA polymerase II-specific DNA-binding transcription factor binding	216	216/9842	266/13874	1.1447	7.32274e-05	0.0134983	PARK7/KDM1A/ARID1A/HDAC1/DMAP1/TAL1/FAF1/JUN/BCL10/NHLH2/PRRX1/PROX1/PARP1/HIF1AN/TRIM68/ARNTL/MTA2/BHLHE41/RARG/SP1/TBX3/RNF6/MED4/FOS/SETD3/TRIP4/SMAD3/SIN3A/MEF2A/PRKCB/CNOT1/ZFPM1/TP53/MED1/STAT3/CDK5RAP3/BCAS3/WIPI1/CTDP1/TCF3/ZBTB7A/CALR/CEBPA/ID2/STRN/KDM3A/ATF2/NEUROD1/CREB1/TRIP12/HDAC4/ASXL1/ATF4/TOB2/BHLHE40/TADA3/RARB/EOMES/CTNNB1/DCAF1/FOXP1/HES1/LEF1/ISL1/TCERG1/PPARGC1B/MAPK14/TRER…
300 Mya	BP	GO:0006997	nucleus organization	103	103/9565	121/13477	1.19939	0.000200244	0.0138389	CHD5/RCC1/NDC1/SERBP1/PYGO2/TOR1AIP1/TPR/AHCTF1/NUP98/SF1/NEMP1/USPL1/VRK1/WDR73/UBE2I/PRKCB/TMEM170A/WRAP53/PRKCA/USP36/VPS4B/AKAP8L/SIRT2/RPS19/UBXN2A/RTN4/KDM3A/NSFL1C/CHMP4B/NUP54/NUP153/TBPL1/SUN1/PHF2/EMD/ETS1/IRAG2/H1-7/PYGO1/LPIN1/BIN1/SMARCA5/HMGB2/LEMD2/SYNE1/HIPK2/GOLM1/HABP4/PHF8/AFF2/ZMPSTE24/MFSD14A/CELF3/DYRK3/NUP133/REEP3/SIRT1/NOLC1/NUMA1/CHEK1/FAM118B/EMG1/BAZ2A/CHMP4A/VPS4A/CTD…
300 Mya	BP	GO:0003205	cardiac chamber development	110	110/9565	130/13477	1.19222	0.000205746	0.0140997	CCN1/LMO4/RBM15/PROX1/KCNK2/TGFB2/BMPR1A/SUFU/PARVA/WNT11/MDM2/TBX3/BMP4/TRIP11/DLL4/TPM1/SMAD6/SALL1/FOXF1/FOXC2/ZFPM1/TP53/MED1/FZD2/NOG/TBX2/GSK3A/SNX17/ACVR1/NRP2/FKBP1A/JAG1/OVOL2/BMP7/MYL3/PLXND1/HES1/SFRP2/ISL1/ADAMTS6/PTCD2/MATR3/MAML1/FOXC1/DSP/SOX4/SRF/PRDM1/HEY2/CITED2/WNT2/NRG1/CHD7/HEY1/TMEM65/TGFBR1/RYR2/FGFR2/PKP2/HECTD1/SMAD7/HEG1/NPY2R/NPY5R/DNAH11/SMO/ZFPM2/DHRS3/LUZP1/ZMPSTE24/…
300 Mya	BP	GO:0001667	ameboidal-type cell migration	287	287/9565	363/13477	1.114	0.00024974	0.0169719	MTOR/WASF2/PIK3R3/PKN2/LAMTOR2/PROX1/TGFB2/ARID5B/PTEN/RIC8A/MTA2/WNT11/SP1/ATP5F1B/RGCC/EFNB2/ARHGEF7/BMP4/SPRED1/DLL4/RAB11A/SEMA7A/DNAJA4/NR2F2/CDH13/FOXC2/BCAS3/MAP3K3/PRKCA/SOX9/CYGB/CDH2/ATP5F1A/CALR/MEGF8/RRAS/PRKCE/RTN4/WDPCP/ZEB2/ACVR1/NRP2/FN1/AAMP/SCG2/OVOL2/BMP7/SOX18/MYH9/PDGFB/WNT7A/FOXP1/GATA2/PLXND1/PDCD10/FGF2/FBXW7/FGF10/ISL1/SEMA6A/FGF18/RREB1/CSNK2B/SRF/NR2E1/NUS1/GJA1/MEOX2/T…
300 Mya	BP	GO:0003206	cardiac chamber morphogenesis	83	83/9565	96/13477	1.21819	0.000275376	0.0185594	CCN1/RBM15/PROX1/TGFB2/BMPR1A/PARVA/WNT11/MDM2/TBX3/BMP4/DLL4/TPM1/SMAD6/FOXF1/FOXC2/ZFPM1/TP53/MED1/FZD2/NOG/TBX2/GSK3A/ACVR1/NRP2/FKBP1A/JAG1/OVOL2/BMP7/MYL3/HES1/SFRP2/ISL1/PTCD2/FOXC1/DSP/SOX4/SRF/HEY2/CITED2/WNT2/NRG1/CHD7/HEY1/TGFBR1/RYR2/FGFR2/PKP2/SMAD7/HEG1/NPY2R/NPY5R/DNAH11/SMO/ZFPM2/DHRS3/COL11A1/SAV1/MKS1/TGFB1/SOX11/FHL2/BMPR2/BMP2/ADAMTS1/TGFBR2/RBPJ/BMP5/SEMA3C/NOTCH1/NRP1/ROBO1/S…
300 Mya	BP	GO:0001708	cell fate specification	55	55/9565	61/13477	1.2704	0.000278034	0.018585	DMRTA2/LMO4/TBX15/BMPR1A/SUFU/PAX6/WNT11/ASCL1/TBX3/SOX1/SIX1/NTRK3/TBX2/SOX9/SIX2/TBR1/FZD7/NKX2-2/SOX18/OLIG2/EOMES/CTNNB1/GSX2/FGF2/SFRP2/ISL1/TBX18/POU3F2/DLL1/DMRT3/PTCH1/NODAL/GLI3/SMO/PTCH2/ITGB1/DKK1/TENM4/APC2/MYT1L/GLI2/SOX2/RBPJ/APC/SOX17/EYA1/NOTCH1/NRP1/WNT5A/PSEN1/EYA2/MIAT/EHMT2/LHX3/ETV2
300 Mya	BP	GO:0014020	primary neural tube formation	79	79/9565	91/13477	1.22319	0.000287798	0.0190813	SKI/BCL10/LMO4/TGFB2/KIF20B/SUFU/DEAF1/RARG/KDM2B/BMP4/RGMA/FZD2/NOG/VASP/RPS7/OVOL2/BMP7/IFT122/OPA1/SFRP2/CITED2/TWIST1/SFRP1/SCRIB/PTCH1/LHX2/TSC1/GRHL3/NODAL/PRICKLE1/HECTD1/SETD2/IFT57/SHROOM3/FZD3/FZD6/MTHFR/LUZP1/PHACTR4/STIL/ADM/ST14/SPINT1/PFN1/DVL2/RARA/MKS1/TGFB1/TEAD2/SEMA4C/SDC4/CECR2/CELSR1/PLXNB2/TRIM71/SEC24B/BRD2/BMP5/DLC1/CTHRC1/ABL1/TULP3/TMED2/CC2D2A/HIF1A/MTHFD1/WNT5A/NPHP3/L…
300 Mya	BP	GO:0030522	intracellular receptor signaling pathway	181	181/9565	223/13477	1.14362	0.000298667	0.0196111	PARK7/KDM1A/ARID1A/HDAC1/RXRG/PARP1/NCOA4/ZMIZ1/CYP26A1/TRIM68/ARNTL/TKFC/CLPB/YAP1/KMT2D/RARG/CALCOCO1/USP15/HMGA2/NR2C1/RNF34/SLC15A4/RNF6/ALDH1A2/TRIP4/NR2F2/CYLD/CNOT1/MED1/STAT3/PHB/RNF125/ZBTB7A/CALR/ZNF536/LSM14A/PPP5C/PUM2/CYP26B1/KDM3A/ASXL1/PMEPA1/UFD1/CRKL/TADA3/NR2C2/NR1D2/RARB/FOXP1/DCBLD2/UFSP2/SKP2/DAB2/ISL1/NR2F1/PPARGC1B/TRERF1/UFL1/NR2E1/CITED2/LATS1/TWIST1/TRIM24/EZH2/SFRP1/NR4…
300 Mya	BP	GO:0048738	cardiac muscle tissue development	142	142/9565	172/13477	1.16324	0.0003006	0.0196111	TP73/MTOR/PROX1/KCNK2/TGFB2/BMPR1A/PTEN/SOX6/YAP1/ARID2/IGF1/TBX3/GJB6/EFNB2/BMP4/YY1/DLL4/ALDH1A2/TPM1/HCN4/MEF2A/FOXC2/ZFPM1/IFT20/MED1/GJC1/CACNA1G/NOG/TBX2/CTDP1/PIN1/CALR/GSK3A/PRMT1/ID2/MEIS1/ACVR1/FZD7/CREB1/OBSL1/FKBP1A/BMP7/CBY1/RARB/MYL3/DIPK2A/MSX1/PDGFRA/FGF2/ISL1/PTCD2/MSX2/MAML1/FOXC1/DSP/MAPK14/SRF/TBX18/GJA1/HEY2/CITED2/DLL1/WNT2/NRG1/CHD7/HEY1/TGFBR1/TSC1/S1PR1/RGS4/RGS2/RYR2/FGF…
300 Mya	BP	GO:0048706	embryonic skeletal system development	71	71/9565	81/13477	1.23504	0.000304867	0.0197317	ALX3/TBX15/PBX1/PRRX1/WNT9A/BMI1/DEAF1/ALX4/WNT11/DSCAML1/CHST11/BMP4/SIX1/SIX4/TGFB3/SMAD3/FOXC2/LHX1/PCGF2/COL1A1/MBTD1/NOG/EIF4A3/SMAD2/SLC39A3/MEGF8/OSR1/SIX2/DLX1/DLX2/HOXD1/SATB2/BMP7/CTNNB1/PDGFRA/TWIST1/SULF1/RDH10/MMP16/OSR2/EXT1/TGFBR1/NODAL/FGFR2/COL2A1/MYCN/ACVR2A/SETD2/GLI3/COL11A1/KIAA1217/MKS1/SOX11/SULF2/TGFBR2/DYNC2I1/EYA1/PCSK5/TULP3/MMP14/MTHFD1/WNT5A/DLG1/RBP4/IFT140/MDFI/NIPB…
300 Mya	BP	GO:0030324	lung development	125	125/9565	150/13477	1.17416	0.00031117	0.019981	ERRFI1/PROX1/BMPR1A/LTBP3/WNT11/HIKESHI/YAP1/KRAS/ASCL1/BMP4/TGFB3/ALDH1A2/FOXF1/NOG/SOX9/JMJD6/SMAD2/RAB3A/CEBPA/PKDCC/EPAS1/CREB1/IGFBP5/ASXL1/SIM2/WNT7B/CTNNB1/CCDC39/HES1/PDGFRA/FGF2/SPRY1/FBXW7/FGF10/AP3B1/LOX/FGF18/ADAMTS2/SRF/PDGFA/WNT2/RDH10/EXT1/TMEM38B/ATP7A/HSD11B1/NODAL/FGFR2/FGF9/CCDC40/LAMA1/MYCN/HEG1/FLT4/AGR2/GLI3/ZFPM2/AARD/NFIB/TNC/GPC3/PDPN/CDC42/STK40/MAN1A2/DLG5/LIPA/HMGB1/SP…
300 Mya	BP	GO:0030323	respiratory tube development	128	128/9565	154/13477	1.17111	0.000332186	0.0211639	ERRFI1/PROX1/BMPR1A/LTBP3/WNT11/HIKESHI/YAP1/KRAS/ASCL1/BMP4/TGFB3/ALDH1A2/FOXF1/NOG/SOX9/JMJD6/SMAD2/RAB3A/CEBPA/PKDCC/EPAS1/CREB1/IGFBP5/ASXL1/SIM2/WNT7B/CTNNB1/CCDC39/HES1/PDGFRA/FGF2/SPRY1/FBXW7/FGF10/AP3B1/LOX/FGF18/ADAMTS2/SRF/PDGFA/WNT2/RDH10/EXT1/TMEM38B/ATP7A/HSD11B1/NODAL/FGFR2/FGF9/CCDC40/LAMA1/MYCN/HEG1/FLT4/AGR2/GLI3/ZFPM2/AARD/NFIB/TNC/GPC3/PDPN/CDC42/STK40/MAN1A2/DLG5/LIPA/HMGB1/SP…
300 Mya	BP	GO:0150115	cell-substrate junction organization	82	82/9565	95/13477	1.21618	0.000338117	0.0213748	LAMTOR2/PTEN/PTPRJ/ARHGEF7/AJUBA/FERMT2/SMAD3/PEAK1/POLDIP2/BCAS3/BCL2/WDPCP/FN1/BCR/EPHA3/EFNA5/PTPRK/SFRP1/TLN1/TSC1/WNT4/TESK2/S100A10/LAMC1/SORBS1/DUSP3/ROCK1/MAPRE2/CAMSAP3/ITGA6/GPM6B/SLC9A1/MACF1/VCL/LDB1/LRP1/CORO1C/ARF6/ACTN1/THBS1/TAOK2/ACTG1/ROCK2/EPB41L5/CLASP1/SDC4/FAM107A/PIK3R1/VEGFA/DST/DLC1/DMTN/PTK2B/PTK2/PLEC/ABL1/DAPK3/COL16A1/NRP1/MMP14/CTTN/ACVRL1/TEK/RAB8B/THY1/SRC/RHOA/TRI…
300 Mya	BP	GO:0002011	morphogenesis of an epithelial sheet	45	45/9565	49/13477	1.29397	0.000367255	0.0230382	MTOR/CCN1/PTEN/LIN7C/ITGA5/AJUBA/FERMT2/DLL4/MEGF8/TMEFF2/JAG1/BMP7/MRTFA/WNT7A/PDCD10/RREB1/SRF/LAMA1/ARHGAP24/PDPN/PHACTR4/RHOC/DVL2/SOX11/ADAM17/CLASP1/DAG1/DDR1/BMP5/NOTCH1/COL5A1/ACVRL1/FLRT3/WNT5A/CD151/RHOA/FERMT1/ARHGAP12/TOR1A/CD44/PHLDB2/FLNA/SOS1/ARHGAP35/HBEGF
300 Mya	MF	GO:0003714	transcription corepressor activity	143	143/9842	172/13874	1.172	0.000142538	0.0230817	RERE/PEX14/HDAC1/DMAP1/HDGF/SUFU/MTA2/SF1/DRAP1/CCND1/YAP1/YAF2/PA2G4/NAB2/HMGA2/N4BP2L2/AJUBA/RCOR1/COPS2/SIN3A/HSBP1/ZFPM1/PHF12/MED1/PHB/CBX4/RUVBL2/MTA3/HDAC4/NCOA5/TOB2/SFMBT1/SIAH2/TBL1XR1/CTBP1/SAP30/TCERG1/TDP2/TRERF1/ZNF451/CITED2/JAZF1/EZH2/RUNX1T1/TLE4/SCAI/BCOR/WNT4/RB1/TCP10L/WWTR1/HIPK2/ZFPM2/MIER1/PBXIP1/GON4L/KDM5B/BTG2/RCOR3/IRF2BP2/HNRNPU/ZMYND11/SIRT1/LCOR/CTBP2/TRIM22/TSG101/R…
300 Mya	MF	GO:0003730	mRNA 3'-UTR binding	74	74/9842	84/13874	1.24185	0.000153043	0.0230817	PABPC4/SERBP1/LARP4B/CELF1/TUT1/EXOSC8/HNRNPC/SECISBP2L/TP53/DAZAP1/KHSRP/ELAVL1/ILF3/RPS7/PUM2/RBMS3/IGF2BP2/CPEB2/CCT5/IGF2BP3/PABPC1/UTP23/ELAVL2/ELAVL4/YBX3/PABPC3/FUS/RBMS1/HNRNPA2B1/HNRNPR/PUM1/CRYZ/RPL5/HNRNPU/CELF2/CPEB3/TIAL1/ZFP36L1/CPEB1/RNPS1/CARHSP1/IGF2BP1/CIRBP/ELAVL3/ZFP36L2/PABPC1L/PCBP4/FXR1/HNRNPD/PABPC4L/HNRNPA0/GEMIN5/RBM24/CPSF1/SECISBP2/AUH/RPL41/RBMS2/RBM4/ANGEL2/DDX5/EXOS…
300 Mya	BP	GO:0010717	regulation of epithelial to mesenchymal transition	70	70/9565	80/13477	1.23287	0.000379414	0.0236192	MTOR/TRIM62/TGFB2/BAMBI/PTEN/BCL9L/RGCC/FERMT2/BMP4/TGFB3/SPRED1/SMAD3/COL1A1/NOG/SMAD2/DACT3/ACVR1/JAG1/OVOL2/BMP7/TIAM1/CTNNB1/EPHA3/USF3/LEF1/SPRY1/SFRP2/DAB2/ISL1/PPP2CA/FOXC1/HDAC2/TWIST1/EZH2/ZNF703/SFRP1/TGFBR1/TCF7L2/SMAD7/WWTR1/OLFM1/PDPN/MDK/PHLDB1/SPRY2/VASN/AXIN2/MCRIP1/TGFB1/SPRED2/CLASP1/BMP2/TGFBR2/DAG1/GCNT2/BMP5/LOXL2/DAB2IP/CRB2/NOTCH1/SDCBP/SNAI1/MAD2L2/EFNA1/ZNF750/FUZ/ELL3/TG…
300 Mya	BP	GO:0060968	regulation of gene silencing	62	62/9565	70/13477	1.24796	0.000383942	0.0236849	ADAR/TPR/RESF1/SETDB2/AJUBA/BMP4/TP53/STAT3/MAP2K2/ELAVL1/DNMT1/PUM2/TNRC6B/PPP3CA/LIN28B/PHF2/MAEL/MYCN/XPO5/PHF8/PUM1/ZMPSTE24/SETDB1/DHX9/TET1/TIAL1/NEAT1/DDX6/ATF7IP/ZC3H10/NCOR2/NCOR1/WTIP/TGFB1/EIF4E2/PPARG/TRIM71/FXR1/H3C2/H3C4/H3C6/H3C7/H3C8/H3C10/H3C11/H3C12/AGO2/EIF4ENIF1/H3C3/BCDIN3D/TARBP2/DDX5/TRIM28/H3C1/PPHLN1/MORC2/MPHOSPH8/TASOR/ZFP36/DND1/RMRP/MAP2K1
300 Mya	BP	GO:0021879	forebrain neuron differentiation	35	35/9565	37/13477	1.33283	0.000389182	0.0236849	HES5/NHLH2/PROX1/ZMIZ1/PAX6/ASCL1/LHX5/SOX1/FOXG1/BCL11B/UBB/TBR1/SLC4A10/DLX1/DLX2/SATB2/NRP2/FEZF2/GATA2/HES1/NDNF/ZSWIM6/INHBA/OGDH/LHX6/ATP7A/PLXNA3/FGFR2/B2M/DISC1/DCLK2/RAPGEF2/NRP1/SHANK3/SEMA3A
300 Mya	BP	GO:0038084	vascular endothelial growth factor signaling pathway	35	35/9565	37/13477	1.33283	0.000389182	0.0236849	FLT1/NRP2/PDGFRA/ADAMTS3/SEMA6A/FOXC1/NUS1/DLL1/PIK3CD/FLT3/GAB1/FLT4/TSPAN12/CD63/DCN/SPRY2/PRKD1/PGF/CCBE1/PIK3CB/PIK3CA/VEGFC/PDGFRB/VEGFA/HSPB1/ADGRA2/PTP4A3/DAB2IP/NRP1/ROBO1/KDR/VEGFB/MYO1C/PRKD2/CADM4
300 Mya	BP	GO:0060038	cardiac muscle cell proliferation	40	40/9565	43/13477	1.31069	0.000394441	0.0238272	TP73/KCNK2/TGFB2/BMPR1A/PTEN/YAP1/ARID2/FOXC2/NOG/TBX2/MEIS1/DIPK2A/FGF2/FOXC1/MAPK14/GJA1/HEY2/CITED2/WNT2/TGFBR1/FGFR2/SMAD1/ZFPM2/TENM4/SAV1/PRKAR1A/ERBB4/MAPK1/VGLL4/TGFBR2/RBPJ/PIM1/NOTCH1/CDK1/RBP4/JARID2/TGFBR3/GLI1/MAPK11/NDRG4
300 Mya	BP	GO:0001701	in utero embryonic development	259	259/9565	327/13477	1.11599	0.000399453	0.0239525	WDTC1/FOXD3/CCN1/VASH2/BMI1/ZMIZ1/BMPR1A/RIC8A/ASCL2/CTR9/E2F8/YAP1/IGF1/CHST11/TCTN1/TBX3/N4BP2L2/CUL4A/CHD8/TGFB3/JAG2/COPS2/MYO1E/SMAD3/SIN3A/NR2F2/ARHGDIG/RBBP6/CNOT1/TERF2/FOXF1/NXN/INPP5K/TP53/PEMT/GGNBP2/PCGF2/MED1/NMT1/NOG/POLG2/GRB2/SOCS3/CELF4/SMAD2/SLC39A3/JUNB/ASF1B/CEBPA/PRMT1/CNOT3/SF3B6/EPAS1/RTN4/EMX1/BCL2L11/ACVR1/ATF2/TTLL4/CUL3/OVOL2/STK4/ZNF335/BMP7/SOX18/GABPA/MYH9/PDGFB/WNT7…
300 Mya	BP	GO:0018393	internal peptidyl-lysine acetylation	120	120/9565	144/13477	1.17416	0.000408311	0.024305	CHD5/PARK7/TAF12/DMAP1/ZZZ3/PYGO2/TADA1/BMI1/KAT6B/RPS6KA4/KMT2A/KANSL2/RPS6KA5/SIN3A/MORF4L1/SRCAP/PCGF2/KAT7/SPHK2/RUVBL2/ATF2/MSL3P1/SETD5/TADA3/RUVBL1/GATA2/ACTL6A/CTBP1/SNCA/LEF1/ISL1/JADE2/ZNF451/PHF14/TWIST1/POR/ING3/PAXIP1/POLE3/JADE3/OGT/APBB1/MBIP/NCOA1/EPC2/PIWIL2/NAP1L2/MEAF6/ZMPSTE24/GTF2B/DR1/PBXIP1/EPC1/SIRT1/LDB1/TAF6L/KAT5/CHEK1/MCRS1/CTCF/PER1/USP22/MSL1/KANSL3/IWS1/MCM3AP/THAP7…
300 Mya	BP	GO:0000082	G1/S transition of mitotic cell cycle	143	143/9565	174/13477	1.15796	0.000432482	0.0255572	RCC1/KHDRBS1/CDKN2C/CDC73/WAC/CUL2/PTEN/CACUL1/WEE1/CDK2AP2/CCND1/CCND2/CTDSP2/MDM2/POLE/RGCC/CUL4A/CDKN3/MNAT1/GSPT1/E2F4/RFWD3/TP53/RPL26/CRLF3/BCL2/ID2/ACVR1/CUL3/PLCB1/RBL1/PPP3CA/SKP2/FGF10/SOX4/LATS1/INHBA/DBF4/CDK6/KMT2E/EZH2/PRKDC/RPS6/CDKN2B/PPP6C/NASP/CUL5/ACVR1B/RB1/DACT1/SLFN11/UBE2E2/APPL1/PKD2/CDKN1A/GPNMB/CDK14/KLF4/DDX3X/PHF8/FHL1/LSM10/IQGAP3/KIF14/SDE2/ITGB1/RDX/BCAT1/E2F7/CDK17…
300 Mya	BP	GO:0007044	cell-substrate junction assembly	77	77/9565	89/13477	1.21901	0.000436731	0.0256226	PTEN/PTPRJ/ARHGEF7/AJUBA/FERMT2/SMAD3/PEAK1/POLDIP2/BCAS3/BCL2/WDPCP/FN1/BCR/EPHA3/EFNA5/PTPRK/SFRP1/TLN1/TSC1/WNT4/TESK2/S100A10/LAMC1/SORBS1/DUSP3/ROCK1/CAMSAP3/ITGA6/GPM6B/SLC9A1/MACF1/VCL/LDB1/LRP1/CORO1C/ACTN1/THBS1/TAOK2/ACTG1/ROCK2/EPB41L5/CLASP1/SDC4/FAM107A/VEGFA/DST/DLC1/DMTN/PTK2B/PTK2/PLEC/ABL1/DAPK3/COL16A1/NRP1/MMP14/CTTN/ACVRL1/TEK/THY1/SRC/RHOA/TRIP6/THSD1/KDR/ARHGAP6/RCC2/WHAMM/L…
300 Mya	BP	GO:0060395	SMAD protein signal transduction	61	61/9565	69/13477	1.24563	0.000482756	0.0281205	SKI/JUN/TGFB2/PARP1/PBLD/ZMIZ1/BMPR1A/RBM14/BTBD11/BMP4/FOS/TGFB3/SMAD6/SMAD3/SMAD2/INHBB/INHA/OVOL2/BMP7/SLC33A1/DAB2/BMP6/INHBA/MAGI2/TGFBR1/CITED1/GDF10/NODAL/SMAD9/SMAD7/SPTBN1/WWTR1/SMAD1/HIPK2/RBPMS/LEFTY1/VIM/GDF11/LRP1/GDF15/TGFB1/BMPR2/BMP2/GDF5/PPARG/TF/VEPH1/NCEH1/BMP3/SMAD5/BMP5/CCN3/JAK2/ROR2/TOB1/SUB1/KIAA0319/NUP93/MSTN/BMP8A/GDF9
300 Mya	BP	GO:0044772	mitotic cell cycle phase transition	293	293/9565	373/13477	1.10679	0.000488681	0.0282638	MIIP/RCC1/KHDRBS1/CDKN2C/ENSA/INTS3/PBX1/TPR/CDC73/WAC/CUL2/PTEN/CACUL1/BUB3/BRSK2/WEE1/CDK2AP2/CCND1/ZW10/CCND2/WNT10B/NABP2/CTDSP2/HMGA2/MDM2/POLE/CHFR/RGCC/PCID2/CUL4A/CDKN3/MNAT1/KCNH5/CALM1/XRCC3/BUB1B/RAB11A/SIN3A/GSPT1/E2F4/RFWD3/TP53/RPL26/TAOK1/CRLF3/CDC27/CDK5RAP3/PPP1R9B/BCL2/VPS4B/CTDP1/DNM2/SIRT2/CALM3/ID2/MTA3/CALM2/ACVR1/CUL3/PLCB1/CHMP4B/RBL1/XPC/TACC3/CCNI/CCNG2/PPP3CA/CENPE/SKP2…
300 Mya	BP	GO:0001952	regulation of cell-matrix adhesion	91	91/9565	107/13477	1.1983	0.000500183	0.0287253	PRKCZ/AJAP1/PTEN/PTPRJ/FERMT2/SMAD3/PEAK1/CDH13/POLDIP2/BCAS3/BCL2/RRAS/WDPCP/JAG1/NF2/EPHA3/EFNA5/CDK6/SFRP1/TSC1/WNT4/S100A10/EMP2/DUSP3/ROCK1/CAMSAP3/UTRN/SEMA3E/GPM6B/SLC9A1/MACF1/DISC1/PLAU/VCL/LDB1/LRP1/CORO1C/THBS1/CIB1/CX3CL1/NF1/JUP/ACTG1/ROCK2/EPB41L5/CLASP1/RIN2/SDC4/DAG1/FAM107A/PIK3CB/BCL6/PIK3R1/DDR1/VEGFA/SERPINE1/EPHA1/DLC1/DMTN/PTK2B/PLEKHA2/PTK2/ACER2/ABL1/DAPK3/COL16A1/CSF1/NRP…
300 Mya	BP	GO:0045786	negative regulation of cell cycle	257	257/9565	325/13477	1.11419	0.000505929	0.0288521	AURKAIP1/MIIP/CAMK2N1/CDKN2C/INTS3/TIPRL/TPR/CDC73/PROX1/WAC/PTEN/HHEX/BUB3/WEE1/E2F8/MUS81/RBM14/CDK2AP2/CCND1/ZW10/NABP2/CTDSP2/HMGA2/MDM1/MDM2/RAD9B/CHFR/RGCC/PCID2/CUL4A/BMP4/XRCC3/BUB1B/TIPIN/SMAD3/NR2F2/CCP110/TERF2/RFWD3/RNF167/TP53/RPL26/TOM1L2/TAOK1/TP53I13/HEXIM1/HEXIM2/CDK5RAP3/BCL2/DOT1L/CEBPA/ATF2/INHA/RBL1/BMP7/CDC45/FANCD2/XPC/CTNNB1/CEP63/ATR/UIMC1/FOXC1/SOX4/PPP1R10/MDC1/MAPK14/M…
300 Mya	BP	GO:0043542	endothelial cell migration	158	158/9565	194/13477	1.14753	0.000520134	0.0291794	PIK3R3/PROX1/PTEN/SP1/ATP5F1B/RGCC/EFNB2/BMP4/SPRED1/DLL4/DNAJA4/NR2F2/CDH13/FOXC2/BCAS3/MAP3K3/PRKCA/ATP5F1A/CALR/RRAS/NRP2/AAMP/SCG2/SOX18/MYH9/PDGFB/WNT7A/FOXP1/GATA2/PLXND1/PDCD10/FGF2/FBXW7/FGF18/CSNK2B/SRF/NR2E1/NUS1/MEOX2/BMPER/PAXIP1/EGR3/ANGPT1/ADGRB1/TGFBR1/FGF16/PIK3CD/GLUL/MIA3/LGALS8/ETS1/EMP2/CYP1B1/FSTL1/ANXA3/FLT4/SASH1/MET/KLF4/PLEKHG5/EPHA2/PLPP3/GADD45A/RAB13/AKT3/ITGB1/SIRT1/M…
300 Mya	BP	GO:0048546	digestive tract morphogenesis	34	34/9565	36/13477	1.33071	0.000521167	0.0291794	SFRP5/WNT11/BMP4/SMAD3/FOXF1/SMAD2/BCL2/ID2/SIX2/OVOL2/CTNNB1/PDGFRA/SFRP2/FGF10/SFRP1/NODAL/FGFR2/DACT1/AGR2/GLI3/HLX/STRA6/SOX11/EPB41L5/GLI2/AHI1/SOX17/NOTCH1/HIF1A/WNT5A/GLI1/NIPBL/RBPMS2/EPHB3
300 Mya	BP	GO:0043574	peroxisomal transport	22	22/9565	22/13477	1.40899	0.000525981	0.0291794	PEX14/ABCD2/LONP2/PEX26/HACL1/PEX3/PEX1/ABCD3/PEX5L/PEX19/PEX5/ZFAND6/PEX13/PEX2/PEX12/RAB8B/PEX10/PEX16/PEX7/ABCD4/PEX6/ABCD1
300 Mya	BP	GO:0060669	embryonic placenta morphogenesis	22	22/9565	22/13477	1.40899	0.000525981	0.0291794	CCN1/GRB2/SOCS3/BMP7/WNT7B/LEF1/RSPO3/FGFR2/NCOA1/SETD2/ADM/ST14/ZFP36L1/SPINT1/FZD5/BMP5/TMED2/TRIM28/IGF2/ZNF568/DNAJB6/SPINT2
300 Mya	BP	GO:0048593	camera-type eye morphogenesis	87	87/9565	102/13477	1.20179	0.000539982	0.0297537	SKI/EPHB2/MFSD2A/PROX1/WNT9A/PAX6/FJX1/NECTIN1/KDM2B/SOX1/BMP4/YY1/LHX1/TBX2/SOX9/SDK2/MEIS1/OBSL1/JAG1/BMP7/ATF4/CTNNB1/NECTIN3/IFT122/EPHB1/TENM3/HCN1/FOXF2/CITED2/DLL1/SDK1/TWIST1/WNT2/ZHX2/NTRK2/CRB1/FOXN4/ATP8A2/DSCAM/GLI3/TSPAN12/HIPK2/SLC1A1/RORB/EPHA2/PHACTR4/BCAR3/ROM1/C12orf57/AQP5/LCTL/STRA6/SOX8/NF1/NAGLU/SOX11/ABI2/FZD5/TBC1D20/HMGN1/THRB/COL8A1/RING1/VEGFA/AHI1/PTN/CALB1/TOPORS/CRB2…
300 Mya	BP	GO:0030902	hindbrain development	108	108/9565	129/13477	1.17962	0.000551615	0.0301907	RERE/WLS/NHLH2/GBA/PROX1/KCNC1/CLP1/SPTBN2/FZD4/CEP290/ASCL1/LHX5/KDM2B/TTBK2/ALDH1A2/HERC1/CBLN1/ATP1B2/TP53/SEZ6/CDK5R1/LHX1/NEUROD2/NOG/BCL2/OTX1/TBR1/TTC21B/ATF2/NEUROD1/CDK5R2/MAFB/BMP7/GART/CRKL/WNT7A/CTNNB1/GATA2/HES1/GSX2/LEF1/FGF2/FOXC1/PDSS2/DLL1/OGDH/MTPN/EZH2/SCRIB/WHRN/ATP7A/PLXNA2/PAK1/NCOA1/GRID2/SMAD1/SMO/NFIB/AGTPBP1/DAB1/KIF14/GPR37L1/ITGB1/LDB1/NANOS1/KNDC1/MDK/SSTR1/RORA/ZNF42…
300 Mya	BP	GO:1901987	regulation of cell cycle phase transition	262	262/9565	332/13477	1.11191	0.000567131	0.030833	MIIP/INTS3/PBX1/TIPRL/TPR/CDC73/PROX1/WAC/PTEN/BUB3/WEE1/MUS81/CDK2AP2/CCND1/ZW10/CCND2/WNT10B/NABP2/CTDSP2/HMGA2/MDM2/RAD9B/CHFR/RGCC/PCID2/CUL4A/KCNH5/XRCC3/BUB1B/RAB11A/TIPIN/SIN3A/RFWD3/TP53/RPL26/TAOK1/CDC27/CDK5RAP3/PPP1R9B/STXBP4/BCL2/VPS4B/DOT1L/SIRT2/PAF1/ID2/MTA3/ATF2/CUL3/PLCB1/RBL1/CDC45/FANCD2/XPC/CEP63/ATR/CENPE/FBXW7/FGF10/NEUROG1/UIMC1/SOX4/PPP1R10/MDC1/MAPK14/MAD2L1BP/MAD1L1/HUS1…
300 Mya	BP	GO:0090287	regulation of cellular response to growth factor stimulus	192	192/9565	239/13477	1.13191	0.000573696	0.0309834	SKI/HES5/PRDM16/MICOS10-NBL1/CCN1/DSTYK/BAMBI/PBLD/FGFBP3/HHEX/SFRP5/GOT1/FZD4/BCL9L/ITGA5/CHST11/SHISA2/BMP4/OTX2/TGFB3/SPRED1/FBN1/RNF111/SMAD6/SMAD3/NPTN/RGMA/PRKCB/TP53/NOG/MTMR4/HGS/SMAD2/STK11/ZBTB7A/PIN1/DNM2/CRIM1/ZEB2/DLX1/FKBP1A/PMEPA1/CTNNB1/SKIL/CHRD/HES1/MSX1/ADAMTS3/UBE2D3/FGF2/SPRY1/SFRP2/DAB2/FGF10/FST/FOXD1/SEMA6A/LOX/FGF18/HSP90AB1/ZNF451/WASF1/CITED2/LATS1/DLL1/BMPER/PEG10/CAV1…
300 Mya	BP	GO:0048704	embryonic skeletal system morphogenesis	52	52/9565	58/13477	1.26323	0.000578888	0.0310581	ALX3/TBX15/PRRX1/BMI1/ALX4/DSCAML1/CHST11/BMP4/SIX1/SIX4/TGFB3/SMAD3/FOXC2/LHX1/PCGF2/NOG/EIF4A3/SMAD2/SLC39A3/MEGF8/OSR1/SIX2/DLX2/SATB2/BMP7/CTNNB1/PDGFRA/TWIST1/RDH10/MMP16/OSR2/TGFBR1/NODAL/FGFR2/COL2A1/MYCN/SETD2/GLI3/COL11A1/SOX11/TGFBR2/DYNC2I1/EYA1/TULP3/MMP14/MTHFD1/DLG1/IFT140/MDFI/NIPBL/FUZ/MTHFD1L
300 Mya	BP	GO:2000177	regulation of neural precursor cell proliferation	68	68/9565	78/13477	1.22835	0.000584831	0.0311719	KDM1A/DMRTA2/PROX1/VAX1/RASSF10/PAX6/ASCL1/LHX5/KDM2B/FOXG1/DLL4/TP53/LHX1/CDH2/SIRT2/ID2/EMX1/INSM1/ZNF335/NF2/CTNNB1/GNAI2/GATA2/FGF2/NR2E1/FOXO3/FZD9/TOX/LHX2/ADGRG1/ADCYAP1/LIMS2/GLI3/PTPRZ1/SMO/FZD3/NES/GPR37L1/BTG2/DISC1/MDK/LRRK2/NAP1L1/DCT/SPINT1/ZNF423/CX3CL1/NF1/GLI2/TRIM71/VEGFC/CTNNA1/VEGFA/PTN/LYN/NOTCH1/SLC16A2/HIF1A/WNT5A/CEND1/RHOA/SMARCD3/GLI1/GJC2/ELL3/FLNA/ASPM/SPINT2
300 Mya	BP	GO:0006475	internal protein amino acid acetylation	121	121/9565	146/13477	1.16773	0.000607241	0.031767	CHD5/PARK7/TAF12/DMAP1/ZZZ3/PYGO2/TADA1/BMI1/KAT6B/RPS6KA4/KMT2A/KANSL2/RPS6KA5/SIN3A/MORF4L1/SRCAP/PCGF2/KAT7/SPHK2/RUVBL2/ATF2/MSL3P1/SETD5/TADA3/RUVBL1/GATA2/ACTL6A/CTBP1/SNCA/LEF1/ISL1/JADE2/ZNF451/PHF14/TWIST1/POR/ING3/PAXIP1/POLE3/JADE3/OGT/APBB1/MBIP/MAPT/NCOA1/EPC2/PIWIL2/NAP1L2/MEAF6/ZMPSTE24/GTF2B/DR1/PBXIP1/EPC1/SIRT1/LDB1/TAF6L/KAT5/CHEK1/MCRS1/CTCF/PER1/USP22/MSL1/KANSL3/IWS1/MCM3AP/…
300 Mya	BP	GO:0010631	epithelial cell migration	207	207/9565	259/13477	1.1261	0.000607683	0.031767	MTOR/PIK3R3/PKN2/PROX1/TGFB2/PTEN/SP1/ATP5F1B/RGCC/EFNB2/BMP4/SPRED1/DLL4/RAB11A/DNAJA4/NR2F2/CDH13/FOXC2/BCAS3/MAP3K3/PRKCA/SOX9/ATP5F1A/CALR/RRAS/PRKCE/RTN4/WDPCP/ZEB2/NRP2/AAMP/SCG2/SOX18/MYH9/PDGFB/WNT7A/FOXP1/GATA2/PLXND1/PDCD10/FGF2/FBXW7/FGF10/FGF18/RREB1/CSNK2B/SRF/NR2E1/NUS1/MEOX2/BMPER/PAXIP1/EGR3/ADAM9/ANGPT1/HAS2/ADGRB1/TGFBR1/EPB41L4B/HDAC6/FGF16/PIK3CD/GLUL/MIA3/LGALS8/ETS1/EMP2/PLC…
300 Mya	BP	GO:0090132	epithelium migration	207	207/9565	259/13477	1.1261	0.000607683	0.031767	MTOR/PIK3R3/PKN2/PROX1/TGFB2/PTEN/SP1/ATP5F1B/RGCC/EFNB2/BMP4/SPRED1/DLL4/RAB11A/DNAJA4/NR2F2/CDH13/FOXC2/BCAS3/MAP3K3/PRKCA/SOX9/ATP5F1A/CALR/RRAS/PRKCE/RTN4/WDPCP/ZEB2/NRP2/AAMP/SCG2/SOX18/MYH9/PDGFB/WNT7A/FOXP1/GATA2/PLXND1/PDCD10/FGF2/FBXW7/FGF10/FGF18/RREB1/CSNK2B/SRF/NR2E1/NUS1/MEOX2/BMPER/PAXIP1/EGR3/ADAM9/ANGPT1/HAS2/ADGRB1/TGFBR1/EPB41L4B/HDAC6/FGF16/PIK3CD/GLUL/MIA3/LGALS8/ETS1/EMP2/PLC…
300 Mya	BP	GO:0045930	negative regulation of mitotic cell cycle	163	163/9565	201/13477	1.14261	0.000635698	0.0330198	AURKAIP1/MIIP/INTS3/TPR/CDC73/WAC/PTEN/BUB3/WEE1/MUS81/CDK2AP2/CCND1/ZW10/NABP2/CTDSP2/HMGA2/MDM2/RAD9B/CHFR/RGCC/PCID2/BMP4/XRCC3/BUB1B/TIPIN/SMAD3/RFWD3/TP53/RPL26/TOM1L2/TAOK1/CDK5RAP3/BCL2/ATF2/RBL1/BMP7/FANCD2/XPC/CTNNB1/UIMC1/FOXC1/SOX4/PPP1R10/MDC1/MAD2L1BP/MAD1L1/HUS1/EZH2/PINX1/PRKDC/RAD21/SCRIB/CDKN2B/GAS1/BRINP1/FOXO4/BRINP2/BRINP3/STK33/USP44/RB1/DACT1/SLFN11/TIMP2/NABP1/KLHL22/PKD2/C…
300 Mya	MF	GO:0042826	histone deacetylase binding	91	91/9842	106/13874	1.21019	0.00024012	0.0331965	WDTC1/HDAC1/SFPQ/CDC20/TAL1/PKN2/ZBTB7B/SMG5/PARP1/MTA2/CCND1/KCTD21/BHLHE41/SP1/NR2C1/BRMS1L/MEF2A/HIC1/TP53/TOP2A/SP2/PHB/KPNA2/AKAP8L/SIRT2/MTA3/SATB2/HDAC4/INSM1/HES1/LEF1/SRF/HSP90AB1/PRDM1/NR2E1/HDAC2/HEY2/BCOR/HDAC6/DACT1/GLI3/KLF4/MIER1/LCOR/NCOR2/TFAP4/NCOR1/RARA/PKN1/AKAP8/BCL3/DNMT3B/NRIP1/THAP7/HDAC10/KAT2B/TOP2B/HNRNPD/HDAC3/GMNN/H1-5/HSPA1A/HDAC9/NACC2/RBBP4/CHD4/CEBPB/SUDS3/HSPA1B/…
300 Mya	BP	GO:0060485	mesenchyme development	194	194/9565	242/13477	1.12952	0.000663491	0.0341607	MTOR/TRIM62/TGFB2/BAMBI/BMPR1A/PTEN/DCHS1/WNT11/YAP1/BCL9L/HMGA2/MDM2/TBX3/RGCC/FERMT2/BMP4/SIX1/SIX4/TGFB3/SPRED1/ALDH1A2/SMAD3/SEMA7A/FOXF1/FOXC2/COL1A1/NOG/TBX2/SOX9/CDH2/SMAD2/BCL2/DACT3/OSR1/SIX2/RTN4/ACVR1/NRP2/FN1/TCF15/JAG1/OVOL2/BMP7/TIAM1/EOMES/CTNNB1/EPHA3/USF3/HES1/MSX1/LEF1/SPRY1/SFRP2/DAB2/FGF10/ISL1/FOXD1/SEMA6A/PPP2CA/FOXF2/FOXC1/HDAC2/HEY2/CITED2/TWIST1/WNT2/EZH2/NRG1/ZNF703/SFRP…
300 Mya	BP	GO:0090092	regulation of transmembrane receptor protein serine/threonine kinase signaling pathway	169	169/9565	209/13477	1.13933	0.00066604	0.0341607	SKI/HES5/PRDM16/MICOS10-NBL1/CCN1/TGFB2/PARP1/BAMBI/PBLD/BMPR1A/SFRP5/GOT1/BCL9L/CHST11/BMP4/TGFB3/SPRED1/FBN1/RNF111/SMAD6/SMAD3/RGMA/TP53/NOG/MTMR4/SMAD2/STK11/ZBTB7A/PIN1/DNM2/CRIM1/INHBB/ZEB2/ACVR1/DLX1/INHA/FKBP1A/BMP7/PMEPA1/SKIL/CHRD/HES1/MSX1/UBE2D3/SPRY1/SFRP2/DAB2/FGF10/FST/FOXD1/LOX/BMP6/CSNK2B/HSP90AB1/ZNF451/CITED2/LATS1/BMPER/INHBA/MAGI2/PEG10/CAV1/ZNF703/SFRP1/SULF1/CDKN2B/TGFBR1/C…
300 Mya	BP	GO:1901988	negative regulation of cell cycle phase transition	172	172/9565	213/13477	1.13778	0.000680019	0.0346597	MIIP/INTS3/TIPRL/TPR/CDC73/PROX1/WAC/PTEN/BUB3/WEE1/MUS81/CDK2AP2/CCND1/ZW10/NABP2/CTDSP2/HMGA2/MDM2/RAD9B/CHFR/RGCC/PCID2/CUL4A/XRCC3/BUB1B/TIPIN/RFWD3/TP53/RPL26/TAOK1/CDK5RAP3/BCL2/DOT1L/ATF2/RBL1/CDC45/FANCD2/XPC/CEP63/ATR/UIMC1/SOX4/PPP1R10/MDC1/MAPK14/MAD2L1BP/MAD1L1/HUS1/EZH2/PINX1/CCAR2/PRKDC/RAD21/CDKN2B/FOXO4/APBB1/STK33/USP44/RB1/RNASEH2B/DACT1/SLFN11/NABP1/KLHL22/PKD2/MACROH2A1/CDKN1A…
300 Mya	BP	GO:0048041	focal adhesion assembly	71	71/9565	82/13477	1.21998	0.000693951	0.0349708	PTEN/PTPRJ/ARHGEF7/AJUBA/FERMT2/SMAD3/PEAK1/POLDIP2/BCAS3/BCL2/WDPCP/BCR/EPHA3/EFNA5/PTPRK/SFRP1/TSC1/WNT4/TESK2/S100A10/SORBS1/DUSP3/ROCK1/CAMSAP3/GPM6B/SLC9A1/MACF1/VCL/LDB1/LRP1/CORO1C/ACTN1/THBS1/TAOK2/ACTG1/ROCK2/EPB41L5/CLASP1/SDC4/FAM107A/VEGFA/DLC1/DMTN/PTK2B/PTK2/ABL1/DAPK3/COL16A1/NRP1/MMP14/CTTN/ACVRL1/TEK/THY1/SRC/RHOA/TRIP6/THSD1/KDR/ARHGAP6/RCC2/WHAMM/LIMS1/LIMCH1/ITGA2/RHOD/PHLDB2/…
300 Mya	BP	GO:0001754	eye photoreceptor cell differentiation	33	33/9565	35/13477	1.32848	0.000696937	0.0349708	PAX6/CEP290/STAT3/SOX9/SDK2/PRKCI/HCN1/PRDM1/NTRK2/CRB1/NKD1/DZANK1/DSCAM/RORB/AGTPBP1/OLFM3/ROM1/SOX8/NAGLU/THRB/VEGFA/PTN/TOPORS/CRB2/MFRP/TTC8/RPGRIP1L/THY1/PROM1/TUG1/BBS4/NRL/RDH13
300 Mya	BP	GO:0051656	establishment of organelle localization	275	275/9565	350/13477	1.10706	0.000698987	0.0349708	PRKCZ/PEX14/CDCA8/FNBP1L/NUF2/GBF1/PAX6/ARFGAP2/CFL1/ZW10/FEZ1/C12orf4/DCTN2/LIN7A/LAMP1/CHAMP1/TRIP11/MYO1E/RAB11A/AP3S2/RHOT2/KATNB1/HSBP1/FOXF1/NTN1/UBB/LLGL1/C17orf75/KPNB1/WIPI1/VPS4B/STK11/RPS15/AP3D1/RAB11B/DNM2/RAB3A/SPHK2/KIF3C/CENPA/XPO1/RAB1A/ACTR3/TRAK2/MAP2/CUL3/STK25/NSFL1C/CHMP4B/SNAP29/NEFH/MYH9/MLH1/CTNNB1/FYCO1/MAP4/GATA2/PDCD10/OPA1/LSG1/SNCA/CENPE/SPRY1/MGARP/FGF10/AP3B1/CEP12…
300 Mya	BP	GO:0034446	substrate adhesion-dependent cell spreading	82	82/9565	96/13477	1.20351	0.000705604	0.0350866	NTNG1/PARVA/FZD4/NTN4/ARHGEF7/FERMT2/PEAK1/SRCIN1/P4HB/RAC3/DNM2/CALR/MYADM/RAB1A/TMEFF2/FZD7/FN1/CRKL/EFNA5/RREB1/HAS2/MEGF9/NTNG2/S100A10/LAMC1/ATRNL1/MERTK/LIMS2/PARVG/NEDD9/BVES/LAMC3/PDPN/CDC42/KIF14/LAMB3/MDK/LPXN/FERMT3/APOA1/CORO1C/TYRO3/CIB1/ITGB3/AXL/ANTXR1/ITGA4/ITGAV/ATRN/TRIOBP/FBLN1/MELTF/PIK3R1/FER/SPRY4/MICALL2/RADIL/EPHA1/DMTN/PTK2/ABL1/NRP1/POSTN/TEK/CRK/ACTN4/SRC/LAMA5/RHOA/VAM…
300 Mya	CC	GO:0022626	cytosolic ribosome	85	85/9984	99/14129	1.21504	0.000310067	0.0353476	ISG15/RPL11/RPL27A/RPS13/RPS26/RPLP0/RPS17/RPS2/RPL26/RPL27/RPL38/RPL17/RPS15/RPL36/RPL18A/UBA52/RPS16/RPS19/RPL18/RPS11/RPL28/RPS7/RPL3/MRPL1/RPS3A/RPL37/RPL10A/RPS12/RPS20/RPL7/RPS6/RPL35/RPL12/RPS4X/RPS8/RPL5/RPS29/EIF2AK4/RPS27L/RPLP1/RPL23A/RPS28/RPL13A/RPL15/RPSA/RPL29/RPL39P5/RPS10/RPL8/RPL36A/RPL10/RPL41/RPS9/RPS23/ZCCHC17/RPL21/RPL23/RPS27A/RPL31/RPL37A/RPL32/RPL35A/RPL34/RPS14/RPS27/RPS…
300 Mya	BP	GO:0010811	positive regulation of cell-substrate adhesion	89	89/9565	105/13477	1.19429	0.000729492	0.0359741	PRKCZ/CCN1/SPOCK2/HSD17B12/PTPRJ/ARHGEF7/FERMT2/SMAD3/CDH13/FOXF1/POLDIP2/P4HB/RAC3/DNM2/CALR/RRAS/MYADM/PRKCE/FN1/STK4/CRKL/PDGFB/NDNF/RREB1/CDK6/SFRP1/HAS2/TSC1/WNT4/S100A10/NID1/EMP2/ROCK1/LIMS2/ITGA6/NPY2R/EDIL3/NEDD9/UTRN/AGR2/CDC42/DISC1/MDK/ARL2/APOA1/CIB1/CX3CL1/JUP/EMILIN1/EPB41L5/RIN2/SDC4/TRIOBP/DAG1/COL8A1/RELL2/VEGFA/PTN/EPHA1/DMTN/PTK2B/PLEKHA2/JAK2/ECM2/ABL1/CCDC80/COL16A1/CSF1/NRP…
300 Mya	BP	GO:0045665	negative regulation of neuron differentiation	51	51/9565	57/13477	1.26068	0.000736686	0.0359741	HES5/TP73/PBX1/PAX6/ASCL1/FOXG1/HMG20A/MED1/SOX9/CALR/ZNF536/MEIS1/DLX1/DLX2/JAG1/NKX2-2/BMP7/OLIG2/FEZF2/HES1/ISL1/NR2E1/FOXO3/DLL1/HEY1/ZHX2/SOX3/B2M/REST/GLI3/GPR37L1/DIXDC1/DDX6/EIF2AK4/SOX8/NEPRO/SOX2/EIF4E/LSM1/CDK5RAP2/NOTCH1/SPAG9/EIF4ENIF1/RHOA/GSK3B/CNTN4/MIB1/RAP1GAP/CTDSP1/ASPM/APP
300 Mya	BP	GO:0048332	mesoderm morphogenesis	51	51/9565	57/13477	1.26068	0.000736686	0.0359741	TAL1/WLS/BMPR1A/WNT11/HMGA2/TBX3/BMP4/SMAD3/FOXF1/FOXC2/NOG/SMAD2/SIX2/ACVR1/BMP7/NF2/EOMES/LEF1/SFRP2/FOXC1/SRF/GJA1/INHBA/NODAL/FGFR2/SETD2/SMAD1/KLF4/EPHA2/ITGB1/DKK1/EXT2/TXNRD1/ARMC5/ITGB3/PRKAR1A/TWSG1/EPB41L5/BMPR2/EYA1/CRB2/KDM6B/WNT5A/SNAI1/ITGA8/EYA2/ITGA2/SCX/ETV2/ITGA3/GPI
300 Mya	BP	GO:0071542	dopaminergic neuron differentiation	21	21/9565	21/13477	1.40899	0.000741576	0.0359973	DMRTA2/OTX2/TIAM1/CTNNB1/MANF/SFRP2/FZD1/WNT2/SFRP1/DKK1/NR4A2/RYK/VEGFA/RSPO2/HIF1A/WNT5A/GSK3B/CDNF/LRP6/CSNK1E/CSNK1D
300 Mya	BP	GO:0001763	morphogenesis of a branching structure	123	123/9565	149/13477	1.16313	0.000754214	0.0362139	RERE/CLIC4/RBM15/PBX1/PROX1/BTRC/DCHS1/YAP1/KRAS/NTN4/TBX3/NFATC4/BMP4/SIX1/SIX4/DLL4/SALL1/FOXF1/FOXC2/LHX1/MED1/NOG/SOX9/GRB2/SOCS3/BCL2/SIX2/RTN4/BCL11A/ACVR1/DLX2/WNT6/STK4/BMP7/CTNNB1/PLXND1/LEF1/FGF2/SPRY1/SFRP2/FGF10/FOXD1/SRF/EPHA7/PRDM1/RSPO3/PDGFA/WNT2/CSMD1/SFRP1/SULF1/RDH10/EXT1/PTCH1/NRARP/CITED1/WNT4/FGFR2/PAK1/LAMA1/MYCN/SETD2/PKD2/ADAMTS16/GLI3/SEMA3E/MET/SMO/TNC/GPC3/EPHA2/TIE1/K…
300 Mya	BP	GO:0022612	gland morphogenesis	78	78/9565	91/13477	1.20771	0.000756811	0.0362139	PROX1/TGFB2/BTRC/PAX6/RARG/NTN4/TBX3/BMP4/TGFB3/NTN1/MED1/NOG/TBX2/SOX9/BCL2/IGFBP5/CUL3/BMP7/PLXND1/FBXW7/FGF10/PDGFA/CAV1/CSMD1/SFRP1/PLAG1/SULF1/SCRIB/PTCH1/WNT4/FGFR2/LAMA1/TGFA/LIMS2/GLI3/NFIB/TNC/EPHA2/CDC42/KDM5B/NRG3/MDK/CAPN1/PHB2/STAT6/FEM1B/SLC9A3R1/TWSG1/TGFB1/GLI2/SULF2/TGFBR2/DAG1/FGF1/CSF1R/DDR1/TNFAIP3/SEMA3C/PTN/CYP7B1/NOTCH1/CSF1/NRP1/CFLAR/CEBPB/XBP1/TGM2/MSN/WNT5A/SRC/LAMA5/SE…
300 Mya	BP	GO:0061053	somite development	59	59/9565	67/13477	1.24075	0.00075936	0.0362139	ABI1/BMPR1A/WNT11/PCDH8/SIX1/SIX4/ALDH1A2/SMAD3/RBBP6/FOXF1/FOXC2/TP53/LHX1/NOG/TCF15/POFUT1/LEF1/SFRP2/FOXC1/TBX18/DLL1/MEOX2/SFRP1/PRKDC/PTCH1/NRARP/WNT4/PLXNA2/NKD1/PPP2R3A/SMO/NUP133/AXIN2/DLL3/SOX11/EPB41L5/FRZB/RBPJ/RIPPLY2/LFNG/SEMA3C/ROR2/CRB2/NOTCH1/TMED2/MTHFD1/WNT5A/PSEN1/PALB2/XRCC2/LRP6/MIB1/POGLUT1/HES7/TCAP/COBL/SCX/EP300/LOXL3
300 Mya	BP	GO:0016573	histone acetylation	116	116/9565	140/13477	1.16745	0.000797083	0.0373012	CHD5/PARK7/TAF12/DMAP1/ZZZ3/PYGO2/TADA1/BMI1/KAT6B/RPS6KA4/KMT2A/KANSL2/RPS6KA5/SIN3A/MORF4L1/SRCAP/PCGF2/KAT7/SPHK2/RUVBL2/ATF2/MSL3P1/SETD5/TADA3/RUVBL1/GATA2/ACTL6A/CTBP1/SNCA/LEF1/ISL1/JADE2/ZNF451/PHF14/TWIST1/ING3/PAXIP1/POLE3/JADE3/OGT/APBB1/MBIP/NCOA1/EPC2/PIWIL2/NAP1L2/MEAF6/ZMPSTE24/GTF2B/DR1/PBXIP1/EPC1/SIRT1/LDB1/TAF6L/KAT5/CHEK1/MCRS1/CTCF/PER1/USP22/MSL1/KANSL3/IWS1/MCM3AP/THAP7/KAT…
300 Mya	BP	GO:0031047	gene silencing by RNA	92	92/9565	109/13477	1.18924	0.000804619	0.0373012	AGO3/MIR137HG/TDRKH/ADAR/CELF1/CLP1/AJUBA/BMP4/SMAD3/ZC3H7A/CNOT1/MIR22HG/TP53/STAT3/MAPT-AS1/SMAD2/MAP2K2/ELAVL1/CNOT3/PUM2/CNOT11/DGCR8/TNRC6B/CNOT10/PPP3CA/DROSHA/LINC00461/CNOT6/LIN28B/SRRT/SND1/PABPC1/TUT7/MAEL/PIWIL4/TNRC6A/MYCN/ZC3H7B/SMAD1/XPO5/HNRNPA2B1/PIWIL2/DDX3X/PUM1/AGO4/ZMPSTE24/TUT4/MOV10/DHX9/TIAL1/NEAT1/DDX6/ZC3H10/NCOR2/METTL3/EXD1/NCOR1/HELZ/WTIP/TGFB1/PUS10/CNOT9/EIF4E2/PPARG…
300 Mya	BP	GO:0008038	neuron recognition	42	42/9565	46/13477	1.28647	0.000806553	0.0373012	EPHB2/DSCAML1/OPCML/FOXG1/NPTN/CDK5R1/MEGF8/RTN4/NCAM2/FEZF2/EPHA3/GAP43/CNR1/EXT1/IGSF9/TNN/CRTAC1/BSG/CXCR4/EPHA4/DSCAM/TNFRSF21/ROBO4/CNTN6/PALLD/PCDH12/NRCAM/YWHAZ/NRP1/SEMA5A/ROBO1/CASP3/SEMA3A/AMIGO1/ROBO3/NTM/CNTN4/EFNB3/ARHGAP35/APP/EPHB3/CNTNAP2
300 Mya	BP	GO:0032330	regulation of chondrocyte differentiation	42	42/9565	46/13477	1.28647	0.000806553	0.0373012	WNT9A/MKX/SOX6/LTBP3/ZBTB16/RARG/BMP4/SMAD3/MAF/SOX9/PKDCC/SIX2/RARB/CTNNB1/FGF18/BMP6/POR/TGFBR1/SOX5/RFLNA/SMAD7/EFEMP1/BMPR1B/SCIN/GLI3/SNAI2/TRPS1/MDK/ZNF219/AXIN2/GLI2/GDF5/CHADL/MUSTN1/ADAMTS12/CCN2/LOXL2/MBOAT2/ACVRL1/LNPK/GLG1/PTHLH
300 Mya	BP	GO:0060606	tube closure	74	74/9565	86/13477	1.21239	0.000806806	0.0373012	SKI/BCL10/LMO4/TGFB2/KIF20B/SUFU/DEAF1/RARG/KDM2B/BMP4/RGMA/FZD2/NOG/VASP/RPS7/IFT122/OPA1/SFRP2/FGF10/CITED2/TWIST1/SFRP1/SCRIB/PTCH1/LHX2/TSC1/GRHL3/PRICKLE1/HECTD1/SETD2/IFT57/SHROOM3/FZD3/FZD6/MTHFR/PHACTR4/STIL/ADM/ST14/SPINT1/PFN1/DVL2/RARA/MKS1/TGFB1/TEAD2/SEMA4C/SDC4/CECR2/CELSR1/PLXNB2/TRIM71/SEC24B/BRD2/DLC1/CTHRC1/ABL1/TULP3/TMED2/CC2D2A/MTHFD1/WNT5A/NPHP3/LIAS/CASP3/TRAF6/RALA/FUZ/MTH…
300 Mya	BP	GO:0010506	regulation of autophagy	229	229/9565	289/13477	1.11647	0.000809603	0.0373012	PARK7/MTOR/VPS13D/RRAGC/KDM4A/TMEM59/HAX1/GBA/UBQLN4/GPR137B/WAC/TRIM8/TRIM68/UVRAG/FEZ1/TPCN1/FOXO1/SPTLC2/VPS13C/HERC1/ATP6V0C/CLEC16A/ERCC4/CSNK2A2/PHF23/TP53/POLDIP2/CDK5R1/PIP4K2B/STAT3/MTMR4/USP36/FOXK2/RMC1/BCL2/STK11/RAB8A/PIK3R2/SIRT2/GSK3A/SNRNP70/BCL2L11/RALB/RAB3GAP1/ATG16L1/CHMP4B/SOGA1/FYCO1/WDR6/SNCA/MFSD8/FBXW7/SLC25A4/ZKSCAN3/RNF5/TFEB/EEF1A1/UFL1/FOXO3/SOGA3/NAMPT/UBQLN1/LRSAM1/…
300 Mya	BP	GO:0031400	negative regulation of protein modification process	349	349/9565	450/13477	1.09275	0.000833886	0.0382041	ISG15/PRKCZ/SKI/PARK7/ERRFI1/MTOR/CAMK2N1/EPHB2/KDM1A/RPL11/HDAC1/KDM4A/CDKN2C/TMEM59/MTF2/ENSA/ADAR/GBA/TIPRL/PPP1R15B/PTEN/HHEX/PAX6/HIPK3/PTPRJ/KDM5A/NTF3/CTDSP2/RTRAF/BMP4/CALM1/WARS1/BAG5/SPRED1/SMAD6/SIN3A/HMG20A/NTRK3/NR2F2/SOCS1/NXN/INPP5K/SUZ12/GGNBP2/SRCIN1/HEXIM1/HEXIM2/CDK5RAP3/PPP1R9B/NOG/SOCS3/RPS15/HMG20B/MLLT1/DNMT1/CEBPA/SIRT2/PPP5C/CALM3/SPHK2/PPP2R1A/MYADM/U2AF2/RPS7/TRIB2/PRKC…
300 Mya	BP	GO:0090090	negative regulation of canonical Wnt signaling pathway	102	102/9565	122/13477	1.17801	0.000862993	0.0393168	NPHP4/HDAC1/SFRP5/TPBGL/WNT11/FZD4/AMER2/CHD8/CYLD/TMEM88/SHISA6/NOG/SOX9/CDH2/STK11/GSK3A/DACT3/RUVBL2/STK4/RBMS3/SIAH2/SFRP2/DAB2/ISL1/G3BP1/MAPK14/TBX18/FOXO3/LATS1/CAV1/SFRP1/STK3/MLLT3/TLE4/INVS/OTUD5/EMD/TNN/TCF7L2/DKK3/LRP4/PTPRO/PRICKLE1/DACT1/NKD1/WWTR1/MCC/TMEM170B/GLI3/HECW1/SNAI2/TMEM64/FZD6/GPC3/DKK1/MDK/CTNND1/IGFBP6/DDIT3/LATS2/UBAC2/TLE3/AXIN2/SLC9A3R1/APC2/TLE6/APOE/DKKL1/FRZB/IG…
300 Mya	BP	GO:0006323	DNA packaging	135	135/9565	165/13477	1.15281	0.000897287	0.0404875	CHD5/PHF13/H2BC21/H2BU1/MACROH2A2/KAT6B/HMGA2/ACIN1/IPO4/TP53/TOP2A/SOX9/CHAF1A/ASF1B/AKAP8L/SIRT2/PAF1/GRWD1/SMC4/NCAPG/H4C5/H2BC15/ASF1A/SHPRH/NCAPG2/PHF2/ANP32B/NASP/H1-7/MIS18A/SMARCA5/HMGB2/MACROH2A1/PHF8/NAP1L2/NAP1L3/ITGB3BP/H2BC19P/H3-3A/SIRT1/DNAJC9/HELLS/BANF1/RSF1/H2AX/NCAPD2/H4-16/BAZ2A/NAP1L1/HMGB1/OIP5/CTCF/CENPV/H3-3B/AKAP8/TSSK6/PSME4/HIRA/H1-0/LIN54/NPM1/H4C1/H4C2/H3C2/H1-2/H4C3/…
300 Mya	BP	GO:0090130	tissue migration	210	210/9565	264/13477	1.12079	0.000898618	0.0404875	MTOR/PIK3R3/PKN2/PROX1/TGFB2/PTEN/SP1/ATP5F1B/RGCC/EFNB2/BMP4/SPRED1/DLL4/RAB11A/DNAJA4/NR2F2/CDH13/FOXF1/FOXC2/BCAS3/MAP3K3/PRKCA/SOX9/ATP5F1A/CALR/RRAS/PRKCE/RTN4/WDPCP/ZEB2/NRP2/AAMP/SCG2/SOX18/MYH9/PDGFB/WNT7A/FOXP1/GATA2/PLXND1/PDCD10/FGF2/FBXW7/FGF10/FGF18/RREB1/CSNK2B/SRF/NR2E1/NUS1/MEOX2/BMPER/PAXIP1/EGR3/ADAM9/ANGPT1/HAS2/ADGRB1/TGFBR1/EPB41L4B/HDAC6/FGF16/PIK3CD/GLUL/MIA3/LGALS8/ETS1/EM…
300 Mya	BP	GO:0001843	neural tube closure	73	73/9565	85/13477	1.21007	0.000986716	0.0442124	SKI/BCL10/LMO4/TGFB2/KIF20B/SUFU/DEAF1/RARG/KDM2B/BMP4/RGMA/FZD2/NOG/VASP/RPS7/IFT122/OPA1/SFRP2/CITED2/TWIST1/SFRP1/SCRIB/PTCH1/LHX2/TSC1/GRHL3/PRICKLE1/HECTD1/SETD2/IFT57/SHROOM3/FZD3/FZD6/MTHFR/PHACTR4/STIL/ADM/ST14/SPINT1/PFN1/DVL2/RARA/MKS1/TGFB1/TEAD2/SEMA4C/SDC4/CECR2/CELSR1/PLXNB2/TRIM71/SEC24B/BRD2/DLC1/CTHRC1/ABL1/TULP3/TMED2/CC2D2A/MTHFD1/WNT5A/NPHP3/LIAS/CASP3/TRAF6/RALA/FUZ/MTHFD1L/C…
300 Mya	CC	GO:0005912	adherens junction	128	128/9984	155/14129	1.16865	0.000432097	0.0443331	AJAP1/PARK7/PKP1/DCHS1/LIN7C/CCDC85B/NECTIN1/CDCA3/LIN7A/VEZT/EFNB2/AJUBA/FERMT2/CCDC85C/TJP1/FRMD5/MYO1E/CDH8/CDH11/PPP1R9B/CDH2/CDH20/CYTH2/JAG1/CDH22/ARVCF/NF2/MYH9/CTNNB1/NECTIN3/PDLIM3/CTNND2/CDH6/PRICKLE4/PTPRK/AFDN/DLL1/ACTB/SCRIB/TLN1/CRB1/MPP7/PARD3/SORBS1/PLEKHA7/PKP2/STXBP6/CDH3/SMAD7/CAMSAP3/PKP4/ITGA6/PARD3B/EPHA4/CXADR/SHROOM3/ARHGAP24/CDH10/TSPAN33/WNK3/PLPP3/CNN3/VCL/DLG5/EIF4G2/T…
300 Mya	CC	GO:0005911	cell-cell junction	321	321/9984	412/14129	1.10259	0.000477337	0.0445225	PRKCZ/AJAP1/NPHP4/PARK7/CLIC4/WASF2/PKN2/KCNA2/MAGI3/ASH1L/CADM3/PKP1/CDC42BPA/DCHS1/LIN7C/PTPRJ/AHNAK/CCDC85B/CCND1/FZD4/PANX1/NECTIN1/CDCA3/ITGA5/LIN7A/VEZT/GJB2/GJB6/PCDH9/EFNB2/AJUBA/PNN/FERMT2/CCDC85C/TJP1/GJD2/FRMD5/MYO1E/CDH8/CDH11/POLDIP2/GJC1/PPP1R9B/GRB2/FBF1/CDH2/CDH20/MAP2K2/SIPA1L3/SIRT2/VASP/SYMPK/CYTH2/MYADM/STRN/ACTR3/DES/OBSL1/JAG1/CDH22/TIAM1/ARVCF/NF2/MYH9/PDXP/PACSIN2/PANX2/CT…
300 Mya	BP	GO:0010948	negative regulation of cell cycle process	200	200/9565	251/13477	1.1227	0.00100166	0.044637	AURKAIP1/MIIP/INTS3/TIPRL/TPR/CDC73/PROX1/WAC/PTEN/BUB3/WEE1/E2F8/MUS81/RBM14/CDK2AP2/CCND1/ZW10/NABP2/CTDSP2/HMGA2/MDM1/MDM2/RAD9B/CHFR/RGCC/PCID2/CUL4A/BMP4/XRCC3/BUB1B/TIPIN/CCP110/TERF2/RFWD3/TP53/RPL26/TOM1L2/TAOK1/CDK5RAP3/BCL2/DOT1L/ATF2/RBL1/BMP7/CDC45/FANCD2/XPC/CEP63/ATR/UIMC1/SOX4/PPP1R10/MDC1/MAPK14/MAD2L1BP/MAD1L1/HUS1/EZH2/PINX1/CCAR2/PRKDC/RAD21/CDKN2B/FOXO4/APBB1/STK33/USP44/RB1/R…
300 Mya	BP	GO:0010720	positive regulation of cell development	203	203/9565	255/13477	1.12167	0.00100737	0.0446472	TP73/MTOR/EPHB2/KDM1A/HDAC1/DMRTA2/LRP8/RASSF10/BDNF/PAX6/CLCF1/PLXNC1/ASCL1/PPP1CC/SLITRK1/ARHGEF7/FOXG1/FERMT2/BMP4/PRKCH/NUMB/ITPKA/RAB11A/PARP6/NPTN/SEMA7A/NTN1/P4HB/RAC3/BCL2/STK11/DNM2/CALR/ANKRD27/SIRT2/MEGF8/MYADM/ID2/FN1/OBSL1/STK25/NKX2-2/ZNF335/ADNP/TIAM1/OLIG2/CRKL/CTNNB1/PLXND1/FAIM/PRKCI/SKIL/ETV5/OPA1/HES1/GSX2/DBN1/RREB1/SRF/UFL1/HDAC2/MYB/CAMK2B/SRRT/CUX1/RELN/WNT2/PLXNA4/NEFL/PR…
300 Mya	BP	GO:0043401	steroid hormone mediated signaling pathway	101	101/9565	121/13477	1.1761	0.00102593	0.0448811	PARK7/KDM1A/ARID1A/HDAC1/RXRG/PARP1/NCOA4/ZMIZ1/TRIM68/ARNTL/YAP1/KMT2D/CALCOCO1/HMGA2/NR2C1/RNF6/BMP4/TRIP4/ABHD2/CNOT1/MED1/PHB/ZBTB7A/CALR/PPP5C/KDM3A/BMP7/PMEPA1/TADA3/FOXP1/UFSP2/SKP2/DAB2/ISL1/PPARGC1B/TRERF1/UFL1/NR2E1/LATS1/SFRP1/NR4A3/HDAC6/KDM5D/ESRRG/NODAL/PAK1/UFM1/LBH/NR3C2/PLPP1/NR3C1/DNAJA1/SRARP/SIRT1/ESRRA/PHB2/NCOR2/NEDD4/PER1/NCOR1/NR1D1/PIAS2/CARM1/KANK2/PKN1/EGLN2/CNOT9/PRMT2…
300 Mya	BP	GO:0010718	positive regulation of epithelial to mesenchymal transition	41	41/9565	45/13477	1.28375	0.00104476	0.0448811	MTOR/TGFB2/BAMBI/BCL9L/RGCC/FERMT2/BMP4/TGFB3/SMAD3/COL1A1/SMAD2/ACVR1/JAG1/BMP7/TIAM1/CTNNB1/LEF1/DAB2/ISL1/FOXC1/HDAC2/TWIST1/EZH2/ZNF703/TGFBR1/TCF7L2/WWTR1/OLFM1/PDPN/MDK/AXIN2/TGFB1/BMP2/TGFBR2/GCNT2/LOXL2/CRB2/NOTCH1/SDCBP/SNAI1/TGFB1I1
300 Mya	BP	GO:0002089	lens morphogenesis in camera-type eye	20	20/9565	20/13477	1.40899	0.00104551	0.0448811	SKI/PROX1/NECTIN1/SOX1/BMP4/MEIS1/ATF4/CTNNB1/NECTIN3/CITED2/HIPK2/EPHA2/BCAR3/LCTL/SOX11/ABI2/TBC1D20/HIPK1/TDRD7/SHROOM2
300 Mya	BP	GO:0015919	peroxisomal membrane transport	20	20/9565	20/13477	1.40899	0.00104551	0.0448811	PEX14/ABCD2/LONP2/PEX26/PEX3/PEX1/ABCD3/PEX5L/PEX19/PEX5/PEX13/PEX2/PEX12/RAB8B/PEX10/PEX16/PEX7/ABCD4/PEX6/ABCD1
300 Mya	BP	GO:0060706	cell differentiation involved in embryonic placenta development	20	20/9565	20/13477	1.40899	0.00104551	0.0448811	E2F8/NR2F2/SOCS3/STK4/EOMES/PRDM1/STK3/HECTD1/ST14/KRT8/E2F7/SOX15/KRT19/CASP8/FZD5/PLK4/SNAI1/MDFI/DNAJB6/SPINT2
300 Mya	BP	GO:0046620	regulation of organ growth	69	69/9565	80/13477	1.21525	0.00104869	0.0448811	TP73/MTOR/PROX1/KCNK2/BMPR1A/PTEN/YAP1/IGF1/YY1/FOXC2/NOG/TBX2/CTDP1/PIN1/GSK3A/MEIS1/BCL2L11/STK4/FGF2/FOXC1/MAPK14/GJA1/HEY2/CITED2/LATS1/WNT2/STK3/TGFBR1/ARX/RGS4/MAEL/RGS2/FGFR2/PAK1/YBX3/SERP1/PI16/CGA/SMO/ZFPM2/HLX/DUSP6/ACACB/LATS2/PARP2/AKAP6/SAV1/ERBB4/SOD1/MAPK1/VGLL4/TGFBR2/RBPJ/WWC1/PIM1/IL7/NOTCH1/WWC3/DDX39B/CDK1/FXN/RBP4/IGF2/JARID2/TGFBR3/GLI1/BASP1/MAPK11/G6PD
300 Mya	BP	GO:0001936	regulation of endothelial cell proliferation	94	94/9565	112/13477	1.18255	0.00105117	0.0448811	MTOR/ATP5IF1/VASH2/PROX1/ALOX5/SP1/FLT1/RGCC/BMP4/DLL4/ALDH1A2/NR2F2/CDH13/STAT3/PRKCA/ATP5F1A/NRP2/SCG2/PDGFB/GATA2/PDCD10/FGF2/RICTOR/BMP6/GJA1/CAV1/WNT2/EGR3/SULF1/TGFBR1/NRARP/PIK3CD/F3/AGTR1/HMGB2/FLT4/TNMD/TIE1/NRAS/ECM1/ARNT/AKT3/SIRT1/MDK/HMGB1/CNMD/PRKD1/PGF/THBS1/NF1/CCL2/ITGB3/APOE/FUT2/ADAM17/PDCL3/ITGA4/STAT1/BMPR2/HTR2B/BMP2/PPP1R16B/HMOX1/PPARG/VEGFC/PDCD6/VEGFA/VIP/FGFR1/APLN/NRP1…
300 Mya	BP	GO:0007160	cell-matrix adhesion	156	156/9565	193/13477	1.13887	0.00109378	0.0464566	PRKCZ/AJAP1/PTEN/PTPRJ/ARHGEF7/AJUBA/FERMT2/FBLN5/SMAD3/PEAK1/ITGAL/CDH13/POLDIP2/BCAS3/BCL2/RRAS/WDPCP/BCL2L11/FN1/JAG1/TIAM1/BCR/NF2/CTNNB1/EPHA3/EFNA5/SRF/PTPRK/CDK6/SGCE/MKLN1/ADAM9/SFRP1/TSC1/WNT4/TESK2/S100A10/TNN/NID1/SORBS1/VWA2/PPFIA1/TECTA/JAM3/NID2/EMP2/DUSP3/ROCK1/CAMSAP3/PARVG/ITGA1/UTRN/SEMA3E/GPM6B/SLC9A1/MACF1/THBS3/DISC1/ITGB1/PLAU/VCL/LDB1/LYVE1/FERMT3/ITGA7/CD63/LRP1/CORO1C/ITG…
300 Mya	BP	GO:0061138	morphogenesis of a branching epithelium	114	114/9565	138/13477	1.16395	0.00110487	0.0464566	CLIC4/RBM15/PBX1/PROX1/BTRC/DCHS1/YAP1/KRAS/NTN4/TBX3/NFATC4/BMP4/SIX1/SIX4/DLL4/SALL1/FOXF1/FOXC2/LHX1/MED1/NOG/SOX9/GRB2/SOCS3/BCL2/SIX2/ACVR1/WNT6/STK4/BMP7/CTNNB1/PLXND1/LEF1/FGF2/SPRY1/SFRP2/FGF10/FOXD1/SRF/RSPO3/PDGFA/WNT2/CSMD1/SFRP1/SULF1/RDH10/EXT1/PTCH1/NRARP/CITED1/WNT4/FGFR2/PAK1/LAMA1/MYCN/PKD2/ADAMTS16/GLI3/SEMA3E/MET/SMO/TNC/GPC3/EPHA2/TIE1/KDM5B/DLG5/ADM/MDK/ST14/PHB2/SPRY2/COL4A1…
300 Mya	BP	GO:0060021	roof of mouth development	65	65/9565	75/13477	1.22113	0.00110516	0.0464566	SKI/EPHB2/PYGO2/PRRX1/TGFB2/ARID5B/BMPR1A/VAX1/PLEKHA1/ALX4/WNT11/TBX3/TGFB3/JAG2/MMP25/FZD2/TBX2/SMAD2/OSR1/PKDCC/WDPCP/SATB2/WNT7A/MSX1/PDGFRA/LEF1/FOXF2/MEOX2/TWIST1/INHBA/DLX6/DLX5/CHD7/OSR2/ANP32B/TGFBR1/BCOR/COL2A1/INSIG2/FRAS1/GLI3/MSC/DHRS3/IRF6/SGPL1/LRRC32/WFIKKN1/TMEM107/SOX11/CLDN5/TGFBR2/CSRNP1/ITGB8/BNC2/PAK1IP1/WNT5A/DLG1/SNAI1/TGFBR3/TBC1D32/TIPARP/SOS1/SUMO1/LOXL3/EPHB3
300 Mya	BP	GO:0048762	mesenchymal cell differentiation	162	162/9565	201/13477	1.1356	0.0011368	0.0471641	MTOR/TRIM62/TGFB2/BAMBI/BMPR1A/PTEN/WNT11/BCL9L/HMGA2/TBX3/RGCC/FERMT2/BMP4/TGFB3/SPRED1/ALDH1A2/SMAD3/SEMA7A/FOXC2/COL1A1/NOG/SOX9/CDH2/SMAD2/BCL2/DACT3/OSR1/SIX2/RTN4/ACVR1/NRP2/FN1/JAG1/OVOL2/BMP7/TIAM1/EOMES/CTNNB1/EPHA3/USF3/HES1/MSX1/LEF1/SPRY1/SFRP2/DAB2/FGF10/ISL1/SEMA6A/PPP2CA/FOXF2/FOXC1/HDAC2/HEY2/CITED2/TWIST1/WNT2/EZH2/NRG1/ZNF703/SFRP1/RDH10/HEY1/EXT1/HAS2/TGFBR1/WNT4/TCF7L2/FGFR2/R…
300 Mya	BP	GO:0055021	regulation of cardiac muscle tissue growth	45	45/9565	50/13477	1.26809	0.00113793	0.0471641	TP73/MTOR/KCNK2/BMPR1A/PTEN/YAP1/IGF1/YY1/NOG/TBX2/CTDP1/PIN1/GSK3A/MEIS1/FGF2/MAPK14/GJA1/HEY2/CITED2/WNT2/TGFBR1/RGS4/RGS2/FGFR2/PAK1/PI16/ZFPM2/PARP2/AKAP6/SAV1/ERBB4/MAPK1/VGLL4/TGFBR2/RBPJ/PIM1/NOTCH1/DDX39B/CDK1/RBP4/JARID2/TGFBR3/GLI1/MAPK11/G6PD
300 Mya	BP	GO:0039694	viral RNA genome replication	26	26/9565	27/13477	1.35681	0.00113934	0.0471641	ATG16L2/RESF1/PCBP2/HMGA2/INPP5K/TOP2A/PHB/ATG16L1/PI4KA/FBXL2/CDC42/SETDB1/EEA1/ROCK2/PCBP1/APOBEC3C/RAB5A/TOP2B/ATG5/RAB29/CXCL8/TRIM28/MORC2/MPHOSPH8/TASOR/SMARCB1
300 Mya	BP	GO:0060993	kidney morphogenesis	61	61/9565	70/13477	1.22784	0.0011525	0.0474678	HES5/PBX1/DCHS1/WNT11/BMP4/SIX1/SIX4/SALL1/LHX1/NOG/SOX9/BCL2/OSR1/SIX2/WNT6/ASXL1/BMP7/WNT7B/CTNNB1/HES1/FGF2/IRX1/FGF10/FOXD1/SOX4/PTCH1/CITED1/WNT4/KIF26B/WWTR1/FRAS1/PKD2/ADAMTS16/KLHL3/GLI3/SMO/GCNT1/GPC3/ZMPSTE24/LRRK2/SOX8/FOXJ1/PAX8/STAT1/ERBB4/BMP2/FGF1/PDGFRB/VEGFA/AHI1/EYA1/CALB1/MYC/WNT2B/DLG1/LAMA5/NPHP3/MAGED1/NPNT/BASP1/LZTS2
300 Mya	BP	GO:0060425	lung morphogenesis	36	36/9565	39/13477	1.30061	0.001179	0.0481419	YAP1/KRAS/BMP4/FOXF1/NOG/SOX9/WNT7B/CTNNB1/SPRY1/FGF10/AP3B1/SRF/WNT2/RDH10/EXT1/NODAL/FGFR2/LAMA1/NFIB/TNC/CDC42/STK40/DLG5/SPRY2/SOX11/MAPK1/CELSR1/TGFBR2/DAG1/SEC24B/PLOD3/RSPO2/WNT2B/HHIP/SRSF6/MAP2K1
300 Mya	BP	GO:0001707	mesoderm formation	49	49/9565	55/13477	1.25528	0.00118658	0.0481419	TAL1/WLS/BMPR1A/WNT11/HMGA2/BMP4/SMAD3/FOXF1/FOXC2/NOG/SMAD2/SIX2/ACVR1/BMP7/NF2/EOMES/LEF1/SFRP2/FOXC1/SRF/GJA1/INHBA/NODAL/FGFR2/SMAD1/KLF4/EPHA2/ITGB1/DKK1/EXT2/TXNRD1/ARMC5/ITGB3/PRKAR1A/TWSG1/EPB41L5/BMPR2/EYA1/CRB2/KDM6B/WNT5A/SNAI1/ITGA8/EYA2/ITGA2/SCX/ETV2/ITGA3/GPI
300 Mya	BP	GO:0060420	regulation of heart growth	49	49/9565	55/13477	1.25528	0.00118658	0.0481419	TP73/MTOR/PROX1/KCNK2/BMPR1A/PTEN/YAP1/IGF1/YY1/NOG/TBX2/CTDP1/PIN1/GSK3A/MEIS1/FGF2/MAPK14/GJA1/HEY2/CITED2/WNT2/TGFBR1/RGS4/RGS2/FGFR2/PAK1/PI16/ZFPM2/DUSP6/ACACB/PARP2/AKAP6/SAV1/ERBB4/MAPK1/VGLL4/TGFBR2/RBPJ/PIM1/NOTCH1/DDX39B/CDK1/RBP4/JARID2/TGFBR3/GLI1/BASP1/MAPK11/G6PD
300 Mya	BP	GO:0035195	gene silencing by miRNA	72	72/9565	84/13477	1.20771	0.00120469	0.0486348	AGO3/MIR137HG/ADAR/AJUBA/BMP4/SMAD3/ZC3H7A/CNOT1/MIR22HG/TP53/STAT3/SMAD2/MAP2K2/ELAVL1/PUM2/DGCR8/TNRC6B/PPP3CA/DROSHA/LINC00461/CNOT6/LIN28B/SRRT/TUT7/MAEL/TNRC6A/MYCN/ZC3H7B/SMAD1/XPO5/HNRNPA2B1/DDX3X/PUM1/AGO4/ZMPSTE24/TUT4/MOV10/DHX9/TIAL1/NEAT1/DDX6/ZC3H10/NCOR2/METTL3/NCOR1/WTIP/TGFB1/PUS10/EIF4E2/PPARG/TRIM71/FXR1/CARMN/CNOT8/CNOT7/AGO2/MEG3/EIF4ENIF1/RBM4/BCDIN3D/TARBP2/DDX5/MIR23AHG/MIR…
90 Mya	CC	GO:0005667	transcription regulator complex	322	322/11586	351/14129	1.11873	1.25549e-07	0.000128813	TAF13/ARNTL/CBX5/DDIT3/MED6/NFATC3/SOX15/CHD3/TBX2/JUNB/PKNOX1/AKIRIN2/BCL9/PBXIP1/ATF7IP/HMGB1/N4BP2L2/AJUBA/MED26/CCNH/SOX4/AHR/HDAC9/LMO4/DDX20/RCOR3/TAF10/NR1H3/DRAP1/RBM14/TAF1D/RB1/FOS/GTF2A1/RCOR1/TCF12/SMAD3/NCOR1/TCF4/JUND/CEBPA/MEIS1/GTF3C3/MAFB/ADNP/TAF4/ATF4/CTNNB1/TBL1XR1/RBPJ/HNRNPAB/PBX2/NFYA/TRERF1/MED23/CBX3/RFX3/KLF4/GTF3C5/TAF9B/CHD5/KDM1A/EYA3/SFPQ/NFYC/JUN/MIER1/GTF2B/DR1/TBX…
90 Mya	MF	GO:0046982	protein heterodimerization activity	266	266/11410	286/13874	1.13092	8.34779e-08	0.000138657	RCC1/GADD45A/TAF13/DDIT3/TPM1/H3-3B/P4HB/SYT4/CENPA/SOS1/UBA3/TLR6/H2BC4/H2AC6/H2BC5/H4C4/H4C5/H4C8/H2BC11/H2AC11/H4C11/H2AC15/H2BC15/TLR4/H2BC21/H2AC20/H2AC21/ATF6/ADORA1/BCL2L10/TOP2B/QTRT2/H4C2/H3C2/H2BC12/H2AC12/H3C11/AHR/SRI/H2BC19P/H2AC19/MCL1/ABTB2/DRAP1/H2AX/H4-16/MICU2/GTF2A1/TCF12/SNX1/SUPT4H1/TCF4/POLE4/TAF4/ATF4/BHLHE40/H2AZ1/MACROH2A1/H3C1/H4C1/H2AC4/H4C3/H3C4/H2AC7/H2BC7/H2BC8/H2AC8…
90 Mya	CC	GO:0000118	histone deacetylase complex	70	70/11586	70/14129	1.21949	8.93705e-07	0.000458471	CBX5/CHD3/HDAC10/ANP32E/PHF21A/ACTR6/SIN3B/BRD8/HDAC9/HDAC8/DMAP1/RCOR3/JMJD1C/SAP18/RCOR1/SRCAP/NCOR1/ZNF217/TBL1XR1/HINT1/KDM3B/TRERF1/CHD5/RERE/TAF6L/RCOR2/KAT5/SINHCAF/MIDEAS/MORF4L1/MBD2/MTA3/NRIP1/HDAC11/HDAC3/HDAC2/ZNHIT1/TBL1X/RBBP4/GATAD2B/SUDS3/BRMS1L/SIN3A/HDAC5/KDM3A/HDAC4/ING2/ING3/HR/RBBP7/HDAC6/CHD4/EP400/RUVBL2/MTA2/MTA1/SAP30L/PHF12/SAP130/CSNK2A1/DNTTIP1/TRRAP/SATB2/RUVBL1/MBD3/…
90 Mya	MF	GO:0045296	cadherin binding	291	291/11410	317/13874	1.11622	7.24476e-07	0.000601677	KLC2/KRT18/GCN1/DIAPH3/ANXA2/PFN1/SEPTIN9/CSNK1D/EPCAM/RTN4/PKP4/COBLL1/RPL15/HSP90AB1/FSCN1/SCRIB/DAB2IP/HSPA5/DDX3X/MACF1/ANK3/SLK/CTNND1/PICALM/MPRIP/SNX5/MICALL1/H3C2/H3C11/ARHGAP18/CALD1/ASAP1/PRDX1/EPS15/EIF4G2/AHNAK/RPS26/STK24/SNX1/RPS2/LRRC59/TRIM25/BAIAP2/FASN/BSG/EEF2/SH3GL1/VASP/ITGA6/NOP56/CTNNB1/RPL24/H1-10/H3C1/H3C4/H3C7/H3C10/H3C12/NDRG1/CTNNAL1/SPTAN1/PARK7/ENO1/EPHA2/LYPLA2/PKN2…
90 Mya	MF	GO:0050839	cell adhesion molecule binding	445	445/11410	496/13874	1.09092	1.64967e-06	0.00091337	CCN1/KLC2/KRT18/GCN1/DIAPH3/FRMD5/ANXA2/CX3CL1/PFN1/SEPTIN9/P4HB/CSNK1D/ADAM17/EPCAM/RTN4/PKP4/COBLL1/ITGAV/RPL15/HSP90AB1/FSCN1/NRG1/SCRIB/DAB2IP/HSPA5/DDX3X/NLGN3/MACF1/ITGA10/KIRREL1/ANK3/SLK/CTNND1/PICALM/ESAM/HMGB1/MPRIP/SNX5/MICALL1/H3C2/H3C11/ARHGAP18/GPNMB/CALD1/ASAP1/PRDX1/EPS15/EIF4G2/AHNAK/RPS26/STK24/SNX1/RPS2/LRRC59/TRIM25/BAIAP2/FASN/BSG/EEF2/SH3GL1/ICAM1/NECTIN2/VASP/ITGA6/ITGA4/NO…
90 Mya	BP	GO:0032870	cellular response to hormone stimulus	443	443/11099	490/13477	1.09778	2.42193e-07	0.0012456	ARNTL/TNS2/CYSLTR2/SREBF1/SOCS3/AKAP8/GDF15/FOSB/ROCK2/LBH/ZFP36L2/RHOQ/PNPLA3/RXFP1/DUSP1/CGA/SH2B2/SLC39A14/LEPROTL1/NOTCH1/NUCKS1/ZFP36L1/ZNF106/ABHD2/NCOA1/MKKS/SNX5/FOXP1/PIK3CA/PPARGC1A/BRD8/RNF14/HDAC9/STC1/TNC/KDM5D/ARID1A/SLC9A1/BCAR3/ZBTB7B/HNRNPU/BMI1/SIRT1/DDIT4/PTEN/C2CD5/RAP1B/PXN/RNF6/FLT3/FOS/NEDD4/SOCS1/PRKCB/NCOR1/BAIAP2/INSR/ICAM1/SLC27A1/ZFP36/ARID5A/CFLAR/SOGA1/RBFOX2/PRKCD/G…
90 Mya	BP	GO:0071824	protein-DNA complex subunit organization	195	195/11099	207/13477	1.14386	3.64627e-07	0.0012456	H3-3B/CENPA/H1-2/H2BC4/H1-4/H2BC5/H4C4/H4C5/H4C8/H2BC11/H4C11/H2BC15/ITGB3BP/H2BC21/ANP32E/ATF7IP/BAZ2A/ACTR6/HMGB1/H1-9P/CENPH/H4C2/H3C2/H2BC12/H3C11/ARID1A/DMAP1/H2BC19P/H2AX/RAD52/H4-16/SMARCC2/RB1/SRCAP/SMARCD2/TCF4/CHAF1A/MCM3AP/HIRA/H1-10/HMGB2/MACROH2A1/H3C1/H4C1/H4C3/H3C4/H2BC7/H2BC8/H1-3/H3C7/H2BC9/H4C9/H2BC13/H3C10/H2BC14/H4C12/H4C13/H3C12/H2BC17/SENP6/ASF1A/KAT6A/MYC/CHD5/CENPS/NASP/GT…
90 Mya	BP	GO:0031647	regulation of protein stability	254	254/11099	274/13477	1.12562	4.75632e-07	0.0012456	SAV1/PFN1/SREBF1/NOP53/RTN4/PRKRA/USP40/TREX1/MYLIP/FLOT1/BAG6/HSP90AB1/CLU/USP9X/CTNND1/ATF7IP/WDR81/NCLN/HSPD1/PPARGC1A/CCNH/SOX4/RNF5/PEX2/HDAC8/DDI2/RPL11/RPL5/TMEM183A/MDM4/SIRT1/PTEN/GAPDH/FBXL3/CHP1/USP3/SMAD3/RAD23A/TYROBP/RPS7/CCT4/CCT7/RNF149/MARCHF7/RASSF2/USP4/PRKCD/PDCD10/HTT/CDKN2AIP/UBE2B/BAG2/TRIM24/CCAR2/GOLGA7/RNF139/TAF9B/PER3/PARK7/PLPP3/USP33/PEX19/ATP1B1/CDC73/GTPBP4/BAG3/PA…
90 Mya	BP	GO:0006338	chromatin remodeling	207	207/11099	221/13477	1.13733	6.10589e-07	0.0012456	CHD3/H3-3B/H1-2/H2BC4/H1-4/H2BC5/H4C4/H4C5/H4C8/H2BC11/H4C11/H2BC15/ITGB3BP/H2BC21/ANP32E/NUDT5/BAZ2A/ACTR6/H1-9P/SMARCAD1/H4C2/H3C2/H2BC12/H3C11/KDM5D/ARID1A/KDM4A/DMAP1/H2BC19P/H2AX/H4-16/SMARCC2/RB1/SRCAP/SMARCD2/CHAF1A/KDM4B/MCM3AP/HIRA/MORC2/SATB1/H1-10/HMGB2/MACROH2A1/JARID2/H3C1/H4C1/H4C3/H3C4/H2BC7/H2BC8/H1-3/H3C7/H2BC9/H4C9/H2BC13/H3C10/H2BC14/H4C12/H4C13/H3C12/H2BC17/ASF1A/MYB/ACTB/CBX3…
90 Mya	BP	GO:0006325	chromatin organization	330	330/11099	362/13477	1.10692	1.12021e-06	0.00182818	SETD1A/CHD9/SOX15/CHD3/H3-3B/DNMT3A/HDAC10/SETD5/H1-2/H2BC4/H1-4/H2BC5/H4C4/H4C5/H4C8/H2BC11/H4C11/H2BC15/BAG6/KMT2E/ZNF462/EHMT1/ITGB3BP/MTF2/H2BC21/ANP32E/NUCKS1/NUDT5/PHF21A/ATF7IP/BAZ2A/ACTR6/HMGB1/CHD2/H1-9P/SMARCAD1/H4C2/H3C2/HMGN4/H2BC12/H3C11/L3MBTL3/HDAC8/KDM5D/HMGN2/ARID1A/KDM4A/DMAP1/H2BC19P/HNRNPU/SIRT1/H2AX/H4-16/SMARCC2/RB1/SETDB2/TDRD3/SRCAP/C17orf49/NCOR1/SUPT4H1/SMARCD2/SMCHD1/CH…
90 Mya	CC	GO:0000228	nuclear chromosome	186	186/11586	200/14129	1.13412	5.46566e-06	0.00186926	RCC1/REC8/H3-3B/SYCE2/POLD1/TREX1/H4C4/H4C5/H4C8/H4C11/REPIN1/AGO3/ANP32E/ACTR6/BRCA2/CCNB1IP1/SIN3B/SMARCAD1/BRD8/H4C2/H3C2/H3C11/PRIM2/RPA3/HDAC8/DMAP1/HNRNPU/H2AX/CHEK1/H4-16/SRCAP/SIRT7/SMCHD1/POLE4/MACROH2A1/H3C1/H4C1/H4C3/H3C4/H3C7/H4C9/H3C10/H4C12/H4C13/H3C12/TRIM24/CHRAC1/JUN/DHX9/UCHL5/NEK2/H3-3A/ADD3/SMC3/KAT5/POLD4/NCAPD2/SINHCAF/MCRS1/TIMELESS/HMGA2/POLE2/WDHD1/MORF4L1/BLM/UBE2I/SLX4/…
90 Mya	BP	GO:0048598	embryonic morphogenesis	418	418/11099	464/13477	1.09387	1.48466e-06	0.00201913	CCN1/DKK1/DUSP5/ADM/MICAL2/PCDH8/HECTD1/STRA6/PFN1/TBX2/SOCS3/CCDC40/SOX11/ID2/ROCK2/SOS1/CYP26B1/DUSP2/PRKRA/ITGAV/COL7A1/HES1/DUSP1/MSX2/DLX5/SCRIB/NOTCH1/LAMB3/WNK1/ZFP36L1/FUZ/NCOA1/CLASP1/MKKS/FLRT3/COL8A1/MBNL1/SOX4/DLC1/BPNT2/SULF1/CTHRC1/LMO4/BMI1/SETDB2/SMAD3/MBP/SLC39A3/VASP/ARHGAP35/MYADM/RPS7/ITGA4/MAFB/SNAI1/ARFRP1/TGFBR2/CTNNB1/NIPBL/MACROH2A1/PBX2/CITED2/LATS1/RPS6/KLF4/MTHFR/EPHA2…
90 Mya	CC	GO:0030055	cell-substrate junction	357	357/11586	398/14129	1.09386	1.11775e-05	0.00286703	SVIL/CD59/LAYN/TNS2/PFN1/RPL19/P4HB/MAPRE2/ADAM17/KLF11/ITGAV/LAMTOR3/ERBIN/FLOT1/PRAG1/HSPA5/MTF2/DDR2/PLAU/LPXN/CORO1C/GIT2/AJUBA/MPRIP/YWHAQ/CLASP1/FLRT3/EPB41L2/TNS3/ZYX/DLC1/PTK2B/SNTB1/TNC/SLC9A1/RPS8/RPL5/BCAR3/APBB1IP/ARHGAP22/ARL14EP/AHNAK/PCBP2/PPP1CC/RPLP0/PXN/CHP1/B2M/RPS17/RPS2/CLTC/BSG/ICAM1/PLAUR/NECTIN2/VASP/RPL13A/RPS7/RHOB/PPP1CB/MAP4K4/ITGA6/ITGA4/RPL37A/RPL3/CTNNB1/GAK/G3BP1/M…
90 Mya	CC	GO:0005925	focal adhesion	353	353/11586	394/14129	1.09259	1.63283e-05	0.00335057	SVIL/CD59/LAYN/TNS2/PFN1/RPL19/P4HB/MAPRE2/ADAM17/KLF11/ITGAV/LAMTOR3/FLOT1/PRAG1/HSPA5/MTF2/DDR2/PLAU/LPXN/CORO1C/GIT2/AJUBA/MPRIP/YWHAQ/CLASP1/FLRT3/EPB41L2/TNS3/ZYX/DLC1/PTK2B/SNTB1/TNC/SLC9A1/RPS8/RPL5/BCAR3/APBB1IP/ARHGAP22/ARL14EP/AHNAK/PCBP2/PPP1CC/RPLP0/PXN/CHP1/B2M/RPS17/RPS2/CLTC/BSG/ICAM1/PLAUR/NECTIN2/VASP/RPL13A/RPS7/RHOB/PPP1CB/MAP4K4/ITGA6/ITGA4/RPL37A/RPL3/CTNNB1/GAK/G3BP1/MDC1/RP…
90 Mya	BP	GO:0048511	rhythmic process	236	236/11099	256/13477	1.11939	4.16163e-06	0.00485127	ID3/NFKB2/ARNTL/MDK/SREBF1/CSNK1D/AMH/ID2/ROCK2/ID1/IMPDH2/EGR1/KLF10/HSPA5/USP9X/ADORA1/PLEKHA1/NCOA1/PTX3/PPARGC1A/PAM/AHR/HNRNPU/SIRT1/PTEN/NR1H3/RBM4B/KMT2A/PPP1CC/FBXL3/CUL4A/NCOR1/JUND/PPP1CB/ADNP/DYRK1A/ATF4/BHLHE40/GSK3B/NFYA/FOXO3/CBX3/CCAR2/PER3/HNRNPR/SFPQ/PRKAA2/JUN/CIART/DHX9/KDM5B/DTL/PROX1/TGFB2/OPN3/SGPL1/HTR7/CAVIN3/KDM2A/ETS1/BHLHE41/ARNTL2/DNM1L/TIMELESS/NCOR2/ENOX1/METTL3/TYRO…
90 Mya	BP	GO:0045598	regulation of fat cell differentiation	108	108/11099	112/13477	1.17089	5.29465e-06	0.00511849	ARNTL/DDIT3/SAV1/ID2/ZFP36L2/MMP11/HES1/ZFP36L1/MEX3C/TRIB2/ZBTB7B/HNRNPU/SIRT1/SMAD3/METRNL/CEBPA/ZFP36/RREB1/FNDC5/SORT1/MKX/FFAR4/CCDC85B/AAMDC/YAP1/CREBL2/MEDAG/FOXO1/HTR2A/WDFY2/KLF5/FERMT2/SIX1/RORA/TLCD3B/ZFPM1/NR1D1/ZBTB7C/ZADH2/CARM1/TGFB1/DKKL1/FRZB/TRIB3/BMP2/ASXL1/E2F1/PPARG/GATA2/CDS1/SFRP2/ATAT1/PIM1/GPER1/NAPEPLD/CCDC71L/SFRP1/STK3/MTOR/PTGS2/DUSP10/ALOX5/GPS2/FLCN/SIRT2/TRPM4/JAG1…
90 Mya	BP	GO:0001525	angiogenesis	385	385/11099	428/13477	1.09226	5.64539e-06	0.00511849	GADD45A/CCN1/RNH1/ADM/MDK/AMOTL1/STARD13/ANXA2/TNFRSF12A/CX3CL1/NF1/VEZF1/JMJD6/YJEFN3/ROCK2/ITGAV/ID1/PKNOX1/GPX1/AMOTL2/PLK2/HGF/SERPINE1/SHB/DAB2IP/NOTCH1/SAT1/ECM1/HMGB1/ANG/RHOJ/SPRED1/TMEM100/COL8A1/PIK3CA/CXCL8/EDNRA/HDAC9/GPNMB/CALD1/PTK2B/SULF1/PIK3CD/GLUL/ARHGAP22/SIRT1/PTEN/APOLD1/FMNL3/BTG1/ANPEP/PRKCB/BSG/GPR4/RHOB/CYP1B1/MEIS1/PPP3R1/CXCR4/TYMP/TGFBR2/CTNNB1/PROK2/PDCD10/RBPJ/ERAP1/…
90 Mya	BP	GO:0007507	heart development	429	429/11099	480/13477	1.08524	9.30958e-06	0.00693457	ID3/CCN1/DKK1/CASP7/ADM/MICAL2/PARP2/HECTD1/SAV1/TPM1/STRA6/NF1/HEXIM1/TBX2/JMJD6/CCDC40/SOX11/ID2/ROCK2/SOS1/RTN4/TREX1/HES1/PDLIM3/MSX2/NRG1/SNAI2/NOTCH1/PLCE1/RBM20/CDKN1B/DUSP6/ACACB/AKAP6/ZFP36L1/SPRED1/TMEM100/MKKS/FLRT3/EDNRA/ADAMTS6/PAM/SOX4/PRDM1/ADGRG6/HDAC9/SRI/DLC1/MSC/SLC9A1/LMO4/CACYBP/MDM4/HNRNPU/PTEN/PDCD4/WDR11/EIF4G2/RB1/SETDB2/CRIP1/SMAD3/NEK8/INSR/MEIS1/PPP3R1/SNAI1/TAB1/TGFBR…
90 Mya	BP	GO:0016570	histone modification	378	378/11099	421/13477	1.09023	1.08269e-05	0.00693457	PARP2/SETD1A/SETD6/SREBF1/JMJD6/AKAP8/KMT5C/UCN/PCGF1/HDAC10/SETD5/H1-2/KMT2E/EHMT1/MTF2/PBXIP1/ELK4/PHC1/BAZ2A/BRCA2/SIN3B/NCOA1/PAXBP1/BCL6/PPARGC1A/SMARCAD1/BRD8/HDAC9/HDAC8/MORF4L2/KDM5D/KDM4A/DMAP1/ZZZ3/ZBTB7B/RBBP5/RCOR3/BMI1/EPC1/JMJD1C/SIRT1/TAF10/RBM14/KMT5B/KMT2A/CHEK1/UBE2N/SETDB2/RCOR1/USP3/PRKCB/SRCAP/SIRT7/KDM4B/KAT14/MCM3AP/CTNNB1/PRKCD/MSL2/TBL1XR1/TET2/JADE1/SETD7/NIPBL/SKP1/UBE2…
90 Mya	BP	GO:0030522	intracellular receptor signaling pathway	206	206/11099	223/13477	1.12169	1.16603e-05	0.00693457	ARNTL/SREBF1/NOP53/LBH/CYP26B1/DCBLD2/ANKRD17/ERBIN/SNAI2/TLR4/BIRC2/NCOA1/FOXP1/NR2F1/RNF14/AHR/DDX58/KDM5D/ARID1A/SIRT1/NR1H3/RNF6/NFKBIA/NEDD4/NCOR1/SEC14L1/RNF125/LSM14A/PUM2/RBFOX2/TRERF1/TNFAIP3/CITED2/LATS1/TRIM24/JAK2/DNAJA1/PARK7/DHRS3/SRARP/KDM1A/PUM1/ARNT/INAVA/PARP1/NODAL/ZMIZ1/CYP26A1/CTBP2/IRF7/ESRRA/PAK1/YAP1/PHB2/HMGA2/NR2C1/NCOR2/RORA/TRIP4/NR2F2/CNOT1/ALOXE3/PER1/NR1D1/RARA/STAT…
90 Mya	BP	GO:0018205	peptidyl-lysine modification	307	307/11099	339/13477	1.09963	1.21795e-05	0.00693457	CSKMT/USPL1/ANTKMT/SETD1A/SETD6/JMJD6/KMT5C/HDAC10/SETD5/EGR1/H1-2/BAG6/KMT2E/EHMT1/MTF2/PBXIP1/SIRT4/BRCA2/NCOA1/PPARGC1A/BRD8/SOX4/HDAC9/MORF4L2/KDM4A/DMAP1/ZZZ3/RBBP5/BMI1/EPC1/SIRT1/EEF1AKMT2/TAF10/KMT5B/KMT2A/CHEK1/EEF1AKMT1/SETDB2/SRCAP/SIRT7/KAT14/MCM3AP/CTNNB1/MSL2/TET2/JADE1/SETD7/HINT1/MACROH2A1/JARID2/SENP6/BEND3/MYB/KAT6A/UHRF2/BCOR/CHD5/PARK7/KDM1A/MEAF6/RLF/ZMPSTE24/PRKAA2/CTH/GTF2B…
90 Mya	BP	GO:0065004	protein-DNA complex assembly	161	161/11099	172/13477	1.1366	1.26469e-05	0.00693457	H3-3B/CENPA/H1-2/H2BC4/H1-4/H2BC5/H4C4/H4C5/H4C8/H2BC11/H4C11/H2BC15/ITGB3BP/H2BC21/ATF7IP/BAZ2A/HMGB1/H1-9P/CENPH/H4C2/H3C2/H2BC12/H3C11/H2BC19P/H2AX/RAD52/H4-16/RB1/TCF4/CHAF1A/HIRA/H1-10/HMGB2/MACROH2A1/H3C1/H4C1/H4C3/H3C4/H2BC7/H2BC8/H1-3/H3C7/H2BC9/H4C9/H2BC13/H3C10/H2BC14/H4C12/H4C13/H3C12/H2BC17/SENP6/ASF1A/KAT6A/CENPS/NASP/GTF2B/DR1/POGZ/CENPF/H3-3A/DNAJC9/HELLS/TAF6L/RSF1/CAND1/NAP1L1/IP…
90 Mya	BP	GO:0051098	regulation of binding	287	287/11099	316/13477	1.10282	1.27474e-05	0.00693457	STMN1/DKK1/DDIT3/ANXA2/SOX11/CALM2/ID1/HES1/PLK2/MSX2/FLOT1/HSP90AB1/NCBP1/ZNF462/TMSB4X/PBXIP1/NUCKS1/IFIT2/IFIT1/BDNF/HMGB1/NME1/SRI/HMBOX1/CTHRC1/RPL11/PHLDA2/TAF10/CAPRIN2/RB1/NFKBIA/CALM1/B2M/SMAD3/PLAUR/ITGA4/ADNP/EIF3D/CTNNB1/PRKCD/GSK3B/HMGB2/BAG2/ACTB/MEPCE/JAK2/KLF4/TXN/PARK7/CDC42/KDM1A/ZNF593/ZMPSTE24/JUN/USP33/GTF2B/S100A10/PYGO2/NES/IFI16/PEX19/DHX9/NEK2/PARP1/DISC1/GREM2/GTPBP4/BAM…
90 Mya	BP	GO:0048568	embryonic organ development	298	298/11099	329/13477	1.09984	1.56955e-05	0.00800468	ID3/CCN1/ADM/MICAL2/HECTD1/STRA6/SOX15/TBX2/SOCS3/CCDC40/JUNB/SOX11/ID2/PKDCC/PRKRA/HES1/DLX5/SCRIB/NOTCH1/SCT/KRT8/ZFP36L1/FUZ/NCOA1/MKKS/CXCL8/PRDM1/CTHRC1/BMI1/PHLDA2/KMT2A/SETDB2/SMAD3/GGNBP2/SLC39A3/CEBPA/MAFB/SNAI1/ATF4/TGFBR2/CTNNB1/RBPJ/NIPBL/PBX2/VEGFA/CITED2/EPHA2/MFAP2/PHACTR4/KCNQ4/STIL/COL11A1/ALX3/PIFO/TBX15/ARNT/NES/PBX1/PRRX1/VASH2/PROX1/TGFB2/HLX/RYR2/NODAL/BMPR1A/PDZD7/FGFR2/ASC…
90 Mya	BP	GO:0000075	cell cycle checkpoint signaling	151	151/11099	161/13477	1.13883	1.71045e-05	0.00821017	NOP53/TREX1/PLK2/DUSP1/PPP1R10/RINT1/CDC14B/CDKN1B/RNASEH2B/XPC/SOX4/SDE2/H2AX/CHEK1/PCID2/CUL4A/NABP1/MDC1/MAD1L1/CCAR2/FBXO6/CLSPN/INTS3/TPR/INTS7/DTL/PROX1/CENPF/ZWINT/DNA2/MUS81/CCND1/ZW10/NABP2/TIMELESS/HMGA2/MDM2/USP44/CHFR/FOXN3/EIF2AK4/ZFYVE19/TP53BP1/RPS27L/FEM1B/BLM/EME2/TAOK2/NAE1/VPS4A/FBXO31/TP53/RPL26/TAOK1/THOC1/BABAM2/MAP3K20/E2F1/KLHL22/THOC5/FANCD2/CEP63/ATR/CLOCK/FBXO4/APC/SPDL…
90 Mya	BP	GO:0030900	forebrain development	309	309/11099	342/13477	1.09709	1.89292e-05	0.00850151	ELAVL4/MDK/C12orf57/UBB/NF1/CNP/ID2/RTN4/HES1/CDK6/DLX5/HTR5A/NRG1/SECISBP2/DAB2IP/NOTCH1/GNG12/SCT/NME1/NCOA1/PEX13/TTC21B/MKKS/TOP2B/PPARGC1A/SLC7A11/DLC1/PTEN/H2AX/SLC38A2/B2M/TYROBP/NUMBL/ARHGAP35/CXCR4/PLCB1/CTNNB1/GSK3B/RBPJ/TMEM14B/PCM1/HOOK3/TRAPPC9/CHD5/KDM1A/SLC2A1/EIF2B3/STIL/LRP8/DAB1/DOCK7/TNR/ARPC5/UCHL5/KIF14/BTG2/PROX1/DISC1/KIF5B/ZMIZ1/NRG3/BMPR1A/SLIT1/ZDHHC16/EMX2/FGFR2/PAX6/DY…
90 Mya	BP	GO:0010506	regulation of autophagy	263	263/11099	289/13477	1.10501	1.97952e-05	0.00850151	DDIT3/SREBF1/ATP6V1E2/MTMR3/PLK2/EEF1A1/HGF/ATP6V0E2/UBQLN1/DAPK1/SLC25A5/SEC22B/ATF6/ABL2/HMGB1/SNX5/PIK3CA/TRIM38/RNF5/EPM2A/BNIP3L/VPS13D/ATP13A2/KDM4A/MCL1/GBA/SIRT1/TRIM8/EIF4G2/GAPDH/TRIM13/BMF/NEDD4/KEAP1/SOGA1/GSK3B/HTT/FOXO3/MTDH/LRSAM1/PARK7/SESN2/ZMPSTE24/ATP6V0B/PRKAA2/USP33/DRAM2/IFI16/DEPP1/CISD1/PSAP/BAG3/TRIM22/PIK3C2A/CAPN1/KAT5/UVRAG/PAFAH1B2/PHB2/DNM1L/LRRK2/PIP4K2C/TBK1/DCN/DR…
90 Mya	MF	GO:0003712	transcription coregulator activity	404	404/11410	453/13874	1.08442	2.19491e-05	0.00911438	NAB2/MED6/ZNF410/CAMTA2/DDX1/DNMT3A/LMCD1/AKIRIN2/PHF10/NRG1/NOTCH1/BCL9/PBXIP1/NUCKS1/ARID5B/LPXN/BIRC2/ATF7IP/HMGB1/N4BP2L2/AJUBA/COPS2/MED26/SIN3B/NCOA1/NAB1/CBFA2T2/XPC/PPARGC1A/BRD8/RNF14/TRIM38/NCOA7/HDAC9/ARID1A/DMAP1/RCOR3/IRF2BP2/HNRNPU/JMJD1C/SIRT1/TRIM8/DRAP1/RBM14/SMARCC2/BTG1/PXN/PSMD9/SAP18/RB1/TRIM13/TDRD3/RCOR1/PRKCB/SRCAP/FUS/CBFA2T3/NCOR1/TOB1/TRIM25/SMARCD2/SRSF2/SIRT7/MED16/AR…
90 Mya	BP	GO:1903320	regulation of protein modification by small protein conjugation or removal	207	207/11099	225/13477	1.11711	2.38211e-05	0.00971902	DCUN1D3/UBB/NOP53/EGR1/PRR7/HSP90AB1/UBQLN1/CDC14B/HSPA5/DDX3X/BIRC2/SOX4/HDAC8/RPL11/RPL5/BMI1/PTEN/UBE2N/DCUN1D2/CHP1/RPS2/HERPUD1/GABARAP/SIRT7/UBE2S/RPS7/UBXN2A/MARCHF7/CTNNB1/USP4/ARRDC3/SKP1/SQSTM1/BAG2/TNFAIP3/RPS20/ADGRB1/VPS28/DNAJA1/ISG15/PARK7/CENPS/KDM1A/ARNT/IVNS1ABP/INAVA/GTPBP4/ZMIZ1/LRRK2/PRICKLE1/USP44/CHFR/SPRY2/FANCM/BAG5/PIAS1/UBE2I/NXN/SMAD7/MALT1/RPS15/U2AF2/PRKCE/EPAS1/PELI…
90 Mya	BP	GO:0045444	fat cell differentiation	177	177/11099	191/13477	1.12525	2.86147e-05	0.0111188	ARNTL/DDIT3/SAV1/SREBF1/ID2/ZFP36L2/MMP11/PNPLA3/GPX1/HES1/SH2B2/LAMB3/ARID5B/ZFP36L1/MEX3C/TRIB2/MKKS/PPARGC1A/ZBTB7B/HNRNPU/SIRT1/SMAD3/SOCS1/METRNL/CEBPA/ZFP36/PLCB1/MAFB/NIPBL/ERAP1/RREB1/KLF4/FABP3/FNDC5/SORT1/RGS2/MKX/FFAR4/TCF7L2/CTBP2/CCDC85B/CCND1/AAMDC/YAP1/CREBL2/HMGA2/AACS/MEDAG/FOXO1/HTR2A/WDFY2/KLF5/FERMT2/SIX1/ALDH6A1/DIO2/RORA/SMAD6/PIAS1/SOX8/TLCD3B/ZFPM1/ALOXE3/NR1D1/ZBTB7C/ZADH…
90 Mya	BP	GO:0015980	energy derivation by oxidation of organic compounds	252	252/11099	277/13477	1.10466	3.13693e-05	0.0113011	NDUFC2-KCTD14/NDUFC2/ETFRF1/ANTKMT/NDUFB10/POLG2/NOP53/UCN/GPD2/CHCHD10/TREX1/NNT/GFPT2/STK40/HMGB1/ATP5F1E/PIK3CA/PPARGC1A/GBA/PHLDA2/PPP1CC/NDUFAF1/COX5A/CBFA2T3/TEFM/NDUFS7/INSR/KHK/PPP1CB/IL10RB/SCO2/GBE1/GSK3B/MTFR2/NDUFA4/PPP1R3B/MYC/CYC1/FXN/PARK7/NDUFS5/ACADM/AGL/OPN3/CISD1/PPP1R3C/IDE/COX15/NDUFB8/CAVIN3/PYGM/ARL2/PFKM/BLOC1S1/NDUFA12/SUCLA2/NFATC4/NDUFB1/TRAP1/COX6A2/COX4I1/INPP5K/ACADV…
90 Mya	BP	GO:0062197	cellular response to chemical stress	265	265/11099	292/13477	1.10198	3.18535e-05	0.0113011	ARNTL/DDIT3/DIABLO/TPM1/P4HB/MPV17/PRKRA/PJVK/TREX1/GPX1/TLR6/HGF/UBQLN1/DAPK1/TLR4/DDX3X/LRRC8D/PLEKHA1/ZFP36L1/ARL6IP5/PIK3CA/PPARGC1A/SLC7A11/GPX8/NCOA7/ATP13A2/PRDX1/MCL1/SIRT1/RAD52/PXN/STK24/FOS/KEAP1/RHOB/CYP1B1/ATF4/CTNNB1/PRKCD/PDCD10/CPEB2/DHFR/FOXO3/MYB/TNFAIP3/JAK2/DNAJA1/FXN/ERCC6L2/KLF4/TXN/BTK/PARK7/ERRFI1/SESN2/SFPQ/ADPRS/SLC2A1/PRKAA2/JUN/LRRC8C/SLC25A24/ARNT/GPR37L1/PARP1/FAS/TR…
90 Mya	BP	GO:0048545	response to steroid hormone	257	257/11099	283/13477	1.1027	3.69898e-05	0.0122785	ADM/ARNTL/FIBIN/MDK/SREBF1/FOSB/UCN/LBH/ZFP36L2/DUSP1/NOTCH1/HMGB1/ZFP36L1/ABHD2/NCOA1/HSPD1/FOXP1/BCHE/PAM/RNF14/STC1/KDM5D/ARID1A/TXNIP/GBA/HNRNPU/BMI1/SIRT1/DDIT4/NR1H3/RNF6/FLT3/FOS/CALM1/NEDD4/NCOR1/ICAM1/ZFP36/CFLAR/RBFOX2/TGFBR2/IGFBP7/HMGB2/TRERF1/PAQR8/FOXO3/LATS1/CA2/JAK2/DNAJA1/PARK7/ERRFI1/SRARP/KDM1A/AGL/TGFB2/PARP1/NODAL/ZMIZ1/ESRRA/FOSL1/GSTP1/CCND1/PAK1/YAP1/PHB2/HMGA2/MDM2/ATP2B1…
90 Mya	BP	GO:0097193	intrinsic apoptotic signaling pathway	237	237/11099	260/13477	1.10684	3.76179e-05	0.0122785	DDIT3/DIABLO/SGPP1/UBB/P4HB/PPP1R15A/PRKRA/GPX1/BAG6/CLU/SNAI2/UBQLN1/DAB2IP/NACC2/DDX3X/BRCA2/BCL2L10/ARL6IP5/RPL11/MCL1/TP53BP2/SIRT1/DDIT4/STK24/CUL4A/CRIP1/HERPUD1/PMAIP1/PLAUR/RPS7/CYP1B1/MARCHF7/SNAI1/ATF4/PRKCD/PDCD10/HINT1/CCAR2/TNFRSF10B/POLB/RRM2B/JAK2/DNAJA1/TAF9B/PARK7/ENO1/EPHA2/KDM1A/SFPQ/MLLT11/IFI16/IVNS1ABP/PHLDA3/IKBKE/PARP1/SGMS1/HELLS/TMEM109/CUL5/HYOU1/TNFRSF1A/DNM1L/LRRK2/TM…
90 Mya	MF	GO:0003729	mRNA binding	255	255/11410	281/13874	1.10344	3.74845e-05	0.0124523	ELAVL4/SAMD4A/EIF4A1/CIRBP/ZFP36L2/RBMS1/HNRNPA3/SF3B1/POLDIP3/RBMS3/DND1/ARC/SECISBP2/NCBP1/DDX3X/FUBP1/CSTF2T/RBM20/LARP4/EXOSC8/ZFP36L1/MARF1/DHFR2/IGF2BP3/PABPC4/RPL5/HNRNPU/EIF4G2/NXF1/RBM14/RBM4B/PCBP2/RPS26/SNRNP35/RPS2/FUS/NCBP3/TACO1/PTBP1/LSM14A/SAMD4B/ZFP36/RPL13A/RPS7/PUM2/TIA1/SRSF6/RBFOX2/EIF3D/DCP1A/RPL24/CPEB2/DHFR/G3BP1/HNRNPAB/SRSF3/SYNCRIP/SCAF8/QKI/HNRNPA2B1/SRRM3/LUC7L2/PABPC…
90 Mya	BP	GO:0045664	regulation of neuron differentiation	152	152/11099	163/13477	1.13231	4.10454e-05	0.0125789	DKK1/CSNK1D/SOX11/ID2/HES1/NOTCH1/BDNF/GPRC5B/NCOA1/VWC2L/BCL6/KDM4A/PTEN/B2M/TCF12/TCF4/MEIS1/TUG1/GSK3B/FOXO3/NBL1/DAB1/PBX1/BRINP3/GPR37L1/PROX1/ZEB1/PAX6/TRPC6/DIXDC1/DDX6/LRRK2/SOCS2/ASCL1/BMP4/SIX1/EIF2AK4/SOX8/KCTD11/RARA/MMD/SOX9/TIMP2/ROCK1/IMPACT/BCL2/ZNF536/MYCN/GLI2/BIN1/DLX1/NEUROD1/BMP2/NKX2-2/DNMT3B/CDK5RAP1/GDF5/CPNE1/TGIF2/OLIG2/FEZF2/NEPRO/GATA2/ECT2/NLGN1/SOX2/OPA1/REST/EIF4E/S…
90 Mya	BP	GO:0001667	ameboidal-type cell migration	326	326/11099	363/13477	1.09049	4.16213e-05	0.0125789	GADD45A/AMOTL1/STARD13/PFN1/NF1/MAPRE2/ADAM17/ROCK2/RTN4/ID1/SH3BP1/GPX1/AMOTL2/PLK2/DAB2IP/NOTCH1/TMSB4X/MACF1/DDR2/ARID5B/LPXN/CORO1C/HMGB1/RHOJ/SPRED1/CLASP1/FOXP1/PIK3CA/MCC/HDAC9/STC1/PTK2B/PIK3CD/GLUL/SIRT1/PTEN/PXN/RAB11A/SMURF2/RHOB/CYP1B1/MAP4K4/ITGA4/TGFBR2/PDCD10/ARSB/RREB1/VEGFA/ADGRB1/KLF4/ARHGAP4/PLEKHG5/EPHA2/PHACTR4/PIK3R3/PLPP3/PKN2/RAB13/RAB25/PROX1/TGFB2/LGALS8/AKT3/ITGB1/NODAL…
90 Mya	CC	GO:0005604	basement membrane	80	80/11586	83/14129	1.17541	7.8488e-05	0.0133703	ANXA2/NTN3/COL7A1/CCDC80/ERBIN/LAMC1/LAMB3/ANG/COL8A1/LAMA4/TNC/COL4A6/COL4A5/AGRN/HSPG2/NTNG1/NID1/MMRN2/ATRNL1/COL2A1/FREM2/COL4A1/COL4A2/NID2/FBN1/LOXL1/SERPINF1/APLP1/TMEFF2/FN1/ATRN/ADAMTS1/FBLN1/DAG1/P3H2/FRAS1/TGFBI/RELL2/DST/PTN/LOXL2/TMEFF1/MEGF9/TIMP1/CD151/EFEMP2/LAMA5/COL9A3/DLG1/SPARC/NTN4/FGF9/COLQ/LAMB2/SMOC2/VWC2/LAMB1/NTNG2/COL5A1/ENTPD2/COL8A2/VWA2/ITGB4/COL4A4/COL18A1/THBS4/THB…
90 Mya	CC	GO:0044815	DNA packaging complex	88	88/11586	92/14129	1.16647	9.12202e-05	0.0133703	H3-3B/CENPA/H1-2/H2BC4/H2AC6/H1-4/H2BC5/H4C4/H4C5/H4C8/H2BC11/H2AC11/H4C11/H2AC15/H2BC15/H2BC21/H2AC20/H2AC21/H1-9P/H4C2/H3C2/H2BC12/H2AC12/H3C11/H2BC19P/H2AC19/H2AX/H4-16/H1-10/H2AZ1/MACROH2A1/H3C1/H4C1/H2AC4/H4C3/H3C4/H2AC7/H2BC7/H2BC8/H2AC8/H1-3/H3C7/H2BC9/H4C9/H2BC13/H2AC13/H3C10/H2BC14/H4C12/H4C13/H3C12/H2AC17/H2BC17/KAT6A/H3-3A/H2AW/NCAPD2/H1-0/NCAPG/SLF1/H2BC6/H3C6/H4C6/H3C8/H2BC10/H1-5/HP…
90 Mya	BP	GO:0030199	collagen fibril organization	51	51/11099	51/13477	1.21425	4.91354e-05	0.0143195	ANXA2/NF1/MMP11/ADAMTS3/DDR2/COL1A2/P4HA1/RB1/CYP1B1/COL11A1/TGFB2/LOXL4/SERPINH1/COL2A1/LUM/VIPAS39/LOXL1/FOXC2/P3H4/FKBP10/COL5A3/COLGALT1/EMILIN1/COL5A2/CHADL/SFRP2/TLL1/LOX/COL12A1/PLOD3/BMP1/LOXL2/EXT1/COL14A1/EFEMP2/COL1A1/LOXL3/ATP7A/FMOD/TGFBR1/PXDN/COL3A1/COL5A1/FOXC1/TNXB/CRTAP/COL11A2/ADAMTS2/COLGALT2/SCX/AEBP1
90 Mya	BP	GO:0048705	skeletal system morphogenesis	150	150/11099	161/13477	1.13129	5.30828e-05	0.0149364	LTBP3/MGP/NAB2/SOX11/CYP26B1/PRKRA/CSRNP1/MSX2/DLX5/PAPPA2/ARID5B/PLEKHA1/GLG1/FUZ/NAB1/STC1/BPNT2/BMI1/SMAD3/SLC39A3/TGFBR2/CTNNB1/TIPARP/NIPBL/CITED2/DHRS3/FGR/ZMPSTE24/COL11A1/ALX3/TBX15/THBS3/PRRX1/NODAL/SGPL1/FGFR2/SOX6/EXT2/ALX4/INPPL1/SERPINH1/SOX5/COL2A1/TMEM119/RFLNA/BMP4/SIX1/SIX4/FOXN3/MMP2/FOXC2/ANKRD11/TMEM107/LHX1/RARA/NOG/AXIN2/SOX9/SMAD2/MYCN/OSR1/SIX2/BMPR2/NPPC/RARB/SETD2/HYAL2/…
90 Mya	BP	GO:0006914	autophagy	431	431/11099	486/13477	1.07684	5.90769e-05	0.0152262	DDIT3/IFT88/SREBF1/ATP6V1E2/PJVK/MTMR3/HDAC10/PLK2/EEF1A1/HGF/ATP6V0E2/CLU/UBQLN1/DAPK1/SLC25A5/SEC22B/ATF6/ABL2/TMEM41B/HMGB1/WDR81/NBR1/WIPI1/SNX5/PIK3CA/PPARGC1A/LIX1/TRIM38/RNF5/EPM2A/BNIP3L/VPS13D/ATP13A2/KDM4A/MCL1/GBA/SIRT1/TRIM8/EIF4G2/VPS51/GAPDH/TRIM13/VPS36/CALM1/BMF/NEDD4/IRF8/GABARAP/CLTC/KEAP1/C19orf12/CHMP2A/UBXN2A/NSFL1C/SOGA1/GSK3B/HTT/ARSB/SQSTM1/FOXO3/VPS37D/MTDH/VPS28/LRSAM1/P…
90 Mya	BP	GO:0061919	process utilizing autophagic mechanism	431	431/11099	486/13477	1.07684	5.90769e-05	0.0152262	DDIT3/IFT88/SREBF1/ATP6V1E2/PJVK/MTMR3/HDAC10/PLK2/EEF1A1/HGF/ATP6V0E2/CLU/UBQLN1/DAPK1/SLC25A5/SEC22B/ATF6/ABL2/TMEM41B/HMGB1/WDR81/NBR1/WIPI1/SNX5/PIK3CA/PPARGC1A/LIX1/TRIM38/RNF5/EPM2A/BNIP3L/VPS13D/ATP13A2/KDM4A/MCL1/GBA/SIRT1/TRIM8/EIF4G2/VPS51/GAPDH/TRIM13/VPS36/CALM1/BMF/NEDD4/IRF8/GABARAP/CLTC/KEAP1/C19orf12/CHMP2A/UBXN2A/NSFL1C/SOGA1/GSK3B/HTT/ARSB/SQSTM1/FOXO3/VPS37D/MTDH/VPS28/LRSAM1/P…
90 Mya	BP	GO:0060393	regulation of pathway-restricted SMAD protein phosphorylation	50	50/11099	50/13477	1.21425	5.97105e-05	0.0152262	DKK1/LDLRAD4/GDF15/TGFB2/LEFTY1/GDF10/NODAL/BMPR1A/GDF11/LRP1/BMP4/SMAD6/NOG/TWSG1/SMAD7/TGFB1/EMILIN1/BMPR2/BMP2/GDF5/PPARG/BMP3/DAB2/BMP5/BMPER/RBPMS/BMP8B/TGFB3/INHA/PMEPA1/SNX25/CSNK2B/TTK/INHBA/GDF9/TGFBR1/ACVR1/SDCBP/ACVRL1/INHBB/BMP7/PIN1/ACVR1B/BMP6/BMP8A/MSTN/SMAD4/ACVR2A/ENG/GDF1
90 Mya	BP	GO:0021766	hippocampus development	73	73/11099	75/13477	1.18187	6.64571e-05	0.0159998	MDK/CDK6/HTR5A/SCT/NME1/NCOA1/MKKS/PTEN/GSK3B/EIF2B3/LRP8/DAB1/KIF14/BTG2/PROX1/KIF5B/EMX2/LHX5/RARA/PPP1R9B/DLX1/NEUROD1/CRKL/FEZF2/EPHA5/ANXA3/LEF1/DCLK2/ATAT1/SRF/NR2E1/NEUROD6/GLI3/SMO/EZH2/NEFL/TSC1/ATP2B4/FEZ1/BBS4/PHLPP2/CRK/PAFAH1B1/EZH1/XRN2/NF2/UBA6/CASP3/TENT2/EIF2B5/UQCRQ/OGDH/SRD5A1/BCAN/SEMA6B/TMEM108/RELN/FGF13/KDM6B/XRCC1/ALK/CDK5/KIRREL3/KCNA1/CDK5R1/DLX2/CDK5R2/SLC32A1/MAS1/TSKU…
90 Mya	BP	GO:0034446	substrate adhesion-dependent cell spreading	92	92/11099	96/13477	1.16366	6.66656e-05	0.0159998	MDK/P4HB/ITGAV/MELTF/MICALL2/LAMC1/LAMB3/LPXN/CORO1C/PXN/MYADM/ITGA4/RREB1/PDPN/CDC42/NTNG1/S100A10/KIF14/ATRNL1/PARVA/FERMT3/APOA1/ARHGEF7/FERMT2/TYRO3/CIB1/ITGB3/DNM2/AXL/RAB1A/ANTXR1/TMEFF2/FZD7/FN1/ATRN/CRKL/TRIOBP/FBLN1/PIK3R1/EFNA5/FER/SPRY4/RADIL/EPHA1/DMTN/HAS2/PTK2/MEGF9/ABL1/DOCK1/CRK/C1QBP/ARPC2/LAMA5/RAC1/KANK1/EFNA1/NRP1/FZD4/NTN4/PEAK1/SRCIN1/LIMS2/PREX1/LAMB2/EPHB3/CARMIL1/LAMB1/TE…
90 Mya	BP	GO:0006281	DNA repair	435	435/11099	491/13477	1.07576	6.8732e-05	0.0160244	FAAP20/GADD45A/IFFO1/ERCC5/PARP2/REC8/POLG2/NOP53/POLD1/KMT5C/DDX1/HDAC10/TREX1/UBE2D3/CDC14B/NUCKS1/DCLRE1A/HMGB1/BRCA2/MARF1/SMC6/BACH1/XPC/SMARCAD1/SHLD3/XRCC4/REV3L/RPA3/UBE2W/MORF4L2/DMAP1/SIRT1/KMT5B/H2AX/CHEK1/RAD52/UBE2N/CUL4A/USP3/POLG/FUS/SIRT7/SMCHD1/CHAF1A/RAD23A/NABP1/INO80D/UVSSA/HMGB2/NIPBL/MSH3/UBE2B/MDC1/ASF1A/ZCWPW1/POLB/RRM2B/ERCC6L2/PARK7/CENPS/FBXO6/KDM1A/AUNIP/EYA3/SFPQ/CLSP…
90 Mya	BP	GO:0060562	epithelial tube morphogenesis	244	244/11099	269/13477	1.1014	7.18087e-05	0.0162766	ADM/MICAL2/MDK/STARD13/HECTD1/PFN1/TBX2/CCDC40/SOX11/HES1/SCRIB/NOTCH1/FUZ/MKKS/FOXP1/EDNRA/SOX4/DLC1/CTHRC1/TNC/PIK3CD/LMO4/SETDB2/SMAD3/VASP/ARHGAP35/RPS7/RHOB/PPP3R1/CXCR4/GZF1/TGFBR2/CTNNB1/RBPJ/VEGFA/CITED2/MYC/MTHFR/EPHA2/LUZP1/CLIC4/PHACTR4/TIE1/STIL/PBX1/KDM5B/PROX1/TGFB2/RYR2/NODAL/DLG5/FGFR2/PAK1/YAP1/ST14/PHB2/PRICKLE1/TBX3/KDM2B/SPRY2/COL4A1/NFATC4/BMP4/SIX1/SIX4/SPINT1/SOX8/SALL1/FOX…
90 Mya	BP	GO:0007369	gastrulation	139	139/11099	149/13477	1.13276	8.34178e-05	0.0178995	DKK1/DUSP5/DUSP2/ITGAV/COL7A1/DUSP1/LAMB3/WNK1/CLASP1/MKKS/COL8A1/SMAD3/MBP/MYADM/ITGA4/SNAI1/ARFRP1/TGFBR2/CTNNB1/MACROH2A1/RPS6/KLF4/EPHA2/WLS/COL11A1/RNF2/CDC73/ITGB1/NODAL/BMPR1A/LDB1/FGFR2/EXT2/TENM4/APOA1/PHLDB1/ITGA5/ITGA7/HMGA2/TXNRD1/COL4A2/BMP4/OTX2/ARMC5/MMP2/FOXF1/FOXC2/DVL2/TP53/VTN/LHX1/ITGB3/NOG/PRKAR1A/TWSG1/SMAD2/OSR1/SIX2/EPB41L5/COL5A2/FZD7/BMPR2/FN1/TGIF2/ETS2/COL6A1/EOMES/SET…
90 Mya	BP	GO:0044770	cell cycle phase transition	403	403/11099	454/13477	1.07785	8.3471e-05	0.0178995	RCC1/DCUN1D3/AKAP8/NOP53/ID2/ADAM17/KLF11/SPAST/ZFP36L2/CALM2/TREX1/ANKRD17/PLK2/DUSP1/PPP1R10/CDK6/KMT2E/RINT1/EIF4EBP1/CDC14B/NACC2/DDX3X/CDKN1B/RNASEH2B/ZFP36L1/DBF4B/CLASP1/BACH1/XPC/CCNG2/RIOK2/SOX4/GPNMB/CDK14/SDE2/PTEN/TAF10/H2AX/CHEK1/RB1/FBXL3/PCID2/CUL4A/CALM1/RAB11A/SIRT7/UBE2S/CHMP2A/NABP1/PLCB1/RPL24/CCNI/JADE1/MACROH2A1/TMEM14B/MDC1/LATS1/MAD1L1/MEPCE/CCAR2/RPS6/KLF4/FBXO6/KHDRBS1/C…
90 Mya	BP	GO:1901653	cellular response to peptide	268	268/11099	297/13477	1.09569	8.5549e-05	0.0178995	TNS2/CYSLTR2/SREBF1/SOCS3/GDF15/KLF11/ROCK2/RHOQ/ID1/PNPLA3/TLR6/SH2B2/SLC39A14/LEPROTL1/KLF10/TLR4/NUCKS1/ZFP36L1/ZNF106/SNX5/PIK3CA/TRIM41/HDAC9/SLC9A1/BCAR3/ZBTB7B/SIRT1/PTEN/C2CD5/RAP1B/PXN/SOCS1/PRKCB/BAIAP2/INSR/ICAM1/SLC27A1/ITGA4/CFLAR/SOGA1/PRKCD/GSK3B/CPEB2/PHIP/FOXO3/LYN/CA2/JAK2/KLF4/ERRFI1/PIK3R3/RAB13/EPRS1/PARP1/VIM/IDE/PDE3B/PIK3C2A/ESRRA/GSTP1/UCP2/PAK1/SIK2/BACE1/ADCY6/TIMELESS/…
90 Mya	BP	GO:0007178	transmembrane receptor protein serine/threonine kinase signaling pathway	261	261/11099	289/13477	1.09661	9.08917e-05	0.0185419	CCN1/DKK1/PBLD/LTBP3/LDLRAD4/GDF15/SOX11/ADAM17/ID1/NCEH1/HES1/UBE2D3/EGR1/HSP90AB1/DLX5/HSPA5/NOTCH1/USP9X/LPXN/SPRED1/GLG1/TMEM100/VWC2L/PPM1L/RGMB/COL1A2/ZYX/SULF1/SIRT1/PDCD4/RBM14/PXN/FOS/SMAD3/TOB1/SMURF2/SPRED2/TAB1/TGFBR2/RBPJ/HIVEP1/CITED2/LATS1/FNTA/JAK2/NBL1/ZFYVE9/JUN/TGFB2/LEFTY1/PARP1/GREM2/VIM/BAMBI/GDF10/NODAL/ZMIZ1/BMPR1A/SFRP5/FBXL15/CDKN1C/NUMA1/LRRC32/GDF11/LRP1/BTBD11/LATS2/S…
90 Mya	BP	GO:0021543	pallium development	145	145/11099	156/13477	1.12863	0.000100213	0.0191029	MDK/NF1/RTN4/CDK6/HTR5A/DAB2IP/GNG12/SCT/NME1/NCOA1/PEX13/MKKS/PTEN/H2AX/SLC38A2/PLCB1/CTNNB1/GSK3B/TMEM14B/TRAPPC9/KDM1A/SLC2A1/EIF2B3/LRP8/DAB1/KIF14/BTG2/PROX1/DISC1/KIF5B/ZMIZ1/EMX2/PAX6/DIXDC1/LRP1/ASCL1/LHX5/CCDC85C/ADGRG1/RARA/IGF2BP1/PPP1R9B/CDH2/NARS1/POU3F3/TBR1/DLX1/NEUROD1/ATIC/BTBD3/CRKL/SUN2/FEZF2/TRA2B/EPHA5/ANXA3/LEF1/FAT4/DCLK2/CEP120/PHACTR1/ATAT1/SRF/EFHC1/POU3F2/NR2E1/NEUROD6/…
90 Mya	BP	GO:0034728	nucleosome organization	130	130/11099	139/13477	1.13563	0.000100612	0.0191029	H3-3B/H1-2/H2BC4/H1-4/H2BC5/H4C4/H4C5/H4C8/H2BC11/H4C11/H2BC15/ITGB3BP/H2BC21/ANP32E/ACTR6/H1-9P/H4C2/H3C2/H2BC12/H3C11/ARID1A/DMAP1/H2BC19P/H2AX/H4-16/SMARCC2/SRCAP/SMARCD2/CHAF1A/MCM3AP/HIRA/H1-10/HMGB2/MACROH2A1/H3C1/H4C1/H4C3/H3C4/H2BC7/H2BC8/H1-3/H3C7/H2BC9/H4C9/H2BC13/H3C10/H2BC14/H4C12/H4C13/H3C12/H2BC17/ASF1A/KAT6A/CHD5/NASP/VPS72/H3-3A/H2AW/DNAJC9/RSF1/ARID2/SMARCD1/NAP1L1/IPO4/OIP5/CTCF…
90 Mya	BP	GO:0030856	regulation of epithelial cell differentiation	98	98/11099	103/13477	1.15531	0.000100665	0.0191029	SGPP1/VEZF1/ROCK2/ID1/HES1/SERPINE1/NOTCH1/CDKN1B/ZFP36L1/SPRED1/TMEM100/APOLD1/BTG1/KEAP1/ZFP36/SPRED2/KLF7/PLCB1/SRSF6/CTNNB1/MACROH2A1/VEGFA/RFX3/ERRFI1/KDF1/PTCH2/F11R/ZEB1/NODAL/VCL/PAX6/CCND1/NUMA1/YAP1/TNFRSF1A/FOXJ2/ASCL1/TBX3/SPRY2/BMP4/PRKCH/CDH5/LHX1/ETV4/NME2/SOX9/FOXJ1/ROCK1/MYCN/OSR1/PAX8/FRZB/STAT1/CLDN5/FGF2/SPRY1/NOTCH4/CD109/CD24/AHI1/DLL1/SFRP4/CAV1/SMO/EZH2/S1PR3/PTCH1/MACROH2…
90 Mya	BP	GO:0006091	generation of precursor metabolites and energy	370	370/11099	416/13477	1.07999	0.000108402	0.0201037	NDUFC2-KCTD14/NDUFC2/ETFRF1/ANTKMT/NDUFB10/ENO3/POLG2/NOP53/UCN/GPD2/CHCHD10/TREX1/NNT/GFPT2/VGF/STK40/HMGB1/ATP5F1E/PIK3CA/PPARGC1A/H6PD/GBA/DDIT4/PHLDA2/ACAT1/GAPDH/PPP1CC/NDUFAF1/ADPGK/COX5A/CBFA2T3/NCOR1/TEFM/TACO1/NDUFS7/INSR/CEBPA/KHK/PPP1CB/IL10RB/SCO2/GBE1/GSK3B/MTFR2/NDUFA4/PGAM2/PPP1R3B/MYC/CYC1/FXN/PGK1/PARK7/ENO1/DHRS3/NDUFS5/AKR1A1/PRKAA2/ACADM/AGL/PHGDH/ARNT/OPN3/PFKP/CISD1/PPP1R3C/…
90 Mya	BP	GO:0050673	epithelial cell proliferation	284	284/11099	316/13477	1.09129	0.000112997	0.0204902	MDK/SIDT2/SAV1/NF1/SOX11/ID2/ADAM17/RTN4/ID1/GPX1/HES1/VIP/HGF/CDK6/DLX5/FMC1/SNAI2/DAB2IP/NOTCH1/ECM1/LAMC1/IRF6/CDKN1B/HMGB1/BRCA2/ANG/ZFP36L1/NME1/COL8A1/MCC/SULF1/PEX2/PIK3CD/NRAS/GLUL/SIRT1/PTEN/RB1/B2M/SMAD3/ZFP36/ITGA4/CFLAR/SRSF6/CTNNB1/PROK2/PDCD10/HMGB2/SERPINB1/RREB1/VEGFA/TNFAIP3/THAP1/MYC/ERRFI1/EPHA2/CDC42/KDF1/TIE1/F3/ARNT/PYGO2/IQGAP3/CDC73/KDM5B/VASH2/PROX1/TGFB2/AKT3/NODAL/BMPR1…
90 Mya	BP	GO:0016458	gene silencing	151	151/11099	163/13477	1.12486	0.000117683	0.0206029	ZC3H10/MIR23AHG/DNMT3A/PRKRA/MIRLET7BHG/DND1/NCBP1/DDX3X/XIST/AGO3/ATF7IP/BAZ2A/HMGB1/AJUBA/MARF1/MIR22HG/PUS10/CNOT6L/H3C2/H3C11/SIRT1/SETDB2/EXD1/SMAD3/NCOR1/SMCHD1/ZFP36/CNOT3/PUM2/ZNFX1/MIR155HG/MORC2/CNOT8/CNOT6/H3C1/H3C4/H3C7/H3C10/H3C12/BEND3/HNRNPA2B1/PABPC1/PUM1/AGO4/ZMPSTE24/TUT4/MOV10/SETDB1/ADAR/DHX9/TPR/TET1/HELLS/TIAL1/CLP1/NEAT1/DDX6/HMGA2/NCOR2/METTL3/BMP4/CNOT1/TP53/STAT3/HELZ/SM…
90 Mya	BP	GO:0045333	cellular respiration	186	186/11099	203/13477	1.11257	0.000118669	0.0206029	NDUFC2-KCTD14/NDUFC2/ETFRF1/ANTKMT/NDUFB10/POLG2/NOP53/UCN/GPD2/CHCHD10/TREX1/NNT/ATP5F1E/PIK3CA/PPARGC1A/GBA/NDUFAF1/COX5A/CBFA2T3/TEFM/NDUFS7/IL10RB/SCO2/MTFR2/NDUFA4/CYC1/FXN/PARK7/NDUFS5/OPN3/CISD1/IDE/COX15/NDUFB8/ARL2/BLOC1S1/NDUFA12/SUCLA2/NFATC4/NDUFB1/TRAP1/COX6A2/COX4I1/MDH1/IDH1/PANK2/SLC25A18/NDUFA6/UQCRC1/PDHB/SNCA/COX7C/SDHAF4/CYCS/NIPSNAP2/SLC25A13/NDUFA5/PLEC/VCP/SLC25A25/SLC25A33…
90 Mya	BP	GO:0060284	regulation of cell development	380	380/11099	428/13477	1.07808	0.000126994	0.021589	ARNTL/MDK/CLCF1/CX3CL1/NF1/P4HB/LDLR/SOX11/ID2/ROCK2/RTN4/ID1/GOLGA4/HES1/MELTF/NOTCH1/MACF1/NEURL1/BDNF/CORO1C/HDAC9/KDM4A/PTEN/EIF4G2/CAPRIN1/CAPRIN2/PPP1CC/RNF6/B2M/RAB11A/BAIAP2/TYROBP/DLL3/NUMBL/MYADM/CXCR4/PLCB1/ADNP/TUG1/BHLHE40/CTNNB1/GSK3B/HMGB2/RREB1/CUL7/VEGFA/MYB/PCM1/HOOK3/LYN/RFX3/ARHGAP4/CDC42/KDM1A/YTHDF2/LRP8/DAB1/DOCK7/CERS2/PRUNE1/S100A10/CRABP2/F11R/TNR/KIF14/GPR37L1/PLXNA2/DI…
90 Mya	BP	GO:0032330	regulation of chondrocyte differentiation	46	46/11099	46/13477	1.21425	0.000130198	0.021682	MDK/LTBP3/PKDCC/SNAI2/GLG1/TRPS1/SMAD3/CTNNB1/MKX/SOX6/SOX5/RFLNA/ZNF219/BMP4/AXIN2/SOX9/SMAD7/SIX2/GLI2/GDF5/CHADL/RARB/MUSTN1/ADAMTS12/FGF18/CCN2/GLI3/POR/LOXL2/RARG/TGFBR1/MBOAT2/ACVRL1/EFEMP1/LNPK/MAF/RFLNB/ZBTB16/PTHLH/BMPR1B/BMP6/SCIN/WNT9A/CCN4/PTPN11/ADAMTS7
90 Mya	BP	GO:0032386	regulation of intracellular transport	276	276/11099	307/13477	1.09164	0.000132925	0.0216933	ANXA2/ANTKMT/SREBF1/MAVS/UBE2D3/HSP90AB1/MICALL2/RINT1/EFCAB7/ANK3/TTC21B/RIOK2/SH3TC2/BNIP3L/ATP13A2/DMAP1/CNIH2/BORCS5/C2CD5/PPP1CC/CHP1/NEDD4/SMAD3/SIRT7/OAZ1/EDEM1/PRKCD/GSK3B/PDCD10/STX18/REEP5/SAR1B/PCM1/RNF139/JAK2/TXN/SNX12/PARK7/CDC42/KHDRBS1/UHMK1/DHX9/TPR/PTPN14/ARV1/KIF5B/NOLC1/TCF7L2/BAG3/B3GAT3/EHD1/NUMA1/PAK1/MTMR2/RDX/LRRK2/RAPGEF3/CACNB3/AAAS/MDM2/CABP1/UBAC2/LAMP1/PRKD1/BMP4/SLC…
90 Mya	BP	GO:0090287	regulation of cellular response to growth factor stimulus	217	217/11099	239/13477	1.10248	0.000153573	0.0240108	CCN1/PBLD/LDLRAD4/SOX11/ADAM17/HES1/ADAMTS3/UBE2D3/HSP90AB1/DAB2IP/HSPA5/NOTCH1/SHISA2/SPRED1/GLG1/FUZ/VWC2L/SULF1/SIRT1/ZDHHC17/NEDD4/SMAD3/PRKCB/TOB1/SMURF2/SPRED2/CFLAR/CTNNB1/RBPJ/CITED2/LATS1/NBL1/ARNT/DSTYK/GREM2/BAMBI/MMRN2/FGFBP3/SFRP5/FBXL15/CDKN1C/NUMA1/ITGA5/CD63/DCN/LATS2/CNMD/SPRY2/BMP4/OTX2/CYFIP1/THBS1/FBN1/SMAD6/NEO1/NPTN/PCSK6/WFIKKN1/VASN/ZNF423/CDH5/TP53/VTN/ITGB3/NOG/MTMR4/TWS…
90 Mya	BP	GO:0060968	regulation of gene silencing	68	68/11099	70/13477	1.17956	0.000154804	0.0240108	ZC3H10/DND1/ATF7IP/AJUBA/H3C2/H3C11/SETDB2/NCOR1/ZFP36/PUM2/MORC2/H3C1/H3C4/H3C7/H3C10/H3C12/PUM1/ZMPSTE24/SETDB1/ADAR/DHX9/TPR/TET1/TIAL1/NEAT1/DDX6/NCOR2/BMP4/TP53/STAT3/WTIP/TGFB1/MYCN/EIF4E2/TNRC6B/PPARG/TRIM71/FXR1/H3C6/H3C8/AGO2/CDK2/MAP2K2/DNMT1/TRIM28/TASOR/RMRP/MPHOSPH8/DDX5/EIF4G1/PHF8/XPO5/H3C3/EIF4ENIF1/LIMD1/TARBP2/MAEL/PPHLN1/LIN28B/KCNQ1OT1/PPP3CA/MAP2K1/RIPK1/RESF1/ZNF304/BCDIN3D/…
90 Mya	BP	GO:0043618	regulation of transcription from RNA polymerase II promoter in response to stress	45	45/11099	45/13477	1.21425	0.000158207	0.0240108	DDIT3/GCN1/EGR1/HSPA5/NOTCH1/ATF6/BACH1/CHEK1/NEDD4/ATF4/RBPJ/VEGFA/CITED2/SESN2/JUN/ARNT/ATF3/BAG3/TP53/IMPACT/EPAS1/NCK2/HMOX1/HSPA1A/MBTPS2/INO80/SIN3A/SIRT2/CEBPB/NCK1/HSF1/CREB3L1/HIF1A/MT3/STOX1/TMBIM6/HIF1AN/CREB3L3/NFE2L2/ATF6B/DNAJB1/MAPK7/KLF2/CHD6/VHL
90 Mya	BP	GO:0048732	gland development	305	305/11099	341/13477	1.08606	0.000158895	0.0240108	MDK/KRT18/GNPNAT1/STRA6/NF1/RPL19/TBX2/CCDC40/ID2/LBH/RTN4/GPX1/HES1/RXFP1/CGA/HGF/NRG1/SCRIB/NOTCH1/IRF6/ARID5B/NEURL1/CDKN1B/BRCA2/ARHGAP5/NME1/NCOA1/PIK3CA/PAM/SULF1/TNC/LMO4/ZBTB7B/PTEN/TAF10/FADD/ACAT1/CRIP1/SMAD3/FASN/CEBPA/ARHGAP35/CFLAR/MAFB/RHBDD3/TGFBR2/CTNNB1/RBPJ/RREB1/JARID2/VEGFA/TNFAIP3/CITED2/LATS1/MAD1L1/POLB/JAK2/FPGS/EPHA2/CDC42/ZMPSTE24/WLS/ACADM/PYGO2/MTX1/IQGAP3/PBX1/KDM5B/P…
90 Mya	BP	GO:0030111	regulation of Wnt signaling pathway	261	261/11099	290/13477	1.09283	0.000167278	0.0245264	DKK1/ARNTL/MDK/IGFBP6/DDIT3/CSNK1D/RBMS3/EGR1/DLX5/SNAI2/DAB2IP/NOTCH1/DDX3X/MACF1/PBXIP1/TMEM9/CTNND1/WNK1/SHISA2/GPRC5B/FUZ/TTC21B/DKK2/MCC/SOX4/RPS12/CDK14/SULF1/CTHRC1/CAPRIN2/SMAD3/SMURF2/GSK3B/TBL1XR1/RBPJ/JADE1/UBE2B/G3BP1/TMEM170B/DCDC2/FOXO3/TNFAIP3/LATS1/CCAR2/JRK/PLPP3/WLS/CDC73/DISC1/BAMBI/SFRP5/TCF7L2/FGFR2/FAM53B/LRP4/YAP1/DIXDC1/LRRK2/PRICKLE1/LRP1/LATS2/AMER2/UBAC2/NFATC4/DACT1/TL…
90 Mya	BP	GO:0010810	regulation of cell-substrate adhesion	169	169/11099	184/13477	1.11527	0.000171608	0.0245264	CCN1/MDK/CX3CL1/NF1/P4HB/ROCK2/CCDC80/MELTF/RASA1/CDK6/SERPINE1/NOTCH1/MACF1/PLAU/SLK/CORO1C/CLASP1/COL8A1/BCL6/DLC1/PTK2B/SLC9A1/PTEN/SMAD3/MYADM/MAP4K4/ITGA6/GSK3B/RREB1/VEGFA/JAK2/PDPN/CDC42/S100A10/DISC1/NID1/SPOCK2/VCL/LDB1/HSD17B12/PTPRJ/ARL2/APOA1/LRP1/ARHGEF7/FERMT2/THBS1/CIB1/FOXF1/JUP/ACTG1/ROCK1/BCL2/DNM2/RRAS/EMILIN1/PRKCE/WDPCP/EPB41L5/FZD7/FN1/RIN2/SDC4/CRKL/TRIOBP/FBLN1/DAG1/FAM107…
90 Mya	BP	GO:0050821	protein stabilization	162	162/11099	176/13477	1.11767	0.000172648	0.0245264	SAV1/PFN1/NOP53/RTN4/PRKRA/TREX1/FLOT1/BAG6/HSP90AB1/CLU/USP9X/CTNND1/ATF7IP/WDR81/NCLN/HSPD1/PPARGC1A/CCNH/SOX4/RPL11/RPL5/MDM4/PTEN/GAPDH/CHP1/SMAD3/TYROBP/RPS7/CCT4/CCT7/MARCHF7/RASSF2/PRKCD/PDCD10/UBE2B/BAG2/GOLGA7/TAF9B/PER3/PARK7/PLPP3/USP33/PEX19/ATP1B1/GTPBP4/BAG3/PARVA/APOA1/PHB2/CREBL2/HIP1R/NAA16/COG3/LAMP1/BAG5/COA8/PPIB/MAPK8IP3/USP7/COG7/ATP1B2/TP53/TMEM88/ZSWIM7/SMAD7/AAK1/PDCL3/EP…
90 Mya	BP	GO:0021537	telencephalon development	209	209/11099	230/13477	1.10339	0.000178365	0.0245264	MDK/C12orf57/NF1/ID2/RTN4/HES1/CDK6/DLX5/HTR5A/NRG1/SECISBP2/DAB2IP/GNG12/SCT/NME1/NCOA1/PEX13/MKKS/SLC7A11/PTEN/H2AX/SLC38A2/NUMBL/CXCR4/PLCB1/CTNNB1/GSK3B/TMEM14B/TRAPPC9/KDM1A/SLC2A1/EIF2B3/LRP8/DAB1/TNR/UCHL5/KIF14/BTG2/PROX1/DISC1/KIF5B/ZMIZ1/NRG3/ZDHHC16/EMX2/PAX6/DIXDC1/NRGN/LRRK2/LRP1/ASCL1/RFX4/LHX5/KDM2B/NIN/BMP4/CCDC85C/SALL1/ADGRG1/ATP1B2/LHX1/RARA/IGF2BP1/PPP1R9B/CDH2/NARS1/SLC8A1/PO…
90 Mya	BP	GO:0009896	positive regulation of catabolic process	393	393/11099	444/13477	1.07478	0.000184977	0.0245264	HECTD1/SAMD4A/CSNK1D/LDLR/NOP53/ROCK2/ZFP36L2/DIS3L2/NNT/PLK2/DND1/MYLIP/BAG6/VIP/CLU/UBQLN1/DAPK1/DAB2IP/SLC25A5/SEC22B/ATF6/ADORA1/SCT/CDKN1B/PAN2/HMGB1/EXOSC8/ZFP36L1/AREL1/TRIB2/KCNE2/CNOT6L/RNF14/TRIM38/EPM2A/BNIP3L/PTK2B/VPS13D/GBA/SIRT1/VSIR/PTEN/TRIM8/PAN3/TRIM13/NEDD4/SNX1/HERPUD1/CBFA2T3/GABARAP/TOB1/SMURF2/OAZ1/INSR/KEAP1/RAD23A/CEBPA/SAMD4B/ZFP36/CNOT3/RHBDD3/ABHD5/PRKCD/DCP1A/GSK3B/T…
90 Mya	BP	GO:0045786	negative regulation of cell cycle	291	291/11099	325/13477	1.08722	0.000185139	0.0245264	DCUN1D3/HEXIM1/NOP53/ZFP36L2/TREX1/PLK2/DUSP1/PPP1R10/CDK6/RINT1/SCRIB/CDC14B/DAB2IP/NACC2/CDKN1B/RNASEH2B/ZFP36L1/XPC/BCL6/SOX4/GPNMB/TRIM35/TP53BP2/SDE2/PTEN/PDCD4/RBM14/H2AX/CHEK1/BTG1/RB1/PCID2/CUL4A/SMAD3/CEBPA/CHMP2A/RHOB/NABP1/CTNNB1/JADE1/MACROH2A1/MDC1/TNFAIP3/LATS1/MAD1L1/CCAR2/KLF4/AURKAIP1/FBXO6/CLSPN/CDKN2C/INTS3/TPR/BRINP3/CDC73/BTG2/NEK2/INTS7/DTL/PROX1/CENPF/ZWINT/DNA2/CDKN1C/SIPA…
90 Mya	BP	GO:0007005	mitochondrion organization	428	428/11099	485/13477	1.07155	0.000185184	0.0245264	NDUFC2/NDUFB10/SREBF1/CNP/POLG2/SLC35F6/MPV17/CHCHD10/GPX1/UBE2D3/MICALL2/HGF/CHCHD3/FMC1/CLU/SLC25A5/MCU/IFIT2/C12orf73/SIRT4/TIMM9/COX16/WDR81/WIPI1/HSPD1/PPARGC1A/BNIP3L/DNAJC11/VPS13D/ATP13A2/SLC9A1/THEM4/GBA/COX20/CALM1/BMF/NDUFAF1/GABARAP/TACO1/SIRT7/PMAIP1/NDUFS7/CEBPA/PLAUR/NECTIN2/MAIP1/PET117/SCO2/TYMP/NDUFAF3/GSK3B/TFRC/HTT/COX18/AP3B1/SQSTM1/MTFR2/CCAR2/TMEM70/SHARPIN/FXN/APOO/PARK7/S…
90 Mya	BP	GO:0061458	reproductive system development	297	297/11099	332/13477	1.08624	0.000187511	0.0245264	CCN1/ADM/REC8/HECTD1/STRA6/SOX15/UBB/SOCS3/AMH/JUNB/HES1/STOX2/ADAM19/HSP90AB1/CGA/MAP3K4/VGF/HSPA5/NOTCH1/ARID5B/PLEKHA1/KIF18A/BIRC2/CDKN1B/KRT8/BRCA2/ANG/ZFP36L1/NCOA1/MKKS/PTX3/PRDM1/STC1/SULF1/TNC/SIRT1/PTEN/PHLDA2/FNDC3A/CRIP1/GGNBP2/BSG/ICAM1/CEBPA/SNAI1/TAF4/CTNNB1/TIPARP/RBPJ/HMGB2/NIPBL/CUL7/VEGFA/FOXO3/CITED2/CTSB/RPS6/AGO4/NASP/ARNT/RAB13/UBE2Q1/LHX9/KDM5B/ETNK2/VASH2/TGFB2/NODAL/SGPL…
90 Mya	BP	GO:0198738	cell-cell signaling by wnt	351	351/11099	395/13477	1.07899	0.000193857	0.0245264	DKK1/ARNTL/MDK/AMOTL1/IGFBP6/DDIT3/CSNK1D/RBMS3/AMOTL2/EGR1/DLX5/HBP1/SNAI2/DAB2IP/NOTCH1/DDX3X/MACF1/BCL9/PBXIP1/TMEM9/CTNND1/WNK1/SHISA2/GPRC5B/FUZ/TTC21B/DKK2/MCC/SOX4/RPS12/CDK14/SULF1/CTHRC1/PTEN/FRAT2/CAPRIN2/SMAD3/SMURF2/CTNNB1/GSK3B/TBL1XR1/RBPJ/JADE1/UBE2B/G3BP1/TMEM170B/DCDC2/FOXO3/TNFAIP3/LATS1/CCAR2/JRK/KLF4/CDC42/PLPP3/PRKAA2/WLS/VANGL1/PYGO2/CDC73/MARK1/DISC1/BAMBI/SFRP5/FBXW4/LDB1/…
90 Mya	BP	GO:0032869	cellular response to insulin stimulus	161	161/11099	175/13477	1.11711	0.000193954	0.0245264	TNS2/SREBF1/SOCS3/RHOQ/PNPLA3/SH2B2/SLC39A14/NUCKS1/ZFP36L1/ZNF106/SNX5/PIK3CA/HDAC9/SLC9A1/BCAR3/ZBTB7B/SIRT1/PTEN/C2CD5/SOCS1/PRKCB/BAIAP2/INSR/SLC27A1/CFLAR/SOGA1/PRKCD/GSK3B/CPEB2/PHIP/ERRFI1/PIK3R3/RAB13/EPRS1/PARP1/IDE/PDE3B/PIK3C2A/ESRRA/GSTP1/UCP2/PAK1/SIK2/PIP4K2C/ATP2B1/FOXO1/TBC1D4/PCK2/CYFIP1/PKM/CPEB1/IGF1R/EEF2K/BCAR1/FOXC2/APRT/INPP5K/PDK2/LPIN2/PTPN2/RAB10/GRB14/STAT1/TRIB3/PPARG/…
90 Mya	BP	GO:0061564	axon development	374	374/11099	422/13477	1.07614	0.000205604	0.0245264	STMN1/C12orf57/NTN3/CNP/SPAST/SOS1/RTN4/GOLGA4/FLOT1/HSP90AB1/DLX5/NOTCH1/USP9X/NLGN3/MACF1/ANK3/BDNF/PICALM/FLRT3/TOP2B/LRTM1/TNC/PTEN/EIF4G2/ZDHHC17/RNF6/STK24/SPG11/RAB11A/BAIAP2/BSG/NUMBL/VASP/ARHGAP35/ITGA4/KLF7/ADNP/NCAM2/RPL24/GSK3B/DHFR/VEGFA/ACTB/ADGRB1/JAK2/KLF4/ARHGAP4/EPHA2/LYPLA2/EPHA10/DAB1/DOCK7/USP33/NTNG1/LRIG2/CERS2/CRABP2/TNR/LHX9/CAMSAP2/PLXNA2/VASH2/ENAH/DISC1/KIF5B/ITGB1/PAR…
90 Mya	BP	GO:0070482	response to oxygen levels	265	265/11099	295/13477	1.09077	0.000206812	0.0245264	ADM/MALAT1/NF1/P4HB/NOP53/ADAM17/ROCK2/DNMT3A/TERC/EGR1/EIF4EBP1/PLAT/UBQLN1/NOTCH1/ADORA1/PLAU/BIRC2/CDKN1B/SIRT4/ANG/AJUBA/ZFP36L1/HMOX2/HSPD1/BACH1/PPARGC1A/EDNRA/PAM/STC1/BNIP3L/PTK2B/SLC9A1/MDM4/SIRT1/DDIT4/PTEN/APOLD1/SMAD3/POLG/CBFA2T3/PMAIP1/ICAM1/CXCR4/CFLAR/TGFBR2/CPEB2/RBPJ/VEGFA/FOXO3/MYB/CITED2/POLB/MYC/NDRG1/PGK1/GNB1/ENO1/MTHFR/PDPN/SLC2A1/DDAH1/ARNT/ATP1B1/KCNK2/TGFB2/EGLN1/RYR2/F…
90 Mya	BP	GO:0002009	morphogenesis of an epithelium	362	362/11099	408/13477	1.07735	0.000208436	0.0245264	CCN1/DKK1/ADM/MICAL2/MDK/STARD13/PCDH8/HECTD1/PFN1/TBX2/SOCS3/CCDC40/SOX11/ADAM17/SOS1/SH3BP1/HES1/HGF/SCRIB/NOTCH1/AJUBA/FUZ/CLASP1/MKKS/FLRT3/FOXP1/EDNRA/SOX4/DLC1/SULF1/CTHRC1/TNC/PIK3CD/LMO4/RHOC/PTEN/SETDB2/SMAD3/SMURF2/VASP/ARHGAP35/RPS7/RHOB/PPP3R1/CXCR4/GZF1/SNAI1/TGFBR2/CTNNB1/PDCD10/RBPJ/RREB1/VEGFA/CITED2/ACTB/MYC/KLF4/MTHFR/PDPN/EPHA2/CDC42/LUZP1/CLIC4/KDF1/PHACTR4/TIE1/STIL/VANGL1/PB…
90 Mya	BP	GO:0050678	regulation of epithelial cell proliferation	246	246/11099	273/13477	1.09416	0.000209885	0.0245264	MDK/SAV1/NF1/SOX11/ADAM17/RTN4/ID1/GPX1/HES1/VIP/CDK6/DLX5/FMC1/SNAI2/DAB2IP/NOTCH1/ECM1/LAMC1/CDKN1B/HMGB1/BRCA2/ANG/ZFP36L1/NME1/MCC/SULF1/PEX2/PIK3CD/NRAS/GLUL/SIRT1/PTEN/RB1/B2M/SMAD3/ZFP36/ITGA4/CFLAR/SRSF6/CTNNB1/PDCD10/HMGB2/RREB1/VEGFA/TNFAIP3/MYC/ERRFI1/CDC42/KDF1/TIE1/F3/ARNT/PYGO2/IQGAP3/CDC73/KDM5B/VASH2/PROX1/TGFB2/AKT3/NODAL/BMPR1A/TCF7L2/FGFR2/CDKN1C/PAX6/CCND1/YAP1/PHB2/FLT1/CNMD/…
90 Mya	BP	GO:0021761	limbic system development	93	93/11099	98/13477	1.1523	0.000210301	0.0245264	MDK/UBB/CDK6/HTR5A/SCT/NME1/NCOA1/MKKS/PTEN/GSK3B/EIF2B3/LRP8/DAB1/ARPC5/KIF14/BTG2/PROX1/KIF5B/EMX2/FGFR2/ETS1/LHX5/TBX3/GSX1/RARA/PPP1R9B/TBR1/DLX1/NEUROD1/NRP2/CRKL/FEZF2/EPHA5/ANXA3/LEF1/NDNF/DCLK2/ATAT1/SRF/POU3F2/NR2E1/NEUROD6/GLI3/SMO/EZH2/NEFL/TSC1/ATP2B4/FEZ1/BBS4/PHLPP2/CRK/PAFAH1B1/EZH1/BAX/RAB3GAP1/XRN2/NF2/UBA6/CASP3/TENT2/ATP1A2/NRP1/EIF2B5/UQCRQ/OGDH/SRD5A1/BCAN/SEMA6B/TMEM108/RELN…
90 Mya	BP	GO:0016055	Wnt signaling pathway	350	350/11099	394/13477	1.07865	0.000210398	0.0245264	DKK1/ARNTL/MDK/AMOTL1/IGFBP6/DDIT3/CSNK1D/RBMS3/AMOTL2/EGR1/DLX5/HBP1/SNAI2/DAB2IP/NOTCH1/DDX3X/MACF1/BCL9/PBXIP1/TMEM9/CTNND1/WNK1/SHISA2/GPRC5B/FUZ/TTC21B/DKK2/MCC/SOX4/RPS12/CDK14/SULF1/CTHRC1/PTEN/FRAT2/CAPRIN2/SMAD3/SMURF2/CTNNB1/GSK3B/TBL1XR1/RBPJ/JADE1/UBE2B/G3BP1/TMEM170B/DCDC2/FOXO3/TNFAIP3/LATS1/CCAR2/JRK/KLF4/CDC42/PLPP3/PRKAA2/WLS/VANGL1/PYGO2/CDC73/MARK1/DISC1/BAMBI/SFRP5/FBXW4/LDB1/…
90 Mya	BP	GO:0051223	regulation of protein transport	385	385/11099	435/13477	1.07468	0.000218468	0.0251085	ARNTL/SIDT2/SREBF1/RSAD2/PKDCC/MAVS/UBE2D3/HSP90AB1/MICALL2/ICA1/TLR4/EFCAB7/GOLPH3L/ANK3/MCU/SIRT4/ANG/SLC7A11/PAM/SH3TC2/SOX4/SRI/BNIP3L/NADK/ATP13A2/DMAP1/GLUL/NR1H3/C2CD5/TM7SF3/PSMD9/CHP1/RAB11A/SMAD3/SIRT7/MIDN/OAZ1/MAP4K4/KLF7/SNAP25/RHBDD3/EDEM1/PRKCD/GSK3B/PDCD10/SAR1B/CYP51A1/PCM1/RAB11FIP1/VPS28/RFX3/JAK2/DNAJA1/TXN/SNX12/PARK7/CDC42/WLS/SLC16A1/UHMK1/TPR/ZBED6/PTPN14/TGFB2/DISP1/KIF5B…
90 Mya	BP	GO:0008380	RNA splicing	337	337/11099	379/13477	1.07969	0.000229615	0.0260231	ELAVL4/HNRNPH3/SCAF11/HNRNPA1/ZC3H10/THOC6/POLR2A/JMJD6/CIRBP/DDX1/SRSF7/GEMIN6/HNRNPA3/SF3B1/RBM39/NCBP1/BCAS2/RBM20/DDX23/YJU2/PPIL3/PAXBP1/LSM3/ISY1/MBNL1/PPARGC1A/DDX20/HNRNPU/HNRNPF/AHNAK/RBM14/RBM4B/SLC38A2/RPS26/SNRNP35/SAP18/FUS/SRSF2/PTBP1/GEMIN7/TIA1/CLK1/SRSF6/DYRK1A/RBFOX2/USP4/FRG1/HNRNPH1/SRSF3/SYNCRIP/QKI/HNRNPA2B1/RP9/LUC7L2/CCAR2/PABPC1/GEMIN8/RBMX/KDM1A/HNRNPR/KHDRBS1/SFPQ/LSM10…
90 Mya	BP	GO:0010035	response to inorganic substance	419	419/11099	475/13477	1.0711	0.000235482	0.0263224	FIBIN/CPNE8/HNRNPA1/DLG4/ZACN/SYT4/JUNB/FOSB/DNMT3A/CALM2/TREX1/GPX1/UBE2D3/DUSP1/HGF/HSPA5/ANK3/PLEKHA1/WNK1/CDKN1B/KRT8/HSPD1/PIK3CA/PPARGC1A/XRCC4/PAM/BRAF/PTK2B/DDI2/ATP13A2/PRDX1/TXNIP/CACYBP/KCNH1/SIRT1/PTEN/SLC38A2/STK24/FOS/CALM1/CRIP1/B2M/NEDD4/FUS/BSG/EEF2/ICAM1/JUND/CEBPA/RHOB/KHK/CYP1B1/CFLAR/D2HGDH/ADNP/PRKCD/PDCD10/DHFR/FOXO3/MYB/TNFAIP3/PGAM2/CA2/NDRG1/FXN/KLF4/TXN/PARK7/CLIC4/ADPR…
90 Mya	BP	GO:0048608	reproductive structure development	294	294/11099	329/13477	1.08508	0.000244245	0.0266565	CCN1/ADM/REC8/HECTD1/STRA6/SOX15/UBB/SOCS3/AMH/JUNB/HES1/STOX2/ADAM19/HSP90AB1/CGA/MAP3K4/VGF/HSPA5/NOTCH1/ARID5B/PLEKHA1/KIF18A/BIRC2/CDKN1B/KRT8/BRCA2/ANG/ZFP36L1/NCOA1/MKKS/PTX3/PRDM1/STC1/SULF1/TNC/SIRT1/PTEN/PHLDA2/FNDC3A/CRIP1/GGNBP2/BSG/ICAM1/CEBPA/SNAI1/TAF4/CTNNB1/TIPARP/RBPJ/HMGB2/NIPBL/CUL7/VEGFA/FOXO3/CITED2/CTSB/RPS6/AGO4/NASP/ARNT/RAB13/LHX9/KDM5B/ETNK2/VASH2/TGFB2/NODAL/SGPL1/PSAP/…
90 Mya	BP	GO:0048729	tissue morphogenesis	430	430/11099	488/13477	1.06994	0.000245507	0.0266565	CCN1/DKK1/ADM/MICAL2/MDK/STARD13/PCDH8/HECTD1/TPM1/PFN1/TBX2/SOCS3/CCDC40/SOX11/ADAM17/SOS1/SH3BP1/HES1/HGF/NRG1/SNAI2/SCRIB/NOTCH1/AJUBA/TMEM100/FUZ/CLASP1/MKKS/FLRT3/FOXP1/EDNRA/SOX4/DLC1/STC1/SULF1/CTHRC1/TNC/PIK3CD/LMO4/RHOC/MDM4/PTEN/SETDB2/SMAD3/SMURF2/VASP/ARHGAP35/RPS7/RHOB/PPP3R1/CXCR4/GZF1/SNAI1/TGFBR2/CTNNB1/PDCD10/RBPJ/RREB1/VEGFA/CITED2/ACTB/MYC/KLF4/MTHFR/PDPN/EPHA2/CDC42/LUZP1/CLIC…
90 Mya	BP	GO:0034599	cellular response to oxidative stress	225	225/11099	249/13477	1.09722	0.000252803	0.0266565	ARNTL/DIABLO/TPM1/P4HB/MPV17/PRKRA/PJVK/TREX1/GPX1/TLR6/HGF/UBQLN1/DAPK1/TLR4/PLEKHA1/ARL6IP5/PPARGC1A/SLC7A11/GPX8/NCOA7/ATP13A2/PRDX1/MCL1/SIRT1/RAD52/PXN/STK24/FOS/KEAP1/RHOB/CYP1B1/ATF4/CTNNB1/PRKCD/PDCD10/CPEB2/DHFR/FOXO3/MYB/TNFAIP3/JAK2/FXN/ERCC6L2/KLF4/TXN/BTK/PARK7/SESN2/SFPQ/ADPRS/PRKAA2/JUN/SLC25A24/ARNT/GPR37L1/PARP1/TRPC6/PDGFD/ETS1/MGST1/PYROXD1/LRRK2/STAT6/MDM2/PAWR/ATP2A2/FOXO1/PR…
90 Mya	BP	GO:0045445	myoblast differentiation	65	65/11099	67/13477	1.17801	0.00025598	0.0266565	ID3/DDIT3/SOX15/TBX2/NRG1/NOTCH1/ZFP36L1/KLHL41/MBNL1/IFRD1/BTG1/RB1/PLCB1/RBPJ/AKIRIN1/TCF7L2/PRICKLE1/TBX3/CMTM5/BMP4/TRIP4/SOX8/SOX9/NMRK2/TGFB1/EPAS1/MAPK12/BOC/REST/MEGF10/RBM24/RIPOR2/SRF/DLL1/IGFBP3/PLEC/EID2B/PLEKHM3/JAG1/LGALS1/DDX17/DDX5/HMGCR/LRRC8A/MAPK14/MAML1/HIF1AN/SDC1/PPARD/CDON/WNT10B/KCNAB1/RANBP3L/ISL1/MBNL3/FLOT2/SRA1/HINFP/MYF6/MSTN/ILK/IGF1/SOSTDC1/XKR8/DTYMK
90 Mya	BP	GO:0031396	regulation of protein ubiquitination	179	179/11099	196/13477	1.10894	0.000257284	0.0266565	DCUN1D3/UBB/PRR7/HSP90AB1/UBQLN1/CDC14B/HSPA5/DDX3X/BIRC2/SOX4/HDAC8/RPL11/RPL5/BMI1/PTEN/UBE2N/DCUN1D2/CHP1/RPS2/HERPUD1/GABARAP/SIRT7/UBE2S/RPS7/UBXN2A/MARCHF7/USP4/ARRDC3/SKP1/SQSTM1/BAG2/TNFAIP3/RPS20/ADGRB1/VPS28/DNAJA1/ISG15/PARK7/CENPS/KDM1A/IVNS1ABP/INAVA/GTPBP4/LRRK2/PRICKLE1/USP44/CHFR/SPRY2/FANCM/BAG5/NXN/SMAD7/MALT1/RPS15/U2AF2/PRKCE/PELI1/SPOPL/DNAJB2/TRIB3/PTTG1IP/TSPO/KLHL40/FAM107…
90 Mya	BP	GO:0000375	RNA splicing, via transesterification reactions	250	250/11099	278/13477	1.09195	0.000260932	0.0266565	HNRNPH3/SCAF11/HNRNPA1/ZC3H10/JMJD6/CIRBP/DDX1/SRSF7/GEMIN6/HNRNPA3/SF3B1/RBM39/NCBP1/BCAS2/DDX23/YJU2/PPIL3/PAXBP1/LSM3/ISY1/MBNL1/DDX20/HNRNPU/HNRNPF/RBM14/RBM4B/SNRNP35/SAP18/SRSF2/PTBP1/GEMIN7/TIA1/SRSF6/DYRK1A/RBFOX2/USP4/FRG1/HNRNPH1/SRSF3/SYNCRIP/QKI/HNRNPA2B1/LUC7L2/PABPC1/GEMIN8/RBMX/KDM1A/HNRNPR/KHDRBS1/SFPQ/SF3A3/RAVER2/RBMXL1/CELF3/DHX9/SNRPE/CELF2/NUP98/SF1/CLNS1A/SRSF8/CWF19L2/RBM7/…
90 Mya	BP	GO:0006694	steroid biosynthetic process	115	115/11099	123/13477	1.13528	0.000267053	0.0266565	ADM/SREBF1/STARD4/EGR1/CGA/SNAI2/PMVK/PPARGC1A/MSMO1/FDFT1/H6PD/DDX20/SIRT1/TM7SF2/SNAI1/IGFBP7/AMACR/CYP51A1/ERLIN2/PRKAA2/FDPS/PBX1/CYB5R1/PROX1/LBR/ACBD3/ARV1/CYP2R1/HSD17B12/SF1/FGF19/FDX1/APOA1/SC5D/LPCAT3/CYP46A1/CYP1A1/CACNA1H/ARMC5/MBTPS1/MVD/NR1D1/ACLY/OSBPL1A/ACAA2/APOE/DKKL1/OSBPL6/BMP2/ACOT8/OSBPL2/SOD1/LSS/SEC14L2/TSPO/CLCN2/REST/HSD17B11/NFKB1/PRKAA1/FGF1/HSD17B8/BMP5/POR/ASAH1/CYP7…
90 Mya	BP	GO:0007093	mitotic cell cycle checkpoint signaling	115	115/11099	123/13477	1.13528	0.000267053	0.0266565	NOP53/TREX1/PLK2/DUSP1/PPP1R10/RINT1/CDC14B/CDKN1B/XPC/SOX4/SDE2/CHEK1/PCID2/NABP1/MDC1/MAD1L1/CLSPN/INTS3/TPR/DTL/CENPF/ZWINT/MUS81/CCND1/ZW10/NABP2/HMGA2/MDM2/USP44/CHFR/FOXN3/ZFYVE19/RPS27L/BLM/EME2/TAOK2/NAE1/VPS4A/FBXO31/TP53/RPL26/TAOK1/BABAM2/MAP3K20/KLHL22/FANCD2/APC/SPDL1/MRNIP/HUS1/PRKDC/CDK5RAP2/RPA2/PLK3/ORC1/CDK1/BUB3/ATM/CDK2/CRADD/RAD9B/KNTC1/XRCC3/TIPIN/ZWILCH/PLK1/LCMT1/RFWD3/CDT…
90 Mya	BP	GO:0071375	cellular response to peptide hormone stimulus	218	218/11099	241/13477	1.09837	0.000267872	0.0266565	TNS2/CYSLTR2/SREBF1/SOCS3/GDF15/ROCK2/RHOQ/PNPLA3/SH2B2/SLC39A14/LEPROTL1/NUCKS1/ZFP36L1/ZNF106/SNX5/PIK3CA/HDAC9/SLC9A1/BCAR3/ZBTB7B/SIRT1/PTEN/C2CD5/RAP1B/PXN/SOCS1/PRKCB/BAIAP2/INSR/SLC27A1/CFLAR/SOGA1/PRKCD/GSK3B/CPEB2/PHIP/LYN/CA2/JAK2/ERRFI1/PIK3R3/RAB13/EPRS1/PARP1/IDE/PDE3B/PIK3C2A/ESRRA/GSTP1/UCP2/PAK1/SIK2/ADCY6/STAT6/PIP4K2C/MDM2/ATP2B1/SOCS2/FOXO1/TBC1D4/PCK2/CYFIP1/FBN1/PKM/CPEB1/IGF…
90 Mya	BP	GO:0019216	regulation of lipid metabolic process	237	237/11099	263/13477	1.09421	0.000271237	0.0266662	CCN1/ADM/SREBF1/LDLR/ID2/MTMR3/TREX1/STARD4/EGR1/CGA/FMC1/SNAI2/DAB2IP/ADORA1/TYSND1/SCT/ACACB/SIRT4/LACTB/PPARGC1A/PTK2B/H6PD/ZFP69/DDX20/SIRT1/NR1H3/FLT3/CHP1/NCOR1/SLC27A1/SNAI1/ABHD5/PRKCD/IGFBP7/MACROH2A1/ERLIN2/LYN/CDC42/FGR/FABP3/ZMPSTE24/FMO5/CERS2/SLC45A3/PROX1/ARV1/PSAP/PDE3B/SF1/FGF19/MTMR2/APOA1/PHB2/LPCAT3/CREBL2/ETFBKMT/PIP4K2C/FLT1/HTR2A/PIBF1/PRKD1/RORA/ABCA3/ARMC5/MLYCD/MBTPS1/AC…
90 Mya	BP	GO:0042770	signal transduction in response to DNA damage	151	151/11099	164/13477	1.118	0.000275875	0.0267992	GADD45A/NOP53/TREX1/PLK2/PPP1R10/RINT1/SNAI2/CDC14B/CDKN1B/BRCA2/RNASEH2B/SPRED1/YJU2/XPC/SOX4/MDM4/SDE2/SIRT1/H2AX/CHEK1/CUL4A/PMAIP1/SPRED2/MARCHF7/SNAI1/DYRK1A/MDC1/FOXO3/CCAR2/NDRG1/FBXO6/KDM1A/SESN2/CLSPN/ZMPSTE24/DYRK3/INTS7/DTL/KAT5/MUS81/CCND1/HMGA2/MDM2/E2F7/FOXN3/EIF2AK4/TP53BP1/RPS27L/FEM1B/BLM/EME2/TFAP4/TAOK2/FBXO31/TP53/RPL26/TAOK1/PPM1D/THOC1/BCL3/BABAM2/MAP3K20/E2F1/PTTG1IP/THOC5/…
90 Mya	BP	GO:0048659	smooth muscle cell proliferation	122	122/11099	131/13477	1.13083	0.000284852	0.0268764	TPM1/CX3CL1/ID2/VIP/TLR4/CDKN1B/ANG/FOXP1/PPARGC1A/PTEN/PDCD4/TGFBR2/CTNNB1/MYB/TNFAIP3/JAK2/KLF4/JUN/S1PR1/IL6R/BMPR1A/TCF7L2/FGFR2/SF1/GSTP1/PAK1/PDGFD/FOXJ2/MDM2/NDRG2/BMP4/MNAT1/THBS1/MMP2/TGFB1/APOE/PDE1A/CALCRL/STAT1/BMPR2/IGFBP5/NPPC/BMP2/ADAMTS1/HMOX1/PPARG/FGF2/NPY5R/NPR3/PDGFRB/HTR1B/GJA1/MAP3K5/GPER1/IGFBP3/PRKDC/CCN3/TRIB1/APLN/MTOR/MFN2/MEF2D/PTGS2/PRKG1/EFEMP2/TGFB3/CYBA/GNA13/DNMT1…
90 Mya	BP	GO:0010811	positive regulation of cell-substrate adhesion	99	99/11099	105/13477	1.14487	0.000285117	0.0268764	CCN1/MDK/CX3CL1/P4HB/CCDC80/CDK6/COL8A1/PTK2B/SMAD3/MYADM/MAP4K4/ITGA6/GSK3B/RREB1/VEGFA/JAK2/CDC42/S100A10/DISC1/NID1/SPOCK2/HSD17B12/PTPRJ/ARL2/APOA1/ARHGEF7/FERMT2/CIB1/FOXF1/JUP/ROCK1/DNM2/RRAS/EMILIN1/PRKCE/EPB41L5/FN1/RIN2/SDC4/CRKL/TRIOBP/DAG1/NDNF/EDIL3/RELL2/PTN/EPHA1/DMTN/PLEKHA2/SFRP1/HAS2/ECM2/ABL1/TSC1/COL16A1/CSF1/DOCK1/EFEMP2/THY1/CRK/C1QBP/ARPC2/STK4/RAC1/PRKCZ/NRP1/CDH13/LIMS2/FE…
90 Mya	BP	GO:0001655	urogenital system development	249	249/11099	277/13477	1.09151	0.00028655	0.0268764	ID3/TNS2/IFT88/STRA6/NF1/JMJD6/AMH/SOX11/MPV17/EPCAM/CYP26B1/TREX1/HES1/EGR1/BAG6/NOTCH1/NFIA/ARID5B/PLCE1/CDKN1B/ADAMTS6/SOX4/PRDM1/SULF1/TNC/PTEN/FADD/ACAT1/CRIP1/SMAD3/GPR4/CFLAR/GZF1/CTNNB1/TIPARP/NIPBL/VEGFA/CA2/RRM2B/MYC/ZMPSTE24/IL6R/PYGO2/PBX1/PROX1/CENPF/TGFB2/NUP133/NID1/SGPL1/PSAP/DLG5/CYP26A1/HELLS/ARL3/EMX2/FGFR2/LRP4/YAP1/DYNC2H1/PDGFD/KCNJ8/LRRK2/DCN/FREM2/COL4A1/BMP4/SIX1/SIX4/ARG…
90 Mya	BP	GO:0006979	response to oxidative stress	340	340/11099	383/13477	1.07793	0.000292611	0.027133	ARNTL/DIABLO/TPM1/P4HB/UCN/MPV17/PRKRA/PJVK/TREX1/GPX1/TLR6/DUSP1/HGF/UBQLN1/DAPK1/TLR4/PLEKHA1/PSMB5/HMOX2/HSPD1/RCAN1/ARL6IP5/PPARGC1A/SLC7A11/GPX8/NCOA7/PTK2B/ATP13A2/PRDX1/TXNIP/MCL1/SIRT1/RAD52/BTG1/PXN/STK24/FOS/EEF2/KEAP1/C19orf12/RHOB/CYP1B1/ATF4/CTNNB1/PRKCD/PDCD10/CPEB2/DHFR/MACROH2A1/FOXO3/MYB/TNFAIP3/RRM2B/JAK2/FXN/ERCC6L2/KLF4/TXN/BTK/PARK7/SESN2/SFPQ/ADPRS/PRKAA2/JUN/GCLM/SLC25A24/A…
90 Mya	BP	GO:0007623	circadian rhythm	164	164/11099	179/13477	1.1125	0.000302481	0.0277331	ID3/ARNTL/SREBF1/CSNK1D/ID2/ROCK2/ID1/IMPDH2/EGR1/KLF10/USP9X/ADORA1/PPARGC1A/AHR/HNRNPU/SIRT1/PTEN/NR1H3/RBM4B/KMT2A/PPP1CC/FBXL3/NCOR1/JUND/PPP1CB/DYRK1A/ATF4/BHLHE40/GSK3B/CCAR2/PER3/HNRNPR/SFPQ/PRKAA2/JUN/CIART/PROX1/OPN3/HTR7/CAVIN3/KDM2A/BHLHE41/ARNTL2/TIMELESS/METTL3/RORA/USP7/HS3ST2/TP53/PER1/RAI1/NR1D1/TOP2A/NAGLU/TYMS/TNFRSF11A/PHLPP1/NR2F6/DBP/PROKR2/AHCY/GHRH/NRIP1/ADORA2A/PPARG/NR1D2…
90 Mya	BP	GO:0018394	peptidyl-lysine acetylation	143	143/11099	155/13477	1.12025	0.000309603	0.0280707	SETD5/BAG6/PBXIP1/BRCA2/NCOA1/PPARGC1A/BRD8/SOX4/MORF4L2/DMAP1/ZZZ3/BMI1/EPC1/SIRT1/TAF10/KMT2A/CHEK1/SRCAP/KAT14/MCM3AP/MSL2/JADE1/BEND3/KAT6A/CHD5/PARK7/MEAF6/ZMPSTE24/PRKAA2/GTF2B/DR1/PYGO2/LDB1/TAF6L/KAT5/MCRS1/BLOC1S1/RPS6KA5/MORF4L1/CTCF/PER1/USP22/MSL1/ESCO1/KANSL3/IWS1/THAP7/KAT2B/NAA50/KLF15/GATA2/ACTL6A/YEATS2/CLOCK/SNCA/LEF1/PRKAA1/JADE2/TAF7/ATAT1/SUPT3H/ATG5/HDAC2/TWIST1/AUTS2/POR/AC…
90 Mya	BP	GO:0035148	tube formation	121	121/11099	130/13477	1.13019	0.000323707	0.0290269	ADM/HECTD1/PFN1/SOX11/SCRIB/DAB2IP/NOTCH1/FUZ/SOX4/DLC1/CTHRC1/PIK3CD/LMO4/VASP/ARHGAP35/RPS7/CTNNB1/VEGFA/CITED2/MTHFR/LUZP1/PHACTR4/STIL/PROX1/TGFB2/SDCCAG8/NODAL/FGFR2/ST14/PRICKLE1/KDM2B/BMP4/SIX1/SIX4/SPINT1/SOX8/DVL2/RARA/FZD2/NOG/MKS1/SOX9/TGFB1/TEAD2/OSR1/SEMA4C/PAX8/SDC4/CECR2/CELSR1/PLXNB2/TRIM71/SETD2/OPA1/SHROOM3/SEC24B/FGF2/SFRP2/FGF10/BRD2/BMP5/TWIST1/PODXL/FZD3/SFRP1/STK3/YWHAZ/FZD…
90 Mya	BP	GO:0031400	negative regulation of protein modification process	397	397/11099	450/13477	1.07124	0.000332753	0.0295138	GADD45A/DKK1/DCUN1D3/NF1/HEXIM1/SOCS3/LDLRAD4/PPP1R15A/ROCK2/UCN/CALM2/PTPN13/NNT/DUSP1/PRR7/HGF/GFRA2/DUSP26/DAB2IP/PIP5KL1/MTF2/CDKN1B/DUSP6/CORO1C/SPRED1/TRIB2/PPARGC1A/SOX4/NCOA7/HDAC8/RPL11/KDM4A/RPL5/GBA/SIRT1/DDIT4/PTEN/PDCD4/HIPK3/RB1/CALM1/CHP1/SOCS1/GGNBP2/SIRT7/GADD45B/MLLT1/CEBPA/MYADM/RPS7/SPRED2/MARCHF7/RASSF2/ZGPAT/CTNNB1/USP4/PRKCD/GSK3B/UBE2B/MACROH2A1/SQSTM1/JARID2/BAG2/TNFAIP3/…
90 Mya	BP	GO:0033002	muscle cell proliferation	163	163/11099	178/13477	1.11193	0.00033832	0.029532	SAV1/TPM1/CX3CL1/TBX2/ID2/VIP/TLR4/NOTCH1/CDKN1B/ANG/PAXBP1/FOXP1/PPARGC1A/PTEN/PDCD4/MEIS1/CFLAR/TGFBR2/CTNNB1/RBPJ/JARID2/MYB/TNFAIP3/CITED2/JAK2/KLF4/AKIRIN1/JUN/S1PR1/IL6R/KCNK2/TGFB2/BMPR1A/TCF7L2/FGFR2/SF1/GSTP1/PAK1/TENM4/YAP1/PDGFD/FOXJ2/ARID2/MDM2/NDRG2/BMP4/SIX1/MNAT1/THBS1/MMP2/FOXC2/STAT3/NOG/PRKAR1A/TGFB1/APOE/SIX5/PDE1A/CALCRL/STAT1/BMPR2/ERBB4/IGFBP5/NPPC/BMP2/ADAMTS1/MAPK1/HMOX1/V…
90 Mya	BP	GO:0090596	sensory organ morphogenesis	183	183/11099	201/13477	1.10551	0.000342806	0.029532	C12orf57/STRA6/NF1/TBX2/SOX11/CYP26B1/PRKRA/DLX5/SCRIB/FJX1/COL8A1/PRDM1/CTHRC1/BCAR3/MEIS1/MAFB/TUG1/ATF4/CTNNB1/NIPBL/VEGFA/CITED2/TDRD7/EPHA2/MFAP2/PHACTR4/KCNQ4/OLFM3/COL11A1/PRRX1/CRB1/PROX1/PDZD7/FGFR2/PAX6/ROM1/COL2A1/AQP5/LRIG3/KDM2B/SPRY2/SOX1/BMP4/SIX1/SIX4/FBN1/LCTL/SOX8/NKD1/DVL2/LHX1/STAT3/NAGLU/FZD2/NOG/SOX9/SLC9A3R1/BCL2/OSR1/SIX2/OTX1/WDPCP/PAX8/GLI2/FRZB/COL5A2/ABI2/FZD5/TBC1D20/…
90 Mya	BP	GO:0031016	pancreas development	53	53/11099	54/13477	1.19177	0.000345639	0.029532	ARNTL/SIDT2/MEIS2/CCDC40/HES1/CDK6/SOX4/CTNNB1/GSK3B/RFX3/WLS/IL6R/ZBED6/PROX1/TCF7L2/PAX6/SRP54/BMP4/FOXF1/SOX9/CDH2/SMAD2/NEUROD1/NKX2-2/SELENOT/CLOCK/FGF10/BMP5/DLL1/SMO/ANXA1/ZIC3/GSK3A/EIF2AK3/MET/RHEB/AKT1/ALDH1A2/PDPK1/WFS1/BAK1/WNT5A/HNF1A/DNAAF1/CCDC39/ILDR2/NKX6-2/IGF2/BAD/INSM1/ISL1/BMP6/NPHP3
90 Mya	BP	GO:1901987	regulation of cell cycle phase transition	296	296/11099	332/13477	1.08259	0.000347435	0.029532	DCUN1D3/NOP53/ID2/ADAM17/ZFP36L2/TREX1/ANKRD17/PLK2/DUSP1/PPP1R10/KMT2E/RINT1/CDC14B/NACC2/DDX3X/CDKN1B/RNASEH2B/ZFP36L1/DBF4B/XPC/RIOK2/SOX4/GPNMB/SDE2/PTEN/H2AX/CHEK1/RB1/PCID2/CUL4A/RAB11A/NABP1/PLCB1/JADE1/MACROH2A1/TMEM14B/MDC1/MAD1L1/MEPCE/CCAR2/KLF4/FBXO6/CLSPN/LSM10/INTS3/PBX1/TPR/CDC73/KIF14/DYRK3/INTS7/DTL/PROX1/CENPF/ZWINT/DNA2/MUS81/CCND1/RDX/ZW10/CCND2/PHB2/ESPL1/NABP2/TIMELESS/CTDSP…
90 Mya	BP	GO:0030902	hindbrain development	120	120/11099	129/13477	1.12954	0.000367672	0.0308216	MDK/HES1/SCRIB/HSPA5/COQ8B/NCOA1/TTC21B/PPARGC1A/DLC1/GBA/MAFB/PSMG1/RBFOX2/CTNNB1/PDSS2/RERE/DAB1/WLS/KIF14/GPR37L1/PLXNA2/PROX1/ITGB1/LDB1/NANOS1/KNDC1/CLP1/SPTBN2/PAK1/ASCL1/LHX5/KDM2B/SSTR1/RORA/HERC1/ZNF423/AARS1/ATP1B2/TP53/SEZ6/LHX1/NAGLU/NOG/BCL2/OTX1/SEMA4C/GLI2/TBR1/NEUROD1/ATIC/ATRN/CRKL/ARL13B/GATA2/HNRNPD/LEF1/SEC24B/FGF2/BMP5/AHI1/DLL1/SMO/MTPN/PTN/EZH2/AGTPBP1/ABL1/NCSTN/CEND1/ARCN…
90 Mya	BP	GO:0000377	RNA splicing, via transesterification reactions with bulged adenosine as nucleophile	246	246/11099	274/13477	1.09017	0.000378639	0.0308216	HNRNPH3/SCAF11/HNRNPA1/ZC3H10/JMJD6/CIRBP/DDX1/SRSF7/GEMIN6/HNRNPA3/SF3B1/RBM39/NCBP1/BCAS2/DDX23/YJU2/PPIL3/PAXBP1/LSM3/ISY1/MBNL1/DDX20/HNRNPU/HNRNPF/RBM14/RBM4B/SNRNP35/SAP18/SRSF2/PTBP1/GEMIN7/TIA1/SRSF6/DYRK1A/RBFOX2/USP4/FRG1/HNRNPH1/SRSF3/SYNCRIP/QKI/HNRNPA2B1/LUC7L2/PABPC1/GEMIN8/RBMX/KDM1A/HNRNPR/KHDRBS1/SFPQ/SF3A3/RAVER2/RBMXL1/CELF3/DHX9/SNRPE/CELF2/NUP98/SF1/CLNS1A/SRSF8/CWF19L2/RBM7/…
90 Mya	BP	GO:0000398	mRNA splicing, via spliceosome	246	246/11099	274/13477	1.09017	0.000378639	0.0308216	HNRNPH3/SCAF11/HNRNPA1/ZC3H10/JMJD6/CIRBP/DDX1/SRSF7/GEMIN6/HNRNPA3/SF3B1/RBM39/NCBP1/BCAS2/DDX23/YJU2/PPIL3/PAXBP1/LSM3/ISY1/MBNL1/DDX20/HNRNPU/HNRNPF/RBM14/RBM4B/SNRNP35/SAP18/SRSF2/PTBP1/GEMIN7/TIA1/SRSF6/DYRK1A/RBFOX2/USP4/FRG1/HNRNPH1/SRSF3/SYNCRIP/QKI/HNRNPA2B1/LUC7L2/PABPC1/GEMIN8/RBMX/KDM1A/HNRNPR/KHDRBS1/SFPQ/SF3A3/RAVER2/RBMXL1/CELF3/DHX9/SNRPE/CELF2/NUP98/SF1/CLNS1A/SRSF8/CWF19L2/RBM7/…
90 Mya	BP	GO:0036293	response to decreased oxygen levels	246	246/11099	274/13477	1.09017	0.000378639	0.0308216	ADM/MALAT1/NF1/P4HB/NOP53/ADAM17/ROCK2/DNMT3A/TERC/EGR1/EIF4EBP1/PLAT/UBQLN1/NOTCH1/ADORA1/PLAU/BIRC2/CDKN1B/SIRT4/ANG/AJUBA/ZFP36L1/HMOX2/HSPD1/BACH1/PPARGC1A/EDNRA/PAM/STC1/BNIP3L/PTK2B/SLC9A1/MDM4/SIRT1/DDIT4/PTEN/APOLD1/SMAD3/CBFA2T3/PMAIP1/ICAM1/CXCR4/CFLAR/TGFBR2/CPEB2/RBPJ/VEGFA/FOXO3/MYB/CITED2/MYC/NDRG1/PGK1/GNB1/ENO1/MTHFR/SLC2A1/DDAH1/ARNT/ATP1B1/KCNK2/TGFB2/EGLN1/RYR2/FMN2/ASCL2/UCP2/…
90 Mya	BP	GO:0009952	anterior/posterior pattern specification	127	127/11099	137/13477	1.12562	0.000381493	0.0308216	DDIT3/PCDH8/HES1/ARC/NOTCH1/FUZ/BMI1/SMAD3/DLL3/BHLHE40/CTNNB1/RBPJ/HES4/WLS/PBX1/RNF2/BTG2/PLXNA2/ABI1/NODAL/BMPR1A/LDB1/EMX2/PAX6/ALX4/BHLHE41/TBX3/KDM2B/BMP4/OTX2/NR2F2/PCSK6/NKD1/FOXF1/FOXC2/TP53/LHX1/NOG/AXIN2/BPTF/SMAD2/OSR1/SIX2/OTX1/EPB41L5/GLI2/NEUROD1/PGAP1/BMPR2/FZD5/BMP2/POFUT1/ETS2/CRKL/FEZF2/MSX1/LEF1/SFRP2/NEUROG1/RING1/SRF/RIPPLY2/TBX18/DLL1/LFNG/GLI3/SEMA3C/WNT2/SMO/HIPK2/SFRP1/P…
90 Mya	CC	GO:0016607	nuclear speck	340	340/11586	384/14129	1.07976	0.00025054	0.0321318	GADD45A/FNBP4/C12orf57/TRIM69/THOC6/SETD1A/SRSF7/SF3B1/RBM39/POLDIP3/ERBIN/MSX2/KMT2E/HBP1/BCAS2/BDNF/LPXN/BAZ2A/ZNF106/ITPKC/SMC6/COPS4/PNISR/ARHGAP18/BNIP3L/DNAJC11/NSL1/SDE2/HNRNPU/NXF1/RBM14/RBM4B/H2AX/PPP1CC/SAP18/PPP4R3A/TCF12/NCBP3/SMURF2/SRSF2/SIRT7/PLCB1/SRSF6/ZNF217/DYRK1A/TAB1/ATF4/JADE1/MAML3/RREB1/SRSF3/FBXL4/LUC7L2/KAT6A/CCNL2/CHD5/S100PBP/SFPQ/SF3A3/PRKAA2/VPS72/IFI16/ADAMTS4/COP1/…
90 Mya	BP	GO:0060389	pathway-restricted SMAD protein phosphorylation	52	52/11099	53/13477	1.19134	0.000412852	0.0328968	DKK1/LDLRAD4/GDF15/TGFBR2/TGFB2/LEFTY1/GDF10/NODAL/BMPR1A/GDF11/LRP1/BMP4/SMAD6/NOG/TWSG1/SMAD7/TGFB1/EMILIN1/BMPR2/BMP2/GDF5/PPARG/BMP3/DAB2/BMP5/BMPER/RBPMS/BMP8B/TGFB3/INHA/PMEPA1/SNX25/CSNK2B/TTK/INHBA/USP15/GDF9/TGFBR1/ACVR1/SDCBP/ACVRL1/INHBB/BMP7/PIN1/ACVR1B/BMP6/BMP8A/MSTN/SMAD4/ACVR2A/ENG/GDF1
90 Mya	BP	GO:1901652	response to peptide	365	365/11099	413/13477	1.07313	0.000415242	0.0328968	ADM/TNS2/CYSLTR2/SREBF1/SOCS3/GDF15/KLF11/ROCK2/HADHA/RHOQ/ID1/PNPLA3/TLR6/ERBIN/EGR1/VGF/SH2B2/SLC39A14/LEPROTL1/KLF10/TLR4/NOTCH1/NUCKS1/CDKN1B/ZFP36L1/ZNF106/SNX5/PIK3CA/TRIM41/HDAC9/SLC9A1/BCAR3/ZBTB7B/CACYBP/SIRT1/PTEN/C2CD5/RAP1B/BTG1/PXN/NFKBIA/SOCS1/PRKCB/BAIAP2/BSG/INSR/ICAM1/SLC27A1/JUND/KHK/ITGA4/CFLAR/SOGA1/SRSF6/PRKCD/GSK3B/CPEB2/PHIP/FOXO3/TNFAIP3/LYN/CA2/CYC1/JAK2/KLF4/ERRFI1/SESN2…
90 Mya	BP	GO:0010948	negative regulation of cell cycle process	226	226/11099	251/13477	1.09331	0.000424493	0.0333064	DCUN1D3/NOP53/ZFP36L2/TREX1/PLK2/DUSP1/PPP1R10/RINT1/CDC14B/DAB2IP/NACC2/CDKN1B/RNASEH2B/ZFP36L1/XPC/BCL6/SOX4/GPNMB/SDE2/PTEN/RBM14/H2AX/CHEK1/RB1/PCID2/CUL4A/CHMP2A/NABP1/JADE1/MACROH2A1/MDC1/MAD1L1/CCAR2/KLF4/AURKAIP1/FBXO6/CLSPN/INTS3/TPR/CDC73/NEK2/INTS7/DTL/PROX1/CENPF/ZWINT/DNA2/MUS81/CCND1/ZW10/CENATAC/ESPL1/NABP2/TIMELESS/CTDSP2/HMGA2/MDM2/E2F7/USP44/CHFR/BMP4/DACT1/FOXN3/GPR132/EIF2AK4/…
90 Mya	BP	GO:0007498	mesoderm development	88	88/11099	93/13477	1.14897	0.000433974	0.0333536	DKK1/AMH/ZFP36L1/SMAD3/DLL3/SNAI1/VEGFA/CITED2/JAK2/KLF4/BTK/EPHA2/TIE1/WLS/NUP133/ITGB1/NODAL/BMPR1A/LDB1/FGFR2/EXT2/YAP1/GDF11/HMGA2/TXNRD1/TBX3/BMP4/ARMC5/FOXF1/FOXC2/CTDNEP1/LHX1/ITGB3/NOG/PRKAR1A/TWSG1/SMAD2/TEAD2/OSR1/SIX2/EPB41L5/BMPR2/HCK/ETS2/EOMES/SETD2/LEF1/SFRP2/SRF/GJA1/PUS7/SMO/MEST/EYA1/EXT1/CRB2/RPS6KA6/RPL38/NF2/PPP2CA/INHBA/EXOC4/WNT11/HES7/PRKACA/GPI/POGLUT1/ACVR1/ITGA8/ITGA3/I…
90 Mya	BP	GO:0007409	axonogenesis	335	335/11099	378/13477	1.07612	0.000437214	0.0333536	STMN1/C12orf57/NTN3/CNP/SPAST/SOS1/RTN4/GOLGA4/FLOT1/HSP90AB1/DLX5/NOTCH1/USP9X/NLGN3/MACF1/ANK3/BDNF/PICALM/FLRT3/TOP2B/LRTM1/PTEN/EIF4G2/ZDHHC17/RNF6/SPG11/RAB11A/BAIAP2/BSG/NUMBL/VASP/ARHGAP35/ITGA4/KLF7/ADNP/RPL24/GSK3B/VEGFA/ACTB/ADGRB1/ARHGAP4/EPHA2/LYPLA2/EPHA10/DAB1/DOCK7/USP33/NTNG1/CRABP2/TNR/LHX9/PLXNA2/ENAH/DISC1/KIF5B/ITGB1/PARD3/UNC5B/PPP3CB/VCL/LGI1/SLIT1/ZFYVE27/VAX1/FGFR2/PAX6/LR…
90 Mya	BP	GO:0048839	inner ear development	133	133/11099	144/13477	1.1215	0.000439344	0.0333536	IFT88/MPV17/PJVK/HES1/DLX5/SCRIB/NOTCH1/PCDH15/CDKN1B/CTHRC1/CEBPA/MAFB/RBPJ/KCNQ4/COL11A1/PRRX1/PROX1/KCNK2/TGFB2/PDZD7/FGFR2/LRTOMT/COL2A1/LRIG3/LIN7A/FREM2/SPRY2/LRP10/BMP4/SIX1/SIX4/JAG2/ADAM10/DVL2/NAGLU/FZD2/MKS1/SOX9/SLC9A3R1/ATP8B1/MYCN/OTX1/WDPCP/PAX8/GLI2/NEUROD1/FRZB/EPHA4/BMP2/SDC4/SOD1/CECR2/TRIOBP/GATA2/ZIC1/SOX2/OPA1/SEC24B/FGF10/NEUROG1/PDGFRB/TBX18/ATG5/SOBP/AHI1/DLL1/GSDME/BMPER…
90 Mya	BP	GO:0050679	positive regulation of epithelial cell proliferation	140	140/11099	152/13477	1.11839	0.000441445	0.0333536	MDK/SOX11/ADAM17/RTN4/ID1/VIP/DLX5/NOTCH1/ECM1/LAMC1/HMGB1/ANG/NME1/PIK3CD/NRAS/GLUL/SIRT1/ITGA4/CFLAR/SRSF6/CTNNB1/HMGB2/RREB1/VEGFA/TNFAIP3/MYC/CDC42/F3/ARNT/IQGAP3/KDM5B/VASH2/PROX1/AKT3/NODAL/BMPR1A/TCF7L2/FGFR2/CCND1/YAP1/PRKD1/BMP4/PGF/CDH3/STAT3/ITGB3/NME2/NOG/SOX9/OSR1/TGFA/PDCL3/FZD7/BMPR2/NRP2/PTPRN/HTR2B/BMP2/PPP1R16B/HMOX1/GATA2/CLDN1/FGF2/VEGFC/PDCD6/RICTOR/FGF10/FGF1/BMP5/TWIST1/WNT…
90 Mya	BP	GO:0031570	DNA integrity checkpoint signaling	111	111/11099	119/13477	1.13262	0.000450748	0.0337441	NOP53/TREX1/PLK2/PPP1R10/RINT1/CDC14B/CDKN1B/RNASEH2B/XPC/SOX4/SDE2/H2AX/CHEK1/CUL4A/MDC1/CCAR2/FBXO6/CLSPN/INTS7/DTL/DNA2/MUS81/CCND1/TIMELESS/HMGA2/MDM2/FOXN3/EIF2AK4/TP53BP1/RPS27L/FEM1B/BLM/EME2/TAOK2/NAE1/FBXO31/TP53/RPL26/TAOK1/THOC1/BABAM2/MAP3K20/E2F1/THOC5/FANCD2/CEP63/ATR/CLOCK/FBXO4/MRNIP/HUS1/PRKDC/RPA2/PLK3/ORC1/CDK1/PRPF19/ATM/CDK2/CRADD/RAD9B/WDR76/TIPIN/PLK1/RFWD3/CDT1/CDC6/BRCA1/…
90 Mya	CC	GO:0000786	nucleosome	80	80/11586	84/14129	1.16142	0.000317588	0.0338138	H3-3B/CENPA/H1-2/H2BC4/H2AC6/H1-4/H2BC5/H4C4/H4C5/H4C8/H2BC11/H2AC11/H4C11/H2AC15/H2BC15/H2BC21/H2AC20/H2AC21/H1-9P/H4C2/H3C2/H2BC12/H2AC12/H3C11/H2BC19P/H2AC19/H2AX/H4-16/H1-10/H2AZ1/MACROH2A1/H3C1/H4C1/H2AC4/H4C3/H3C4/H2AC7/H2BC7/H2BC8/H2AC8/H1-3/H3C7/H2BC9/H4C9/H2BC13/H2AC13/H3C10/H2BC14/H4C12/H4C13/H3C12/H2AC17/H2BC17/KAT6A/H3-3A/H2AW/H1-0/SLF1/H2BC6/H3C6/H4C6/H3C8/H2BC10/H1-5/HP1BP3/MACROH2A…
90 Mya	CC	GO:0062023	collagen-containing extracellular matrix	284	284/11586	319/14129	1.08569	0.000329569	0.0338138	CCN1/NAV2/MDK/LTBP3/MGP/ANXA2/NTN3/MFAP4/C17orf58/GDF15/SSC5D/COL7A1/CCDC80/ADAMTS3/ERBIN/ADAM19/SERPINE1/CLU/ECM1/ANGPTL1/LAMC1/LAMB3/ANG/COL8A1/LAMA4/COL1A2/SULF1/CTHRC1/TNC/COL4A6/COL4A5/ICAM1/IGFBP7/SERPINB1/CTSB/AGRN/MFAP2/HSPG2/F3/COL11A1/NTNG1/CTSS/S100A10/S100A4/THBS3/ADAMTS4/TNR/TGFB2/NID1/GDF10/PSAP/ANXA11/MMRN2/FGFBP3/ATRNL1/FGFR2/SERPING1/SERPINH1/NCAM1/APOA1/TECTA/A2M/COL2A1/LUM/DCN/…
90 Mya	BP	GO:0006260	DNA replication	225	225/11099	250/13477	1.09283	0.000466789	0.0342926	ID3/POLG2/POLD1/UCN/RBMS1/TREX1/ANKRD17/REPIN1/NFIA/NUCKS1/DDX23/BRCA2/DBF4B/BCL6/PRIM2/REV3L/RPA3/BCAR3/CACYBP/SDE2/CHEK1/POLG/CHTF8/SIRT7/CHAF1A/CCDC88A/POLB/RRM2B/CENPS/CDC42/ZMPSTE24/NASP/FAF1/JUN/DHX9/DTL/GTPBP4/DNA2/DDX21/STN1/SMC3/POLD4/IGHMBP2/PTMS/ATF1/TIMELESS/NAP1L1/E2F7/CDK2AP1/DACH1/OBI1/FANCM/POLE2/WDHD1/EXD2/BLM/EME2/SLX4/DNAJA3/RMI2/RBBP6/ORC6/TP53/THOC1/ESCO1/POLI/REV1/GLI2/ORC2/…
90 Mya	BP	GO:1901988	negative regulation of cell cycle phase transition	193	193/11099	213/13477	1.10024	0.000472381	0.0342926	DCUN1D3/NOP53/ZFP36L2/TREX1/PLK2/DUSP1/PPP1R10/RINT1/CDC14B/NACC2/CDKN1B/RNASEH2B/ZFP36L1/XPC/SOX4/GPNMB/SDE2/PTEN/H2AX/CHEK1/RB1/PCID2/CUL4A/NABP1/JADE1/MACROH2A1/MDC1/MAD1L1/CCAR2/KLF4/FBXO6/CLSPN/INTS3/TPR/CDC73/INTS7/DTL/PROX1/CENPF/ZWINT/DNA2/MUS81/CCND1/ZW10/NABP2/TIMELESS/CTDSP2/HMGA2/MDM2/E2F7/USP44/CHFR/DACT1/FOXN3/GPR132/EIF2AK4/ZFYVE19/TP53BP1/RPS27L/FEM1B/BLM/EME2/TAOK2/NAE1/VPS4A/FBX…
90 Mya	BP	GO:0048660	regulation of smooth muscle cell proliferation	118	118/11099	127/13477	1.1282	0.00047358	0.0342926	TPM1/CX3CL1/ID2/VIP/TLR4/CDKN1B/ANG/FOXP1/PPARGC1A/PTEN/PDCD4/TGFBR2/CTNNB1/MYB/TNFAIP3/JAK2/KLF4/JUN/S1PR1/IL6R/BMPR1A/TCF7L2/FGFR2/SF1/GSTP1/PAK1/PDGFD/FOXJ2/MDM2/NDRG2/BMP4/MNAT1/THBS1/MMP2/TGFB1/APOE/PDE1A/CALCRL/STAT1/BMPR2/IGFBP5/NPPC/BMP2/ADAMTS1/HMOX1/PPARG/FGF2/NPY5R/NPR3/PDGFRB/HTR1B/GJA1/MAP3K5/GPER1/IGFBP3/PRKDC/TRIB1/APLN/MTOR/MFN2/MEF2D/PTGS2/PRKG1/EFEMP2/TGFB3/CYBA/GNA13/DNMT1/PTGI…
90 Mya	BP	GO:0001933	negative regulation of protein phosphorylation	262	262/11099	293/13477	1.08578	0.000474886	0.0342926	GADD45A/DKK1/NF1/HEXIM1/SOCS3/LDLRAD4/CALM2/PTPN13/NNT/DUSP1/HGF/GFRA2/DUSP26/DAB2IP/PIP5KL1/CDKN1B/DUSP6/CORO1C/SPRED1/TRIB2/PPARGC1A/GBA/SIRT1/DDIT4/PTEN/PDCD4/HIPK3/RB1/CALM1/CHP1/SOCS1/GGNBP2/GADD45B/MLLT1/CEBPA/MYADM/SPRED2/RASSF2/ZGPAT/PRKCD/UBE2B/MACROH2A1/TNFAIP3/LATS1/CNKSR3/LYN/DNAJA1/PARK7/ERRFI1/CDKN2C/PLPP3/ADAR/RGS2/AIDA/SH3BP5L/PARD3/CDKN1C/TSG101/PAX6/PTPRJ/GSTP1/CBL/LRRK2/LRP1/CT…
90 Mya	BP	GO:0072331	signal transduction by p53 class mediator	139	139/11099	151/13477	1.11776	0.000496357	0.0353136	UBB/HEXIM1/NOP53/PLK2/BAG6/SNAI2/CDKN1B/BRCA2/SPRED1/YJU2/SOX4/RPL11/RPL5/MDM4/TP53BP2/SIRT1/DDIT4/CHEK1/PMAIP1/RPS7/SPRED2/MARCHF7/SNAI1/DYRK1A/HINT1/PAK1IP1/FOXO3/TRIM24/KAT6A/RPS20/RRM2B/NDRG1/TAF9B/CHD5/KDM1A/SESN2/ZMPSTE24/IFI16/PHLDA3/DYRK3/TMEM109/KAT5/NOP2/MDM2/E2F7/NUAK1/RPS27L/TFAP4/USP7/TP53/RPL26/PDK2/PPM1D/MAP2K6/BCL2/RPS15/BCL3/E2F1/PTTG1IP/ATR/MSX1/RPL37/SETD9/JMY/NPM1/PERP/TWIST1/…
90 Mya	BP	GO:0007492	endoderm development	61	61/11099	63/13477	1.17571	0.00049768	0.0353136	DKK1/DUSP5/DUSP2/ITGAV/COL7A1/DUSP1/ARC/NOTCH1/LAMC1/LAMB3/ZFP36L1/COL8A1/SMAD3/ITGA4/CTNNB1/MACROH2A1/COL11A1/CDC73/NODAL/BMPR1A/LDB1/ITGA5/ITGA7/HMGA2/COL4A2/BMP4/MMP2/VTN/LHX1/NOG/BPTF/SMAD2/EPB41L5/COL5A2/FN1/COL6A1/EOMES/SETD2/ITGB5/SOX2/COL12A1/SOX7/DUSP4/SOX17/EXT1/MMP14/LEO1/PAF1/INHBA/MMP15/LAMB1/COL5A1/RTF1/ITGB2/PELO/LAMA3/HDAC1/CTR9/MESP1/SMAD4/MED12
90 Mya	BP	GO:0010862	positive regulation of pathway-restricted SMAD protein phosphorylation	39	39/11099	39/13477	1.21425	0.000509105	0.0354811	GDF15/TGFB2/LEFTY1/GDF10/NODAL/BMPR1A/GDF11/BMP4/TWSG1/TGFB1/BMPR2/BMP2/GDF5/PPARG/BMP3/DAB2/BMP5/RBPMS/BMP8B/TGFB3/INHA/CSNK2B/TTK/INHBA/GDF9/TGFBR1/ACVR1/SDCBP/ACVRL1/INHBB/BMP7/ACVR1B/BMP6/BMP8A/MSTN/SMAD4/ACVR2A/ENG/GDF1
90 Mya	BP	GO:0060349	bone morphogenesis	70	70/11099	73/13477	1.16435	0.000511671	0.0354811	LTBP3/NAB2/CYP26B1/MSX2/DLX5/PAPPA2/GLG1/NAB1/STC1/BPNT2/TGFBR2/CITED2/DHRS3/ZMPSTE24/THBS3/FGFR2/EXT2/INPPL1/SERPINH1/COL2A1/TMEM119/BMP4/FOXN3/TMEM107/RARA/AXIN2/SOX9/BMPR2/NPPC/RARB/MSX1/SFRP2/NEUROG1/ANXA6/FGF18/RAB23/RIPPLY2/TWIST1/SFRP4/GLI3/POR/MMP16/OSR2/EXT1/HAS2/COL27A1/MEF2D/RARG/MMP14/TGFB3/COL1A1/INSIG2/IFT80/SKI/TRIP11/MEGF8/PHOSPHO1/FGFR3/FOXC1/TEK/SP5/BMPR1B/BMP6/LRP5L/TSKU/SCX/LR…
90 Mya	BP	GO:0072175	epithelial tube formation	110	110/11099	118/13477	1.13193	0.000513085	0.0354811	ADM/HECTD1/PFN1/SOX11/SCRIB/FUZ/SOX4/DLC1/CTHRC1/PIK3CD/LMO4/VASP/ARHGAP35/RPS7/CTNNB1/CITED2/MTHFR/LUZP1/PHACTR4/STIL/PROX1/TGFB2/NODAL/FGFR2/ST14/PRICKLE1/KDM2B/BMP4/SIX1/SIX4/SPINT1/SOX8/DVL2/RARA/FZD2/NOG/MKS1/SOX9/TGFB1/TEAD2/OSR1/SEMA4C/PAX8/SDC4/CECR2/CELSR1/PLXNB2/TRIM71/SETD2/OPA1/SHROOM3/SEC24B/FGF2/SFRP2/FGF10/BRD2/BMP5/TWIST1/PODXL/FZD3/SFRP1/STK3/FZD6/PTCH1/ABL1/TSC1/KIF20B/RARG/TMED…
90 Mya	BP	GO:1903827	regulation of cellular protein localization	425	425/11099	484/13477	1.06624	0.000532181	0.0359149	SSH1/HECTD1/SREBF1/ROCK2/PKDCC/RHOQ/RTN4/MAVS/STAC/UBE2D3/HSP90AB1/MICALL2/EFCAB7/ANK3/BDNF/PICALM/ANKRD13A/TMBIM1/LIMK2/SLC7A11/SH3TC2/EPB41L2/BNIP3L/HDAC8/ATP13A2/DMAP1/GLUL/TRIM8/C2CD5/RB1/CHP1/RAB11A/SMAD3/PTPN9/CLTC/SIRT7/OAZ1/TYROBP/CCDC88A/CCT4/CCT7/NSFL1C/EDEM1/CTNNB1/PRKCD/GSK3B/PDCD10/TFRC/SAR1B/MACROH2A1/SQSTM1/LATS1/ACTB/MEPCE/PCM1/VPS28/JAK2/DNAJA1/TXN/INPP5E/PARK7/EPHA2/CDC42/KDM1A/…
90 Mya	BP	GO:0030198	extracellular matrix organization	211	211/11099	234/13477	1.0949	0.000532562	0.0359149	CCN1/NFKB2/LTBP3/ANXA2/MFAP4/NF1/MPV17/MMP11/CCDC80/MELTF/ADAMTS3/RXFP1/FLOT1/FSCN1/POMT1/NOTCH1/PBXIP1/HAPLN2/DDR2/LAMC1/LAMB3/CLASP1/COL8A1/PTX3/ADAMTS6/COL1A2/ST7/SULF1/COL4A6/COL4A5/P4HA1/RB1/SMAD3/CYP1B1/CFLAR/PDPN/TIE1/COL11A1/NTNG1/CTSS/ADAMTS4/OLFML2B/TNR/TGFB2/NID1/ITGB1/SPOCK2/LOXL4/HSD17B12/SERPINH1/PHLDB1/ETS1/TNFRSF1A/COL2A1/MMP19/LRP1/LUM/COL4A1/COL4A2/NID2/PAPLN/VIPAS39/FLRT2/FBLN5…
90 Mya	BP	GO:0043062	extracellular structure organization	211	211/11099	234/13477	1.0949	0.000532562	0.0359149	CCN1/NFKB2/LTBP3/ANXA2/MFAP4/NF1/MPV17/MMP11/CCDC80/MELTF/ADAMTS3/RXFP1/FLOT1/FSCN1/POMT1/NOTCH1/PBXIP1/HAPLN2/DDR2/LAMC1/LAMB3/CLASP1/COL8A1/PTX3/ADAMTS6/COL1A2/ST7/SULF1/COL4A6/COL4A5/P4HA1/RB1/SMAD3/CYP1B1/CFLAR/PDPN/TIE1/COL11A1/NTNG1/CTSS/ADAMTS4/OLFML2B/TNR/TGFB2/NID1/ITGB1/SPOCK2/LOXL4/HSD17B12/SERPINH1/PHLDB1/ETS1/TNFRSF1A/COL2A1/MMP19/LRP1/LUM/COL4A1/COL4A2/NID2/PAPLN/VIPAS39/FLRT2/FBLN5…
90 Mya	BP	GO:0009755	hormone-mediated signaling pathway	145	145/11099	158/13477	1.11435	0.000551795	0.0369069	ARNTL/LBH/RXFP1/ABHD2/NCOA1/FOXP1/RNF14/KDM5D/ARID1A/SIRT1/RNF6/NEDD4/NCOR1/SLC27A1/RBFOX2/TRERF1/PAQR8/LATS1/JAK2/DNAJA1/PARK7/SRARP/KDM1A/PARP1/NODAL/ZMIZ1/GTF2H1/ESRRA/PAK1/YAP1/PHB2/HMGA2/NR2C1/NCOR2/LATS2/SSTR1/BMP4/TRIP4/SSTR5/CNOT1/PER1/NR1D1/RARA/PIAS2/CARM1/KANK2/PKN1/EGLN2/CNOT9/PRMT2/PPARG/NR1D2/THRB/RARB/APPL1/CLOCK/DAB2/TAF7/PPARGC1B/DAXX/UFL1/NR2E1/GPER1/LANCL2/SFRP1/CYP7B1/UBR5/KDM…
90 Mya	CC	GO:0032993	protein-DNA complex	151	151/11586	165/14129	1.11602	0.000410605	0.0382983	DDIT3/H3-3B/POLD1/CENPA/TREX1/H1-2/H2BC4/H2AC6/H1-4/H2BC5/H4C4/H4C5/H4C8/H2BC11/H2AC11/H4C11/H2AC15/H2BC15/H2BC21/H2AC20/H2AC21/H1-9P/H4C2/H3C2/H2BC12/H2AC12/H3C11/PRIM2/RPA3/H2BC19P/H2AC19/H2AX/RAD52/H4-16/FOS/GTF2A1/JUND/CTNNB1/H1-10/H2AZ1/MACROH2A1/H3C1/H4C1/H2AC4/H4C3/H3C4/H2AC7/H2BC7/H2BC8/H2AC8/H1-3/H3C7/H2BC9/H4C9/H2BC13/H2AC13/H3C10/H2BC14/H4C12/H4C13/H3C12/H2AC17/H2BC17/NFYA/KAT6A/NFYC/G…
90 Mya	BP	GO:0061448	connective tissue development	191	191/11099	211/13477	1.09916	0.000578129	0.038354	CCN1/MDK/LTBP3/MGP/UBB/PKDCC/RXFP1/EGR1/SLC39A14/SNAI2/NOTCH1/ECM1/PBXIP1/ARID5B/GLG1/MEX3C/MKKS/PIK3CA/PPARGC1A/STC1/BPNT2/SULF1/TRPS1/SIRT1/ACAT1/SNX19/CRIP1/SMAD3/GPR4/CFLAR/KLF7/SNAI1/TGFBR2/CTNNB1/ARRDC3/ZMPSTE24/COL11A1/IL6R/THBS3/PRRX1/MKX/BMPR1A/SOX6/ESRRA/SERPINH1/PDGFD/SOX5/COL2A1/HMGA2/LUM/RFLNA/AACS/CNMD/ZNF219/BMP4/SOX8/FOXC2/RARA/NOG/AXIN2/SOX9/TYMS/SMAD7/ZNF516/DYRK1B/TGFB1/MYCN/OS…
90 Mya	BP	GO:0042542	response to hydrogen peroxide	116	116/11099	125/13477	1.12683	0.000608684	0.0400553	GPX1/DUSP1/HGF/PLEKHA1/HSPD1/PTK2B/TXNIP/SIRT1/STK24/EEF2/RHOB/CYP1B1/PRKCD/PDCD10/FOXO3/MYB/TNFAIP3/FXN/KLF4/TXN/PARK7/JUN/GPR37L1/FOSL1/TRPC6/PDGFD/ETS1/LRRK2/STAT6/MDM2/PAWR/FOXO1/PDE8A/TRAP1/NQO1/CBX8/IMPACT/BCL2/AXL/SLC8A1/STAT1/SOD1/HMOX1/ECT2/PRKAA1/PDGFRB/MAPK13/FYN/HDAC2/MAP3K5/ZNF277/EZH2/APTX/ANXA1/ENDOG/ABL1/SETX/CDK1/BNIP3/LDHA/CRYAB/APEX1/CRK/RNF112/COL1A1/STK25/PCNA/OSER1/CASP3/RAC…
90 Mya	CC	GO:1904949	ATPase complex	69	69/11586	72/14129	1.16868	0.000469476	0.0401402	CHD3/PHF10/ANP32E/ACTR6/BRD8/ARID1A/DMAP1/SMARCC2/RB1/SRCAP/C17orf49/SMARCD2/BICRAL/CHRAC1/CHD5/UCHL5/KAT5/RSF1/MCRS1/SMARCD1/BPTF/SS18/MTA3/INO80B/CECR2/ACTR8/ACTL6A/HDAC2/ARID1B/ACTL6B/ZNHIT1/VCP/RBBP4/GATAD2B/YY1/INO80/INO80E/ACTR5/PBRM1/ING3/POLE3/RBBP7/CHD4/EP400/DPF3/SMARCE1/RUVBL2/SS18L1/BRD9/MTA2/MTA1/HMGXB4/INO80C/BAZ1A/DPF2/TFPT/CSNK2A1/SMARCC1/SMARCA5/TRRAP/RUVBL1/SMARCD3/NFRKB/MBD3/GA…
90 Mya	BP	GO:0000725	recombinational repair	123	123/11099	133/13477	1.12296	0.000623156	0.0406096	ERCC5/REC8/NUCKS1/BRCA2/SMC6/SHLD3/REV3L/RPA3/H2AX/CHEK1/RAD52/UBE2N/FUS/SMCHD1/NABP1/NIPBL/KDM1A/AUNIP/SFPQ/RAD54L/PARP1/SHLD2/MUS81/ARID2/NABP2/TIMELESS/FANCM/EXD2/TP53BP1/MORF4L1/BLM/SLX4/RMI2/WRAP53/ZSWIM7/RBBP8/RTEL1/MCM5/SETD2/MAGEF1/POLN/HELQ/MRNIP/HUS1/MCM7/MCM4/MCMDC2/RAD54B/RAD21/SMC5/RPA2/CDC7/POLL/SFR1/FEN1/RECQL/RAD51B/YY1/XRCC3/RAD51/INO80/RFWD3/GINS2/RPA1/RAD51D/BRCA1/HROB/RAD51C/R…
90 Mya	BP	GO:0048667	cell morphogenesis involved in neuron differentiation	434	434/11099	495/13477	1.06462	0.00062706	0.0406096	STMN1/ELAVL4/C12orf57/NTN3/DLG4/CNP/SPAST/SOS1/RTN4/ID1/GOLGA4/HES1/FLOT1/HSP90AB1/DLX5/ARC/SCRIB/NOTCH1/USP9X/NLGN3/MACF1/ANK3/BDNF/PICALM/FLRT3/TOP2B/LRTM1/SLC1A3/TMEM106B/PTEN/EIF4G2/CAPRIN1/CAPRIN2/ZDHHC17/RNF6/RB1/SPG11/NEDD4/RAB11A/BAIAP2/BSG/NUMBL/VASP/ARHGAP35/SHANK1/ITGA4/KLF7/ADNP/RBFOX2/RPL24/GSK3B/DCDC2/CUL7/VEGFA/ACTB/ADGRB1/ARHGAP4/RERE/EPHA2/CDC42/LYPLA2/EPHA10/LRP8/DAB1/DOCK7/USP3…
90 Mya	BP	GO:0044772	mitotic cell cycle phase transition	330	330/11099	373/13477	1.07427	0.000648046	0.0416382	RCC1/DCUN1D3/NOP53/ID2/ADAM17/KLF11/SPAST/ZFP36L2/CALM2/TREX1/ANKRD17/PLK2/DUSP1/CDK6/KMT2E/RINT1/EIF4EBP1/CDC14B/NACC2/DDX3X/CDKN1B/RNASEH2B/ZFP36L1/DBF4B/CLASP1/BACH1/XPC/CCNG2/RIOK2/SOX4/GPNMB/CDK14/SDE2/PTEN/TAF10/CHEK1/RB1/FBXL3/PCID2/CUL4A/CALM1/RAB11A/SIRT7/UBE2S/CHMP2A/NABP1/PLCB1/RPL24/CCNI/JADE1/TMEM14B/LATS1/MAD1L1/MEPCE/RPS6/KLF4/KHDRBS1/CLSPN/LSM10/NASP/CDKN2C/INTS3/IQGAP3/NES/PBX1/T…
90 Mya	BP	GO:0051101	regulation of DNA binding	93	93/11099	99/13477	1.14066	0.000654229	0.0417071	DDIT3/SOX11/CALM2/ID1/HES1/MSX2/ZNF462/TMSB4X/HMGB1/NME1/SRI/TAF10/RB1/NFKBIA/CALM1/PLAUR/CTNNB1/HMGB2/JAK2/KLF4/TXN/PARK7/KDM1A/ZNF593/ZMPSTE24/JUN/GTF2B/IFI16/NEK2/PARP1/PAX6/RSF1/HMGA2/WFIKKN1/TFAP4/ZBTB7C/TGFB1/BCL3/CALM3/NEUROD1/E2F1/CPNE1/HMOX1/H1-0/PPARG/MSX1/LEF1/HDAC2/TWIST1/SMO/HIPK2/PINX1/HEY1/LAMTOR5/SIN3A/ACD/CDT1/DOT1L/SIRT2/TRIM28/SUMO1/HJURP/PER2/DDRGK1/EP300/FBXW7/CSNK2B/NIBAN2/T…
90 Mya	BP	GO:0030509	BMP signaling pathway	115	115/11099	124/13477	1.12612	0.000689496	0.0434423	CCN1/GDF15/SOX11/HES1/UBE2D3/EGR1/DLX5/NOTCH1/USP9X/TMEM100/VWC2L/RGMB/SULF1/PDCD4/SMAD3/TOB1/SMURF2/RBPJ/HIVEP1/NBL1/TGFB2/LEFTY1/GREM2/BAMBI/NODAL/BMPR1A/SFRP5/FBXL15/NUMA1/BMP4/FBN1/SMAD6/NEO1/PCSK6/ZNF423/CDH5/FAM83G/NOG/TWSG1/SMAD2/SMAD7/FSTL3/TGFB1/ZNF8/CRIM1/DLX1/BMPR2/BMP2/GDF5/PPARG/FSTL1/SKIL/MSX1/LEF1/SFRP2/FST/FOXD1/SMAD5/LEMD2/BMP5/BMPER/SFRP4/KCP/HIPK2/SFRP1/EXT1/ROR2/CRB2/ABL1/XIAP…
90 Mya	BP	GO:0061035	regulation of cartilage development	59	59/11099	61/13477	1.17444	0.000692095	0.0434423	CCN1/MDK/LTBP3/PKDCC/SNAI2/GLG1/TRPS1/SMAD3/CTNNB1/MKX/SOX6/SOX5/RFLNA/ZNF219/BMP4/RARA/NOG/AXIN2/SOX9/SMAD7/SIX2/GLI2/FRZB/BMPR2/BMP2/GDF5/CHADL/RARB/MUSTN1/ADAMTS12/FGF18/CCN2/GLI3/POR/BMP1/LOXL2/CTSK/RARG/WNT11/TGFBR1/MBOAT2/ACVRL1/EFEMP1/LNPK/WNT5A/MAF/RFLNB/ZBTB16/PTHLH/BMPR1B/BMP6/SCIN/SCX/WNT9A/CCN4/PTPN11/SMPD3/ADAMTS7/KAT2A
90 Mya	CC	GO:0070603	SWI/SNF superfamily-type complex	68	68/11586	71/14129	1.16796	0.000550762	0.0434678	CHD3/PHF10/ANP32E/ACTR6/BRD8/ARID1A/DMAP1/SMARCC2/RB1/SRCAP/C17orf49/SMARCD2/BICRAL/CHRAC1/CHD5/UCHL5/KAT5/RSF1/MCRS1/SMARCD1/BPTF/SS18/MTA3/INO80B/CECR2/ACTR8/ACTL6A/HDAC2/ARID1B/ACTL6B/ZNHIT1/RBBP4/GATAD2B/YY1/INO80/INO80E/ACTR5/PBRM1/ING3/POLE3/RBBP7/CHD4/EP400/DPF3/SMARCE1/RUVBL2/SS18L1/BRD9/MTA2/MTA1/HMGXB4/INO80C/BAZ1A/DPF2/TFPT/CSNK2A1/SMARCC1/SMARCA5/TRRAP/RUVBL1/SMARCD3/NFRKB/MBD3/GATAD2…
90 Mya	BP	GO:0001501	skeletal system development	358	358/11099	406/13477	1.0707	0.000705307	0.0439336	CCN1/MDK/LTBP3/MGP/NAB2/ANXA2/SOX11/PKDCC/CYP26B1/PRKRA/CSRNP1/MSX2/DLX5/SLC39A14/SNAI2/ECM1/PBXIP1/HAPLN2/PAPPA2/ARID5B/PLEKHA1/GLG1/MEX3C/FUZ/NAB1/MKKS/FOXP1/SOX4/COL1A2/STC1/BPNT2/SULF1/TRPS1/PRDX1/BMI1/SNX19/SMAD3/SLC39A3/HAPLN4/TYROBP/DLL3/MEIS1/RASSF2/SNAI1/TGFBR2/CTNNB1/TIPARP/ANKH/NIPBL/CITED2/DHRS3/EPHA2/EXTL1/FGR/ZMPSTE24/COL11A1/ALX3/TRIM45/TBX15/THBS3/ADAMTS4/PBX1/PRRX1/TGFB2/KIAA1217…
90 Mya	BP	GO:0045930	negative regulation of mitotic cell cycle	182	182/11099	201/13477	1.09947	0.000747682	0.0453422	DCUN1D3/NOP53/ZFP36L2/TREX1/PLK2/DUSP1/PPP1R10/RINT1/SCRIB/CDC14B/NACC2/CDKN1B/ZFP36L1/XPC/BCL6/SOX4/GPNMB/TRIM35/SDE2/PTEN/CHEK1/BTG1/RB1/PCID2/SMAD3/NABP1/CTNNB1/JADE1/MDC1/MAD1L1/KLF4/AURKAIP1/CLSPN/INTS3/TPR/BRINP3/CDC73/BTG2/DTL/CENPF/ZWINT/CDKN1C/MUS81/CCND1/ZW10/NABP2/CTDSP2/HMGA2/MDM2/E2F7/USP44/CHFR/BMP4/DACT1/FOXN3/GPR132/ZFYVE19/RPS27L/BLM/EME2/TAOK2/NAE1/VPS4A/FBXO31/TP53/RPL26/TAOK1/…
90 Mya	BP	GO:0001704	formation of primary germ layer	92	92/11099	98/13477	1.13991	0.000749895	0.0453422	DKK1/DUSP5/DUSP2/ITGAV/COL7A1/DUSP1/LAMB3/COL8A1/SMAD3/ITGA4/SNAI1/CTNNB1/MACROH2A1/KLF4/EPHA2/WLS/COL11A1/CDC73/ITGB1/NODAL/BMPR1A/FGFR2/EXT2/ITGA5/ITGA7/HMGA2/TXNRD1/COL4A2/BMP4/ARMC5/MMP2/FOXF1/FOXC2/VTN/LHX1/ITGB3/NOG/PRKAR1A/TWSG1/SMAD2/SIX2/EPB41L5/COL5A2/FZD7/BMPR2/FN1/ETS2/COL6A1/EOMES/SETD2/ITGB5/SOX2/LEF1/SFRP2/SRF/COL12A1/GJA1/SOX7/DUSP4/SOX17/EYA1/CRB2/MMP14/LEO1/PAF1/NF2/INHBA/EXOC4/…
90 Mya	BP	GO:0070201	regulation of establishment of protein localization	403	403/11099	459/13477	1.06611	0.000752511	0.0453422	ARNTL/SIDT2/SREBF1/RSAD2/PKDCC/MAVS/UBE2D3/HSP90AB1/MICALL2/ICA1/TLR4/EFCAB7/GOLPH3L/ANK3/MCU/SIRT4/ANG/KIAA0586/SLC7A11/PAM/SH3TC2/SOX4/SRI/BNIP3L/NADK/ATP13A2/DMAP1/GLUL/NR1H3/C2CD5/TM7SF3/PSMD9/CHP1/RAB11A/SMAD3/SIRT7/MIDN/OAZ1/CCT4/CCT7/MAP4K4/KLF7/SNAP25/RHBDD3/EDEM1/PRKCD/GSK3B/PDCD10/SAR1B/CYP51A1/PCM1/RAB11FIP1/VPS28/RFX3/JAK2/DNAJA1/TXN/SNX12/PARK7/CDC42/WLS/SLC16A1/UHMK1/TPR/ZBED6/PTPN1…
90 Mya	BP	GO:0055088	lipid homeostasis	107	107/11099	115/13477	1.12978	0.000754237	0.0453422	TLCD1/LDLR/POLD1/RTN4/PNPLA3/RBP1/MYLIP/APOM/DDX3X/ADORA1/HDAC9/ATP13A2/SIRT1/NR1H3/ABHD8/CEBPA/ABHD5/DGAT1/SESN2/FABP3/PRKAA2/TLCD4/EHD1/APOA1/ADCK1/RORA/ABCA3/TLCD3B/LCAT/ACACA/NR1D1/ACOX1/ANGPTL4/USF2/APOE/ACOXL/ORMDL1/SREBF2/PPARG/NR1D2/ZBTB20/CNBP/ACOX3/C1QTNF3/PRKAA1/CD24/ABCB4/CAV1/CYP7B1/ABCA1/COMMD9/LAMTOR1/DGAT2/SCARB1/TMEM97/NR1H2/FBXW7/PNPLA8/SOAT1/GOT1/NPC2/CETP/ABCA5/NPC1/FITM2/ABCG…
90 Mya	BP	GO:0090305	nucleic acid phosphodiester bond hydrolysis	201	201/11099	223/13477	1.09446	0.000759032	0.0453422	ERCC5/ERI2/REXO5/POLD1/RNASEH1/DDX1/DIS3L2/TREX1/NCBP1/AGO3/CSTF2T/RPP30/DCLRE1A/PAN2/EXOSC8/ANG/RNASE4/DIS3L/XPC/CNOT6L/DFFB/TATDN3/BMS1/PAN3/POLG/TBL3/EDC4/ELAC1/KRI1/ZFP36/MRPL44/YBEY/TATDN2/DCP1A/N4BP2/G3BP1/CNOT8/CNOT6/RNASET2/CPSF1/EXD3/NMNAT1/PNRC2/MOV10/DCLRE1B/PGBD5/DCLRE1C/DNA2/MUS81/PCF11/ENDOD1/REXO2/MYG1/DIS3/RNASE6/NYNRIN/FANCM/EXD2/CPSF2/RPP25/EME2/DNASE1L2/DNASE1/CNOT1/NOB1/CPSF4L…
90 Mya	BP	GO:0007044	cell-substrate junction assembly	84	84/11099	89/13477	1.14604	0.000767296	0.0453422	ROCK2/MACF1/LAMC1/SLK/CORO1C/AJUBA/CLASP1/DLC1/PTK2B/SLC9A1/PTEN/SMAD3/MAP4K4/ITGA6/VEGFA/S100A10/VCL/LDB1/PTPRJ/LRP1/ARHGEF7/FERMT2/ACTN1/THBS1/TAOK2/ACTG1/ROCK1/BCL2/WDPCP/EPB41L5/FN1/SDC4/BCR/FAM107A/EPHA3/EFNA5/DST/PTPRK/DMTN/SFRP1/PTK2/PLEC/ABL1/TSC1/GPM6B/COL16A1/PIP5K1A/THY1/MMP14/RAC1/TRIP6/ACTN2/NRP1/CORO2B/PEAK1/PDPK1/LIMCH1/TLN1/ARHGAP6/DAPK3/ACVRL1/ITGB4/PTPRA/CTTN/TEK/RCC2/TESK2/BCAS…
90 Mya	BP	GO:0010631	epithelial cell migration	232	232/11099	259/13477	1.08767	0.000772373	0.0453422	GADD45A/STARD13/PFN1/NF1/MAPRE2/ADAM17/ROCK2/RTN4/ID1/SH3BP1/GPX1/PLK2/DAB2IP/NOTCH1/TMSB4X/MACF1/LPXN/CORO1C/HMGB1/RHOJ/SPRED1/CLASP1/FOXP1/PIK3CA/MCC/HDAC9/STC1/PTK2B/PIK3CD/GLUL/SIRT1/PTEN/PXN/RAB11A/RHOB/CYP1B1/MAP4K4/TGFBR2/PDCD10/ARSB/RREB1/VEGFA/ADGRB1/KLF4/PLEKHG5/EPHA2/PIK3R3/PLPP3/PKN2/RAB13/RAB25/PROX1/TGFB2/LGALS8/AKT3/ITGB1/MMRN2/NANOS1/PIK3C2A/APOA1/ETS1/DCN/P2RX4/PRKD1/ARF6/BMP4/TH…
90 Mya	BP	GO:0090132	epithelium migration	232	232/11099	259/13477	1.08767	0.000772373	0.0453422	GADD45A/STARD13/PFN1/NF1/MAPRE2/ADAM17/ROCK2/RTN4/ID1/SH3BP1/GPX1/PLK2/DAB2IP/NOTCH1/TMSB4X/MACF1/LPXN/CORO1C/HMGB1/RHOJ/SPRED1/CLASP1/FOXP1/PIK3CA/MCC/HDAC9/STC1/PTK2B/PIK3CD/GLUL/SIRT1/PTEN/PXN/RAB11A/RHOB/CYP1B1/MAP4K4/TGFBR2/PDCD10/ARSB/RREB1/VEGFA/ADGRB1/KLF4/PLEKHG5/EPHA2/PIK3R3/PLPP3/PKN2/RAB13/RAB25/PROX1/TGFB2/LGALS8/AKT3/ITGB1/MMRN2/NANOS1/PIK3C2A/APOA1/ETS1/DCN/P2RX4/PRKD1/ARF6/BMP4/TH…
90 Mya	BP	GO:0071383	cellular response to steroid hormone stimulus	162	162/11099	178/13477	1.10511	0.000782286	0.0455961	ARNTL/LBH/ZFP36L2/ZFP36L1/ABHD2/FOXP1/RNF14/STC1/KDM5D/ARID1A/HNRNPU/BMI1/SIRT1/DDIT4/RNF6/FLT3/NEDD4/NCOR1/ICAM1/ZFP36/CFLAR/RBFOX2/TRERF1/PAQR8/FOXO3/LATS1/JAK2/DNAJA1/PARK7/ERRFI1/SRARP/KDM1A/PARP1/NODAL/ZMIZ1/ESRRA/GSTP1/PAK1/YAP1/PHB2/HMGA2/ATP2B1/NR2C1/NCOR2/FOXO1/PCK2/BMP4/TRIP4/SSTR5/TFAP4/CNOT1/SERPINF1/PER1/NR1D1/ADCYAP1/PIAS2/CARM1/KANK2/PKN1/URI1/EGLN2/TFPI/CNOT9/DNMT3B/PRMT2/FAM107A/…
90 Mya	BP	GO:0000724	double-strand break repair via homologous recombination	121	121/11099	131/13477	1.12156	0.000793852	0.0459421	ERCC5/REC8/NUCKS1/BRCA2/SMC6/SHLD3/REV3L/RPA3/H2AX/CHEK1/RAD52/UBE2N/FUS/SMCHD1/NABP1/NIPBL/KDM1A/AUNIP/SFPQ/RAD54L/PARP1/SHLD2/MUS81/ARID2/NABP2/TIMELESS/FANCM/EXD2/TP53BP1/MORF4L1/BLM/SLX4/RMI2/WRAP53/ZSWIM7/RBBP8/RTEL1/MCM5/SETD2/MAGEF1/POLN/HELQ/MRNIP/HUS1/MCM7/MCM4/MCMDC2/RAD54B/RAD21/SMC5/RPA2/CDC7/POLL/SFR1/FEN1/RECQL/RAD51B/YY1/XRCC3/RAD51/INO80/RFWD3/GINS2/RPA1/RAD51D/BRCA1/RAD51C/RECQL5…
90 Mya	BP	GO:0006334	nucleosome assembly	99	99/11099	106/13477	1.13407	0.000812919	0.0467142	H3-3B/H1-2/H2BC4/H1-4/H2BC5/H4C4/H4C5/H4C8/H2BC11/H4C11/H2BC15/ITGB3BP/H2BC21/H1-9P/H4C2/H3C2/H2BC12/H3C11/H2BC19P/H2AX/H4-16/CHAF1A/HIRA/H1-10/HMGB2/MACROH2A1/H3C1/H4C1/H4C3/H3C4/H2BC7/H2BC8/H1-3/H3C7/H2BC9/H4C9/H2BC13/H3C10/H2BC14/H4C12/H4C13/H3C12/H2BC17/ASF1A/KAT6A/NASP/H3-3A/DNAJC9/RSF1/NAP1L1/IPO4/OIP5/SOX9/H1-0/NPM1/H2BC6/H3C6/H4C6/H3C8/H2BC10/H1-5/BRD2/DAXX/TSPYL4/SET/HP1BP3/RBBP4/MACROH2…
90 Mya	BP	GO:0072001	renal system development	225	225/11099	251/13477	1.08847	0.000832816	0.0475229	ID3/TNS2/IFT88/STRA6/NF1/JMJD6/SOX11/MPV17/EPCAM/CYP26B1/TREX1/HES1/EGR1/BAG6/NOTCH1/NFIA/ARID5B/PLCE1/ADAMTS6/SOX4/PRDM1/SULF1/FADD/ACAT1/SMAD3/GPR4/CFLAR/GZF1/CTNNB1/TIPARP/NIPBL/VEGFA/CA2/RRM2B/MYC/ZMPSTE24/IL6R/PYGO2/PBX1/PROX1/CENPF/TGFB2/NUP133/NID1/SGPL1/DLG5/CYP26A1/ARL3/EMX2/FGFR2/LRP4/YAP1/DYNC2H1/PDGFD/KCNJ8/LRRK2/DCN/FREM2/COL4A1/BMP4/SIX1/SIX4/ARG2/TMED10/FBN1/SMAD6/SOX8/GLIS2/SALL1/…
90 Mya	BP	GO:0042326	negative regulation of phosphorylation	291	291/11099	328/13477	1.07728	0.000865448	0.049042	GADD45A/DKK1/NF1/HEXIM1/SOCS3/LDLRAD4/CALM2/PTPN13/NNT/DUSP1/HGF/GFRA2/DUSP26/DAB2IP/PIP5KL1/WNK1/CDKN1B/DUSP6/CORO1C/AJUBA/SPRED1/TRIB2/PPARGC1A/GBA/HNRNPU/SIRT1/DDIT4/PTEN/PDCD4/HIPK3/RB1/CALM1/CHP1/SOCS1/CBFA2T3/NCOR1/GGNBP2/MIDN/GADD45B/MLLT1/CEBPA/MYADM/SPRED2/RASSF2/ZGPAT/PRKCD/UBE2B/MACROH2A1/TNFAIP3/LATS1/CNKSR3/LYN/DNAJA1/PARK7/ERRFI1/CDKN2C/PLPP3/ADAR/RGS2/AIDA/SH3BP5L/PARD3/CDKN1C/TSG1…
25 Mya	CC	GO:0000786	nucleosome	61	61/1960	84/14129	5.23487	1.97679e-34	1.70004e-31	H2BC5/H2BC11/H2AC11/H3C12/H2AC17/H2BC17/GLYR1/H3C2/H3C3/H1-2/H4C3/H1-4/H4C5/H2BC8/H2AC8/H4C11/H2BC4/H2AC6/H1-3/H4C8/H2BC14/H2BC19P/H2AC19/H2BC21/H2AC20/H2AC21/H2AW/H2BU1/H2AX/H4-16/H2AJ/H1-9P/CENPA/H1-10/H2AZ1/SLF1/H3C1/H4C1/H4C2/H2AC4/H2BC6/H4C4/H3C4/H2AC7/H2BC7/H3C7/H2BC9/H3C8/H2BC10/H2BC12/H4C9/H2AC12/H2BC13/H2AC13/H3C10/H4C12/H2AC15/H2BC15/H2AC16/H1-5/H2BE1
25 Mya	CC	GO:0044815	DNA packaging complex	62	62/1960	92/14129	4.85802	5.80625e-32	2.49669e-29	H2BC5/H2BC11/H2AC11/H3C12/H2AC17/H2BC17/GLYR1/H3C2/H3C3/H1-2/H4C3/H1-4/H4C5/H2BC8/H2AC8/H4C11/H2BC4/H2AC6/H1-3/H4C8/H2BC14/H2BC19P/H2AC19/H2BC21/H2AC20/H2AC21/H2AW/H2BU1/H2AX/NCAPD2/H4-16/H2AJ/H1-9P/CENPA/H1-10/H2AZ1/SLF1/H3C1/H4C1/H4C2/H2AC4/H2BC6/H4C4/H3C4/H2AC7/H2BC7/H3C7/H2BC9/H3C8/H2BC10/H2BC12/H4C9/H2AC12/H2BC13/H2AC13/H3C10/H4C12/H2AC15/H2BC15/H2AC16/H1-5/H2BE1
25 Mya	CC	GO:0032993	protein-DNA complex	74	74/1960	165/14129	3.23298	2.85812e-22	8.19327e-20	H2BC5/H2BC11/H2AC11/H3C12/H2AC17/H2BC17/GLYR1/TERF2/RPA1/XRCC6/MCM7/PRKDC/MCM4/H3C2/H3C3/H1-2/H4C3/H1-4/H4C5/H2BC8/H2AC8/H4C11/H2BC4/H2AC6/H1-3/H4C8/H2BC14/H2BC19P/H2AC19/H2BC21/H2AC20/H2AC21/H2AW/H2BU1/POLD4/H2AX/H4-16/H2AJ/DDIT3/TINF2/H1-9P/JUND/POLD1/CENPA/TREX1/H1-10/H2AZ1/SLF1/NPM1/H3C1/H4C1/H4C2/H2AC4/H2BC6/H4C4/H3C4/H2AC7/H2BC7/H3C7/H2BC9/H3C8/H2BC10/H2BC12/H4C9/H2AC12/H2BC13/H2AC13/H3C10/…
25 Mya	BP	GO:0006334	nucleosome assembly	55	55/1877	106/13477	3.72551	1.61403e-20	1.11674e-16	H2BC5/H2BC11/H3C12/H2BC17/UBN1/H3C2/H3C3/H1-2/H4C3/H1-4/H4C5/H2BC8/H4C11/NAA60/H2BC4/H1-3/H4C8/H2BC14/H2BC19P/H2BC21/H2BU1/DNAJC9/NAP1L4/H2AX/H4-16/IPO4/H1-9P/HJURP/TSPY26P/MIS18A/HIRA/H1-10/HMGB2/NPM1/H3C1/H4C1/H4C2/H2BC6/H4C4/H3C4/H2BC7/H3C7/H2BC9/H3C8/H2BC10/H2BC12/H4C9/H2BC13/H3C10/H4C12/H2BC15/H1-5/BRD2/H2BE1/ANP32B
25 Mya	BP	GO:0034728	nucleosome organization	61	61/1877	139/13477	3.15097	6.07683e-18	2.10228e-14	H2BC5/H2BC11/H3C12/H2BC17/UBN1/SRCAP/SYCP3/H3C2/H3C3/H1-2/H4C3/H1-4/H4C5/H2BC8/H4C11/SMARCC2/NAA60/H2BC4/H1-3/H4C8/H2BC14/DMAP1/H2BC19P/H2BC21/H2AW/H2BU1/DNAJC9/NAP1L4/H2AX/H4-16/SUPT16H/IPO4/H1-9P/HJURP/TSPY26P/MIS18A/HIRA/H1-10/HMGB2/NPM1/H3C1/H4C1/H4C2/H2BC6/H4C4/H3C4/H2BC7/H3C7/H2BC9/H3C8/H2BC10/H2BC12/H4C9/H2BC13/H3C10/H4C12/H2BC15/H1-5/BRD2/H2BE1/ANP32B
25 Mya	BP	GO:0031497	chromatin assembly	56	56/1877	125/13477	3.21667	4.42636e-17	1.02087e-13	BAZ2A/H2BC5/H2BC11/H3C12/H2BC17/UBN1/H3C2/H3C3/H1-2/H4C3/H1-4/H4C5/H2BC8/H4C11/NAA60/H2BC4/H1-3/H4C8/H2BC14/H2BC19P/H2BC21/H2BU1/DNAJC9/NAP1L4/H2AX/H4-16/IPO4/H1-9P/HJURP/TSPY26P/MIS18A/HIRA/H1-10/HMGB2/NPM1/H3C1/H4C1/H4C2/H2BC6/H4C4/H3C4/H2BC7/H3C7/H2BC9/H3C8/H2BC10/H2BC12/H4C9/H2BC13/H3C10/H4C12/H2BC15/H1-5/BRD2/H2BE1/ANP32B
25 Mya	BP	GO:0006333	chromatin assembly or disassembly	62	62/1877	150/13477	2.96776	1.15153e-16	1.99186e-13	BAZ2A/H2BC5/H2BC11/H3C12/H2BC17/UBN1/H3C2/H3C3/H1-2/H4C3/H1-4/H4C5/H2BC8/H4C11/SMARCC2/NAA60/H2BC4/H1-3/H4C8/H2BC14/H2BC19P/H2BC21/H2AW/H2BU1/DNAJC9/NAP1L4/MTA2/H2AX/H4-16/SUPT16H/IPO4/HIRIP3/CHD3/H1-9P/HJURP/TSPY26P/MIS18A/HIRA/H1-10/HMGB2/NPM1/H3C1/H4C1/H4C2/H2BC6/H4C4/H3C4/H2BC7/H3C7/H2BC9/H3C8/H2BC10/H2BC12/H4C9/H2BC13/H3C10/H4C12/H2BC15/H1-5/BRD2/H2BE1/ANP32B
25 Mya	BP	GO:0065004	protein-DNA complex assembly	67	67/1877	172/13477	2.79689	2.55035e-16	3.52917e-13	BAZ2A/RAD51C/H2BC5/H2BC11/H3C12/H2BC17/KNTC1/GTF2A2/UBN1/H3C2/H3C3/H1-2/H4C3/H1-4/H4C5/H2BC8/H4C11/NAA60/H2BC4/H1-3/H4C8/H2BC14/H2BC19P/H2BC21/H2BU1/DNAJC9/NAP1L4/TAF6L/H2AX/H4-16/IPO4/CENPT/CDT1/UBTF/H1-9P/CENPX/CENPA/HJURP/TSPY26P/MIS18A/HIRA/H1-10/HMGB2/NPM1/H3C1/H4C1/H4C2/H2BC6/H4C4/H3C4/H2BC7/H3C7/H2BC9/H3C8/H2BC10/H2BC12/H4C9/H2BC13/H3C10/H4C12/H2BC15/H1-5/BRD2/TAF6/H2BE1/POLR1E/ANP32B
25 Mya	BP	GO:0071824	protein-DNA complex subunit organization	74	74/1877	207/13477	2.56679	1.67391e-15	1.93029e-12	BAZ2A/RAD51C/H2BC5/H2BC11/H3C12/H2BC17/KNTC1/GTF2A2/UBN1/SRCAP/SYCP3/H3C2/H3C3/H1-2/H4C3/H1-4/H4C5/H2BC8/H4C11/MYC/SMARCC2/NAA60/H2BC4/H1-3/H4C8/H2BC14/DMAP1/H2BC19P/H2BC21/H2AW/H2BU1/DNAJC9/NAP1L4/TAF6L/H2AX/H4-16/SUPT16H/IPO4/CENPT/CDT1/UBTF/H1-9P/CENPX/CENPA/HJURP/TSPY26P/MIS18A/HIRA/H1-10/HMGB2/NPM1/H3C1/H4C1/H4C2/H2BC6/H4C4/H3C4/H2BC7/H3C7/H2BC9/H3C8/H2BC10/H2BC12/H4C9/H2BC13/H3C10/H4C12/H2B…
25 Mya	BP	GO:0006338	chromatin remodeling	77	77/1877	221/13477	2.50165	2.27513e-15	2.24881e-12	BAZ2A/H2BC5/H2BC11/H3C12/H2BC17/UBN1/SRCAP/PBRM1/SYCP3/H3C2/H3C3/H1-2/H4C3/H1-4/H4C5/H2BC8/H4C11/CBX3/MYC/SMARCC2/NAA60/MORC2/H2BC4/H1-3/H4C8/H2BC14/DMAP1/H2BC19P/H2BC21/H2AW/H2BU1/DNAJC9/NPM3/NAP1L4/MTA2/TAF6L/H2AX/H4-16/SUPT16H/CHD8/IPO4/ZBTB1/INO80E/CHD3/H1-9P/MBD3/KDM4B/HJURP/TSPY26P/MIS18A/HIRA/ACTR8/H1-10/HMGB2/NPM1/H3C1/H4C1/H4C2/H2BC6/H4C4/H3C4/H2BC7/H3C7/H2BC9/H3C8/H2BC10/H2BC12/H4C9/H2B…
25 Mya	BP	GO:0006323	DNA packaging	62	62/1877	165/13477	2.69797	2.38894e-14	2.06614e-11	BAZ2A/H2BC5/H2BC11/H3C12/H2BC17/WAPL/UBN1/PLK1/SYCP3/H3C2/H3C3/H1-2/H4C3/H1-4/H4C5/H2BC8/H4C11/NAA60/H2BC4/H1-3/H4C8/H2BC14/H2BC19P/H2BC21/H2BU1/DNAJC9/NAP1L4/H2AX/NCAPD2/H4-16/IPO4/H1-9P/AKAP8/HJURP/TSPY26P/MIS18A/HIRA/H1-10/HMGB2/TENT4A/NPM1/H3C1/H4C1/H4C2/H2BC6/H4C4/H3C4/H2BC7/H3C7/H2BC9/H3C8/H2BC10/H2BC12/H4C9/H2BC13/H3C10/H4C12/H2BC15/H1-5/BRD2/H2BE1/ANP32B
25 Mya	MF	GO:0046982	protein heterodimerization activity	85	85/1950	286/13874	2.11456	3.75844e-12	5.01376e-09	RCC1/H2BC5/H2BC11/H2AC11/H3C12/H2AC17/H2BC17/ABTB2/GTF2A2/UBA2/FBXO7/H3C2/H3C3/H4C3/H4C5/H2BC8/H2AC8/H4C11/USF1/PRMT5/H2BC4/H2AC6/H4C8/H2BC14/H2BC19P/H2AC19/H2BC21/H2AC20/H2AC21/MCL1/H2AW/H2BU1/ITGB1/CHUK/NOLC1/TAF6L/TRMT112/H2AX/H4-16/H2AJ/DDIT3/HIF1A/ZBTB1/TPM1/CENPT/MLX/TPM4/USF2/CENPA/NR4A2/CEBPB/XBP1/ATF4/BHLHE40/H2AZ1/H3C1/H4C1/H4C2/H2AC4/H2BC6/H4C4/H3C4/H2AC7/H2BC7/H3C7/H2BC9/H3C8/H2BC10/H…
25 Mya	BP	GO:0071103	DNA conformation change	77	77/1877	254/13477	2.17664	8.32878e-12	6.40298e-09	BAZ2A/BRIP1/H2BC5/H2BC11/H3C12/H2BC17/WAPL/UBN1/PLK1/RPA1/MCM8/XRCC6/MCM7/MCM4/TWNK/SYCP3/CHD2/H3C2/H3C3/H1-2/H4C3/H1-4/H4C5/H2BC8/H4C11/NAA60/H2BC4/H1-3/H4C8/H2BC14/H2BC19P/H2BC21/H2BU1/DNAJC9/NAP1L4/NAV2/H2AX/NCAPD2/H4-16/CHD8/IPO4/CHD3/H1-9P/AKAP8/HJURP/TSPY26P/MIS18A/HIRA/TREX1/H1-10/HMGB2/TENT4A/NPM1/H3C1/H4C1/H4C2/H2BC6/H4C4/H3C4/H2BC7/H3C7/H2BC9/H3C8/H2BC10/H2BC12/H4C9/H2BC13/H3C10/H4C12/H…
25 Mya	BP	GO:0006325	chromatin organization	98	98/1877	362/13477	1.94378	2.06091e-11	1.42594e-08	BAZ2A/ZNFX1/H2BC5/H2BC11/H3C12/H2BC17/TPR/UBN1/SRCAP/PBRM1/BRD9/DNAJC2/NUCKS1/AEBP2/SYCP3/CHD2/H3C2/H3C3/H1-2/H4C3/H1-4/H4C5/H2BC8/H4C11/CBX3/MYC/SMARCC2/NAA60/MORC2/H2BC4/H1-3/H4C8/HMGN4/H2BC14/DMAP1/H2BC19P/H2BC21/H2AW/H2BU1/DNAJC9/NPM3/NAP1L4/MTA2/TAF6L/H2AX/H4-16/SUPT16H/CHD8/IPO4/ZBTB1/RCCD1/HIRIP3/INO80E/SETD1A/C17orf49/SOX15/CHD3/H1-9P/GPX4/MBD3/DAPK3/KDM4B/HJURP/TSPY26P/MIS18A/HIRA/HDAC10…
25 Mya	BP	GO:0006335	DNA replication-dependent nucleosome assembly	19	19/1877	30/13477	4.54738	5.83852e-10	3.36639e-07	H3C12/H3C2/H3C3/H4C3/H4C5/H4C11/H4C8/H4-16/IPO4/H3C1/H4C1/H4C2/H4C4/H3C4/H3C7/H3C8/H4C9/H3C10/H4C12
25 Mya	BP	GO:0034723	DNA replication-dependent nucleosome organization	19	19/1877	30/13477	4.54738	5.83852e-10	3.36639e-07	H3C12/H3C2/H3C3/H4C3/H4C5/H4C11/H4C8/H4-16/IPO4/H3C1/H4C1/H4C2/H4C4/H3C4/H3C7/H3C8/H4C9/H3C10/H4C12
25 Mya	CC	GO:0022626	cytosolic ribosome	37	37/1960	99/14129	2.69415	4.2966e-09	9.2377e-07	MRPS11/RPL37A/RPS12/RPL41/RPS15A/RPL27/RPS11/ISG15/RPS8/RPL27A/RPL6/RPLP0/RPL21/RPLP1/RPS2/RPL13/RPL23A/RPL19/RPS15/RPS28/RPL13A/RPS9/RPL28/RPS5/RPL31/RPS21/RPL3/RPL15/RPL39P5/RPL37/RPL26L1/RPL10A/RPL8/RPL35/RPL12/RPL7A/RPL10
25 Mya	CC	GO:0005840	ribosome	63	63/1960	219/14129	2.07373	5.72023e-09	9.83879e-07	GCN1/MRPS18B/MRPL36/MRPS11/MRPS23/MRPL53/RPL37A/RPL22L1/RPS12/RPL41/APEX1/RPS15A/RPL27/MRPL10/RPS11/MRPS26/MRPS36/ISG15/RPS8/MRPL24/RPL27A/MRPL16/MRPL51/RPL6/RPLP0/RPL21/RPLP1/MRPS34/RPS2/RPL13/RPL23A/RPL19/MRPL12/RPS15/EEF2/RPS28/NDUFA7/GADD45GIP1/RPL13A/RPS9/RPL28/RPS5/RPL31/MTG2/RPS21/MRPL40/RPL3/RPL15/RPL39P5/DNAJC21/RPL37/NPM1/RPL26L1/RACK1/RPL10A/LINC01004/MRPS28/RPL8/RPL35/RPL12/RPL7A/MRPL…
25 Mya	CC	GO:0044391	ribosomal subunit	53	53/1960	177/14129	2.15853	2.08625e-08	2.70827e-06	MRPS18B/MRPL36/MRPS11/MRPL53/RPL37A/RPS12/RPL41/RPS15A/RPL27/MRPL10/RPS11/MRPS26/MRPS36/ISG15/RPS8/MRPL24/RPL27A/MRPL16/MRPL51/RPL6/RPLP0/RPL21/RPLP1/MRPS34/RPS2/RPL13/RPL23A/RPL19/MRPL12/RPS15/RPS28/RPL13A/RPS9/RPL28/RPS5/RPL31/RPS21/MRPL40/RPL3/RPL15/RPL39P5/RPL37/NPM1/RPL26L1/RACK1/RPL10A/MRPS28/RPL8/RPL35/RPL12/RPL7A/MRPL41/RPL10
25 Mya	CC	GO:0022625	cytosolic large ribosomal subunit	25	25/1960	56/14129	3.21816	2.20441e-08	2.70827e-06	RPL37A/RPL41/RPL27/RPL27A/RPL6/RPLP0/RPL21/RPLP1/RPL13/RPL23A/RPL19/RPL13A/RPL28/RPL31/RPL3/RPL15/RPL39P5/RPL37/RPL26L1/RPL10A/RPL8/RPL35/RPL12/RPL7A/RPL10
25 Mya	MF	GO:0003735	structural constituent of ribosome	51	51/1950	161/13874	2.25378	7.39755e-09	4.93416e-06	MRPS18B/MRPL36/MRPS11/MRPS23/RPL37A/RPL22L1/RPS12/RPL41/RPS15A/RPL27/MRPL10/RPS11/MRPS36/ISG15/RPS8/MRPL24/RPL27A/MRPL16/MRPL51/RPL6/RPLP0/RPL21/RPLP1/MRPS34/RPS2/RPL13/RPL23A/RPL19/MRPL12/RPS15/RPS28/NDUFA7/RPL13A/RPS9/RPL28/RPS5/RPL31/RPS21/RPL3/RPL15/RPL39P5/RPL37/RPL26L1/RPL10A/LINC01004/RPL8/RPL35/RPL12/RPL7A/MRPL41/RPL10
25 Mya	MF	GO:0045296	cadherin binding	81	81/1950	317/13874	1.818	3.13502e-08	1.39404e-05	GCN1/H3C12/EIF4G2/ARHGAP1/CHMP5/SLC3A2/SPTBN1/SNX5/H3C2/H3C3/EPS15/LASP1/PCBP1/STAT1/EZR/CTNNAL1/ENO1/EPHA2/LYPLA2/PRDX1/CAPZA1/TAGLN2/ITGB1/LDHA/TNKS1BP1/AHNAK/EEF1G/STX5/MARK2/PLCB3/KLC2/CORO1B/RDX/HSPA8/KRT18/TMPO/RPL6/CDH24/ANXA2/PKM/RPS2/VASN/UBFD1/ATXN2L/ALDOA/PFN1/RPL23A/CDK5R1/FASN/CDH2/CNN2/EEF2/RTN4/BZW1/NOP56/RANBP1/RPL15/PHLDB2/H1-10/ABCF3/PDLIM5/EXOC3/DBN1/RACK1/H3C1/H3C4/H3C7/H3C8/H…
25 Mya	BP	GO:0002181	cytoplasmic translation	45	45/1877	145/13477	2.2283	8.32608e-08	4.43139e-05	EIF3D/RPL37A/RPL22L1/RPS12/RPL41/RPS15A/RPL27/RPS11/DPH3P1/RPS8/RPL27A/RBM4/EIF4B/ZNF385A/RPL6/RPLP0/RPL21/RPLP1/PKM/RPS2/RPL13/EIF4A1/RPL23A/RPL19/RPS15/EEF2/RPS28/RPL13A/RPS9/RPL28/RPS5/RPL31/RPS21/RPL3/RPL15/CPEB2/RPL37/RPL26L1/RPL10A/RPL8/RPL35/RPL12/RPL7A/DPH7/RPL10
25 Mya	CC	GO:0015934	large ribosomal subunit	35	35/1960	111/14129	2.27301	1.34854e-06	0.000144968	MRPL36/MRPL53/RPL37A/RPL41/RPL27/MRPL10/MRPL24/RPL27A/MRPL16/MRPL51/RPL6/RPLP0/RPL21/RPLP1/RPL13/RPL23A/RPL19/MRPL12/RPL13A/RPL28/RPL31/MRPL40/RPL3/RPL15/RPL39P5/RPL37/NPM1/RPL26L1/RPL10A/RPL8/RPL35/RPL12/RPL7A/MRPL41/RPL10
25 Mya	BP	GO:0045653	negative regulation of megakaryocyte differentiation	11	11/1877	16/13477	4.9363	8.27013e-07	0.000408722	H4C3/H4C5/H4C11/H4C8/H4-16/GABPA/H4C1/H4C2/H4C4/H4C9/H4C12
25 Mya	BP	GO:0034724	DNA replication-independent nucleosome organization	16	16/1877	32/13477	3.59004	1.23613e-06	0.000570184	UBN1/H4C3/H4C5/H4C11/H4C8/H4-16/SUPT16H/IPO4/HJURP/MIS18A/HIRA/H4C1/H4C2/H4C4/H4C9/H4C12
25 Mya	BP	GO:0050830	defense response to Gram-positive bacterium	20	20/1877	48/13477	2.9917	2.27795e-06	0.000985071	H2BC11/TBK1/ROMO1/DROSHA/LYZ/SEH1L/H2BC8/ANG/H2BC4/EPHA2/H2BC21/PYCARD/SSC5D/HMGB2/H2BC6/H2BC7/H2BC10/H2BC12/RARRES2/CARD9
25 Mya	BP	GO:0006336	DNA replication-independent nucleosome assembly	15	15/1877	31/13477	3.47423	4.51114e-06	0.00183604	UBN1/H4C3/H4C5/H4C11/H4C8/H4-16/IPO4/HJURP/MIS18A/HIRA/H4C1/H4C2/H4C4/H4C9/H4C12
25 Mya	MF	GO:0050839	cell adhesion molecule binding	105	105/1950	496/13874	1.50617	7.20213e-06	0.00240191	NTNG1/GCN1/H3C12/EIF4G2/ARHGAP1/FERMT3/CHMP5/SLC3A2/SPTBN1/FN1/SNX5/H3C2/H3C3/EPS15/LASP1/PCBP1/STAT1/EZR/CTNNAL1/ISG15/ENO1/EPHA2/LYPLA2/PRDX1/CCN1/CAPZA1/TAGLN2/OBSCN/ITGB1/TSPAN4/LDHA/TNKS1BP1/AHNAK/EEF1G/STX5/MARK2/PLCB3/KLC2/CORO1B/RDX/HSPA8/KRT18/TMPO/RPL6/CDH24/ACTN1/FBN1/ANXA2/PKM/RPS2/VASN/UBFD1/ATXN2L/ALDOA/PFN1/VTN/RPL23A/CDK5R1/FASN/CDH2/CNN2/EEF2/CALR/ACTN4/RTN4/BZW1/NOP56/LAMA5/RANB…
25 Mya	CC	GO:0016234	inclusion body	23	23/1960	69/14129	2.40289	3.15662e-05	0.00301632	TRIM37/TPR/FBXO7/GPX1/EPS15/NEFH/TDP2/NXF1/PABPN1/STUB1/HERPUD1/DVL2/PSMC5/EEF2/POLD1/ATF4/EDEM1/SLF1/SQSTM1/HSPA1A/HSPA1B/HSP90AB1/CLU
25 Mya	CC	GO:0000228	nuclear chromosome	48	48/1960	200/14129	1.73008	7.70891e-05	0.00662967	RCC1/H3C12/WAPL/PLK1/SRCAP/RPA1/PBRM1/TOPBP1/RAD1/MCM7/MCM4/SYCP3/H3C2/H3C3/H4C3/H4C5/H4C11/NFRKB/SYCE2/H4C8/AGO3/DMAP1/JUN/UCHL5/KAT5/POLD4/H2AX/CHEK1/NCAPD2/H4-16/SIN3A/INO80E/PSMC3IP/POLD1/TFPT/ETAA1/TREX1/ACTR8/H3C1/H4C1/H4C2/H4C4/H3C4/H3C7/H3C8/H4C9/H3C10/H4C12
25 Mya	BP	GO:0046685	response to arsenic-containing substance	14	14/1877	31/13477	3.24261	2.53674e-05	0.00975094	SLC38A2/PTEN/GSTO2/RBM4/HNRNPA1/MKNK2/HMOX1/ATF4/CPEB2/SRRT/ZFAND1/TNFRSF11B/VCP/DDX3X
25 Mya	BP	GO:0032200	telomere organization	40	40/1877	152/13477	1.88949	3.69753e-05	0.0134648	RAD51C/H3C12/TERF2/RPA1/XRCC6/XRN1/PRKDC/NAT10/H3C2/H3C3/H4C3/H4C5/H4C11/PPP1R10/MYC/APEX1/PNKP/H4C8/NEK7/TNKS1BP1/FEN1/H4-16/HNRNPA1/TINF2/PARN/AURKB/H3C1/H4C1/H4C2/H4C4/H3C4/H3C7/H3C8/H4C9/H3C10/H4C12/HSP90AB1/HNRNPA2B1/MAPK15/RECQL4
25 Mya	CC	GO:0030055	cell-substrate junction	81	81/1960	398/14129	1.46709	0.000198563	0.015524	FERMT3/HSP90B1/ARPC3/RPL37A/FLOT1/BCAR3/LASP1/RPL27/RPS11/LMLN/IRF2/EZR/EPHA2/HSPG2/CAP1/RPS8/ITGB1/TSPAN4/CD44/AHNAK/CFL1/CORO1B/RDX/HSPA8/TNS2/AVIL/CORO1C/RPL6/RPLP0/EFNB2/AJUBA/ACTN1/PPIB/RPLP1/FES/RPS2/ARMC5/TGFB1I1/PFN1/FLOT2/RPL19/MRC2/ACTG1/CDH2/CNN2/RPS15/CALR/TPM4/ACTN4/RPL13A/RPS9/RPS5/RHOB/RPL31/FHL2/SDC4/TRIOBP/RPL3/PHLDB2/NPM1/PDLIM7/ATAT1/HSPA1A/HSPA1B/RPL10A/DST/ACTB/ITGB8/PPIA/HSP…
25 Mya	BP	GO:1903706	regulation of hemopoiesis	63	63/1877	279/13477	1.62131	5.31042e-05	0.0183714	FBXO7/XRCC6/DROSHA/PRKDC/ZFP36L1/TGFBR2/H4C3/H4C5/H4C11/MYC/ZBTB7B/SOCS1/STAT1/H4C8/ISG15/JUN/CSF1/HAX1/BGLAP/IRF7/MDK/BAD/GPR137/H4-16/IL23A/PNP/NFKBIA/HIF1A/ZBTB1/FBN1/FES/RARA/NME2/SMAD7/FSTL3/TNFSF9/PRDX2/ZFP36/AXL/IL4I1/ZFP36L2/MEIS1/GLI2/CEBPB/GABPA/XBP1/TOB2/P4HTM/TLR9/FOXP1/SH3RF1/HMGB2/PRELID1/SOX4/H4C1/H4C2/H4C4/H4C9/H4C12/HSPA1A/HSPA1B/AGER/KLF10
25 Mya	CC	GO:0030864	cortical actin cytoskeleton	21	21/1960	70/14129	2.1626	0.000365256	0.0235728	SPTBN1/FLOT1/EEF1A1/SPTBN5/LASP1/FCHSD1/CAP1/SLC2A1/RDX/ACTN1/MTSS2/FLOT2/CDH2/ACTN4/MYADM/DSTN/CLDN5/WDR1/DBN1/COBL/SPTAN1
25 Mya	CC	GO:0034774	secretory granule lumen	57	57/1960	264/14129	1.55642	0.000368334	0.0235728	PSMD6/TUBB/FERMT3/ARHGAP9/VAT1/XRCC6/PSMC2/A2M/LYZ/FN1/SELENOP/ARSB/EEF1A1/C6orf120/ILF2/HSPA6/FTL/IMPDH2/CAP1/TGFB2/C1orf35/VEGFB/HSPA8/PNP/ACTN1/ANXA2/PKM/MVP/ALDOA/PYCARD/APRT/ALDOC/GHDC/NME2/CNN2/ARHGAP45/EEF2/ACTN4/DSN1/PDXK/CYB5R3/TEX264/HK3/TXNDC5/VEGFA/HSP90AB1/PPIA/SERPINE1/RARRES2/CLU/NAPRT/VCP/SPTAN1/TUBB4B/TOR4A/TMSB4X/DDX3X
[truncated: 41 more rows]

## Sheet: Table S9, TFs young lncRNAs
Table S9. GO terms enrichment of protein-coding genes regulated by TFs also present in the promoters of young cortical lncRNAs.
[truncated: 40 more rows]

[truncated: 4 more sheets: Table S10, WGCNA, Table S11, module preservation, Table S12, DE genes in ASD, S13, ASD closest coding gene]
