# Supplementary material for: The Human Developing Cerebral Cortex Is Characterized by an Elevated De Novo Expression of Long Noncoding RNAs in Excitatory Neurons
Source: Mol Biol Evol. 2024 Jun 24;41(7):msae123. doi: 10.1093/molbev/msae123 (PMC11221658; doi:10.1093/molbev/msae123)
Supplement: msae123_Supplementary_Data [file msae123_supplementary_data.zip › 2024_05_09 Supplementary_Table_S2.xls]

## Sheet: human gene summary
Table S2. Set of genes identified as cortical genes (expressed in the developing human cortex), their gene type classification, their minimal-evolutionary-age (MA) group classification and their comparison with lncRNAs in the RNAcentral database. Gene ID is the unique identifier given by the present assembly pipeline. When the HUGO gene name is "NA", it is a new gene that was identified in the pr…
gene id	HUGO gene name	expressed in the developing cortex	gene type	Ensembl gene id	Ensembl gene type	genome coordinates	is it in a primary chromosome?	broad gene model source	gene model source	Enriched in cortical cell type	expression matched to 300 Mya lncRNAs	Minimal evolutionary age estimation (MA)	Hezroni et al. 2015 (PLAR) syntenic species	Hezroni et al. 2015 (PLAR) last common ancestor	Sarropoulos et al. 2019 last common ancestor	Bryzghalov et al. 2020 (SyntDB) last common ancestor	Homology to Chicken	Chicken gene id	Chicken gene coordinates	Homology to Mouse	Mouse gene id	Mouse gene name	Mouse gene coordinates	Homology to Rhesus	Rhesus gene id	Rhesus gene coordinates	lncRNA type	Protein-coding partner gene id	Protein-coding partner gene name	Hosted small RNA gffcompare code	Hosted small RNA gene id	Hosted small RNA gene name	RNAcentral reference gene	RNAcentral gffcompare code	Novelty with respect to RNAcentral
HSAGENE0000333	NA	yes	GUCP	NA	NA	chr1:10237611-10291658	yes	New assembly	present work-short read	Synaptogenic GlutN	no	others	NA	NA	NA	NA	NA	NA	NA	NA	NA	NA	NA	NA	NA	NA	NA	NA	NA	NA	NA	NA	NA	NA	NA
HSAGENE0000400	NA	yes	GUCP	NA	NA	chr1:10441481-10447533	yes	New assembly	present work-short read	NA	no	others	NA	NA	NA	NA	NA	NA	NA	NA	NA	NA	NA	NA	NA	NA	NA	NA	NA	NA	NA	NA	NA	NA	NA
HSAGENE0000402	NA	yes	GUCP	NA	NA	chr1:10443200-10449293	yes	New assembly	present work-short read	NA	no	others	NA	NA	NA	NA	NA	NA	NA	NA	NA	NA	NA	NA	NA	NA	NA	NA	NA	NA	NA	NA	NA	NA	NA
HSAGENE0000802	NA	yes	GUCP	NA	NA	chr1:113127420-113132168	yes	New assembly	present work-short read	NA	no	others	NA	NA	NA	NA	NA	NA	NA	NA	NA	NA	NA	NA	NA	NA	NA	NA	NA	NA	NA	NA	NA	NA	NA
HSAGENE0000954	NA	yes	GUCP	NA	NA	chr1:11664548-11669884	yes	New assembly	present work-short read	Synaptogenic GlutN	no	others	NA	NA	NA	NA	NA	NA	NA	NA	NA	NA	NA	NA	NA	NA	NA	NA	NA	NA	NA	NA	NA	NA	NA
HSAGENE0001182	NA	yes	GUCP	NA	NA	chr1:1247909-1248947	yes	New assembly	present work-short read	NA	no	others	NA	NA	NA	NA	NA	NA	NA	NA	NA	NA	NA	NA	NA	NA	NA	NA	NA	NA	NA	NA	NA	NA	NA
HSAGENE0001625	NA	yes	GUCP	NA	NA	chr1:149607298-149608587	yes	New assembly	present work-short read	NA	no	others	NA	NA	NA	NA	NA	NA	NA	NA	NA	NA	NA	NA	NA	NA	NA	NA	NA	NA	NA	NA	NA	NA	NA
HSAGENE0001678	NA	yes	GUCP	NA	NA	chr1:150127780-150137844	yes	New assembly	present work-short read	Synaptogenic GlutN	no	others	NA	NA	NA	NA	NA	NA	NA	NA	NA	NA	NA	NA	NA	NA	NA	NA	NA	NA	NA	NA	NA	NA	NA
HSAGENE0002183	NA	yes	GUCP	NA	NA	chr1:155467346-155476582	yes	New assembly	present work-short read	Synaptogenic GlutN	no	others	NA	NA	NA	NA	NA	NA	NA	NA	NA	NA	NA	NA	NA	NA	NA	NA	NA	NA	NA	NA	NA	NA	NA
HSAGENE0002637	NA	yes	GUCP	NA	NA	chr1:161021535-161024034	yes	New assembly	present work-short read	NA	no	others	NA	NA	NA	NA	NA	NA	NA	NA	NA	NA	NA	NA	NA	NA	NA	NA	NA	NA	NA	NA	NA	NA	NA
HSAGENE0002766	NA	yes	GUCP	NA	NA	chr1:16298796-16345586	yes	New assembly	present work-short read	NA	no	others	NA	NA	NA	NA	NA	NA	NA	NA	NA	NA	NA	NA	NA	NA	NA	NA	NA	NA	NA	NA	NA	NA	NA
HSAGENE0003021	NA	yes	GUCP	NA	NA	chr1:16866618-16873493	yes	New assembly	present work-short read	NA	no	others	NA	NA	NA	NA	NA	NA	NA	NA	NA	NA	NA	NA	NA	NA	NA	NA	NA	NA	NA	NA	NA	NA	NA
HSAGENE0003045	NA	yes	GUCP	NA	NA	chr1:16916351-16917483	yes	New assembly	present work-short read	NA	no	others	NA	NA	NA	NA	NA	NA	NA	NA	NA	NA	NA	NA	NA	NA	NA	NA	NA	NA	NA	NA	NA	NA	NA
HSAGENE0003101	NA	yes	GUCP	NA	NA	chr1:1705848-1707203	yes	New assembly	present work-short read	NA	no	others	NA	NA	NA	NA	NA	NA	NA	NA	NA	NA	NA	NA	NA	NA	NA	NA	NA	NA	NA	NA	NA	NA	NA
HSAGENE0004075	NA	yes	GUCP	NA	NA	chr1:201727929-201735818	yes	New assembly	present work-short read	Synaptogenic GlutN	no	others	NA	NA	NA	NA	NA	NA	NA	NA	NA	NA	NA	NA	NA	NA	NA	NA	NA	NA	NA	NA	NA	NA	NA
HSAGENE0004998	NA	yes	GUCP	NA	NA	chr1:223792404-223800064	yes	New assembly	present work-short read	NA	no	others	NA	NA	NA	NA	NA	NA	NA	NA	NA	NA	NA	NA	NA	NA	NA	NA	NA	NA	NA	NA	NA	NA	NA
HSAGENE0005006	NA	yes	GUCP	NA	NA	chr1:224011713-224016605	yes	New assembly	present work-short read	NA	no	others	NA	NA	NA	NA	NA	NA	NA	NA	NA	NA	NA	NA	NA	NA	NA	NA	NA	NA	NA	NA	NA	NA	NA
HSAGENE0005214	NA	yes	GUCP	NA	NA	chr1:227971968-227973484	yes	New assembly	present work-short read	NA	no	others	NA	NA	NA	NA	NA	NA	NA	NA	NA	NA	NA	NA	NA	NA	NA	NA	NA	NA	NA	NA	NA	NA	NA
HSAGENE0005305	NA	yes	GUCP	NA	NA	chr1:229310851-229316343	yes	New assembly	present work-short read	NA	no	others	NA	NA	NA	NA	NA	NA	NA	NA	NA	NA	NA	NA	NA	NA	NA	NA	NA	NA	NA	NA	NA	NA	NA
HSAGENE0005314	NA	yes	GUCP	NA	NA	chr1:229432002-229470845	yes	New assembly	present work-short read	NA	no	others	NA	NA	NA	NA	NA	NA	NA	NA	NA	NA	NA	NA	NA	NA	NA	NA	NA	NA	NA	NA	NA	NA	NA
HSAGENE0005679	NA	yes	GUCP	NA	NA	chr1:236900649-236903938	yes	New assembly	present work-short read	NA	no	others	NA	NA	NA	NA	NA	NA	NA	NA	NA	NA	NA	NA	NA	NA	NA	NA	NA	NA	NA	NA	NA	NA	NA
HSAGENE0006098	NA	yes	GUCP	NA	NA	chr1:247336206-247350739	yes	New assembly	present work-short read	NA	no	others	NA	NA	NA	NA	NA	NA	NA	NA	NA	NA	NA	NA	NA	NA	NA	NA	NA	NA	NA	NA	NA	NA	NA
HSAGENE0006101	NA	yes	GUCP	NA	NA	chr1:247343423-247346422	yes	New assembly	present work-short read	NA	no	others	NA	NA	NA	NA	NA	NA	NA	NA	NA	NA	NA	NA	NA	NA	NA	NA	NA	NA	NA	NA	NA	NA	NA
HSAGENE0006351	NA	yes	GUCP	NA	NA	chr1:26708542-26711274	yes	New assembly	present work-short read	NA	no	others	NA	NA	NA	NA	NA	NA	NA	NA	NA	NA	NA	NA	NA	NA	NA	NA	NA	NA	NA	NA	NA	NA	NA
HSAGENE0006352	NA	yes	GUCP	NA	NA	chr1:26714396-26725462	yes	New assembly	present work-short read	Synaptogenic GlutN,Mature SP	no	others	NA	NA	NA	NA	NA	NA	NA	NA	NA	NA	NA	NA	NA	NA	NA	NA	NA	NA	NA	NA	NA	NA	NA
HSAGENE0006354	NA	yes	GUCP	NA	NA	chr1:26735152-26738117	yes	New assembly	present work-short read	Synaptogenic GlutN	no	others	NA	NA	NA	NA	NA	NA	NA	NA	NA	NA	NA	NA	NA	NA	NA	NA	NA	NA	NA	NA	NA	NA	NA
HSAGENE0006499	NA	yes	GUCP	NA	NA	chr1:28447537-28451704	yes	New assembly	present work-short read	Synaptogenic GlutN	no	others	NA	NA	NA	NA	NA	NA	NA	NA	NA	NA	NA	NA	NA	NA	NA	NA	NA	NA	NA	NA	NA	NA	NA
HSAGENE0006504	NA	yes	GUCP	NA	NA	chr1:28498600-28511783	yes	New assembly	present work-short read	NA	no	others	NA	NA	NA	NA	NA	NA	NA	NA	NA	NA	NA	NA	NA	NA	NA	NA	NA	NA	NA	NA	NA	NA	NA
HSAGENE0006645	NA	yes	GUCP	NA	NA	chr1:31202254-31235119	yes	New assembly	present work-short read	Synaptogenic GlutN	no	others	NA	NA	NA	NA	NA	NA	NA	NA	NA	NA	NA	NA	NA	NA	NA	NA	NA	NA	NA	NA	NA	NA	NA
HSAGENE0006935	NA	yes	GUCP	NA	NA	chr1:35599545-35603376	yes	New assembly	present work-short read	NA	no	others	NA	NA	NA	NA	NA	NA	NA	NA	NA	NA	NA	NA	NA	NA	NA	NA	NA	NA	NA	NA	NA	NA	NA
HSAGENE0006965	NA	yes	GUCP	NA	NA	chr1:36068727-36091032	yes	New assembly	present work-short read	NA	no	others	NA	NA	NA	NA	NA	NA	NA	NA	NA	NA	NA	NA	NA	NA	NA	NA	NA	NA	NA	NA	NA	NA	NA
HSAGENE0006988	NA	yes	GUCP	NA	NA	chr1:36327532-36329225	yes	New assembly	present work-short read	NA	no	others	NA	NA	NA	NA	NA	NA	NA	NA	NA	NA	NA	NA	NA	NA	NA	NA	NA	NA	NA	NA	NA	NA	NA
HSAGENE0007030	NA	yes	GUCP	NA	NA	chr1:3739461-3740387	yes	New assembly	present work-short read	NA	no	others	NA	NA	NA	NA	NA	NA	NA	NA	NA	NA	NA	NA	NA	NA	NA	NA	NA	NA	NA	NA	NA	NA	NA
HSAGENE0007078	NA	yes	GUCP	NA	NA	chr1:37961269-37962271	yes	New assembly	present work-short read	NA	no	others	NA	NA	NA	NA	NA	NA	NA	NA	NA	NA	NA	NA	NA	NA	NA	NA	NA	NA	NA	NA	NA	NA	NA
HSAGENE0007125	NA	yes	GUCP	NA	NA	chr1:38878759-38906665	yes	New assembly	present work-short read	Synaptogenic GlutN	no	others	NA	NA	NA	NA	NA	NA	NA	NA	NA	NA	NA	NA	NA	NA	NA	NA	NA	NA	NA	NA	NA	NA	NA
HSAGENE0007149	NA	yes	GUCP	NA	NA	chr1:39160428-39166461	yes	New assembly	present work-short read	Synaptogenic GlutN	no	others	NA	NA	NA	NA	NA	NA	NA	NA	NA	NA	NA	NA	NA	NA	NA	NA	NA	NA	NA	NA	NA	NA	NA
HSAGENE0007175	NA	yes	GUCP	NA	NA	chr1:39449463-39450597	yes	New assembly	present work-short read	NA	no	others	NA	NA	NA	NA	NA	NA	NA	NA	NA	NA	NA	NA	NA	NA	NA	NA	NA	NA	NA	NA	NA	NA	NA
HSAGENE0007875	NA	yes	GUCP	NA	NA	chr1:52340924-52342741	yes	New assembly	present work-short read	NA	no	others	NA	NA	NA	NA	NA	NA	NA	NA	NA	NA	NA	NA	NA	NA	NA	NA	NA	NA	NA	NA	NA	NA	NA
HSAGENE0007911	NA	yes	GUCP	NA	NA	chr1:52698165-52701267	yes	New assembly	present work-short read	NA	no	others	NA	NA	NA	NA	NA	NA	NA	NA	NA	NA	NA	NA	NA	NA	NA	NA	NA	NA	NA	NA	NA	NA	NA
HSAGENE0007919	NA	yes	GUCP	NA	NA	chr1:52821439-52858056	yes	New assembly	present work-short read	NA	no	others	NA	NA	NA	NA	NA	NA	NA	NA	NA	NA	NA	NA	NA	NA	NA	NA	NA	NA	NA	NA	NA	NA	NA
HSAGENE0007926	NA	yes	GUCP	NA	NA	chr1:52927575-52933298	yes	New assembly	present work-short read	NA	no	others	NA	NA	NA	NA	NA	NA	NA	NA	NA	NA	NA	NA	NA	NA	NA	NA	NA	NA	NA	NA	NA	NA	NA
HSAGENE0008013	NA	yes	GUCP	NA	NA	chr1:54381238-54390930	yes	New assembly	present work-short read	Synaptogenic GlutN,Mature SP	no	others	NA	NA	NA	NA	NA	NA	NA	NA	NA	NA	NA	NA	NA	NA	NA	NA	NA	NA	NA	NA	NA	NA	NA
HSAGENE0008244	NA	yes	GUCP	NA	NA	chr1:61714977-61715701	yes	New assembly	present work-short read	NA	no	others	NA	NA	NA	NA	NA	NA	NA	NA	NA	NA	NA	NA	NA	NA	NA	NA	NA	NA	NA	NA	NA	NA	NA
HSAGENE0008403	NA	yes	GUCP	NA	NA	chr1:66030996-66037950	yes	New assembly	present work-short read	Oligodendrocyte	no	others	NA	NA	NA	NA	NA	NA	NA	NA	NA	NA	NA	NA	NA	NA	NA	NA	NA	NA	NA	NA	NA	NA	NA
HSAGENE0008566	NA	yes	GUCP	NA	NA	chr1:718740-722228	yes	New assembly	present work-short read	NA	no	others	NA	NA	NA	NA	NA	NA	NA	NA	NA	NA	NA	NA	NA	NA	NA	NA	NA	NA	NA	NA	NA	NA	NA
HSAGENE0008673	NA	yes	GUCP	NA	NA	chr1:7705523-7718868	yes	New assembly	present work-short read	Synaptogenic GlutN	no	others	NA	NA	NA	NA	NA	NA	NA	NA	NA	NA	NA	NA	NA	NA	NA	NA	NA	NA	NA	NA	NA	NA	NA
HSAGENE0009270	NA	yes	GUCP	NA	NA	chr1:93851978-93854517	yes	New assembly	present work-short read	Cajal-Retzius	no	others	NA	NA	NA	NA	NA	NA	NA	NA	NA	NA	NA	NA	NA	NA	NA	NA	NA	NA	NA	NA	NA	NA	NA
HSAGENE0009443	NA	yes	GUCP	NA	NA	chr1:9921105-9930498	yes	New assembly	present work-short read	NA	no	others	NA	NA	NA	NA	NA	NA	NA	NA	NA	NA	NA	NA	NA	NA	NA	NA	NA	NA	NA	NA	NA	NA	NA
HSAGENE0009612	NA	yes	GUCP	NA	NA	chr10:101657326-101659423	yes	New assembly	present work-short read	NA	no	others	NA	NA	NA	NA	NA	NA	NA	NA	NA	NA	NA	NA	NA	NA	NA	NA	NA	NA	NA	NA	NA	NA	NA
HSAGENE0009759	NA	yes	GUCP	NA	NA	chr10:103389950-103392116	yes	New assembly	present work-short read	NA	no	others	NA	NA	NA	NA	NA	NA	NA	NA	NA	NA	NA	NA	NA	NA	NA	NA	NA	NA	NA	NA	NA	NA	NA
HSAGENE0010259	NA	yes	GUCP	NA	NA	chr10:119670635-119678196	yes	New assembly	present work-short read	NA	no	others	NA	NA	NA	NA	NA	NA	NA	NA	NA	NA	NA	NA	NA	NA	NA	NA	NA	NA	NA	NA	NA	NA	NA
HSAGENE0010428	NA	yes	GUCP	NA	NA	chr10:12361475-12381877	yes	New assembly	present work-short read	Synaptogenic GlutN,Microglia	no	others	NA	NA	NA	NA	NA	NA	NA	NA	NA	NA	NA	NA	NA	NA	NA	NA	NA	NA	NA	NA	NA	NA	NA
HSAGENE0011693	NA	yes	GUCP	NA	NA	chr10:35408529-35417966	yes	New assembly	present work-short read	Synaptogenic GlutN,Endothelial Cells	no	others	NA	NA	NA	NA	NA	NA	NA	NA	NA	NA	NA	NA	NA	NA	NA	NA	NA	NA	NA	NA	NA	NA	NA
HSAGENE0011777	NA	yes	GUCP	NA	NA	chr10:37917773-37946520	yes	New assembly	present work-short read	NA	no	others	NA	NA	NA	NA	NA	NA	NA	NA	NA	NA	NA	NA	NA	NA	NA	NA	NA	NA	NA	NA	NA	NA	NA
HSAGENE0012157	NA	yes	GUCP	NA	NA	chr10:48042194-48045019	yes	New assembly	present work-short read	Synaptogenic GlutN	no	others	NA	NA	NA	NA	NA	NA	NA	NA	NA	NA	NA	NA	NA	NA	NA	NA	NA	NA	NA	NA	NA	NA	NA
HSAGENE0012344	NA	yes	GUCP	NA	NA	chr10:5644319-5644954	yes	New assembly	present work-short read	NA	no	others	NA	NA	NA	NA	NA	NA	NA	NA	NA	NA	NA	NA	NA	NA	NA	NA	NA	NA	NA	NA	NA	NA	NA
HSAGENE0012568	NA	yes	GUCP	NA	NA	chr10:647883-657959	yes	New assembly	present work-short read	Synaptogenic GlutN	no	others	NA	NA	NA	NA	NA	NA	NA	NA	NA	NA	NA	NA	NA	NA	NA	NA	NA	NA	NA	NA	NA	NA	NA
HSAGENE0012652	NA	yes	GUCP	NA	NA	chr10:68371246-68371791	yes	New assembly	present work-short read	NA	no	others	NA	NA	NA	NA	NA	NA	NA	NA	NA	NA	NA	NA	NA	NA	NA	NA	NA	NA	NA	NA	NA	NA	NA
HSAGENE0012667	NA	yes	GUCP	NA	NA	chr10:68481043-68482296	yes	New assembly	present work-short read	NA	no	others	NA	NA	NA	NA	NA	NA	NA	NA	NA	NA	NA	NA	NA	NA	NA	NA	NA	NA	NA	NA	NA	NA	NA
HSAGENE0012924	NA	yes	GUCP	NA	NA	chr10:73486462-73495720	yes	New assembly	present work-short read	Synaptogenic GlutN	no	others	NA	NA	NA	NA	NA	NA	NA	NA	NA	NA	NA	NA	NA	NA	NA	NA	NA	NA	NA	NA	NA	NA	NA
HSAGENE0013022	NA	yes	GUCP	NA	NA	chr10:74856297-74884495	yes	New assembly	present work-short read	Synaptogenic GlutN,Mature SP,Endothelial Cells	no	others	NA	NA	NA	NA	NA	NA	NA	NA	NA	NA	NA	NA	NA	NA	NA	NA	NA	NA	NA	NA	NA	NA	NA
HSAGENE0013487	NA	yes	GUCP	NA	NA	chr10:87863547-87864849	yes	New assembly	present work-short read	NA	no	others	NA	NA	NA	NA	NA	NA	NA	NA	NA	NA	NA	NA	NA	NA	NA	NA	NA	NA	NA	NA	NA	NA	NA
HSAGENE0013604	NA	yes	GUCP	NA	NA	chr10:91552156-91557793	yes	New assembly	present work-short read	NA	no	others	NA	NA	NA	NA	NA	NA	NA	NA	NA	NA	NA	NA	NA	NA	NA	NA	NA	NA	NA	NA	NA	NA	NA
HSAGENE0014699	NA	yes	GUCP	NA	NA	chr11:117297532-117312462	yes	New assembly	present work-short read	NA	no	others	NA	NA	NA	NA	NA	NA	NA	NA	NA	NA	NA	NA	NA	NA	NA	NA	NA	NA	NA	NA	NA	NA	NA
HSAGENE0016037	NA	yes	GUCP	NA	NA	chr11:30356279-30370704	yes	New assembly	present work-short read	NA	no	others	NA	NA	NA	NA	NA	NA	NA	NA	NA	NA	NA	NA	NA	NA	NA	NA	NA	NA	NA	NA	NA	NA	NA
HSAGENE0017077	NA	yes	GUCP	NA	NA	chr11:57519234-57523955	yes	New assembly	present work-short read	NA	no	others	NA	NA	NA	NA	NA	NA	NA	NA	NA	NA	NA	NA	NA	NA	NA	NA	NA	NA	NA	NA	NA	NA	NA
HSAGENE0017333	NA	yes	GUCP	NA	NA	chr11:61455573-61462362	yes	New assembly	present work-short read	Synaptogenic GlutN	no	others	NA	NA	NA	NA	NA	NA	NA	NA	NA	NA	NA	NA	NA	NA	NA	NA	NA	NA	NA	NA	NA	NA	NA
HSAGENE0017345	NA	yes	GUCP	NA	NA	chr11:61518952-61520775	yes	New assembly	present work-short read	NA	no	others	NA	NA	NA	NA	NA	NA	NA	NA	NA	NA	NA	NA	NA	NA	NA	NA	NA	NA	NA	NA	NA	NA	NA
HSAGENE0017429	NA	yes	GUCP	NA	NA	chr11:62623557-62624535	yes	New assembly	present work-short read	NA	no	others	NA	NA	NA	NA	NA	NA	NA	NA	NA	NA	NA	NA	NA	NA	NA	NA	NA	NA	NA	NA	NA	NA	NA
HSAGENE0017542	NA	yes	GUCP	NA	NA	chr11:63846807-63849266	yes	New assembly	present work-short read	NA	no	others	NA	NA	NA	NA	NA	NA	NA	NA	NA	NA	NA	NA	NA	NA	NA	NA	NA	NA	NA	NA	NA	NA	NA
HSAGENE0017562	NA	yes	GUCP	NA	NA	chr11:63977967-63985345	yes	New assembly	present work-short read	NA	no	others	NA	NA	NA	NA	NA	NA	NA	NA	NA	NA	NA	NA	NA	NA	NA	NA	NA	NA	NA	NA	NA	NA	NA
HSAGENE0017646	NA	yes	GUCP	NA	NA	chr11:64736750-64787614	yes	New assembly	present work-short read	NA	no	others	NA	NA	NA	NA	NA	NA	NA	NA	NA	NA	NA	NA	NA	NA	NA	NA	NA	NA	NA	NA	NA	NA	NA
HSAGENE0017693	NA	yes	GUCP	NA	NA	chr11:6514093-6515224	yes	New assembly	present work-short read	NA	no	others	NA	NA	NA	NA	NA	NA	NA	NA	NA	NA	NA	NA	NA	NA	NA	NA	NA	NA	NA	NA	NA	NA	NA
HSAGENE0017720	NA	yes	GUCP	NA	NA	chr11:65407557-65410715	yes	New assembly	present work-short read	NA	no	others	NA	NA	NA	NA	NA	NA	NA	NA	NA	NA	NA	NA	NA	NA	NA	NA	NA	NA	NA	NA	NA	NA	NA
HSAGENE0017815	NA	yes	GUCP	NA	NA	chr11:66034479-66038195	yes	New assembly	present work-short read	NA	no	others	NA	NA	NA	NA	NA	NA	NA	NA	NA	NA	NA	NA	NA	NA	NA	NA	NA	NA	NA	NA	NA	NA	NA
HSAGENE0017898	NA	yes	GUCP	NA	NA	chr11:66650438-66653342	yes	New assembly	present work-short read	NA	no	others	NA	NA	NA	NA	NA	NA	NA	NA	NA	NA	NA	NA	NA	NA	NA	NA	NA	NA	NA	NA	NA	NA	NA
HSAGENE0017944	NA	yes	GUCP	NA	NA	chr11:67198746-67212749	yes	New assembly	present work-short read	Synaptogenic GlutN,Endothelial Cells	no	others	NA	NA	NA	NA	NA	NA	NA	NA	NA	NA	NA	NA	NA	NA	NA	NA	NA	NA	NA	NA	NA	NA	NA
HSAGENE0018183	NA	yes	GUCP	NA	NA	chr11:70386716-70397493	yes	New assembly	present work-short read	Synaptogenic GlutN	no	others	NA	NA	NA	NA	NA	NA	NA	NA	NA	NA	NA	NA	NA	NA	NA	NA	NA	NA	NA	NA	NA	NA	NA
HSAGENE0018254	NA	yes	GUCP	NA	NA	chr11:71802745-71811732	yes	New assembly	present work-short read	NA	no	others	NA	NA	NA	NA	NA	NA	NA	NA	NA	NA	NA	NA	NA	NA	NA	NA	NA	NA	NA	NA	NA	NA	NA
HSAGENE0019093	NA	yes	GUCP	NA	NA	chr11:9227876-9233160	yes	New assembly	present work-short read	Synaptogenic GlutN	no	others	NA	NA	NA	NA	NA	NA	NA	NA	NA	NA	NA	NA	NA	NA	NA	NA	NA	NA	NA	NA	NA	NA	NA
HSAGENE0019959	NA	yes	GUCP	NA	NA	chr12:111078530-111094339	yes	New assembly	present work-short read	Synaptogenic GlutN,Endothelial Cells	no	others	NA	NA	NA	NA	NA	NA	NA	NA	NA	NA	NA	NA	NA	NA	NA	NA	NA	NA	NA	NA	NA	NA	NA
HSAGENE0019976	NA	yes	GUCP	NA	NA	chr12:111344279-111358958	yes	New assembly	present work-short read	NA	no	others	NA	NA	NA	NA	NA	NA	NA	NA	NA	NA	NA	NA	NA	NA	NA	NA	NA	NA	NA	NA	NA	NA	NA
HSAGENE0020090	NA	yes	GUCP	NA	NA	chr12:113135396-113145505	yes	New assembly	present work-short read	NA	no	others	NA	NA	NA	NA	NA	NA	NA	NA	NA	NA	NA	NA	NA	NA	NA	NA	NA	NA	NA	NA	NA	NA	NA
HSAGENE0020301	NA	yes	GUCP	NA	NA	chr12:118038091-118041998	yes	New assembly	present work-short read	NA	no	others	NA	NA	NA	NA	NA	NA	NA	NA	NA	NA	NA	NA	NA	NA	NA	NA	NA	NA	NA	NA	NA	NA	NA
HSAGENE0020420	NA	yes	GUCP	NA	NA	chr12:120448229-120452122	yes	New assembly	present work-short read	NA	no	others	NA	NA	NA	NA	NA	NA	NA	NA	NA	NA	NA	NA	NA	NA	NA	NA	NA	NA	NA	NA	NA	NA	NA
HSAGENE0020458	NA	yes	GUCP	NA	NA	chr12:120780267-120782012	yes	New assembly	present work-short read	NA	no	others	NA	NA	NA	NA	NA	NA	NA	NA	NA	NA	NA	NA	NA	NA	NA	NA	NA	NA	NA	NA	NA	NA	NA
HSAGENE0020527	NA	yes	GUCP	NA	NA	chr12:121602136-121608272	yes	New assembly	present work-short read	NA	no	others	NA	NA	NA	NA	NA	NA	NA	NA	NA	NA	NA	NA	NA	NA	NA	NA	NA	NA	NA	NA	NA	NA	NA
HSAGENE0020567	NA	yes	GUCP	NA	NA	chr12:121889923-121890972	yes	New assembly	present work-short read	NA	no	others	NA	NA	NA	NA	NA	NA	NA	NA	NA	NA	NA	NA	NA	NA	NA	NA	NA	NA	NA	NA	NA	NA	NA
HSAGENE0020694	NA	yes	GUCP	NA	NA	chr12:123405531-123407430	yes	New assembly	present work-short read	NA	no	others	NA	NA	NA	NA	NA	NA	NA	NA	NA	NA	NA	NA	NA	NA	NA	NA	NA	NA	NA	NA	NA	NA	NA
HSAGENE0020765	NA	yes	GUCP	NA	NA	chr12:124271317-124287103	yes	New assembly	present work-short read	NA	no	others	NA	NA	NA	NA	NA	NA	NA	NA	NA	NA	NA	NA	NA	NA	NA	NA	NA	NA	NA	NA	NA	NA	NA
HSAGENE0020809	NA	yes	GUCP	NA	NA	chr12:12475239-12484970	yes	New assembly	present work-short read	Synaptogenic GlutN,Cajal-Retzius	no	others	NA	NA	NA	NA	NA	NA	NA	NA	NA	NA	NA	NA	NA	NA	NA	NA	NA	NA	NA	NA	NA	NA	NA
HSAGENE0020819	NA	yes	GUCP	NA	NA	chr12:124912507-124914687	yes	New assembly	present work-short read	NA	no	others	NA	NA	NA	NA	NA	NA	NA	NA	NA	NA	NA	NA	NA	NA	NA	NA	NA	NA	NA	NA	NA	NA	NA
HSAGENE0020994	NA	yes	GUCP	NA	NA	chr12:128843302-128844928	yes	New assembly	present work-short read	NA	no	others	NA	NA	NA	NA	NA	NA	NA	NA	NA	NA	NA	NA	NA	NA	NA	NA	NA	NA	NA	NA	NA	NA	NA
HSAGENE0021234	NA	yes	GUCP	NA	NA	chr12:132671063-132710775	yes	New assembly	present work-short read	NA	no	others	NA	NA	NA	NA	NA	NA	NA	NA	NA	NA	NA	NA	NA	NA	NA	NA	NA	NA	NA	NA	NA	NA	NA
HSAGENE0021371	NA	yes	GUCP	NA	NA	chr12:1591373-1629023	yes	New assembly	present work-short read	NA	no	others	NA	NA	NA	NA	NA	NA	NA	NA	NA	NA	NA	NA	NA	NA	NA	NA	NA	NA	NA	NA	NA	NA	NA
HSAGENE0021589	NA	yes	GUCP	NA	NA	chr12:24165254-24188190	yes	New assembly	present work-short read	Synaptogenic GlutN,Mature SP	no	others	NA	NA	NA	NA	NA	NA	NA	NA	NA	NA	NA	NA	NA	NA	NA	NA	NA	NA	NA	NA	NA	NA	NA
HSAGENE0021863	NA	yes	GUCP	NA	NA	chr12:31575533-31576138	yes	New assembly	present work-short read	NA	no	others	NA	NA	NA	NA	NA	NA	NA	NA	NA	NA	NA	NA	NA	NA	NA	NA	NA	NA	NA	NA	NA	NA	NA
HSAGENE0021896	NA	yes	GUCP	NA	NA	chr12:31998032-31998680	yes	New assembly	present work-short read	NA	no	others	NA	NA	NA	NA	NA	NA	NA	NA	NA	NA	NA	NA	NA	NA	NA	NA	NA	NA	NA	NA	NA	NA	NA
HSAGENE0022388	NA	yes	GUCP	NA	NA	chr12:48908657-48926942	yes	New assembly	present work-short read	NA	no	others	NA	NA	NA	NA	NA	NA	NA	NA	NA	NA	NA	NA	NA	NA	NA	NA	NA	NA	NA	NA	NA	NA	NA
HSAGENE0022445	NA	yes	GUCP	NA	NA	chr12:49377763-49399339	yes	New assembly	present work-short read	Synaptogenic GlutN	no	others	NA	NA	NA	NA	NA	NA	NA	NA	NA	NA	NA	NA	NA	NA	NA	NA	NA	NA	NA	NA	NA	NA	NA
HSAGENE0022594	NA	yes	GUCP	NA	NA	chr12:51159426-51202280	yes	New assembly	present work-short read	NA	no	others	NA	NA	NA	NA	NA	NA	NA	NA	NA	NA	NA	NA	NA	NA	NA	NA	NA	NA	NA	NA	NA	NA	NA
HSAGENE0022789	NA	yes	GUCP	NA	NA	chr12:53641506-53643172	yes	New assembly	present work-short read	NA	no	others	NA	NA	NA	NA	NA	NA	NA	NA	NA	NA	NA	NA	NA	NA	NA	NA	NA	NA	NA	NA	NA	NA	NA
HSAGENE0024299	NA	yes	GUCP	NA	NA	chr12:93501317-93515811	yes	New assembly	present work-short read	NA	no	others	NA	NA	NA	NA	NA	NA	NA	NA	NA	NA	NA	NA	NA	NA	NA	NA	NA	NA	NA	NA	NA	NA	NA
HSAGENE0025108	NA	yes	GUCP	NA	NA	chr13:19714684-19720097	yes	New assembly	present work-short read	NA	no	others	NA	NA	NA	NA	NA	NA	NA	NA	NA	NA	NA	NA	NA	NA	NA	NA	NA	NA	NA	NA	NA	NA	NA
HSAGENE0025247	NA	yes	GUCP	NA	NA	chr13:22925968-22940571	yes	New assembly	present work-short read	NA	no	others	NA	NA	NA	NA	NA	NA	NA	NA	NA	NA	NA	NA	NA	NA	NA	NA	NA	NA	NA	NA	NA	NA	NA
HSAGENE0025315	NA	yes	GUCP	NA	NA	chr13:24542036-24560860	yes	New assembly	present work-short read	NA	no	others	NA	NA	NA	NA	NA	NA	NA	NA	NA	NA	NA	NA	NA	NA	NA	NA	NA	NA	NA	NA	NA	NA	NA
HSAGENE0025344	NA	yes	GUCP	NA	NA	chr13:25033674-25047467	yes	New assembly	present work-short read	NA	no	others	NA	NA	NA	NA	NA	NA	NA	NA	NA	NA	NA	NA	NA	NA	NA	NA	NA	NA	NA	NA	NA	NA	NA
HSAGENE0025704	NA	yes	GUCP	NA	NA	chr13:36064329-36071079	yes	New assembly	present work-short read	Synaptogenic GlutN	no	others	NA	NA	NA	NA	NA	NA	NA	NA	NA	NA	NA	NA	NA	NA	NA	NA	NA	NA	NA	NA	NA	NA	NA
HSAGENE0025735	NA	yes	GUCP	NA	NA	chr13:36839041-36848438	yes	New assembly	present work-short read	Synaptogenic GlutN	no	others	NA	NA	NA	NA	NA	NA	NA	NA	NA	NA	NA	NA	NA	NA	NA	NA	NA	NA	NA	NA	NA	NA	NA
HSAGENE0027020	NA	yes	GUCP	NA	NA	chr13:98061728-98144018	yes	New assembly	present work-short read	NA	no	others	NA	NA	NA	NA	NA	NA	NA	NA	NA	NA	NA	NA	NA	NA	NA	NA	NA	NA	NA	NA	NA	NA	NA
HSAGENE0027652	NA	yes	GUCP	NA	NA	chr14:103585874-103589045	yes	New assembly	present work-short read	NA	no	others	NA	NA	NA	NA	NA	NA	NA	NA	NA	NA	NA	NA	NA	NA	NA	NA	NA	NA	NA	NA	NA	NA	NA
HSAGENE0027760	NA	yes	GUCP	NA	NA	chr14:105077188-105088876	yes	New assembly	present work-short read	Synaptogenic GlutN,Cajal-Retzius	no	others	NA	NA	NA	NA	NA	NA	NA	NA	NA	NA	NA	NA	NA	NA	NA	NA	NA	NA	NA	NA	NA	NA	NA
HSAGENE0028780	NA	yes	GUCP	NA	NA	chr14:32960182-32971680	yes	New assembly	present work-short read	mGPC,OPC,Inh. CGE,Inh. MGE	no	others	NA	NA	NA	NA	NA	NA	NA	NA	NA	NA	NA	NA	NA	NA	NA	NA	NA	NA	NA	NA	NA	NA	NA
HSAGENE0028980	NA	yes	GUCP	NA	NA	chr14:39139366-39144885	yes	New assembly	present work-short read	Synaptogenic GlutN	no	others	NA	NA	NA	NA	NA	NA	NA	NA	NA	NA	NA	NA	NA	NA	NA	NA	NA	NA	NA	NA	NA	NA	NA
HSAGENE0029937	NA	yes	GUCP	NA	NA	chr14:70565353-70571796	yes	New assembly	present work-short read	Cajal-Retzius	no	others	NA	NA	NA	NA	NA	NA	NA	NA	NA	NA	NA	NA	NA	NA	NA	NA	NA	NA	NA	NA	NA	NA	NA
HSAGENE0030092	NA	yes	GUCP	NA	NA	chr14:73930352-73934397	yes	New assembly	present work-short read	NA	no	others	NA	NA	NA	NA	NA	NA	NA	NA	NA	NA	NA	NA	NA	NA	NA	NA	NA	NA	NA	NA	NA	NA	NA
HSAGENE0030321	NA	yes	GUCP	NA	NA	chr14:78437353-78534034	yes	New assembly	present work-short read	Inh. CGE,Inh. MGE,Inh. SST	no	others	NA	NA	NA	NA	NA	NA	NA	NA	NA	NA	NA	NA	NA	NA	NA	NA	NA	NA	NA	NA	NA	NA	NA
HSAGENE0031781	NA	yes	GUCP	NA	NA	chr15:34136288-34137649	yes	New assembly	present work-short read	NA	no	others	NA	NA	NA	NA	NA	NA	NA	NA	NA	NA	NA	NA	NA	NA	NA	NA	NA	NA	NA	NA	NA	NA	NA
HSAGENE0031992	NA	yes	GUCP	NA	NA	chr15:40418024-40421324	yes	New assembly	present work-short read	NA	no	others	NA	NA	NA	NA	NA	NA	NA	NA	NA	NA	NA	NA	NA	NA	NA	NA	NA	NA	NA	NA	NA	NA	NA
HSAGENE0032020	NA	yes	GUCP	NA	NA	chr15:40718104-40727782	yes	New assembly	present work-short read	NA	no	others	NA	NA	NA	NA	NA	NA	NA	NA	NA	NA	NA	NA	NA	NA	NA	NA	NA	NA	NA	NA	NA	NA	NA
HSAGENE0032061	NA	yes	GUCP	NA	NA	chr15:41277360-41398733	yes	New assembly	present work-short read	NA	no	others	NA	NA	NA	NA	NA	NA	NA	NA	NA	NA	NA	NA	NA	NA	NA	NA	NA	NA	NA	NA	NA	NA	NA
HSAGENE0032109	NA	yes	GUCP	NA	NA	chr15:41776268-41795566	yes	New assembly	present work-short read	Synaptogenic GlutN	no	others	NA	NA	NA	NA	NA	NA	NA	NA	NA	NA	NA	NA	NA	NA	NA	NA	NA	NA	NA	NA	NA	NA	NA
HSAGENE0032626	NA	yes	GUCP	NA	NA	chr15:55298644-55300546	yes	New assembly	present work-short read	NA	no	others	NA	NA	NA	NA	NA	NA	NA	NA	NA	NA	NA	NA	NA	NA	NA	NA	NA	NA	NA	NA	NA	NA	NA
HSAGENE0032770	NA	yes	GUCP	NA	NA	chr15:58818638-58820301	yes	New assembly	present work-short read	NA	no	others	NA	NA	NA	NA	NA	NA	NA	NA	NA	NA	NA	NA	NA	NA	NA	NA	NA	NA	NA	NA	NA	NA	NA
HSAGENE0032798	NA	yes	GUCP	NA	NA	chr15:59137764-59146688	yes	New assembly	present work-short read	NA	no	others	NA	NA	NA	NA	NA	NA	NA	NA	NA	NA	NA	NA	NA	NA	NA	NA	NA	NA	NA	NA	NA	NA	NA
HSAGENE0032800	NA	yes	GUCP	NA	NA	chr15:59155873-59163165	yes	New assembly	present work-short read	NA	no	others	NA	NA	NA	NA	NA	NA	NA	NA	NA	NA	NA	NA	NA	NA	NA	NA	NA	NA	NA	NA	NA	NA	NA
HSAGENE0033498	NA	yes	GUCP	NA	NA	chr15:74895143-74898320	yes	New assembly	present work-short read	NA	no	others	NA	NA	NA	NA	NA	NA	NA	NA	NA	NA	NA	NA	NA	NA	NA	NA	NA	NA	NA	NA	NA	NA	NA
HSAGENE0033573	NA	yes	GUCP	NA	NA	chr15:75585527-75592975	yes	New assembly	present work-short read	NA	no	others	NA	NA	NA	NA	NA	NA	NA	NA	NA	NA	NA	NA	NA	NA	NA	NA	NA	NA	NA	NA	NA	NA	NA
HSAGENE0033739	NA	yes	GUCP	NA	NA	chr15:78900260-78941703	yes	New assembly	present work-short read	NA	no	others	NA	NA	NA	NA	NA	NA	NA	NA	NA	NA	NA	NA	NA	NA	NA	NA	NA	NA	NA	NA	NA	NA	NA
HSAGENE0033880	NA	yes	GUCP	NA	NA	chr15:82478386-82481607	yes	New assembly	present work-short read	NA	no	others	NA	NA	NA	NA	NA	NA	NA	NA	NA	NA	NA	NA	NA	NA	NA	NA	NA	NA	NA	NA	NA	NA	NA
HSAGENE0033921	NA	yes	GUCP	NA	NA	chr15:83037666-83041847	yes	New assembly	present work-short read	NA	no	others	NA	NA	NA	NA	NA	NA	NA	NA	NA	NA	NA	NA	NA	NA	NA	NA	NA	NA	NA	NA	NA	NA	NA
HSAGENE0034000	NA	yes	GUCP	NA	NA	chr15:84624962-84627544	yes	New assembly	present work-short read	NA	no	others	NA	NA	NA	NA	NA	NA	NA	NA	NA	NA	NA	NA	NA	NA	NA	NA	NA	NA	NA	NA	NA	NA	NA
HSAGENE0034171	NA	yes	GUCP	NA	NA	chr15:89473815-89475367	yes	New assembly	present work-short read	NA	no	others	NA	NA	NA	NA	NA	NA	NA	NA	NA	NA	NA	NA	NA	NA	NA	NA	NA	NA	NA	NA	NA	NA	NA
HSAGENE0034271	NA	yes	GUCP	NA	NA	chr15:90777681-90789744	yes	New assembly	present work-short read	NA	no	others	NA	NA	NA	NA	NA	NA	NA	NA	NA	NA	NA	NA	NA	NA	NA	NA	NA	NA	NA	NA	NA	NA	NA
HSAGENE0034941	NA	yes	GUCP	NA	NA	chr16:1381855-1383999	yes	New assembly	present work-short read	NA	no	others	NA	NA	NA	NA	NA	NA	NA	NA	NA	NA	NA	NA	NA	NA	NA	NA	NA	NA	NA	NA	NA	NA	NA
HSAGENE0035081	NA	yes	GUCP	NA	NA	chr16:1622667-1624981	yes	New assembly	present work-short read	NA	no	others	NA	NA	NA	NA	NA	NA	NA	NA	NA	NA	NA	NA	NA	NA	NA	NA	NA	NA	NA	NA	NA	NA	NA
HSAGENE0035183	NA	yes	GUCP	NA	NA	chr16:1796099-1797139	yes	New assembly	present work-short read	NA	no	others	NA	NA	NA	NA	NA	NA	NA	NA	NA	NA	NA	NA	NA	NA	NA	NA	NA	NA	NA	NA	NA	NA	NA
HSAGENE0035332	NA	yes	GUCP	NA	NA	chr16:2017189-2019274	yes	New assembly	present work-short read	NA	no	others	NA	NA	NA	NA	NA	NA	NA	NA	NA	NA	NA	NA	NA	NA	NA	NA	NA	NA	NA	NA	NA	NA	NA
HSAGENE0035689	NA	yes	GUCP	NA	NA	chr16:26025786-26033953	yes	New assembly	present work-short read	Mature SP	no	others	NA	NA	NA	NA	NA	NA	NA	NA	NA	NA	NA	NA	NA	NA	NA	NA	NA	NA	NA	NA	NA	NA	NA
HSAGENE0035736	NA	yes	GUCP	NA	NA	chr16:27218553-27221846	yes	New assembly	present work-short read	NA	no	others	NA	NA	NA	NA	NA	NA	NA	NA	NA	NA	NA	NA	NA	NA	NA	NA	NA	NA	NA	NA	NA	NA	NA
HSAGENE0035875	NA	yes	GUCP	NA	NA	chr16:28848147-28851253	yes	New assembly	present work-short read	NA	no	others	NA	NA	NA	NA	NA	NA	NA	NA	NA	NA	NA	NA	NA	NA	NA	NA	NA	NA	NA	NA	NA	NA	NA
HSAGENE0036097	NA	yes	GUCP	NA	NA	chr16:3053819-3055038	yes	New assembly	present work-short read	NA	no	others	NA	NA	NA	NA	NA	NA	NA	NA	NA	NA	NA	NA	NA	NA	NA	NA	NA	NA	NA	NA	NA	NA	NA
HSAGENE0036099	NA	yes	GUCP	NA	NA	chr16:30539848-30551681	yes	New assembly	present work-short read	NA	no	others	NA	NA	NA	NA	NA	NA	NA	NA	NA	NA	NA	NA	NA	NA	NA	NA	NA	NA	NA	NA	NA	NA	NA
HSAGENE0036145	NA	yes	GUCP	NA	NA	chr16:30818500-30835174	yes	New assembly	present work-short read	NA	no	others	NA	NA	NA	NA	NA	NA	NA	NA	NA	NA	NA	NA	NA	NA	NA	NA	NA	NA	NA	NA	NA	NA	NA
HSAGENE0036173	NA	yes	GUCP	NA	NA	chr16:30918560-30919293	yes	New assembly	present work-short read	NA	no	others	NA	NA	NA	NA	NA	NA	NA	NA	NA	NA	NA	NA	NA	NA	NA	NA	NA	NA	NA	NA	NA	NA	NA
HSAGENE0036707	NA	yes	GUCP	NA	NA	chr16:4750332-4762387	yes	New assembly	present work-short read	NA	no	others	NA	NA	NA	NA	NA	NA	NA	NA	NA	NA	NA	NA	NA	NA	NA	NA	NA	NA	NA	NA	NA	NA	NA
HSAGENE0036771	NA	yes	GUCP	NA	NA	chr16:48609279-48614754	yes	New assembly	present work-short read	NA	no	others	NA	NA	NA	NA	NA	NA	NA	NA	NA	NA	NA	NA	NA	NA	NA	NA	NA	NA	NA	NA	NA	NA	NA
HSAGENE0036845	NA	yes	GUCP	NA	NA	chr16:50153407-50154259	yes	New assembly	present work-short read	NA	no	others	NA	NA	NA	NA	NA	NA	NA	NA	NA	NA	NA	NA	NA	NA	NA	NA	NA	NA	NA	NA	NA	NA	NA
HSAGENE0037228	NA	yes	GUCP	NA	NA	chr16:58449557-58464718	yes	New assembly	present work-short read	Cajal-Retzius	no	others	NA	NA	NA	NA	NA	NA	NA	NA	NA	NA	NA	NA	NA	NA	NA	NA	NA	NA	NA	NA	NA	NA	NA
HSAGENE0037298	NA	yes	GUCP	NA	NA	chr16:6159103-6164224	yes	New assembly	present work-short read	Synaptogenic GlutN	no	others	NA	NA	NA	NA	NA	NA	NA	NA	NA	NA	NA	NA	NA	NA	NA	NA	NA	NA	NA	NA	NA	NA	NA
HSAGENE0037438	NA	yes	GUCP	NA	NA	chr16:66857866-66890403	yes	New assembly	present work-short read	NA	no	others	NA	NA	NA	NA	NA	NA	NA	NA	NA	NA	NA	NA	NA	NA	NA	NA	NA	NA	NA	NA	NA	NA	NA
HSAGENE0037539	NA	yes	GUCP	NA	NA	chr16:67679382-67684366	yes	New assembly	present work-short read	NA	no	others	NA	NA	NA	NA	NA	NA	NA	NA	NA	NA	NA	NA	NA	NA	NA	NA	NA	NA	NA	NA	NA	NA	NA
HSAGENE0037827	NA	yes	GUCP	NA	NA	chr16:7124567-7167008	yes	New assembly	present work-short read	Immature GlutN,Synaptogenic GlutN,Mature SP	no	others	NA	NA	NA	NA	NA	NA	NA	NA	NA	NA	NA	NA	NA	NA	NA	NA	NA	NA	NA	NA	NA	NA	NA
HSAGENE0037907	NA	yes	GUCP	NA	NA	chr16:72014944-72025410	yes	New assembly	present work-short read	Synaptogenic GlutN	no	others	NA	NA	NA	NA	NA	NA	NA	NA	NA	NA	NA	NA	NA	NA	NA	NA	NA	NA	NA	NA	NA	NA	NA
HSAGENE0038046	NA	yes	GUCP	NA	NA	chr16:75020644-75032104	yes	New assembly	present work-short read	Synaptogenic GlutN,Endothelial Cells	no	others	NA	NA	NA	NA	NA	NA	NA	NA	NA	NA	NA	NA	NA	NA	NA	NA	NA	NA	NA	NA	NA	NA	NA
HSAGENE0038252	NA	yes	GUCP	NA	NA	chr16:808371-813170	yes	New assembly	present work-short read	NA	no	others	NA	NA	NA	NA	NA	NA	NA	NA	NA	NA	NA	NA	NA	NA	NA	NA	NA	NA	NA	NA	NA	NA	NA
HSAGENE0038290	NA	yes	GUCP	NA	NA	chr16:81500613-81510007	yes	New assembly	present work-short read	Synaptogenic GlutN,Microglia	no	others	NA	NA	NA	NA	NA	NA	NA	NA	NA	NA	NA	NA	NA	NA	NA	NA	NA	NA	NA	NA	NA	NA	NA
HSAGENE0038365	NA	yes	GUCP	NA	NA	chr16:83937615-83942822	yes	New assembly	present work-short read	NA	no	others	NA	NA	NA	NA	NA	NA	NA	NA	NA	NA	NA	NA	NA	NA	NA	NA	NA	NA	NA	NA	NA	NA	NA
HSAGENE0038797	NA	yes	GUCP	NA	NA	chr16:89228782-89232637	yes	New assembly	present work-short read	NA	no	others	NA	NA	NA	NA	NA	NA	NA	NA	NA	NA	NA	NA	NA	NA	NA	NA	NA	NA	NA	NA	NA	NA	NA
HSAGENE0038801	NA	yes	GUCP	NA	NA	chr16:89247753-89292035	yes	New assembly	present work-short read	NA	no	others	NA	NA	NA	NA	NA	NA	NA	NA	NA	NA	NA	NA	NA	NA	NA	NA	NA	NA	NA	NA	NA	NA	NA
HSAGENE0038814	NA	yes	GUCP	NA	NA	chr16:89415468-89417145	yes	New assembly	present work-short read	NA	no	others	NA	NA	NA	NA	NA	NA	NA	NA	NA	NA	NA	NA	NA	NA	NA	NA	NA	NA	NA	NA	NA	NA	NA
HSAGENE0038864	NA	yes	GUCP	NA	NA	chr16:89833364-89834479	yes	New assembly	present work-short read	NA	no	others	NA	NA	NA	NA	NA	NA	NA	NA	NA	NA	NA	NA	NA	NA	NA	NA	NA	NA	NA	NA	NA	NA	NA
HSAGENE0038877	NA	yes	GUCP	NA	NA	chr16:89901097-89903521	yes	New assembly	present work-short read	NA	no	others	NA	NA	NA	NA	NA	NA	NA	NA	NA	NA	NA	NA	NA	NA	NA	NA	NA	NA	NA	NA	NA	NA	NA
HSAGENE0039467	NA	yes	GUCP	NA	NA	chr17:1443065-1454188	yes	New assembly	present work-short read	NA	no	others	NA	NA	NA	NA	NA	NA	NA	NA	NA	NA	NA	NA	NA	NA	NA	NA	NA	NA	NA	NA	NA	NA	NA
HSAGENE0039703	NA	yes	GUCP	NA	NA	chr17:17746398-17751306	yes	New assembly	present work-short read	NA	no	others	NA	NA	NA	NA	NA	NA	NA	NA	NA	NA	NA	NA	NA	NA	NA	NA	NA	NA	NA	NA	NA	NA	NA
HSAGENE0039712	NA	yes	GUCP	NA	NA	chr17:1779578-1781383	yes	New assembly	present work-short read	NA	no	others	NA	NA	NA	NA	NA	NA	NA	NA	NA	NA	NA	NA	NA	NA	NA	NA	NA	NA	NA	NA	NA	NA	NA
HSAGENE0041066	NA	yes	GUCP	NA	NA	chr17:39092934-39096822	yes	New assembly	present work-short read	NA	no	others	NA	NA	NA	NA	NA	NA	NA	NA	NA	NA	NA	NA	NA	NA	NA	NA	NA	NA	NA	NA	NA	NA	NA
HSAGENE0041153	NA	yes	GUCP	NA	NA	chr17:40079485-40081688	yes	New assembly	present work-short read	Synaptogenic GlutN	no	others	NA	NA	NA	NA	NA	NA	NA	NA	NA	NA	NA	NA	NA	NA	NA	NA	NA	NA	NA	NA	NA	NA	NA
HSAGENE0041177	NA	yes	GUCP	NA	NA	chr17:40233598-40283134	yes	New assembly	present work-short read	NA	no	others	NA	NA	NA	NA	NA	NA	NA	NA	NA	NA	NA	NA	NA	NA	NA	NA	NA	NA	NA	NA	NA	NA	NA
HSAGENE0041529	NA	yes	GUCP	NA	NA	chr17:43803171-43807546	yes	New assembly	present work-short read	NA	no	others	NA	NA	NA	NA	NA	NA	NA	NA	NA	NA	NA	NA	NA	NA	NA	NA	NA	NA	NA	NA	NA	NA	NA
HSAGENE0041628	NA	yes	GUCP	NA	NA	chr17:44825300-44826655	yes	New assembly	present work-short read	NA	no	others	NA	NA	NA	NA	NA	NA	NA	NA	NA	NA	NA	NA	NA	NA	NA	NA	NA	NA	NA	NA	NA	NA	NA
HSAGENE0041679	NA	yes	GUCP	NA	NA	chr17:4528586-4529882	yes	New assembly	present work-short read	NA	no	others	NA	NA	NA	NA	NA	NA	NA	NA	NA	NA	NA	NA	NA	NA	NA	NA	NA	NA	NA	NA	NA	NA	NA
HSAGENE0042635	NA	yes	GUCP	NA	NA	chr17:6238501-6241612	yes	New assembly	present work-short read	NA	no	others	NA	NA	NA	NA	NA	NA	NA	NA	NA	NA	NA	NA	NA	NA	NA	NA	NA	NA	NA	NA	NA	NA	NA
HSAGENE0042643	NA	yes	GUCP	NA	NA	chr17:62451207-62452052	yes	New assembly	present work-short read	NA	no	others	NA	NA	NA	NA	NA	NA	NA	NA	NA	NA	NA	NA	NA	NA	NA	NA	NA	NA	NA	NA	NA	NA	NA
HSAGENE0042647	NA	yes	GUCP	NA	NA	chr17:62473944-62475711	yes	New assembly	present work-short read	NA	no	others	NA	NA	NA	NA	NA	NA	NA	NA	NA	NA	NA	NA	NA	NA	NA	NA	NA	NA	NA	NA	NA	NA	NA
HSAGENE0042731	NA	yes	GUCP	NA	NA	chr17:63660271-63661837	yes	New assembly	present work-short read	NA	no	others	NA	NA	NA	NA	NA	NA	NA	NA	NA	NA	NA	NA	NA	NA	NA	NA	NA	NA	NA	NA	NA	NA	NA
HSAGENE0042813	NA	yes	GUCP	NA	NA	chr17:64768731-64778607	yes	New assembly	present work-short read	NA	no	others	NA	NA	NA	NA	NA	NA	NA	NA	NA	NA	NA	NA	NA	NA	NA	NA	NA	NA	NA	NA	NA	NA	NA
HSAGENE0042936	NA	yes	GUCP	NA	NA	chr17:67408142-67409611	yes	New assembly	present work-short read	NA	no	others	NA	NA	NA	NA	NA	NA	NA	NA	NA	NA	NA	NA	NA	NA	NA	NA	NA	NA	NA	NA	NA	NA	NA
HSAGENE0043145	NA	yes	GUCP	NA	NA	chr17:7205775-7217503	yes	New assembly	present work-short read	NA	no	others	NA	NA	NA	NA	NA	NA	NA	NA	NA	NA	NA	NA	NA	NA	NA	NA	NA	NA	NA	NA	NA	NA	NA
HSAGENE0043197	NA	yes	GUCP	NA	NA	chr17:73178911-73193593	yes	New assembly	present work-short read	NA	no	others	NA	NA	NA	NA	NA	NA	NA	NA	NA	NA	NA	NA	NA	NA	NA	NA	NA	NA	NA	NA	NA	NA	NA
HSAGENE0043576	NA	yes	GUCP	NA	NA	chr17:77431277-77452280	yes	New assembly	present work-short read	Cajal-Retzius	no	others	NA	NA	NA	NA	NA	NA	NA	NA	NA	NA	NA	NA	NA	NA	NA	NA	NA	NA	NA	NA	NA	NA	NA
HSAGENE0043772	NA	yes	GUCP	NA	NA	chr17:79756030-79778640	yes	New assembly	present work-short read	NA	no	others	NA	NA	NA	NA	NA	NA	NA	NA	NA	NA	NA	NA	NA	NA	NA	NA	NA	NA	NA	NA	NA	NA	NA
HSAGENE0043884	NA	yes	GUCP	NA	NA	chr17:81003375-81005730	yes	New assembly	present work-short read	NA	no	others	NA	NA	NA	NA	NA	NA	NA	NA	NA	NA	NA	NA	NA	NA	NA	NA	NA	NA	NA	NA	NA	NA	NA
HSAGENE0043886	NA	yes	GUCP	NA	NA	chr17:81011422-81012323	yes	New assembly	present work-short read	NA	no	others	NA	NA	NA	NA	NA	NA	NA	NA	NA	NA	NA	NA	NA	NA	NA	NA	NA	NA	NA	NA	NA	NA	NA
HSAGENE0043960	NA	yes	GUCP	NA	NA	chr17:8152633-8155503	yes	New assembly	present work-short read	NA	no	others	NA	NA	NA	NA	NA	NA	NA	NA	NA	NA	NA	NA	NA	NA	NA	NA	NA	NA	NA	NA	NA	NA	NA
HSAGENE0043978	NA	yes	GUCP	NA	NA	chr17:81670939-81671464	yes	New assembly	present work-short read	NA	no	others	NA	NA	NA	NA	NA	NA	NA	NA	NA	NA	NA	NA	NA	NA	NA	NA	NA	NA	NA	NA	NA	NA	NA
HSAGENE0044144	NA	yes	GUCP	NA	NA	chr17:82669955-82672795	yes	New assembly	present work-short read	NA	no	others	NA	NA	NA	NA	NA	NA	NA	NA	NA	NA	NA	NA	NA	NA	NA	NA	NA	NA	NA	NA	NA	NA	NA
HSAGENE0044219	NA	yes	GUCP	NA	NA	chr17:8492606-8526304	yes	New assembly	present work-short read	NA	no	others	NA	NA	NA	NA	NA	NA	NA	NA	NA	NA	NA	NA	NA	NA	NA	NA	NA	NA	NA	NA	NA	NA	NA
HSAGENE0044425	NA	yes	GUCP	NA	NA	chr18:11875747-11878720	yes	New assembly	present work-short read	NA	no	others	NA	NA	NA	NA	NA	NA	NA	NA	NA	NA	NA	NA	NA	NA	NA	NA	NA	NA	NA	NA	NA	NA	NA
HSAGENE0045055	NA	yes	GUCP	NA	NA	chr18:35061576-35066659	yes	New assembly	present work-short read	Synaptogenic GlutN	no	others	NA	NA	NA	NA	NA	NA	NA	NA	NA	NA	NA	NA	NA	NA	NA	NA	NA	NA	NA	NA	NA	NA	NA
HSAGENE0045108	NA	yes	GUCP	NA	NA	chr18:36010590-36020524	yes	New assembly	present work-short read	Synaptogenic GlutN	no	others	NA	NA	NA	NA	NA	NA	NA	NA	NA	NA	NA	NA	NA	NA	NA	NA	NA	NA	NA	NA	NA	NA	NA
HSAGENE0045253	NA	yes	GUCP	NA	NA	chr18:4025671-4028565	yes	New assembly	present work-short read	NA	no	others	NA	NA	NA	NA	NA	NA	NA	NA	NA	NA	NA	NA	NA	NA	NA	NA	NA	NA	NA	NA	NA	NA	NA
HSAGENE0045284	NA	yes	GUCP	NA	NA	chr18:4303490-4306476	yes	New assembly	present work-short read	Synaptogenic GlutN	no	others	NA	NA	NA	NA	NA	NA	NA	NA	NA	NA	NA	NA	NA	NA	NA	NA	NA	NA	NA	NA	NA	NA	NA
HSAGENE0045359	NA	yes	GUCP	NA	NA	chr18:46229643-46230797	yes	New assembly	present work-short read	NA	no	others	NA	NA	NA	NA	NA	NA	NA	NA	NA	NA	NA	NA	NA	NA	NA	NA	NA	NA	NA	NA	NA	NA	NA
HSAGENE0046397	NA	yes	GUCP	NA	NA	chr18:79952729-79957864	yes	New assembly	present work-short read	Synaptogenic GlutN	no	others	NA	NA	NA	NA	NA	NA	NA	NA	NA	NA	NA	NA	NA	NA	NA	NA	NA	NA	NA	NA	NA	NA	NA
HSAGENE0047444	NA	yes	GUCP	NA	NA	chr19:10247737-10248687	yes	New assembly	present work-short read	NA	no	others	NA	NA	NA	NA	NA	NA	NA	NA	NA	NA	NA	NA	NA	NA	NA	NA	NA	NA	NA	NA	NA	NA	NA
HSAGENE0047490	NA	yes	GUCP	NA	NA	chr19:10616619-10618491	yes	New assembly	present work-short read	NA	no	others	NA	NA	NA	NA	NA	NA	NA	NA	NA	NA	NA	NA	NA	NA	NA	NA	NA	NA	NA	NA	NA	NA	NA
HSAGENE0047526	NA	yes	GUCP	NA	NA	chr19:10910070-10911283	yes	New assembly	present work-short read	NA	no	others	NA	NA	NA	NA	NA	NA	NA	NA	NA	NA	NA	NA	NA	NA	NA	NA	NA	NA	NA	NA	NA	NA	NA
HSAGENE0047547	NA	yes	GUCP	NA	NA	chr19:11060892-11097776	yes	New assembly	present work-short read	Synaptogenic GlutN	no	others	NA	NA	NA	NA	NA	NA	NA	NA	NA	NA	NA	NA	NA	NA	NA	NA	NA	NA	NA	NA	NA	NA	NA
HSAGENE0047600	NA	yes	GUCP	NA	NA	chr19:11467238-11479649	yes	New assembly	present work-short read	Synaptogenic GlutN	no	others	NA	NA	NA	NA	NA	NA	NA	NA	NA	NA	NA	NA	NA	NA	NA	NA	NA	NA	NA	NA	NA	NA	NA
HSAGENE0047692	NA	yes	GUCP	NA	NA	chr19:12114775-12118203	yes	New assembly	present work-short read	NA	no	others	NA	NA	NA	NA	NA	NA	NA	NA	NA	NA	NA	NA	NA	NA	NA	NA	NA	NA	NA	NA	NA	NA	NA
HSAGENE0047693	NA	yes	GUCP	NA	NA	chr19:12121085-12121719	yes	New assembly	present work-short read	NA	no	others	NA	NA	NA	NA	NA	NA	NA	NA	NA	NA	NA	NA	NA	NA	NA	NA	NA	NA	NA	NA	NA	NA	NA
HSAGENE0047695	NA	yes	GUCP	NA	NA	chr19:12125623-12134048	yes	New assembly	present work-short read	NA	no	others	NA	NA	NA	NA	NA	NA	NA	NA	NA	NA	NA	NA	NA	NA	NA	NA	NA	NA	NA	NA	NA	NA	NA
HSAGENE0047700	NA	yes	GUCP	NA	NA	chr19:12143381-12144871	yes	New assembly	present work-short read	NA	no	others	NA	NA	NA	NA	NA	NA	NA	NA	NA	NA	NA	NA	NA	NA	NA	NA	NA	NA	NA	NA	NA	NA	NA
HSAGENE0047767	NA	yes	GUCP	NA	NA	chr19:12543000-12574969	yes	New assembly	present work-short read	Synaptogenic GlutN	no	others	NA	NA	NA	NA	NA	NA	NA	NA	NA	NA	NA	NA	NA	NA	NA	NA	NA	NA	NA	NA	NA	NA	NA
HSAGENE0047779	NA	yes	GUCP	NA	NA	chr19:12637201-12640719	yes	New assembly	present work-short read	NA	no	others	NA	NA	NA	NA	NA	NA	NA	NA	NA	NA	NA	NA	NA	NA	NA	NA	NA	NA	NA	NA	NA	NA	NA
HSAGENE0047818	NA	yes	GUCP	NA	NA	chr19:12813767-12827448	yes	New assembly	present work-short read	NA	no	others	NA	NA	NA	NA	NA	NA	NA	NA	NA	NA	NA	NA	NA	NA	NA	NA	NA	NA	NA	NA	NA	NA	NA
HSAGENE0047870	NA	yes	GUCP	NA	NA	chr19:13124188-13125664	yes	New assembly	present work-short read	NA	no	others	NA	NA	NA	NA	NA	NA	NA	NA	NA	NA	NA	NA	NA	NA	NA	NA	NA	NA	NA	NA	NA	NA	NA
HSAGENE0047874	NA	yes	GUCP	NA	NA	chr19:13145731-13148495	yes	New assembly	present work-short read	NA	no	others	NA	NA	NA	NA	NA	NA	NA	NA	NA	NA	NA	NA	NA	NA	NA	NA	NA	NA	NA	NA	NA	NA	NA
HSAGENE0047875	NA	yes	GUCP	NA	NA	chr19:13146968-13147885	yes	New assembly	present work-short read	NA	no	others	NA	NA	NA	NA	NA	NA	NA	NA	NA	NA	NA	NA	NA	NA	NA	NA	NA	NA	NA	NA	NA	NA	NA
HSAGENE0047928	NA	yes	GUCP	NA	NA	chr19:13810644-13818161	yes	New assembly	present work-short read	NA	no	others	NA	NA	NA	NA	NA	NA	NA	NA	NA	NA	NA	NA	NA	NA	NA	NA	NA	NA	NA	NA	NA	NA	NA
HSAGENE0047937	NA	yes	GUCP	NA	NA	chr19:13867353-13869200	yes	New assembly	present work-short read	Synaptogenic GlutN	no	others	NA	NA	NA	NA	NA	NA	NA	NA	NA	NA	NA	NA	NA	NA	NA	NA	NA	NA	NA	NA	NA	NA	NA
HSAGENE0048185	NA	yes	GUCP	NA	NA	chr19:16345413-16349909	yes	New assembly	present work-short read	NA	no	others	NA	NA	NA	NA	NA	NA	NA	NA	NA	NA	NA	NA	NA	NA	NA	NA	NA	NA	NA	NA	NA	NA	NA
HSAGENE0048346	NA	yes	GUCP	NA	NA	chr19:17756938-17762593	yes	New assembly	present work-short read	NA	no	others	NA	NA	NA	NA	NA	NA	NA	NA	NA	NA	NA	NA	NA	NA	NA	NA	NA	NA	NA	NA	NA	NA	NA
HSAGENE0048401	NA	yes	GUCP	NA	NA	chr19:18364194-18367145	yes	New assembly	present work-short read	NA	no	others	NA	NA	NA	NA	NA	NA	NA	NA	NA	NA	NA	NA	NA	NA	NA	NA	NA	NA	NA	NA	NA	NA	NA
HSAGENE0048454	NA	yes	GUCP	NA	NA	chr19:18870820-18886410	yes	New assembly	present work-short read	Synaptogenic GlutN	no	others	NA	NA	NA	NA	NA	NA	NA	NA	NA	NA	NA	NA	NA	NA	NA	NA	NA	NA	NA	NA	NA	NA	NA
HSAGENE0048611	NA	yes	GUCP	NA	NA	chr19:2005046-2009892	yes	New assembly	present work-short read	NA	no	others	NA	NA	NA	NA	NA	NA	NA	NA	NA	NA	NA	NA	NA	NA	NA	NA	NA	NA	NA	NA	NA	NA	NA
HSAGENE0048665	NA	yes	GUCP	NA	NA	chr19:20540867-20546023	yes	New assembly	present work-short read	NA	no	others	NA	NA	NA	NA	NA	NA	NA	NA	NA	NA	NA	NA	NA	NA	NA	NA	NA	NA	NA	NA	NA	NA	NA
HSAGENE0048729	NA	yes	GUCP	NA	NA	chr19:21185328-21188278	yes	New assembly	present work-short read	NA	no	others	NA	NA	NA	NA	NA	NA	NA	NA	NA	NA	NA	NA	NA	NA	NA	NA	NA	NA	NA	NA	NA	NA	NA
HSAGENE0048752	NA	yes	GUCP	NA	NA	chr19:21453796-21464461	yes	New assembly	present work-short read	NA	no	others	NA	NA	NA	NA	NA	NA	NA	NA	NA	NA	NA	NA	NA	NA	NA	NA	NA	NA	NA	NA	NA	NA	NA
HSAGENE0048916	NA	yes	GUCP	NA	NA	chr19:23264809-23270526	yes	New assembly	present work-short read	NA	no	others	NA	NA	NA	NA	NA	NA	NA	NA	NA	NA	NA	NA	NA	NA	NA	NA	NA	NA	NA	NA	NA	NA	NA
HSAGENE0049032	NA	yes	GUCP	NA	NA	chr19:2787057-2789210	yes	New assembly	present work-short read	NA	no	others	NA	NA	NA	NA	NA	NA	NA	NA	NA	NA	NA	NA	NA	NA	NA	NA	NA	NA	NA	NA	NA	NA	NA
HSAGENE0049098	NA	yes	GUCP	NA	NA	chr19:2927678-2928522	yes	New assembly	present work-short read	NA	no	others	NA	NA	NA	NA	NA	NA	NA	NA	NA	NA	NA	NA	NA	NA	NA	NA	NA	NA	NA	NA	NA	NA	NA
HSAGENE0049215	NA	yes	GUCP	NA	NA	chr19:3181144-3185231	yes	New assembly	present work-short read	NA	no	others	NA	NA	NA	NA	NA	NA	NA	NA	NA	NA	NA	NA	NA	NA	NA	NA	NA	NA	NA	NA	NA	NA	NA
HSAGENE0049228	NA	yes	GUCP	NA	NA	chr19:3228869-3240520	yes	New assembly	present work-short read	Synaptogenic GlutN	no	others	NA	NA	NA	NA	NA	NA	NA	NA	NA	NA	NA	NA	NA	NA	NA	NA	NA	NA	NA	NA	NA	NA	NA
HSAGENE0049263	NA	yes	GUCP	NA	NA	chr19:3287615-3338308	yes	New assembly	present work-short read	NA	no	others	NA	NA	NA	NA	NA	NA	NA	NA	NA	NA	NA	NA	NA	NA	NA	NA	NA	NA	NA	NA	NA	NA	NA
HSAGENE0049541	NA	yes	GUCP	NA	NA	chr19:35953658-35955384	yes	New assembly	present work-short read	NA	no	others	NA	NA	NA	NA	NA	NA	NA	NA	NA	NA	NA	NA	NA	NA	NA	NA	NA	NA	NA	NA	NA	NA	NA
HSAGENE0049573	NA	yes	GUCP	NA	NA	chr19:36168671-36177812	yes	New assembly	present work-short read	NA	no	others	NA	NA	NA	NA	NA	NA	NA	NA	NA	NA	NA	NA	NA	NA	NA	NA	NA	NA	NA	NA	NA	NA	NA
HSAGENE0049594	NA	yes	GUCP	NA	NA	chr19:36317755-36388566	yes	New assembly	present work-short read	NA	no	others	NA	NA	NA	NA	NA	NA	NA	NA	NA	NA	NA	NA	NA	NA	NA	NA	NA	NA	NA	NA	NA	NA	NA
HSAGENE0049608	NA	yes	GUCP	NA	NA	chr19:36426282-36431582	yes	New assembly	present work-short read	NA	no	others	NA	NA	NA	NA	NA	NA	NA	NA	NA	NA	NA	NA	NA	NA	NA	NA	NA	NA	NA	NA	NA	NA	NA
HSAGENE0049614	NA	yes	GUCP	NA	NA	chr19:36467309-36468181	yes	New assembly	present work-short read	NA	no	others	NA	NA	NA	NA	NA	NA	NA	NA	NA	NA	NA	NA	NA	NA	NA	NA	NA	NA	NA	NA	NA	NA	NA
HSAGENE0049675	NA	yes	GUCP	NA	NA	chr19:36942454-36999062	yes	New assembly	present work-short read	NA	no	others	NA	NA	NA	NA	NA	NA	NA	NA	NA	NA	NA	NA	NA	NA	NA	NA	NA	NA	NA	NA	NA	NA	NA
HSAGENE0049723	NA	yes	GUCP	NA	NA	chr19:37483875-37488844	yes	New assembly	present work-short read	NA	no	others	NA	NA	NA	NA	NA	NA	NA	NA	NA	NA	NA	NA	NA	NA	NA	NA	NA	NA	NA	NA	NA	NA	NA
HSAGENE0049857	NA	yes	GUCP	NA	NA	chr19:3886107-3901015	yes	New assembly	present work-short read	Synaptogenic GlutN	no	others	NA	NA	NA	NA	NA	NA	NA	NA	NA	NA	NA	NA	NA	NA	NA	NA	NA	NA	NA	NA	NA	NA	NA
HSAGENE0050015	NA	yes	GUCP	NA	NA	chr19:40294811-40311264	yes	New assembly	present work-short read	Synaptogenic GlutN,Endothelial Cells	no	others	NA	NA	NA	NA	NA	NA	NA	NA	NA	NA	NA	NA	NA	NA	NA	NA	NA	NA	NA	NA	NA	NA	NA
HSAGENE0050065	NA	yes	GUCP	NA	NA	chr19:40793382-40794312	yes	New assembly	present work-short read	NA	no	others	NA	NA	NA	NA	NA	NA	NA	NA	NA	NA	NA	NA	NA	NA	NA	NA	NA	NA	NA	NA	NA	NA	NA
HSAGENE0050192	NA	yes	GUCP	NA	NA	chr19:42002844-42012434	yes	New assembly	present work-short read	NA	no	others	NA	NA	NA	NA	NA	NA	NA	NA	NA	NA	NA	NA	NA	NA	NA	NA	NA	NA	NA	NA	NA	NA	NA
HSAGENE0050193	NA	yes	GUCP	NA	NA	chr19:42008397-42014159	yes	New assembly	present work-short read	Synaptogenic GlutN	no	others	NA	NA	NA	NA	NA	NA	NA	NA	NA	NA	NA	NA	NA	NA	NA	NA	NA	NA	NA	NA	NA	NA	NA
HSAGENE0050195	NA	yes	GUCP	NA	NA	chr19:42018178-42018657	yes	New assembly	present work-short read	NA	no	others	NA	NA	NA	NA	NA	NA	NA	NA	NA	NA	NA	NA	NA	NA	NA	NA	NA	NA	NA	NA	NA	NA	NA
HSAGENE0050196	NA	yes	GUCP	NA	NA	chr19:42024145-42042080	yes	New assembly	present work-short read	Synaptogenic GlutN,Endothelial Cells	no	others	NA	NA	NA	NA	NA	NA	NA	NA	NA	NA	NA	NA	NA	NA	NA	NA	NA	NA	NA	NA	NA	NA	NA
HSAGENE0050397	NA	yes	GUCP	NA	NA	chr19:44130713-44162413	yes	New assembly	present work-short read	NA	no	others	NA	NA	NA	NA	NA	NA	NA	NA	NA	NA	NA	NA	NA	NA	NA	NA	NA	NA	NA	NA	NA	NA	NA
HSAGENE0050539	NA	yes	GUCP	NA	NA	chr19:45479254-45485791	yes	New assembly	present work-short read	NA	no	others	NA	NA	NA	NA	NA	NA	NA	NA	NA	NA	NA	NA	NA	NA	NA	NA	NA	NA	NA	NA	NA	NA	NA
HSAGENE0050547	NA	yes	GUCP	NA	NA	chr19:45549174-45552904	yes	New assembly	present work-short read	NA	no	others	NA	NA	NA	NA	NA	NA	NA	NA	NA	NA	NA	NA	NA	NA	NA	NA	NA	NA	NA	NA	NA	NA	NA
HSAGENE0050563	NA	yes	GUCP	NA	NA	chr19:45705981-45707229	yes	New assembly	present work-short read	NA	no	others	NA	NA	NA	NA	NA	NA	NA	NA	NA	NA	NA	NA	NA	NA	NA	NA	NA	NA	NA	NA	NA	NA	NA
HSAGENE0050893	NA	yes	GUCP	NA	NA	chr19:48706533-48712243	yes	New assembly	present work-short read	NA	no	others	NA	NA	NA	NA	NA	NA	NA	NA	NA	NA	NA	NA	NA	NA	NA	NA	NA	NA	NA	NA	NA	NA	NA
HSAGENE0051034	NA	yes	GUCP	NA	NA	chr19:49629219-49631648	yes	New assembly	present work-short read	Mature SP	no	others	NA	NA	NA	NA	NA	NA	NA	NA	NA	NA	NA	NA	NA	NA	NA	NA	NA	NA	NA	NA	NA	NA	NA
HSAGENE0051039	NA	yes	GUCP	NA	NA	chr19:49647850-49650246	yes	New assembly	present work-short read	NA	no	others	NA	NA	NA	NA	NA	NA	NA	NA	NA	NA	NA	NA	NA	NA	NA	NA	NA	NA	NA	NA	NA	NA	NA
HSAGENE0051041	NA	yes	GUCP	NA	NA	chr19:49662592-49664812	yes	New assembly	present work-short read	NA	no	others	NA	NA	NA	NA	NA	NA	NA	NA	NA	NA	NA	NA	NA	NA	NA	NA	NA	NA	NA	NA	NA	NA	NA
HSAGENE0051138	NA	yes	GUCP	NA	NA	chr19:50520079-50546190	yes	New assembly	present work-short read	Synaptogenic GlutN	no	others	NA	NA	NA	NA	NA	NA	NA	NA	NA	NA	NA	NA	NA	NA	NA	NA	NA	NA	NA	NA	NA	NA	NA
HSAGENE0051271	NA	yes	GUCP	NA	NA	chr19:514762-519212	yes	New assembly	present work-short read	NA	no	others	NA	NA	NA	NA	NA	NA	NA	NA	NA	NA	NA	NA	NA	NA	NA	NA	NA	NA	NA	NA	NA	NA	NA
HSAGENE0051288	NA	yes	GUCP	NA	NA	chr19:51592382-51594399	yes	New assembly	present work-short read	NA	no	others	NA	NA	NA	NA	NA	NA	NA	NA	NA	NA	NA	NA	NA	NA	NA	NA	NA	NA	NA	NA	NA	NA	NA
HSAGENE0051337	NA	yes	GUCP	NA	NA	chr19:51964881-51968734	yes	New assembly	present work-short read	NA	no	others	NA	NA	NA	NA	NA	NA	NA	NA	NA	NA	NA	NA	NA	NA	NA	NA	NA	NA	NA	NA	NA	NA	NA
HSAGENE0051360	NA	yes	GUCP	NA	NA	chr19:52142768-52146409	yes	New assembly	present work-short read	NA	no	others	NA	NA	NA	NA	NA	NA	NA	NA	NA	NA	NA	NA	NA	NA	NA	NA	NA	NA	NA	NA	NA	NA	NA
HSAGENE0051404	NA	yes	GUCP	NA	NA	chr19:52558128-52569305	yes	New assembly	present work-short read	Synaptogenic GlutN	no	others	NA	NA	NA	NA	NA	NA	NA	NA	NA	NA	NA	NA	NA	NA	NA	NA	NA	NA	NA	NA	NA	NA	NA
HSAGENE0051429	NA	yes	GUCP	NA	NA	chr19:5272647-5284388	yes	New assembly	present work-short read	Synaptogenic GlutN	no	others	NA	NA	NA	NA	NA	NA	NA	NA	NA	NA	NA	NA	NA	NA	NA	NA	NA	NA	NA	NA	NA	NA	NA
HSAGENE0051483	NA	yes	GUCP	NA	NA	chr19:53135356-53156203	yes	New assembly	present work-short read	NA	no	others	NA	NA	NA	NA	NA	NA	NA	NA	NA	NA	NA	NA	NA	NA	NA	NA	NA	NA	NA	NA	NA	NA	NA
HSAGENE0051566	NA	yes	GUCP	NA	NA	chr19:53916721-53932042	yes	New assembly	present work-short read	Synaptogenic GlutN	no	others	NA	NA	NA	NA	NA	NA	NA	NA	NA	NA	NA	NA	NA	NA	NA	NA	NA	NA	NA	NA	NA	NA	NA
HSAGENE0051569	NA	yes	GUCP	NA	NA	chr19:53937612-53938967	yes	New assembly	present work-short read	NA	no	others	NA	NA	NA	NA	NA	NA	NA	NA	NA	NA	NA	NA	NA	NA	NA	NA	NA	NA	NA	NA	NA	NA	NA
HSAGENE0051896	NA	yes	GUCP	NA	NA	chr19:5678779-5680176	yes	New assembly	present work-short read	NA	no	others	NA	NA	NA	NA	NA	NA	NA	NA	NA	NA	NA	NA	NA	NA	NA	NA	NA	NA	NA	NA	NA	NA	NA
HSAGENE0051980	NA	yes	GUCP	NA	NA	chr19:57519079-57523279	yes	New assembly	present work-short read	NA	no	others	NA	NA	NA	NA	NA	NA	NA	NA	NA	NA	NA	NA	NA	NA	NA	NA	NA	NA	NA	NA	NA	NA	NA
HSAGENE0052155	NA	yes	GUCP	NA	NA	chr19:58501672-58526009	yes	New assembly	present work-short read	Cajal-Retzius	no	others	NA	NA	NA	NA	NA	NA	NA	NA	NA	NA	NA	NA	NA	NA	NA	NA	NA	NA	NA	NA	NA	NA	NA
HSAGENE0052431	NA	yes	GUCP	NA	NA	chr19:8057500-8063314	yes	New assembly	present work-short read	NA	no	others	NA	NA	NA	NA	NA	NA	NA	NA	NA	NA	NA	NA	NA	NA	NA	NA	NA	NA	NA	NA	NA	NA	NA
HSAGENE0052522	NA	yes	GUCP	NA	NA	chr19:900829-902436	yes	New assembly	present work-short read	NA	no	others	NA	NA	NA	NA	NA	NA	NA	NA	NA	NA	NA	NA	NA	NA	NA	NA	NA	NA	NA	NA	NA	NA	NA
HSAGENE0052594	NA	yes	GUCP	NA	NA	chr19:9622985-9654173	yes	New assembly	present work-short read	NA	no	others	NA	NA	NA	NA	NA	NA	NA	NA	NA	NA	NA	NA	NA	NA	NA	NA	NA	NA	NA	NA	NA	NA	NA
HSAGENE0052646	NA	yes	GUCP	NA	NA	chr19:9916330-9929583	yes	New assembly	present work-short read	Synaptogenic GlutN	no	others	NA	NA	NA	NA	NA	NA	NA	NA	NA	NA	NA	NA	NA	NA	NA	NA	NA	NA	NA	NA	NA	NA	NA
HSAGENE0052649	NA	yes	GUCP	NA	NA	chr19:9930522-9935475	yes	New assembly	present work-short read	Synaptogenic GlutN	no	others	NA	NA	NA	NA	NA	NA	NA	NA	NA	NA	NA	NA	NA	NA	NA	NA	NA	NA	NA	NA	NA	NA	NA
HSAGENE0053069	NA	yes	GUCP	NA	NA	chr2:106697656-106702166	yes	New assembly	present work-short read	NA	no	others	NA	NA	NA	NA	NA	NA	NA	NA	NA	NA	NA	NA	NA	NA	NA	NA	NA	NA	NA	NA	NA	NA	NA
HSAGENE0053169	NA	yes	GUCP	NA	NA	chr2:10918189-10918582	yes	New assembly	present work-short read	NA	no	others	NA	NA	NA	NA	NA	NA	NA	NA	NA	NA	NA	NA	NA	NA	NA	NA	NA	NA	NA	NA	NA	NA	NA
HSAGENE0053790	NA	yes	GUCP	NA	NA	chr2:128290678-128292807	yes	New assembly	present work-short read	NA	no	others	NA	NA	NA	NA	NA	NA	NA	NA	NA	NA	NA	NA	NA	NA	NA	NA	NA	NA	NA	NA	NA	NA	NA
HSAGENE0053876	NA	yes	GUCP	NA	NA	chr2:130371661-130372574	yes	New assembly	present work-short read	NA	no	others	NA	NA	NA	NA	NA	NA	NA	NA	NA	NA	NA	NA	NA	NA	NA	NA	NA	NA	NA	NA	NA	NA	NA
HSAGENE0053904	NA	yes	GUCP	NA	NA	chr2:130785827-130793495	yes	New assembly	present work-short read	Cajal-Retzius	no	others	NA	NA	NA	NA	NA	NA	NA	NA	NA	NA	NA	NA	NA	NA	NA	NA	NA	NA	NA	NA	NA	NA	NA
HSAGENE0053906	NA	yes	GUCP	NA	NA	chr2:130798795-130818407	yes	New assembly	present work-short read	NA	no	others	NA	NA	NA	NA	NA	NA	NA	NA	NA	NA	NA	NA	NA	NA	NA	NA	NA	NA	NA	NA	NA	NA	NA
HSAGENE0053952	NA	yes	GUCP	NA	NA	chr2:131424671-131439036	yes	New assembly	present work-short read	NA	no	others	NA	NA	NA	NA	NA	NA	NA	NA	NA	NA	NA	NA	NA	NA	NA	NA	NA	NA	NA	NA	NA	NA	NA
HSAGENE0054230	NA	yes	GUCP	NA	NA	chr2:144409675-144412422	yes	New assembly	present work-short read	NA	no	others	NA	NA	NA	NA	NA	NA	NA	NA	NA	NA	NA	NA	NA	NA	NA	NA	NA	NA	NA	NA	NA	NA	NA
HSAGENE0054586	NA	yes	GUCP	NA	NA	chr2:159784347-159798986	yes	New assembly	present work-short read	NA	no	others	NA	NA	NA	NA	NA	NA	NA	NA	NA	NA	NA	NA	NA	NA	NA	NA	NA	NA	NA	NA	NA	NA	NA
HSAGENE0054985	NA	yes	GUCP	NA	NA	chr2:174144676-174183459	yes	New assembly	present work-short read	NA	no	others	NA	NA	NA	NA	NA	NA	NA	NA	NA	NA	NA	NA	NA	NA	NA	NA	NA	NA	NA	NA	NA	NA	NA
HSAGENE0055021	NA	yes	GUCP	NA	NA	chr2:1750779-1753940	yes	New assembly	present work-short read	NA	no	others	NA	NA	NA	NA	NA	NA	NA	NA	NA	NA	NA	NA	NA	NA	NA	NA	NA	NA	NA	NA	NA	NA	NA
HSAGENE0055047	NA	yes	GUCP	NA	NA	chr2:176002375-176041526	yes	New assembly	present work-short read	NA	no	others	NA	NA	NA	NA	NA	NA	NA	NA	NA	NA	NA	NA	NA	NA	NA	NA	NA	NA	NA	NA	NA	NA	NA
HSAGENE0055197	NA	yes	GUCP	NA	NA	chr2:1805447-1806457	yes	New assembly	present work-short read	NA	no	others	NA	NA	NA	NA	NA	NA	NA	NA	NA	NA	NA	NA	NA	NA	NA	NA	NA	NA	NA	NA	NA	NA	NA
HSAGENE0055275	NA	yes	GUCP	NA	NA	chr2:1834381-1835434	yes	New assembly	present work-short read	NA	no	others	NA	NA	NA	NA	NA	NA	NA	NA	NA	NA	NA	NA	NA	NA	NA	NA	NA	NA	NA	NA	NA	NA	NA
HSAGENE0055699	NA	yes	GUCP	NA	NA	chr2:200821858-200841096	yes	New assembly	present work-short read	NA	no	others	NA	NA	NA	NA	NA	NA	NA	NA	NA	NA	NA	NA	NA	NA	NA	NA	NA	NA	NA	NA	NA	NA	NA
HSAGENE0055819	NA	yes	GUCP	NA	NA	chr2:202395841-202428611	yes	New assembly	present work-short read	Synaptogenic GlutN,Mature SP,Endothelial Cells	no	others	NA	NA	NA	NA	NA	NA	NA	NA	NA	NA	NA	NA	NA	NA	NA	NA	NA	NA	NA	NA	NA	NA	NA
HSAGENE0055863	NA	yes	GUCP	NA	NA	chr2:202862273-202863385	yes	New assembly	present work-short read	NA	no	others	NA	NA	NA	NA	NA	NA	NA	NA	NA	NA	NA	NA	NA	NA	NA	NA	NA	NA	NA	NA	NA	NA	NA
HSAGENE0055895	NA	yes	GUCP	NA	NA	chr2:203416964-203421225	yes	New assembly	present work-short read	NA	no	others	NA	NA	NA	NA	NA	NA	NA	NA	NA	NA	NA	NA	NA	NA	NA	NA	NA	NA	NA	NA	NA	NA	NA
HSAGENE0056593	NA	yes	GUCP	NA	NA	chr2:226142720-226180252	yes	New assembly	present work-short read	NA	no	others	NA	NA	NA	NA	NA	NA	NA	NA	NA	NA	NA	NA	NA	NA	NA	NA	NA	NA	NA	NA	NA	NA	NA
HSAGENE0056689	NA	yes	GUCP	NA	NA	chr2:230044427-230120465	yes	New assembly	present work-short read	NA	no	others	NA	NA	NA	NA	NA	NA	NA	NA	NA	NA	NA	NA	NA	NA	NA	NA	NA	NA	NA	NA	NA	NA	NA
HSAGENE0057573	NA	yes	GUCP	NA	NA	chr2:27447870-27460672	yes	New assembly	present work-short read	NA	no	others	NA	NA	NA	NA	NA	NA	NA	NA	NA	NA	NA	NA	NA	NA	NA	NA	NA	NA	NA	NA	NA	NA	NA
HSAGENE0057767	NA	yes	GUCP	NA	NA	chr2:32285727-32316594	yes	New assembly	present work-short read	NA	no	others	NA	NA	NA	NA	NA	NA	NA	NA	NA	NA	NA	NA	NA	NA	NA	NA	NA	NA	NA	NA	NA	NA	NA
HSAGENE0057866	NA	yes	GUCP	NA	NA	chr2:3561786-3566159	yes	New assembly	present work-short read	NA	no	others	NA	NA	NA	NA	NA	NA	NA	NA	NA	NA	NA	NA	NA	NA	NA	NA	NA	NA	NA	NA	NA	NA	NA
HSAGENE0057964	NA	yes	GUCP	NA	NA	chr2:38697076-38738599	yes	New assembly	present work-short read	NA	no	others	NA	NA	NA	NA	NA	NA	NA	NA	NA	NA	NA	NA	NA	NA	NA	NA	NA	NA	NA	NA	NA	NA	NA
HSAGENE0057993	NA	yes	GUCP	NA	NA	chr2:39110567-39120295	yes	New assembly	present work-short read	Synaptogenic GlutN	no	others	NA	NA	NA	NA	NA	NA	NA	NA	NA	NA	NA	NA	NA	NA	NA	NA	NA	NA	NA	NA	NA	NA	NA
HSAGENE0058218	NA	yes	GUCP	NA	NA	chr2:46634472-46637704	yes	New assembly	present work-short read	NA	no	others	NA	NA	NA	NA	NA	NA	NA	NA	NA	NA	NA	NA	NA	NA	NA	NA	NA	NA	NA	NA	NA	NA	NA
HSAGENE0058252	NA	yes	GUCP	NA	NA	chr2:47288274-47302982	yes	New assembly	present work-short read	NA	no	others	NA	NA	NA	NA	NA	NA	NA	NA	NA	NA	NA	NA	NA	NA	NA	NA	NA	NA	NA	NA	NA	NA	NA
HSAGENE0058839	NA	yes	GUCP	NA	NA	chr2:65133399-65166539	yes	New assembly	present work-short read	NA	no	others	NA	NA	NA	NA	NA	NA	NA	NA	NA	NA	NA	NA	NA	NA	NA	NA	NA	NA	NA	NA	NA	NA	NA
HSAGENE0059025	NA	yes	GUCP	NA	NA	chr2:70072040-70072883	yes	New assembly	present work-short read	NA	no	others	NA	NA	NA	NA	NA	NA	NA	NA	NA	NA	NA	NA	NA	NA	NA	NA	NA	NA	NA	NA	NA	NA	NA
HSAGENE0059539	NA	yes	GUCP	NA	NA	chr2:85312772-85313521	yes	New assembly	present work-short read	NA	no	others	NA	NA	NA	NA	NA	NA	NA	NA	NA	NA	NA	NA	NA	NA	NA	NA	NA	NA	NA	NA	NA	NA	NA
HSAGENE0059905	NA	yes	GUCP	NA	NA	chr2:94546633-94574727	yes	New assembly	present work-short read	Synaptogenic GlutN	no	others	NA	NA	NA	NA	NA	NA	NA	NA	NA	NA	NA	NA	NA	NA	NA	NA	NA	NA	NA	NA	NA	NA	NA
HSAGENE0060058	NA	yes	GUCP	NA	NA	chr2:96599646-96601265	yes	New assembly	present work-short read	NA	no	others	NA	NA	NA	NA	NA	NA	NA	NA	NA	NA	NA	NA	NA	NA	NA	NA	NA	NA	NA	NA	NA	NA	NA
HSAGENE0060225	NA	yes	GUCP	NA	NA	chr2:9997347-9998560	yes	New assembly	present work-short read	NA	no	others	NA	NA	NA	NA	NA	NA	NA	NA	NA	NA	NA	NA	NA	NA	NA	NA	NA	NA	NA	NA	NA	NA	NA
HSAGENE0060334	NA	yes	GUCP	NA	NA	chr20:1277265-1277807	yes	New assembly	present work-short read	NA	no	others	NA	NA	NA	NA	NA	NA	NA	NA	NA	NA	NA	NA	NA	NA	NA	NA	NA	NA	NA	NA	NA	NA	NA
HSAGENE0060953	NA	yes	GUCP	NA	NA	chr20:30284172-30289337	yes	New assembly	present work-short read	NA	no	others	NA	NA	NA	NA	NA	NA	NA	NA	NA	NA	NA	NA	NA	NA	NA	NA	NA	NA	NA	NA	NA	NA	NA
HSAGENE0060972	NA	yes	GUCP	NA	NA	chr20:30546516-30547297	yes	New assembly	present work-short read	NA	no	others	NA	NA	NA	NA	NA	NA	NA	NA	NA	NA	NA	NA	NA	NA	NA	NA	NA	NA	NA	NA	NA	NA	NA
HSAGENE0061472	NA	yes	GUCP	NA	NA	chr20:37410258-37422594	yes	New assembly	present work-short read	NA	no	others	NA	NA	NA	NA	NA	NA	NA	NA	NA	NA	NA	NA	NA	NA	NA	NA	NA	NA	NA	NA	NA	NA	NA
HSAGENE0061527	NA	yes	GUCP	NA	NA	chr20:3829338-3833794	yes	New assembly	present work-short read	NA	no	others	NA	NA	NA	NA	NA	NA	NA	NA	NA	NA	NA	NA	NA	NA	NA	NA	NA	NA	NA	NA	NA	NA	NA
HSAGENE0061758	NA	yes	GUCP	NA	NA	chr20:44275171-44277916	yes	New assembly	present work-short read	NA	no	others	NA	NA	NA	NA	NA	NA	NA	NA	NA	NA	NA	NA	NA	NA	NA	NA	NA	NA	NA	NA	NA	NA	NA
HSAGENE0061950	NA	yes	GUCP	NA	NA	chr20:47149123-47183656	yes	New assembly	present work-short read	NA	no	others	NA	NA	NA	NA	NA	NA	NA	NA	NA	NA	NA	NA	NA	NA	NA	NA	NA	NA	NA	NA	NA	NA	NA
HSAGENE0062638	NA	yes	GUCP	NA	NA	chr20:62180722-62182744	yes	New assembly	present work-short read	NA	no	others	NA	NA	NA	NA	NA	NA	NA	NA	NA	NA	NA	NA	NA	NA	NA	NA	NA	NA	NA	NA	NA	NA	NA
HSAGENE0062775	NA	yes	GUCP	NA	NA	chr20:63491158-63492005	yes	New assembly	present work-short read	NA	no	others	NA	NA	NA	NA	NA	NA	NA	NA	NA	NA	NA	NA	NA	NA	NA	NA	NA	NA	NA	NA	NA	NA	NA
HSAGENE0062779	NA	yes	GUCP	NA	NA	chr20:63506154-63519162	yes	New assembly	present work-short read	Synaptogenic GlutN	no	others	NA	NA	NA	NA	NA	NA	NA	NA	NA	NA	NA	NA	NA	NA	NA	NA	NA	NA	NA	NA	NA	NA	NA
HSAGENE0062849	NA	yes	GUCP	NA	NA	chr20:63970053-63973899	yes	New assembly	present work-short read	NA	no	others	NA	NA	NA	NA	NA	NA	NA	NA	NA	NA	NA	NA	NA	NA	NA	NA	NA	NA	NA	NA	NA	NA	NA
HSAGENE0063054	NA	yes	GUCP	NA	NA	chr21:14049010-14059779	yes	New assembly	present work-short read	Synaptogenic GlutN,Mature SP	no	others	NA	NA	NA	NA	NA	NA	NA	NA	NA	NA	NA	NA	NA	NA	NA	NA	NA	NA	NA	NA	NA	NA	NA
HSAGENE0063212	NA	yes	GUCP	NA	NA	chr21:21535436-21537405	yes	New assembly	present work-short read	NA	no	others	NA	NA	NA	NA	NA	NA	NA	NA	NA	NA	NA	NA	NA	NA	NA	NA	NA	NA	NA	NA	NA	NA	NA
HSAGENE0063658	NA	yes	GUCP	NA	NA	chr21:36181216-36184537	yes	New assembly	present work-short read	NA	no	others	NA	NA	NA	NA	NA	NA	NA	NA	NA	NA	NA	NA	NA	NA	NA	NA	NA	NA	NA	NA	NA	NA	NA
HSAGENE0063659	NA	yes	GUCP	NA	NA	chr21:36183618-36185114	yes	New assembly	present work-short read	NA	no	others	NA	NA	NA	NA	NA	NA	NA	NA	NA	NA	NA	NA	NA	NA	NA	NA	NA	NA	NA	NA	NA	NA	NA
HSAGENE0063780	NA	yes	GUCP	NA	NA	chr21:39301931-39324471	yes	New assembly	present work-short read	Synaptogenic GlutN	no	others	NA	NA	NA	NA	NA	NA	NA	NA	NA	NA	NA	NA	NA	NA	NA	NA	NA	NA	NA	NA	NA	NA	NA
HSAGENE0063934	NA	yes	GUCP	NA	NA	chr21:42975166-42994867	yes	New assembly	present work-short read	NA	no	others	NA	NA	NA	NA	NA	NA	NA	NA	NA	NA	NA	NA	NA	NA	NA	NA	NA	NA	NA	NA	NA	NA	NA
HSAGENE0063986	NA	yes	GUCP	NA	NA	chr21:43775601-43779627	yes	New assembly	present work-short read	NA	no	others	NA	NA	NA	NA	NA	NA	NA	NA	NA	NA	NA	NA	NA	NA	NA	NA	NA	NA	NA	NA	NA	NA	NA
HSAGENE0064770	NA	yes	GUCP	NA	NA	chr22:19398671-19405711	yes	New assembly	present work-short read	NA	no	others	NA	NA	NA	NA	NA	NA	NA	NA	NA	NA	NA	NA	NA	NA	NA	NA	NA	NA	NA	NA	NA	NA	NA
HSAGENE0064988	NA	yes	GUCP	NA	NA	chr22:21867975-21902836	yes	New assembly	present work-short read	NA	no	others	NA	NA	NA	NA	NA	NA	NA	NA	NA	NA	NA	NA	NA	NA	NA	NA	NA	NA	NA	NA	NA	NA	NA
HSAGENE0064999	NA	yes	GUCP	NA	NA	chr22:21909187-21924258	yes	New assembly	present work-short read	Mature SP	no	others	NA	NA	NA	NA	NA	NA	NA	NA	NA	NA	NA	NA	NA	NA	NA	NA	NA	NA	NA	NA	NA	NA	NA
HSAGENE0065352	NA	yes	GUCP	NA	NA	chr22:25473415-25474447	yes	New assembly	present work-short read	NA	no	others	NA	NA	NA	NA	NA	NA	NA	NA	NA	NA	NA	NA	NA	NA	NA	NA	NA	NA	NA	NA	NA	NA	NA
HSAGENE0065517	NA	yes	GUCP	NA	NA	chr22:29178643-29205767	yes	New assembly	present work-short read	NA	no	others	NA	NA	NA	NA	NA	NA	NA	NA	NA	NA	NA	NA	NA	NA	NA	NA	NA	NA	NA	NA	NA	NA	NA
HSAGENE0065520	NA	yes	GUCP	NA	NA	chr22:29220466-29222406	yes	New assembly	present work-short read	NA	no	others	NA	NA	NA	NA	NA	NA	NA	NA	NA	NA	NA	NA	NA	NA	NA	NA	NA	NA	NA	NA	NA	NA	NA
HSAGENE0065914	NA	yes	GUCP	NA	NA	chr22:36460597-36461223	yes	New assembly	present work-short read	NA	no	others	NA	NA	NA	NA	NA	NA	NA	NA	NA	NA	NA	NA	NA	NA	NA	NA	NA	NA	NA	NA	NA	NA	NA
HSAGENE0066011	NA	yes	GUCP	NA	NA	chr22:37702505-37709367	yes	New assembly	present work-short read	Synaptogenic GlutN	no	others	NA	NA	NA	NA	NA	NA	NA	NA	NA	NA	NA	NA	NA	NA	NA	NA	NA	NA	NA	NA	NA	NA	NA
HSAGENE0066030	NA	yes	GUCP	NA	NA	chr22:37839632-37841347	yes	New assembly	present work-short read	NA	no	others	NA	NA	NA	NA	NA	NA	NA	NA	NA	NA	NA	NA	NA	NA	NA	NA	NA	NA	NA	NA	NA	NA	NA
HSAGENE0066111	NA	yes	GUCP	NA	NA	chr22:38692541-38693711	yes	New assembly	present work-short read	NA	no	others	NA	NA	NA	NA	NA	NA	NA	NA	NA	NA	NA	NA	NA	NA	NA	NA	NA	NA	NA	NA	NA	NA	NA
HSAGENE0066242	NA	yes	GUCP	NA	NA	chr22:40524977-40548854	yes	New assembly	present work-short read	Synaptogenic GlutN	no	others	NA	NA	NA	NA	NA	NA	NA	NA	NA	NA	NA	NA	NA	NA	NA	NA	NA	NA	NA	NA	NA	NA	NA
HSAGENE0066286	NA	yes	GUCP	NA	NA	chr22:41119622-41124496	yes	New assembly	present work-short read	NA	no	others	NA	NA	NA	NA	NA	NA	NA	NA	NA	NA	NA	NA	NA	NA	NA	NA	NA	NA	NA	NA	NA	NA	NA
HSAGENE0066290	NA	yes	GUCP	NA	NA	chr22:41144390-41146161	yes	New assembly	present work-short read	NA	no	others	NA	NA	NA	NA	NA	NA	NA	NA	NA	NA	NA	NA	NA	NA	NA	NA	NA	NA	NA	NA	NA	NA	NA
HSAGENE0066332	NA	yes	GUCP	NA	NA	chr22:41535658-41538847	yes	New assembly	present work-short read	NA	no	others	NA	NA	NA	NA	NA	NA	NA	NA	NA	NA	NA	NA	NA	NA	NA	NA	NA	NA	NA	NA	NA	NA	NA
HSAGENE0066338	NA	yes	GUCP	NA	NA	chr22:41578546-41602868	yes	New assembly	present work-short read	NA	no	others	NA	NA	NA	NA	NA	NA	NA	NA	NA	NA	NA	NA	NA	NA	NA	NA	NA	NA	NA	NA	NA	NA	NA
HSAGENE0066456	NA	yes	GUCP	NA	NA	chr22:43020814-43037253	yes	New assembly	present work-short read	NA	no	others	NA	NA	NA	NA	NA	NA	NA	NA	NA	NA	NA	NA	NA	NA	NA	NA	NA	NA	NA	NA	NA	NA	NA
HSAGENE0066499	NA	yes	GUCP	NA	NA	chr22:43509056-43510307	yes	New assembly	present work-short read	NA	no	others	NA	NA	NA	NA	NA	NA	NA	NA	NA	NA	NA	NA	NA	NA	NA	NA	NA	NA	NA	NA	NA	NA	NA
HSAGENE0067189	NA	yes	GUCP	NA	NA	chr3:10262691-10296068	yes	New assembly	present work-short read	NA	no	others	NA	NA	NA	NA	NA	NA	NA	NA	NA	NA	NA	NA	NA	NA	NA	NA	NA	NA	NA	NA	NA	NA	NA
HSAGENE0067202	NA	yes	GUCP	NA	NA	chr3:10307766-10311272	yes	New assembly	present work-short read	NA	no	others	NA	NA	NA	NA	NA	NA	NA	NA	NA	NA	NA	NA	NA	NA	NA	NA	NA	NA	NA	NA	NA	NA	NA
HSAGENE0068041	NA	yes	GUCP	NA	NA	chr3:129184073-129224998	yes	New assembly	present work-short read	NA	no	others	NA	NA	NA	NA	NA	NA	NA	NA	NA	NA	NA	NA	NA	NA	NA	NA	NA	NA	NA	NA	NA	NA	NA
HSAGENE0068852	NA	yes	GUCP	NA	NA	chr3:15244395-15252033	yes	New assembly	present work-short read	NA	no	others	NA	NA	NA	NA	NA	NA	NA	NA	NA	NA	NA	NA	NA	NA	NA	NA	NA	NA	NA	NA	NA	NA	NA
HSAGENE0069324	NA	yes	GUCP	NA	NA	chr3:17079284-17080989	yes	New assembly	present work-short read	NA	no	others	NA	NA	NA	NA	NA	NA	NA	NA	NA	NA	NA	NA	NA	NA	NA	NA	NA	NA	NA	NA	NA	NA	NA
HSAGENE0070030	NA	yes	GUCP	NA	NA	chr3:194576022-194580616	yes	New assembly	present work-short read	NA	no	others	NA	NA	NA	NA	NA	NA	NA	NA	NA	NA	NA	NA	NA	NA	NA	NA	NA	NA	NA	NA	NA	NA	NA
HSAGENE0070198	NA	yes	GUCP	NA	NA	chr3:196733759-196735285	yes	New assembly	present work-short read	NA	no	others	NA	NA	NA	NA	NA	NA	NA	NA	NA	NA	NA	NA	NA	NA	NA	NA	NA	NA	NA	NA	NA	NA	NA
HSAGENE0071089	NA	yes	GUCP	NA	NA	chr3:47166911-47190803	yes	New assembly	present work-short read	NA	no	others	NA	NA	NA	NA	NA	NA	NA	NA	NA	NA	NA	NA	NA	NA	NA	NA	NA	NA	NA	NA	NA	NA	NA
HSAGENE0071123	NA	yes	GUCP	NA	NA	chr3:47487153-47488416	yes	New assembly	present work-short read	NA	no	others	NA	NA	NA	NA	NA	NA	NA	NA	NA	NA	NA	NA	NA	NA	NA	NA	NA	NA	NA	NA	NA	NA	NA
HSAGENE0071283	NA	yes	GUCP	NA	NA	chr3:49155271-49169583	yes	New assembly	present work-short read	NA	no	others	NA	NA	NA	NA	NA	NA	NA	NA	NA	NA	NA	NA	NA	NA	NA	NA	NA	NA	NA	NA	NA	NA	NA
HSAGENE0071300	NA	yes	GUCP	NA	NA	chr3:49270459-49272491	yes	New assembly	present work-short read	NA	no	others	NA	NA	NA	NA	NA	NA	NA	NA	NA	NA	NA	NA	NA	NA	NA	NA	NA	NA	NA	NA	NA	NA	NA
HSAGENE0071699	NA	yes	GUCP	NA	NA	chr3:57089982-57092459	yes	New assembly	present work-short read	NA	no	others	NA	NA	NA	NA	NA	NA	NA	NA	NA	NA	NA	NA	NA	NA	NA	NA	NA	NA	NA	NA	NA	NA	NA
HSAGENE0071839	NA	yes	GUCP	NA	NA	chr3:62271949-62287233	yes	New assembly	present work-short read	NA	no	others	NA	NA	NA	NA	NA	NA	NA	NA	NA	NA	NA	NA	NA	NA	NA	NA	NA	NA	NA	NA	NA	NA	NA
HSAGENE0072230	NA	yes	GUCP	NA	NA	chr3:79113872-79118107	yes	New assembly	present work-short read	Synaptogenic GlutN	no	others	NA	NA	NA	NA	NA	NA	NA	NA	NA	NA	NA	NA	NA	NA	NA	NA	NA	NA	NA	NA	NA	NA	NA
HSAGENE0072466	NA	yes	GUCP	NA	NA	chr3:9511374-9543855	yes	New assembly	present work-short read	Synaptogenic GlutN	no	others	NA	NA	NA	NA	NA	NA	NA	NA	NA	NA	NA	NA	NA	NA	NA	NA	NA	NA	NA	NA	NA	NA	NA
HSAGENE0072474	NA	yes	GUCP	NA	NA	chr3:9544059-9546802	yes	New assembly	present work-short read	NA	no	others	NA	NA	NA	NA	NA	NA	NA	NA	NA	NA	NA	NA	NA	NA	NA	NA	NA	NA	NA	NA	NA	NA	NA
HSAGENE0072969	NA	yes	GUCP	NA	NA	chr4:109542421-109544238	yes	New assembly	present work-short read	NA	no	others	NA	NA	NA	NA	NA	NA	NA	NA	NA	NA	NA	NA	NA	NA	NA	NA	NA	NA	NA	NA	NA	NA	NA
HSAGENE0073110	NA	yes	GUCP	NA	NA	chr4:113261736-113263640	yes	New assembly	present work-short read	Synaptogenic GlutN,Endothelial Cells	no	others	NA	NA	NA	NA	NA	NA	NA	NA	NA	NA	NA	NA	NA	NA	NA	NA	NA	NA	NA	NA	NA	NA	NA
HSAGENE0073690	NA	yes	GUCP	NA	NA	chr4:139087559-139098618	yes	New assembly	present work-short read	Synaptogenic GlutN	no	others	NA	NA	NA	NA	NA	NA	NA	NA	NA	NA	NA	NA	NA	NA	NA	NA	NA	NA	NA	NA	NA	NA	NA
HSAGENE0074386	NA	yes	GUCP	NA	NA	chr4:164272978-164278358	yes	New assembly	present work-short read	Synaptogenic GlutN,Cajal-Retzius	no	others	NA	NA	NA	NA	NA	NA	NA	NA	NA	NA	NA	NA	NA	NA	NA	NA	NA	NA	NA	NA	NA	NA	NA
HSAGENE0074517	NA	yes	GUCP	NA	NA	chr4:1697230-1698538	yes	New assembly	present work-short read	NA	no	others	NA	NA	NA	NA	NA	NA	NA	NA	NA	NA	NA	NA	NA	NA	NA	NA	NA	NA	NA	NA	NA	NA	NA
HSAGENE0074637	NA	yes	GUCP	NA	NA	chr4:174289849-174292426	yes	New assembly	present work-short read	NA	no	others	NA	NA	NA	NA	NA	NA	NA	NA	NA	NA	NA	NA	NA	NA	NA	NA	NA	NA	NA	NA	NA	NA	NA
HSAGENE0075288	NA	yes	GUCP	NA	NA	chr4:24804925-24837398	yes	New assembly	present work-short read	NA	no	others	NA	NA	NA	NA	NA	NA	NA	NA	NA	NA	NA	NA	NA	NA	NA	NA	NA	NA	NA	NA	NA	NA	NA
HSAGENE0075377	NA	yes	GUCP	NA	NA	chr4:26351159-26363390	yes	New assembly	present work-short read	Synaptogenic GlutN,Mature SP	no	others	NA	NA	NA	NA	NA	NA	NA	NA	NA	NA	NA	NA	NA	NA	NA	NA	NA	NA	NA	NA	NA	NA	NA
HSAGENE0075728	NA	yes	GUCP	NA	NA	chr4:39702064-39712196	yes	New assembly	present work-short read	Synaptogenic GlutN	no	others	NA	NA	NA	NA	NA	NA	NA	NA	NA	NA	NA	NA	NA	NA	NA	NA	NA	NA	NA	NA	NA	NA	NA
HSAGENE0075732	NA	yes	GUCP	NA	NA	chr4:39718826-39744362	yes	New assembly	present work-short read	Synaptogenic GlutN	no	others	NA	NA	NA	NA	NA	NA	NA	NA	NA	NA	NA	NA	NA	NA	NA	NA	NA	NA	NA	NA	NA	NA	NA
HSAGENE0075735	NA	yes	GUCP	NA	NA	chr4:39758778-39773620	yes	New assembly	present work-short read	Synaptogenic GlutN,Microglia	no	others	NA	NA	NA	NA	NA	NA	NA	NA	NA	NA	NA	NA	NA	NA	NA	NA	NA	NA	NA	NA	NA	NA	NA
HSAGENE0075970	NA	yes	GUCP	NA	NA	chr4:4825645-4831696	yes	New assembly	present work-short read	NA	no	others	NA	NA	NA	NA	NA	NA	NA	NA	NA	NA	NA	NA	NA	NA	NA	NA	NA	NA	NA	NA	NA	NA	NA
HSAGENE0076421	NA	yes	GUCP	NA	NA	chr4:6709950-6715794	yes	New assembly	present work-short read	NA	no	others	NA	NA	NA	NA	NA	NA	NA	NA	NA	NA	NA	NA	NA	NA	NA	NA	NA	NA	NA	NA	NA	NA	NA
HSAGENE0077389	NA	yes	GUCP	NA	NA	chr4:98871662-98922548	yes	New assembly	present work-short read	Synaptogenic GlutN,Cajal-Retzius	no	others	NA	NA	NA	NA	NA	NA	NA	NA	NA	NA	NA	NA	NA	NA	NA	NA	NA	NA	NA	NA	NA	NA	NA
HSAGENE0077896	NA	yes	GUCP	NA	NA	chr5:113012295-113012961	yes	New assembly	present work-short read	NA	no	others	NA	NA	NA	NA	NA	NA	NA	NA	NA	NA	NA	NA	NA	NA	NA	NA	NA	NA	NA	NA	NA	NA	NA
HSAGENE0078456	NA	yes	GUCP	NA	NA	chr5:134000895-134002939	yes	New assembly	present work-short read	NA	no	others	NA	NA	NA	NA	NA	NA	NA	NA	NA	NA	NA	NA	NA	NA	NA	NA	NA	NA	NA	NA	NA	NA	NA
HSAGENE0078520	NA	yes	GUCP	NA	NA	chr5:134877786-134881283	yes	New assembly	present work-short read	NA	no	others	NA	NA	NA	NA	NA	NA	NA	NA	NA	NA	NA	NA	NA	NA	NA	NA	NA	NA	NA	NA	NA	NA	NA
HSAGENE0078551	NA	yes	GUCP	NA	NA	chr5:135462622-135477251	yes	New assembly	present work-short read	NA	no	others	NA	NA	NA	NA	NA	NA	NA	NA	NA	NA	NA	NA	NA	NA	NA	NA	NA	NA	NA	NA	NA	NA	NA
HSAGENE0079201	NA	yes	GUCP	NA	NA	chr5:150430089-150431283	yes	New assembly	present work-short read	NA	no	others	NA	NA	NA	NA	NA	NA	NA	NA	NA	NA	NA	NA	NA	NA	NA	NA	NA	NA	NA	NA	NA	NA	NA
HSAGENE0079217	NA	yes	GUCP	NA	NA	chr5:150676728-150681006	yes	New assembly	present work-short read	NA	no	others	NA	NA	NA	NA	NA	NA	NA	NA	NA	NA	NA	NA	NA	NA	NA	NA	NA	NA	NA	NA	NA	NA	NA
HSAGENE0079647	NA	yes	GUCP	NA	NA	chr5:167682153-167706077	yes	New assembly	present work-short read	Synaptogenic GlutN,Inh. MGE	no	others	NA	NA	NA	NA	NA	NA	NA	NA	NA	NA	NA	NA	NA	NA	NA	NA	NA	NA	NA	NA	NA	NA	NA
HSAGENE0079773	NA	yes	GUCP	NA	NA	chr5:17173531-17196370	yes	New assembly	present work-short read	Synaptogenic GlutN,Endothelial Cells	no	others	NA	NA	NA	NA	NA	NA	NA	NA	NA	NA	NA	NA	NA	NA	NA	NA	NA	NA	NA	NA	NA	NA	NA
HSAGENE0079786	NA	yes	GUCP	NA	NA	chr5:171950929-171953918	yes	New assembly	present work-short read	Synaptogenic GlutN	no	others	NA	NA	NA	NA	NA	NA	NA	NA	NA	NA	NA	NA	NA	NA	NA	NA	NA	NA	NA	NA	NA	NA	NA
HSAGENE0079925	NA	yes	GUCP	NA	NA	chr5:174177752-174185171	yes	New assembly	present work-short read	NA	no	others	NA	NA	NA	NA	NA	NA	NA	NA	NA	NA	NA	NA	NA	NA	NA	NA	NA	NA	NA	NA	NA	NA	NA
HSAGENE0080097	NA	yes	GUCP	NA	NA	chr5:177139381-177145701	yes	New assembly	present work-short read	Synaptogenic GlutN,Mature SP	no	others	NA	NA	NA	NA	NA	NA	NA	NA	NA	NA	NA	NA	NA	NA	NA	NA	NA	NA	NA	NA	NA	NA	NA
HSAGENE0080357	NA	yes	GUCP	NA	NA	chr5:180468266-180494346	yes	New assembly	present work-short read	NA	no	others	NA	NA	NA	NA	NA	NA	NA	NA	NA	NA	NA	NA	NA	NA	NA	NA	NA	NA	NA	NA	NA	NA	NA
HSAGENE0080694	NA	yes	GUCP	NA	NA	chr5:31536127-31571994	yes	New assembly	present work-short read	NA	no	others	NA	NA	NA	NA	NA	NA	NA	NA	NA	NA	NA	NA	NA	NA	NA	NA	NA	NA	NA	NA	NA	NA	NA
HSAGENE0082152	NA	yes	GUCP	NA	NA	chr5:80875749-80878883	yes	New assembly	present work-short read	NA	no	others	NA	NA	NA	NA	NA	NA	NA	NA	NA	NA	NA	NA	NA	NA	NA	NA	NA	NA	NA	NA	NA	NA	NA
HSAGENE0082329	NA	yes	GUCP	NA	NA	chr5:87304165-87306984	yes	New assembly	present work-short read	NA	no	others	NA	NA	NA	NA	NA	NA	NA	NA	NA	NA	NA	NA	NA	NA	NA	NA	NA	NA	NA	NA	NA	NA	NA
HSAGENE0084840	NA	yes	GUCP	NA	NA	chr6:109038126-109044276	yes	New assembly	present work-short read	NA	no	others	NA	NA	NA	NA	NA	NA	NA	NA	NA	NA	NA	NA	NA	NA	NA	NA	NA	NA	NA	NA	NA	NA	NA
HSAGENE0084921	NA	yes	GUCP	NA	NA	chr6:110967507-110969461	yes	New assembly	present work-short read	NA	no	others	NA	NA	NA	NA	NA	NA	NA	NA	NA	NA	NA	NA	NA	NA	NA	NA	NA	NA	NA	NA	NA	NA	NA
HSAGENE0086193	NA	yes	GUCP	NA	NA	chr6:155203798-155208303	yes	New assembly	present work-short read	Mature SP	no	others	NA	NA	NA	NA	NA	NA	NA	NA	NA	NA	NA	NA	NA	NA	NA	NA	NA	NA	NA	NA	NA	NA	NA
HSAGENE0086245	NA	yes	GUCP	NA	NA	chr6:157282215-157283590	yes	New assembly	present work-short read	NA	no	others	NA	NA	NA	NA	NA	NA	NA	NA	NA	NA	NA	NA	NA	NA	NA	NA	NA	NA	NA	NA	NA	NA	NA
HSAGENE0086469	NA	yes	GUCP	NA	NA	chr6:163442271-163452708	yes	New assembly	present work-short read	Oligodendrocyte,Microglia	no	others	NA	NA	NA	NA	NA	NA	NA	NA	NA	NA	NA	NA	NA	NA	NA	NA	NA	NA	NA	NA	NA	NA	NA
HSAGENE0086472	NA	yes	GUCP	NA	NA	chr6:163510466-163521711	yes	New assembly	present work-short read	Oligodendrocyte,Microglia	no	others	NA	NA	NA	NA	NA	NA	NA	NA	NA	NA	NA	NA	NA	NA	NA	NA	NA	NA	NA	NA	NA	NA	NA
HSAGENE0086850	NA	yes	GUCP	NA	NA	chr6:18128352-18130524	yes	New assembly	present work-short read	NA	no	others	NA	NA	NA	NA	NA	NA	NA	NA	NA	NA	NA	NA	NA	NA	NA	NA	NA	NA	NA	NA	NA	NA	NA
HSAGENE0087016	NA	yes	GUCP	NA	NA	chr6:24527368-24529670	yes	New assembly	present work-short read	NA	no	others	NA	NA	NA	NA	NA	NA	NA	NA	NA	NA	NA	NA	NA	NA	NA	NA	NA	NA	NA	NA	NA	NA	NA
HSAGENE0087725	NA	yes	GUCP	NA	NA	chr6:3236933-3248075	yes	New assembly	present work-short read	Inh. CGE,Inh. MGE	no	others	NA	NA	NA	NA	NA	NA	NA	NA	NA	NA	NA	NA	NA	NA	NA	NA	NA	NA	NA	NA	NA	NA	NA
HSAGENE0087897	NA	yes	GUCP	NA	NA	chr6:34369549-34392238	yes	New assembly	present work-short read	Synaptogenic GlutN	no	others	NA	NA	NA	NA	NA	NA	NA	NA	NA	NA	NA	NA	NA	NA	NA	NA	NA	NA	NA	NA	NA	NA	NA
HSAGENE0088370	NA	yes	GUCP	NA	NA	chr6:42983245-42993359	yes	New assembly	present work-short read	NA	no	others	NA	NA	NA	NA	NA	NA	NA	NA	NA	NA	NA	NA	NA	NA	NA	NA	NA	NA	NA	NA	NA	NA	NA
HSAGENE0088373	NA	yes	GUCP	NA	NA	chr6:42990919-43003419	yes	New assembly	present work-short read	NA	no	others	NA	NA	NA	NA	NA	NA	NA	NA	NA	NA	NA	NA	NA	NA	NA	NA	NA	NA	NA	NA	NA	NA	NA
HSAGENE0088470	NA	yes	GUCP	NA	NA	chr6:43890863-43938208	yes	New assembly	present work-short read	Cajal-Retzius	no	others	NA	NA	NA	NA	NA	NA	NA	NA	NA	NA	NA	NA	NA	NA	NA	NA	NA	NA	NA	NA	NA	NA	NA
HSAGENE0088876	NA	yes	GUCP	NA	NA	chr6:57917622-57923979	yes	New assembly	present work-short read	Synaptogenic GlutN	no	others	NA	NA	NA	NA	NA	NA	NA	NA	NA	NA	NA	NA	NA	NA	NA	NA	NA	NA	NA	NA	NA	NA	NA
HSAGENE0088881	NA	yes	GUCP	NA	NA	chr6:57956256-57958592	yes	New assembly	present work-short read	NA	no	others	NA	NA	NA	NA	NA	NA	NA	NA	NA	NA	NA	NA	NA	NA	NA	NA	NA	NA	NA	NA	NA	NA	NA
HSAGENE0089041	NA	yes	GUCP	NA	NA	chr6:69157056-69201159	yes	New assembly	present work-short read	Synaptogenic GlutN	no	others	NA	NA	NA	NA	NA	NA	NA	NA	NA	NA	NA	NA	NA	NA	NA	NA	NA	NA	NA	NA	NA	NA	NA
HSAGENE0089148	NA	yes	GUCP	NA	NA	chr6:7283084-7286846	yes	New assembly	present work-short read	NA	no	others	NA	NA	NA	NA	NA	NA	NA	NA	NA	NA	NA	NA	NA	NA	NA	NA	NA	NA	NA	NA	NA	NA	NA
HSAGENE0089164	NA	yes	GUCP	NA	NA	chr6:73271886-73274181	yes	New assembly	present work-short read	NA	no	others	NA	NA	NA	NA	NA	NA	NA	NA	NA	NA	NA	NA	NA	NA	NA	NA	NA	NA	NA	NA	NA	NA	NA
HSAGENE0089488	NA	yes	GUCP	NA	NA	chr6:85661741-85664602	yes	New assembly	present work-short read	NA	no	others	NA	NA	NA	NA	NA	NA	NA	NA	NA	NA	NA	NA	NA	NA	NA	NA	NA	NA	NA	NA	NA	NA	NA
HSAGENE0089793	NA	yes	GUCP	NA	NA	chr6:98427464-98467636	yes	New assembly	present work-short read	NA	no	others	NA	NA	NA	NA	NA	NA	NA	NA	NA	NA	NA	NA	NA	NA	NA	NA	NA	NA	NA	NA	NA	NA	NA
HSAGENE0090106	NA	yes	GUCP	NA	NA	chr7:100303495-100308812	yes	New assembly	present work-short read	Synaptogenic GlutN	no	others	NA	NA	NA	NA	NA	NA	NA	NA	NA	NA	NA	NA	NA	NA	NA	NA	NA	NA	NA	NA	NA	NA	NA
HSAGENE0090163	NA	yes	GUCP	NA	NA	chr7:100647342-100651122	yes	New assembly	present work-short read	NA	no	others	NA	NA	NA	NA	NA	NA	NA	NA	NA	NA	NA	NA	NA	NA	NA	NA	NA	NA	NA	NA	NA	NA	NA
HSAGENE0090282	NA	yes	GUCP	NA	NA	chr7:102329759-102352866	yes	New assembly	present work-short read	Synaptogenic GlutN	no	others	NA	NA	NA	NA	NA	NA	NA	NA	NA	NA	NA	NA	NA	NA	NA	NA	NA	NA	NA	NA	NA	NA	NA
HSAGENE0090284	NA	yes	GUCP	NA	NA	chr7:102342182-102348910	yes	New assembly	present work-short read	NA	no	others	NA	NA	NA	NA	NA	NA	NA	NA	NA	NA	NA	NA	NA	NA	NA	NA	NA	NA	NA	NA	NA	NA	NA
HSAGENE0090296	NA	yes	GUCP	NA	NA	chr7:102459518-102463125	yes	New assembly	present work-short read	NA	no	others	NA	NA	NA	NA	NA	NA	NA	NA	NA	NA	NA	NA	NA	NA	NA	NA	NA	NA	NA	NA	NA	NA	NA
HSAGENE0090314	NA	yes	GUCP	NA	NA	chr7:102553579-102555650	yes	New assembly	present work-short read	NA	no	others	NA	NA	NA	NA	NA	NA	NA	NA	NA	NA	NA	NA	NA	NA	NA	NA	NA	NA	NA	NA	NA	NA	NA
HSAGENE0090328	NA	yes	GUCP	NA	NA	chr7:102632681-102637014	yes	New assembly	present work-short read	NA	no	others	NA	NA	NA	NA	NA	NA	NA	NA	NA	NA	NA	NA	NA	NA	NA	NA	NA	NA	NA	NA	NA	NA	NA
HSAGENE0090336	NA	yes	GUCP	NA	NA	chr7:102663086-102664617	yes	New assembly	present work-short read	Synaptogenic GlutN	no	others	NA	NA	NA	NA	NA	NA	NA	NA	NA	NA	NA	NA	NA	NA	NA	NA	NA	NA	NA	NA	NA	NA	NA
HSAGENE0091019	NA	yes	GUCP	NA	NA	chr7:128526250-128536981	yes	New assembly	present work-short read	NA	no	others	NA	NA	NA	NA	NA	NA	NA	NA	NA	NA	NA	NA	NA	NA	NA	NA	NA	NA	NA	NA	NA	NA	NA
HSAGENE0092337	NA	yes	GUCP	NA	NA	chr7:158060736-158070693	yes	New assembly	present work-short read	Cajal-Retzius	no	others	NA	NA	NA	NA	NA	NA	NA	NA	NA	NA	NA	NA	NA	NA	NA	NA	NA	NA	NA	NA	NA	NA	NA
HSAGENE0092510	NA	yes	GUCP	NA	NA	chr7:18967270-19001343	yes	New assembly	present work-short read	NA	no	others	NA	NA	NA	NA	NA	NA	NA	NA	NA	NA	NA	NA	NA	NA	NA	NA	NA	NA	NA	NA	NA	NA	NA
HSAGENE0092819	NA	yes	GUCP	NA	NA	chr7:270083-280839	yes	New assembly	present work-short read	NA	no	others	NA	NA	NA	NA	NA	NA	NA	NA	NA	NA	NA	NA	NA	NA	NA	NA	NA	NA	NA	NA	NA	NA	NA
HSAGENE0093397	NA	yes	GUCP	NA	NA	chr7:42885015-42885746	yes	New assembly	present work-short read	NA	no	others	NA	NA	NA	NA	NA	NA	NA	NA	NA	NA	NA	NA	NA	NA	NA	NA	NA	NA	NA	NA	NA	NA	NA
HSAGENE0093556	NA	yes	GUCP	NA	NA	chr7:45662588-45664076	yes	New assembly	present work-short read	Synaptogenic GlutN	no	others	NA	NA	NA	NA	NA	NA	NA	NA	NA	NA	NA	NA	NA	NA	NA	NA	NA	NA	NA	NA	NA	NA	NA
HSAGENE0093654	NA	yes	GUCP	NA	NA	chr7:4825921-4827821	yes	New assembly	present work-short read	NA	no	others	NA	NA	NA	NA	NA	NA	NA	NA	NA	NA	NA	NA	NA	NA	NA	NA	NA	NA	NA	NA	NA	NA	NA
HSAGENE0093792	NA	yes	GUCP	NA	NA	chr7:5360068-5373575	yes	New assembly	present work-short read	Synaptogenic GlutN	no	others	NA	NA	NA	NA	NA	NA	NA	NA	NA	NA	NA	NA	NA	NA	NA	NA	NA	NA	NA	NA	NA	NA	NA
HSAGENE0093910	NA	yes	GUCP	NA	NA	chr7:55938980-55941446	yes	New assembly	present work-short read	NA	no	others	NA	NA	NA	NA	NA	NA	NA	NA	NA	NA	NA	NA	NA	NA	NA	NA	NA	NA	NA	NA	NA	NA	NA
HSAGENE0094349	NA	yes	GUCP	NA	NA	chr7:65732965-65739374	yes	New assembly	present work-short read	NA	no	others	NA	NA	NA	NA	NA	NA	NA	NA	NA	NA	NA	NA	NA	NA	NA	NA	NA	NA	NA	NA	NA	NA	NA
HSAGENE0094372	NA	yes	GUCP	NA	NA	chr7:65954023-65959883	yes	New assembly	present work-short read	NA	no	others	NA	NA	NA	NA	NA	NA	NA	NA	NA	NA	NA	NA	NA	NA	NA	NA	NA	NA	NA	NA	NA	NA	NA
HSAGENE0094375	NA	yes	GUCP	NA	NA	chr7:6596378-6598031	yes	New assembly	present work-short read	NA	no	others	NA	NA	NA	NA	NA	NA	NA	NA	NA	NA	NA	NA	NA	NA	NA	NA	NA	NA	NA	NA	NA	NA	NA
HSAGENE0094394	NA	yes	GUCP	NA	NA	chr7:6610122-6677214	yes	New assembly	present work-short read	NA	no	others	NA	NA	NA	NA	NA	NA	NA	NA	NA	NA	NA	NA	NA	NA	NA	NA	NA	NA	NA	NA	NA	NA	NA
HSAGENE0094401	NA	yes	GUCP	NA	NA	chr7:66154624-66166180	yes	New assembly	present work-short read	Synaptogenic GlutN	no	others	NA	NA	NA	NA	NA	NA	NA	NA	NA	NA	NA	NA	NA	NA	NA	NA	NA	NA	NA	NA	NA	NA	NA
HSAGENE0094403	NA	yes	GUCP	NA	NA	chr7:66159682-66186740	yes	New assembly	present work-short read	NA	no	others	NA	NA	NA	NA	NA	NA	NA	NA	NA	NA	NA	NA	NA	NA	NA	NA	NA	NA	NA	NA	NA	NA	NA
HSAGENE0094462	NA	yes	GUCP	NA	NA	chr7:66675573-66707514	yes	New assembly	present work-short read	Microglia	no	others	NA	NA	NA	NA	NA	NA	NA	NA	NA	NA	NA	NA	NA	NA	NA	NA	NA	NA	NA	NA	NA	NA	NA
HSAGENE0094745	NA	yes	GUCP	NA	NA	chr7:73437353-73439982	yes	New assembly	present work-short read	NA	no	others	NA	NA	NA	NA	NA	NA	NA	NA	NA	NA	NA	NA	NA	NA	NA	NA	NA	NA	NA	NA	NA	NA	NA
HSAGENE0094753	NA	yes	GUCP	NA	NA	chr7:73511210-73517415	yes	New assembly	present work-short read	NA	no	others	NA	NA	NA	NA	NA	NA	NA	NA	NA	NA	NA	NA	NA	NA	NA	NA	NA	NA	NA	NA	NA	NA	NA
HSAGENE0094816	NA	yes	GUCP	NA	NA	chr7:74322982-74330360	yes	New assembly	present work-short read	NA	no	others	NA	NA	NA	NA	NA	NA	NA	NA	NA	NA	NA	NA	NA	NA	NA	NA	NA	NA	NA	NA	NA	NA	NA
HSAGENE0094831	NA	yes	GUCP	NA	NA	chr7:74469810-74475592	yes	New assembly	present work-short read	Synaptogenic GlutN	no	others	NA	NA	NA	NA	NA	NA	NA	NA	NA	NA	NA	NA	NA	NA	NA	NA	NA	NA	NA	NA	NA	NA	NA
HSAGENE0094837	NA	yes	GUCP	NA	NA	chr7:74517283-74518815	yes	New assembly	present work-short read	NA	no	others	NA	NA	NA	NA	NA	NA	NA	NA	NA	NA	NA	NA	NA	NA	NA	NA	NA	NA	NA	NA	NA	NA	NA
HSAGENE0094876	NA	yes	GUCP	NA	NA	chr7:74882970-74883463	yes	New assembly	present work-short read	NA	no	others	NA	NA	NA	NA	NA	NA	NA	NA	NA	NA	NA	NA	NA	NA	NA	NA	NA	NA	NA	NA	NA	NA	NA
HSAGENE0094901	NA	yes	GUCP	NA	NA	chr7:75047105-75050340	yes	New assembly	present work-short read	NA	no	others	NA	NA	NA	NA	NA	NA	NA	NA	NA	NA	NA	NA	NA	NA	NA	NA	NA	NA	NA	NA	NA	NA	NA
HSAGENE0094908	NA	yes	GUCP	NA	NA	chr7:75103956-75106254	yes	New assembly	present work-short read	NA	no	others	NA	NA	NA	NA	NA	NA	NA	NA	NA	NA	NA	NA	NA	NA	NA	NA	NA	NA	NA	NA	NA	NA	NA
HSAGENE0094959	NA	yes	GUCP	NA	NA	chr7:75497815-75499850	yes	New assembly	present work-short read	NA	no	others	NA	NA	NA	NA	NA	NA	NA	NA	NA	NA	NA	NA	NA	NA	NA	NA	NA	NA	NA	NA	NA	NA	NA
HSAGENE0095004	NA	yes	GUCP	NA	NA	chr7:75973389-75986054	yes	New assembly	present work-short read	NA	no	others	NA	NA	NA	NA	NA	NA	NA	NA	NA	NA	NA	NA	NA	NA	NA	NA	NA	NA	NA	NA	NA	NA	NA
HSAGENE0095107	NA	yes	GUCP	NA	NA	chr7:77626066-77634018	yes	New assembly	present work-short read	NA	no	others	NA	NA	NA	NA	NA	NA	NA	NA	NA	NA	NA	NA	NA	NA	NA	NA	NA	NA	NA	NA	NA	NA	NA
HSAGENE0096084	NA	yes	GUCP	NA	NA	chr8:101183258-101187962	yes	New assembly	present work-short read	NA	no	others	NA	NA	NA	NA	NA	NA	NA	NA	NA	NA	NA	NA	NA	NA	NA	NA	NA	NA	NA	NA	NA	NA	NA
HSAGENE0096205	NA	yes	GUCP	NA	NA	chr8:10441686-10469381	yes	New assembly	present work-short read	Synaptogenic GlutN,Mature SP,Inh. MGE	no	others	NA	NA	NA	NA	NA	NA	NA	NA	NA	NA	NA	NA	NA	NA	NA	NA	NA	NA	NA	NA	NA	NA	NA
HSAGENE0096243	NA	yes	GUCP	NA	NA	chr8:105649806-105664337	yes	New assembly	present work-short read	aRGCs,IPCs,Synaptogenic GlutN,Mature SP,Cajal-Retzius	no	others	NA	NA	NA	NA	NA	NA	NA	NA	NA	NA	NA	NA	NA	NA	NA	NA	NA	NA	NA	NA	NA	NA	NA
HSAGENE0096477	NA	yes	GUCP	NA	NA	chr8:11848287-11851311	yes	New assembly	present work-short read	NA	no	others	NA	NA	NA	NA	NA	NA	NA	NA	NA	NA	NA	NA	NA	NA	NA	NA	NA	NA	NA	NA	NA	NA	NA
HSAGENE0096661	NA	yes	GUCP	NA	NA	chr8:12437142-12566987	yes	New assembly	present work-short read	Synaptogenic GlutN,Endothelial Cells	no	others	NA	NA	NA	NA	NA	NA	NA	NA	NA	NA	NA	NA	NA	NA	NA	NA	NA	NA	NA	NA	NA	NA	NA
HSAGENE0097557	NA	yes	GUCP	NA	NA	chr8:18886092-18893019	yes	New assembly	present work-short read	NA	no	others	NA	NA	NA	NA	NA	NA	NA	NA	NA	NA	NA	NA	NA	NA	NA	NA	NA	NA	NA	NA	NA	NA	NA
HSAGENE0098026	NA	yes	GUCP	NA	NA	chr8:30183073-30190353	yes	New assembly	present work-short read	NA	no	others	NA	NA	NA	NA	NA	NA	NA	NA	NA	NA	NA	NA	NA	NA	NA	NA	NA	NA	NA	NA	NA	NA	NA
HSAGENE0098093	NA	yes	GUCP	NA	NA	chr8:31934207-31949050	yes	New assembly	present work-short read	Synaptogenic GlutN	no	others	NA	NA	NA	NA	NA	NA	NA	NA	NA	NA	NA	NA	NA	NA	NA	NA	NA	NA	NA	NA	NA	NA	NA
HSAGENE0098109	NA	yes	GUCP	NA	NA	chr8:32533528-32549110	yes	New assembly	present work-short read	NA	no	others	NA	NA	NA	NA	NA	NA	NA	NA	NA	NA	NA	NA	NA	NA	NA	NA	NA	NA	NA	NA	NA	NA	NA
HSAGENE0098255	NA	yes	GUCP	NA	NA	chr8:38071708-38095771	yes	New assembly	present work-short read	NA	no	others	NA	NA	NA	NA	NA	NA	NA	NA	NA	NA	NA	NA	NA	NA	NA	NA	NA	NA	NA	NA	NA	NA	NA
HSAGENE0098465	NA	yes	GUCP	NA	NA	chr8:43062216-43063939	yes	New assembly	present work-short read	NA	no	others	NA	NA	NA	NA	NA	NA	NA	NA	NA	NA	NA	NA	NA	NA	NA	NA	NA	NA	NA	NA	NA	NA	NA
HSAGENE0098663	NA	yes	GUCP	NA	NA	chr8:51774643-51814955	yes	New assembly	present work-short read	NA	no	others	NA	NA	NA	NA	NA	NA	NA	NA	NA	NA	NA	NA	NA	NA	NA	NA	NA	NA	NA	NA	NA	NA	NA
HSAGENE0098694	NA	yes	GUCP	NA	NA	chr8:52714539-52777473	yes	New assembly	present work-short read	NA	no	others	NA	NA	NA	NA	NA	NA	NA	NA	NA	NA	NA	NA	NA	NA	NA	NA	NA	NA	NA	NA	NA	NA	NA
HSAGENE0099076	NA	yes	GUCP	NA	NA	chr8:65732279-65738282	yes	New assembly	present work-short read	NA	no	others	NA	NA	NA	NA	NA	NA	NA	NA	NA	NA	NA	NA	NA	NA	NA	NA	NA	NA	NA	NA	NA	NA	NA
HSAGENE0100081	NA	yes	GUCP	NA	NA	chr8:97673686-97679950	yes	New assembly	present work-short read	Synaptogenic GlutN	no	others	NA	NA	NA	NA	NA	NA	NA	NA	NA	NA	NA	NA	NA	NA	NA	NA	NA	NA	NA	NA	NA	NA	NA
HSAGENE0100221	NA	yes	GUCP	NA	NA	chr9:100353006-100392854	yes	New assembly	present work-short read	NA	no	others	NA	NA	NA	NA	NA	NA	NA	NA	NA	NA	NA	NA	NA	NA	NA	NA	NA	NA	NA	NA	NA	NA	NA
HSAGENE0100351	NA	yes	GUCP	NA	NA	chr9:105195334-105198486	yes	New assembly	present work-short read	NA	no	others	NA	NA	NA	NA	NA	NA	NA	NA	NA	NA	NA	NA	NA	NA	NA	NA	NA	NA	NA	NA	NA	NA	NA
HSAGENE0100684	NA	yes	GUCP	NA	NA	chr9:114648503-114655503	yes	New assembly	present work-short read	NA	no	others	NA	NA	NA	NA	NA	NA	NA	NA	NA	NA	NA	NA	NA	NA	NA	NA	NA	NA	NA	NA	NA	NA	NA
HSAGENE0100932	NA	yes	GUCP	NA	NA	chr9:123234508-123236157	yes	New assembly	present work-short read	NA	no	others	NA	NA	NA	NA	NA	NA	NA	NA	NA	NA	NA	NA	NA	NA	NA	NA	NA	NA	NA	NA	NA	NA	NA
HSAGENE0101132	NA	yes	GUCP	NA	NA	chr9:127515552-127516444	yes	New assembly	present work-short read	NA	no	others	NA	NA	NA	NA	NA	NA	NA	NA	NA	NA	NA	NA	NA	NA	NA	NA	NA	NA	NA	NA	NA	NA	NA
HSAGENE0101153	NA	yes	GUCP	NA	NA	chr9:127789176-127795721	yes	New assembly	present work-short read	NA	no	others	NA	NA	NA	NA	NA	NA	NA	NA	NA	NA	NA	NA	NA	NA	NA	NA	NA	NA	NA	NA	NA	NA	NA
HSAGENE0101175	NA	yes	GUCP	NA	NA	chr9:128061256-128094106	yes	New assembly	present work-short read	NA	no	others	NA	NA	NA	NA	NA	NA	NA	NA	NA	NA	NA	NA	NA	NA	NA	NA	NA	NA	NA	NA	NA	NA	NA
HSAGENE0101225	NA	yes	GUCP	NA	NA	chr9:128462659-128466944	yes	New assembly	present work-short read	NA	no	others	NA	NA	NA	NA	NA	NA	NA	NA	NA	NA	NA	NA	NA	NA	NA	NA	NA	NA	NA	NA	NA	NA	NA
HSAGENE0101261	NA	yes	GUCP	NA	NA	chr9:128763627-128770868	yes	New assembly	present work-short read	Synaptogenic GlutN	no	others	NA	NA	NA	NA	NA	NA	NA	NA	NA	NA	NA	NA	NA	NA	NA	NA	NA	NA	NA	NA	NA	NA	NA
HSAGENE0101369	NA	yes	GUCP	NA	NA	chr9:130093879-130100291	yes	New assembly	present work-short read	NA	no	others	NA	NA	NA	NA	NA	NA	NA	NA	NA	NA	NA	NA	NA	NA	NA	NA	NA	NA	NA	NA	NA	NA	NA
HSAGENE0101452	NA	yes	GUCP	NA	NA	chr9:131373572-131427220	yes	New assembly	present work-short read	Synaptogenic GlutN	no	others	NA	NA	NA	NA	NA	NA	NA	NA	NA	NA	NA	NA	NA	NA	NA	NA	NA	NA	NA	NA	NA	NA	NA
HSAGENE0101535	NA	yes	GUCP	NA	NA	chr9:133020132-133020990	yes	New assembly	present work-short read	NA	no	others	NA	NA	NA	NA	NA	NA	NA	NA	NA	NA	NA	NA	NA	NA	NA	NA	NA	NA	NA	NA	NA	NA	NA
HSAGENE0101599	NA	yes	GUCP	NA	NA	chr9:133659217-133661062	yes	New assembly	present work-short read	NA	no	others	NA	NA	NA	NA	NA	NA	NA	NA	NA	NA	NA	NA	NA	NA	NA	NA	NA	NA	NA	NA	NA	NA	NA
HSAGENE0101636	NA	yes	GUCP	NA	NA	chr9:134165482-134168676	yes	New assembly	present work-short read	NA	no	others	NA	NA	NA	NA	NA	NA	NA	NA	NA	NA	NA	NA	NA	NA	NA	NA	NA	NA	NA	NA	NA	NA	NA
HSAGENE0101704	NA	yes	GUCP	NA	NA	chr9:135492269-135493881	yes	New assembly	present work-short read	NA	no	others	NA	NA	NA	NA	NA	NA	NA	NA	NA	NA	NA	NA	NA	NA	NA	NA	NA	NA	NA	NA	NA	NA	NA
HSAGENE0101736	NA	yes	GUCP	NA	NA	chr9:135876065-135877029	yes	New assembly	present work-short read	NA	no	others	NA	NA	NA	NA	NA	NA	NA	NA	NA	NA	NA	NA	NA	NA	NA	NA	NA	NA	NA	NA	NA	NA	NA
HSAGENE0101860	NA	yes	GUCP	NA	NA	chr9:137037399-137038934	yes	New assembly	present work-short read	Synaptogenic GlutN,Cajal-Retzius	no	others	NA	NA	NA	NA	NA	NA	NA	NA	NA	NA	NA	NA	NA	NA	NA	NA	NA	NA	NA	NA	NA	NA	NA
HSAGENE0101941	NA	yes	GUCP	NA	NA	chr9:137552029-137553965	yes	New assembly	present work-short read	NA	no	others	NA	NA	NA	NA	NA	NA	NA	NA	NA	NA	NA	NA	NA	NA	NA	NA	NA	NA	NA	NA	NA	NA	NA
HSAGENE0101943	NA	yes	GUCP	NA	NA	chr9:137554781-137560955	yes	New assembly	present work-short read	NA	no	others	NA	NA	NA	NA	NA	NA	NA	NA	NA	NA	NA	NA	NA	NA	NA	NA	NA	NA	NA	NA	NA	NA	NA
HSAGENE0101989	NA	yes	GUCP	NA	NA	chr9:137947978-137951247	yes	New assembly	present work-short read	NA	no	others	NA	NA	NA	NA	NA	NA	NA	NA	NA	NA	NA	NA	NA	NA	NA	NA	NA	NA	NA	NA	NA	NA	NA
HSAGENE0102828	NA	yes	GUCP	NA	NA	chr9:37358734-37422122	yes	New assembly	present work-short read	Synaptogenic GlutN	no	others	NA	NA	NA	NA	NA	NA	NA	NA	NA	NA	NA	NA	NA	NA	NA	NA	NA	NA	NA	NA	NA	NA	NA
HSAGENE0103459	NA	yes	GUCP	NA	NA	chr9:67723606-67726711	yes	New assembly	present work-short read	NA	no	others	NA	NA	NA	NA	NA	NA	NA	NA	NA	NA	NA	NA	NA	NA	NA	NA	NA	NA	NA	NA	NA	NA	NA
HSAGENE0103609	NA	yes	GUCP	NA	NA	chr9:72520584-72527962	yes	New assembly	present work-short read	NA	no	others	NA	NA	NA	NA	NA	NA	NA	NA	NA	NA	NA	NA	NA	NA	NA	NA	NA	NA	NA	NA	NA	NA	NA
HSAGENE0103927	NA	yes	GUCP	NA	NA	chr9:85855522-85859732	yes	New assembly	present work-short read	NA	no	others	NA	NA	NA	NA	NA	NA	NA	NA	NA	NA	NA	NA	NA	NA	NA	NA	NA	NA	NA	NA	NA	NA	NA
HSAGENE0104022	NA	yes	GUCP	NA	NA	chr9:87917309-87968800	yes	New assembly	present work-short read	NA	no	others	NA	NA	NA	NA	NA	NA	NA	NA	NA	NA	NA	NA	NA	NA	NA	NA	NA	NA	NA	NA	NA	NA	NA
HSAGENE0104246	NA	yes	GUCP	NA	NA	chr9:93310392-93314662	yes	New assembly	present work-short read	NA	no	others	NA	NA	NA	NA	NA	NA	NA	NA	NA	NA	NA	NA	NA	NA	NA	NA	NA	NA	NA	NA	NA	NA	NA
HSAGENE0105139	NA	yes	GUCP	NA	NA	chrX:120614607-120620466	yes	New assembly	present work-short read	Cajal-Retzius	no	others	NA	NA	NA	NA	NA	NA	NA	NA	NA	NA	NA	NA	NA	NA	NA	NA	NA	NA	NA	NA	NA	NA	NA
HSAGENE0105959	NA	yes	GUCP	NA	NA	chrX:154451796-154454701	yes	New assembly	present work-short read	Synaptogenic GlutN	no	others	NA	NA	NA	NA	NA	NA	NA	NA	NA	NA	NA	NA	NA	NA	NA	NA	NA	NA	NA	NA	NA	NA	NA
HSAGENE0106463	NA	yes	GUCP	NA	NA	chrX:3811692-3815686	yes	New assembly	present work-short read	NA	no	others	NA	NA	NA	NA	NA	NA	NA	NA	NA	NA	NA	NA	NA	NA	NA	NA	NA	NA	NA	NA	NA	NA	NA
HSAGENE0106693	NA	yes	GUCP	NA	NA	chrX:47409667-47423363	yes	New assembly	present work-short read	NA	no	others	NA	NA	NA	NA	NA	NA	NA	NA	NA	NA	NA	NA	NA	NA	NA	NA	NA	NA	NA	NA	NA	NA	NA
HSAGENE0106828	NA	yes	GUCP	NA	NA	chrX:49107469-49110116	yes	New assembly	present work-short read	NA	no	others	NA	NA	NA	NA	NA	NA	NA	NA	NA	NA	NA	NA	NA	NA	NA	NA	NA	NA	NA	NA	NA	NA	NA
HSAGENE0107362	NA	yes	GUCP	NA	NA	chrX:72265274-72267743	yes	New assembly	present work-short read	NA	no	others	NA	NA	NA	NA	NA	NA	NA	NA	NA	NA	NA	NA	NA	NA	NA	NA	NA	NA	NA	NA	NA	NA	NA
HSAGENE0107431	NA	yes	GUCP	NA	NA	chrX:74222363-74227513	yes	New assembly	present work-short read	Immature GlutN	no	others	NA	NA	NA	NA	NA	NA	NA	NA	NA	NA	NA	NA	NA	NA	NA	NA	NA	NA	NA	NA	NA	NA	NA
HSAGENE0000356	NA	no	GUCP	NA	NA	chr1:10311351-10319262	yes	New assembly	present work-short read	NA	no	others	NA	NA	NA	NA	NA	NA	NA	NA	NA	NA	NA	NA	NA	NA	NA	NA	NA	NA	NA	NA	NA	NA	NA
HSAGENE0000459	NA	no	GUCP	NA	NA	chr1:10729230-10730131	yes	New assembly	present work-short read	NA	no	others	NA	NA	NA	NA	NA	NA	NA	NA	NA	NA	NA	NA	NA	NA	NA	NA	NA	NA	NA	NA	NA	NA	NA
HSAGENE0000743	NA	no	GUCP	NA	NA	chr1:112635940-112664862	yes	New assembly	present work-short read	NA	no	others	NA	NA	NA	NA	NA	NA	NA	NA	NA	NA	NA	NA	NA	NA	NA	NA	NA	NA	NA	NA	NA	NA	NA
HSAGENE0000746	NA	no	GUCP	NA	NA	chr1:112675956-112681321	yes	New assembly	present work-short read	NA	no	others	NA	NA	NA	NA	NA	NA	NA	NA	NA	NA	NA	NA	NA	NA	NA	NA	NA	NA	NA	NA	NA	NA	NA
HSAGENE0000780	NA	no	GUCP	NA	NA	chr1:112983859-113011922	yes	New assembly	present work-short read	NA	no	others	NA	NA	NA	NA	NA	NA	NA	NA	NA	NA	NA	NA	NA	NA	NA	NA	NA	NA	NA	NA	NA	NA	NA
HSAGENE0001589	NA	no	GUCP	NA	NA	chr1:148964129-148964818	yes	New assembly	present work-short read	NA	no	others	NA	NA	NA	NA	NA	NA	NA	NA	NA	NA	NA	NA	NA	NA	NA	NA	NA	NA	NA	NA	NA	NA	NA
HSAGENE0001684	NA	no	GUCP	NA	NA	chr1:150186782-150191820	yes	New assembly	present work-short read	NA	no	others	NA	NA	NA	NA	NA	NA	NA	NA	NA	NA	NA	NA	NA	NA	NA	NA	NA	NA	NA	NA	NA	NA	NA
HSAGENE0001789	NA	no	GUCP	NA	NA	chr1:151082118-151083652	yes	New assembly	present work-short read	NA	no	others	NA	NA	NA	NA	NA	NA	NA	NA	NA	NA	NA	NA	NA	NA	NA	NA	NA	NA	NA	NA	NA	NA	NA
HSAGENE0001811	NA	no	GUCP	NA	NA	chr1:151201450-151203335	yes	New assembly	present work-short read	NA	no	others	NA	NA	NA	NA	NA	NA	NA	NA	NA	NA	NA	NA	NA	NA	NA	NA	NA	NA	NA	NA	NA	NA	NA
HSAGENE0001812	NA	no	GUCP	NA	NA	chr1:151203502-151226190	yes	New assembly	present work-short read	NA	no	others	NA	NA	NA	NA	NA	NA	NA	NA	NA	NA	NA	NA	NA	NA	NA	NA	NA	NA	NA	NA	NA	NA	NA
HSAGENE0002050	NA	no	GUCP	NA	NA	chr1:154124471-154125178	yes	New assembly	present work-short read	NA	no	others	NA	NA	NA	NA	NA	NA	NA	NA	NA	NA	NA	NA	NA	NA	NA	NA	NA	NA	NA	NA	NA	NA	NA
HSAGENE0002280	NA	no	GUCP	NA	NA	chr1:156297129-156300023	yes	New assembly	present work-short read	NA	no	others	NA	NA	NA	NA	NA	NA	NA	NA	NA	NA	NA	NA	NA	NA	NA	NA	NA	NA	NA	NA	NA	NA	NA
HSAGENE0002328	NA	no	GUCP	NA	NA	chr1:156747268-156748971	yes	New assembly	present work-short read	NA	no	others	NA	NA	NA	NA	NA	NA	NA	NA	NA	NA	NA	NA	NA	NA	NA	NA	NA	NA	NA	NA	NA	NA	NA
HSAGENE0002786	NA	no	GUCP	NA	NA	chr1:16340561-16342373	yes	New assembly	present work-short read	NA	no	others	NA	NA	NA	NA	NA	NA	NA	NA	NA	NA	NA	NA	NA	NA	NA	NA	NA	NA	NA	NA	NA	NA	NA
HSAGENE0003194	NA	no	GUCP	NA	NA	chr1:173611951-173612770	yes	New assembly	present work-short read	NA	no	others	NA	NA	NA	NA	NA	NA	NA	NA	NA	NA	NA	NA	NA	NA	NA	NA	NA	NA	NA	NA	NA	NA	NA
HSAGENE0003233	NA	no	GUCP	NA	NA	chr1:174404523-174406744	yes	New assembly	present work-short read	NA	no	others	NA	NA	NA	NA	NA	NA	NA	NA	NA	NA	NA	NA	NA	NA	NA	NA	NA	NA	NA	NA	NA	NA	NA
HSAGENE0003559	NA	no	GUCP	NA	NA	chr1:1827820-1829555	yes	New assembly	present work-short read	NA	no	others	NA	NA	NA	NA	NA	NA	NA	NA	NA	NA	NA	NA	NA	NA	NA	NA	NA	NA	NA	NA	NA	NA	NA
HSAGENE0003683	NA	no	GUCP	NA	NA	chr1:18587-20563	yes	New assembly	present work-short read	NA	no	others	NA	NA	NA	NA	NA	NA	NA	NA	NA	NA	NA	NA	NA	NA	NA	NA	NA	NA	NA	NA	NA	NA	NA
HSAGENE0004101	NA	no	GUCP	NA	NA	chr1:202090445-202144379	yes	New assembly	present work-short read	NA	no	others	NA	NA	NA	NA	NA	NA	NA	NA	NA	NA	NA	NA	NA	NA	NA	NA	NA	NA	NA	NA	NA	NA	NA
HSAGENE0004186	NA	no	GUCP	NA	NA	chr1:203439922-203522288	yes	New assembly	present work-short read	NA	no	others	NA	NA	NA	NA	NA	NA	NA	NA	NA	NA	NA	NA	NA	NA	NA	NA	NA	NA	NA	NA	NA	NA	NA
HSAGENE0004189	NA	no	GUCP	NA	NA	chr1:203553651-203555922	yes	New assembly	present work-short read	NA	no	others	NA	NA	NA	NA	NA	NA	NA	NA	NA	NA	NA	NA	NA	NA	NA	NA	NA	NA	NA	NA	NA	NA	NA
HSAGENE0004316	NA	no	GUCP	NA	NA	chr1:205392132-205393805	yes	New assembly	present work-short read	NA	no	others	NA	NA	NA	NA	NA	NA	NA	NA	NA	NA	NA	NA	NA	NA	NA	NA	NA	NA	NA	NA	NA	NA	NA
HSAGENE0004317	NA	no	GUCP	NA	NA	chr1:205395373-205414427	yes	New assembly	present work-short read	NA	no	others	NA	NA	NA	NA	NA	NA	NA	NA	NA	NA	NA	NA	NA	NA	NA	NA	NA	NA	NA	NA	NA	NA	NA
HSAGENE0004469	NA	no	GUCP	NA	NA	chr1:208119757-208139222	yes	New assembly	present work-short read	NA	no	others	NA	NA	NA	NA	NA	NA	NA	NA	NA	NA	NA	NA	NA	NA	NA	NA	NA	NA	NA	NA	NA	NA	NA
HSAGENE0004480	NA	no	GUCP	NA	NA	chr1:208244430-208364772	yes	New assembly	present work-short read	NA	no	others	NA	NA	NA	NA	NA	NA	NA	NA	NA	NA	NA	NA	NA	NA	NA	NA	NA	NA	NA	NA	NA	NA	NA
HSAGENE0004943	NA	no	GUCP	NA	NA	chr1:222472236-222473628	yes	New assembly	present work-short read	NA	no	others	NA	NA	NA	NA	NA	NA	NA	NA	NA	NA	NA	NA	NA	NA	NA	NA	NA	NA	NA	NA	NA	NA	NA
HSAGENE0005106	NA	no	GUCP	NA	NA	chr1:226053756-226057962	yes	New assembly	present work-short read	NA	no	others	NA	NA	NA	NA	NA	NA	NA	NA	NA	NA	NA	NA	NA	NA	NA	NA	NA	NA	NA	NA	NA	NA	NA
HSAGENE0005114	NA	no	GUCP	NA	NA	chr1:226171628-226177814	yes	New assembly	present work-short read	NA	no	others	NA	NA	NA	NA	NA	NA	NA	NA	NA	NA	NA	NA	NA	NA	NA	NA	NA	NA	NA	NA	NA	NA	NA
HSAGENE0005125	NA	no	GUCP	NA	NA	chr1:2262823-2268793	yes	New assembly	present work-short read	NA	no	others	NA	NA	NA	NA	NA	NA	NA	NA	NA	NA	NA	NA	NA	NA	NA	NA	NA	NA	NA	NA	NA	NA	NA
HSAGENE0005474	NA	no	GUCP	NA	NA	chr1:233044104-233048427	yes	New assembly	present work-short read	NA	no	others	NA	NA	NA	NA	NA	NA	NA	NA	NA	NA	NA	NA	NA	NA	NA	NA	NA	NA	NA	NA	NA	NA	NA
HSAGENE0005576	NA	no	GUCP	NA	NA	chr1:235132397-235143144	yes	New assembly	present work-short read	NA	no	others	NA	NA	NA	NA	NA	NA	NA	NA	NA	NA	NA	NA	NA	NA	NA	NA	NA	NA	NA	NA	NA	NA	NA
HSAGENE0005587	NA	no	GUCP	NA	NA	chr1:235291703-235296641	yes	New assembly	present work-short read	NA	no	others	NA	NA	NA	NA	NA	NA	NA	NA	NA	NA	NA	NA	NA	NA	NA	NA	NA	NA	NA	NA	NA	NA	NA
HSAGENE0005704	NA	no	GUCP	NA	NA	chr1:23762070-23766800	yes	New assembly	present work-short read	NA	no	others	NA	NA	NA	NA	NA	NA	NA	NA	NA	NA	NA	NA	NA	NA	NA	NA	NA	NA	NA	NA	NA	NA	NA
HSAGENE0005949	NA	no	GUCP	NA	NA	chr1:244813398-244834194	yes	New assembly	present work-short read	NA	no	others	NA	NA	NA	NA	NA	NA	NA	NA	NA	NA	NA	NA	NA	NA	NA	NA	NA	NA	NA	NA	NA	NA	NA
HSAGENE0006001	NA	no	GUCP	NA	NA	chr1:246160399-246168682	yes	New assembly	present work-short read	NA	no	others	NA	NA	NA	NA	NA	NA	NA	NA	NA	NA	NA	NA	NA	NA	NA	NA	NA	NA	NA	NA	NA	NA	NA
HSAGENE0006327	NA	no	GUCP	NA	NA	chr1:26430687-26432263	yes	New assembly	present work-short read	NA	no	others	NA	NA	NA	NA	NA	NA	NA	NA	NA	NA	NA	NA	NA	NA	NA	NA	NA	NA	NA	NA	NA	NA	NA
HSAGENE0006389	NA	no	GUCP	NA	NA	chr1:27044762-27064441	yes	New assembly	present work-short read	NA	no	others	NA	NA	NA	NA	NA	NA	NA	NA	NA	NA	NA	NA	NA	NA	NA	NA	NA	NA	NA	NA	NA	NA	NA
HSAGENE0006521	NA	no	GUCP	NA	NA	chr1:28637469-28640520	yes	New assembly	present work-short read	NA	no	others	NA	NA	NA	NA	NA	NA	NA	NA	NA	NA	NA	NA	NA	NA	NA	NA	NA	NA	NA	NA	NA	NA	NA
HSAGENE0006625	NA	no	GUCP	NA	NA	chr1:30954308-30955314	yes	New assembly	present work-short read	NA	no	others	NA	NA	NA	NA	NA	NA	NA	NA	NA	NA	NA	NA	NA	NA	NA	NA	NA	NA	NA	NA	NA	NA	NA
HSAGENE0006753	NA	no	GUCP	NA	NA	chr1:32473727-32474117	yes	New assembly	present work-short read	NA	no	others	NA	NA	NA	NA	NA	NA	NA	NA	NA	NA	NA	NA	NA	NA	NA	NA	NA	NA	NA	NA	NA	NA	NA
HSAGENE0006763	NA	no	GUCP	NA	NA	chr1:32595263-32598842	yes	New assembly	present work-short read	NA	no	others	NA	NA	NA	NA	NA	NA	NA	NA	NA	NA	NA	NA	NA	NA	NA	NA	NA	NA	NA	NA	NA	NA	NA
HSAGENE0006939	NA	no	GUCP	NA	NA	chr1:35667176-35708726	yes	New assembly	present work-short read	NA	no	others	NA	NA	NA	NA	NA	NA	NA	NA	NA	NA	NA	NA	NA	NA	NA	NA	NA	NA	NA	NA	NA	NA	NA
HSAGENE0007150	NA	no	GUCP	NA	NA	chr1:39166826-39168652	yes	New assembly	present work-short read	NA	no	others	NA	NA	NA	NA	NA	NA	NA	NA	NA	NA	NA	NA	NA	NA	NA	NA	NA	NA	NA	NA	NA	NA	NA
HSAGENE0007681	NA	no	GUCP	NA	NA	chr1:47260772-47261739	yes	New assembly	present work-short read	NA	no	others	NA	NA	NA	NA	NA	NA	NA	NA	NA	NA	NA	NA	NA	NA	NA	NA	NA	NA	NA	NA	NA	NA	NA
HSAGENE0007916	NA	no	GUCP	NA	NA	chr1:52802883-52805817	yes	New assembly	present work-short read	NA	no	others	NA	NA	NA	NA	NA	NA	NA	NA	NA	NA	NA	NA	NA	NA	NA	NA	NA	NA	NA	NA	NA	NA	NA
HSAGENE0009056	NA	no	GUCP	NA	NA	chr1:88992088-89179695	yes	New assembly	present work-short read	NA	no	others	NA	NA	NA	NA	NA	NA	NA	NA	NA	NA	NA	NA	NA	NA	NA	NA	NA	NA	NA	NA	NA	NA	NA
HSAGENE0009233	NA	no	GUCP	NA	NA	chr1:93093000-93096072	yes	New assembly	present work-short read	NA	no	others	NA	NA	NA	NA	NA	NA	NA	NA	NA	NA	NA	NA	NA	NA	NA	NA	NA	NA	NA	NA	NA	NA	NA
HSAGENE0009904	NA	no	GUCP	NA	NA	chr10:1090186-1092462	yes	New assembly	present work-short read	NA	no	others	NA	NA	NA	NA	NA	NA	NA	NA	NA	NA	NA	NA	NA	NA	NA	NA	NA	NA	NA	NA	NA	NA	NA
HSAGENE0010041	NA	no	GUCP	NA	NA	chr10:11348945-11374135	yes	New assembly	present work-short read	NA	no	others	NA	NA	NA	NA	NA	NA	NA	NA	NA	NA	NA	NA	NA	NA	NA	NA	NA	NA	NA	NA	NA	NA	NA
HSAGENE0010535	NA	no	GUCP	NA	NA	chr10:125658-129661	yes	New assembly	present work-short read	NA	no	others	NA	NA	NA	NA	NA	NA	NA	NA	NA	NA	NA	NA	NA	NA	NA	NA	NA	NA	NA	NA	NA	NA	NA
HSAGENE0010577	NA	no	GUCP	NA	NA	chr10:126939508-126948289	yes	New assembly	present work-short read	NA	no	others	NA	NA	NA	NA	NA	NA	NA	NA	NA	NA	NA	NA	NA	NA	NA	NA	NA	NA	NA	NA	NA	NA	NA
HSAGENE0010652	NA	no	GUCP	NA	NA	chr10:130139008-130153586	yes	New assembly	present work-short read	NA	no	others	NA	NA	NA	NA	NA	NA	NA	NA	NA	NA	NA	NA	NA	NA	NA	NA	NA	NA	NA	NA	NA	NA	NA
HSAGENE0011004	NA	no	GUCP	NA	NA	chr10:15350144-15350881	yes	New assembly	present work-short read	NA	no	others	NA	NA	NA	NA	NA	NA	NA	NA	NA	NA	NA	NA	NA	NA	NA	NA	NA	NA	NA	NA	NA	NA	NA
HSAGENE0011091	NA	no	GUCP	NA	NA	chr10:18661041-18663246	yes	New assembly	present work-short read	NA	no	others	NA	NA	NA	NA	NA	NA	NA	NA	NA	NA	NA	NA	NA	NA	NA	NA	NA	NA	NA	NA	NA	NA	NA
HSAGENE0011283	NA	no	GUCP	NA	NA	chr10:24683788-24688369	yes	New assembly	present work-short read	NA	no	others	NA	NA	NA	NA	NA	NA	NA	NA	NA	NA	NA	NA	NA	NA	NA	NA	NA	NA	NA	NA	NA	NA	NA
HSAGENE0011364	NA	no	GUCP	NA	NA	chr10:26958101-26972090	yes	New assembly	present work-short read	NA	no	others	NA	NA	NA	NA	NA	NA	NA	NA	NA	NA	NA	NA	NA	NA	NA	NA	NA	NA	NA	NA	NA	NA	NA
HSAGENE0011582	NA	no	GUCP	NA	NA	chr10:32300421-32305146	yes	New assembly	present work-short read	NA	no	others	NA	NA	NA	NA	NA	NA	NA	NA	NA	NA	NA	NA	NA	NA	NA	NA	NA	NA	NA	NA	NA	NA	NA
HSAGENE0012152	NA	no	GUCP	NA	NA	chr10:48004536-48006564	yes	New assembly	present work-short read	NA	no	others	NA	NA	NA	NA	NA	NA	NA	NA	NA	NA	NA	NA	NA	NA	NA	NA	NA	NA	NA	NA	NA	NA	NA
HSAGENE0012626	NA	no	GUCP	NA	NA	chr10:67945337-67946988	yes	New assembly	present work-short read	NA	no	others	NA	NA	NA	NA	NA	NA	NA	NA	NA	NA	NA	NA	NA	NA	NA	NA	NA	NA	NA	NA	NA	NA	NA
HSAGENE0012630	NA	no	GUCP	NA	NA	chr10:67977664-67978275	yes	New assembly	present work-short read	NA	no	others	NA	NA	NA	NA	NA	NA	NA	NA	NA	NA	NA	NA	NA	NA	NA	NA	NA	NA	NA	NA	NA	NA	NA
HSAGENE0012871	NA	no	GUCP	NA	NA	chr10:72605870-72608770	yes	New assembly	present work-short read	NA	no	others	NA	NA	NA	NA	NA	NA	NA	NA	NA	NA	NA	NA	NA	NA	NA	NA	NA	NA	NA	NA	NA	NA	NA
HSAGENE0012894	NA	no	GUCP	NA	NA	chr10:73101687-73102994	yes	New assembly	present work-short read	NA	no	others	NA	NA	NA	NA	NA	NA	NA	NA	NA	NA	NA	NA	NA	NA	NA	NA	NA	NA	NA	NA	NA	NA	NA
HSAGENE0013405	NA	no	GUCP	NA	NA	chr10:86488212-86490559	yes	New assembly	present work-short read	NA	no	others	NA	NA	NA	NA	NA	NA	NA	NA	NA	NA	NA	NA	NA	NA	NA	NA	NA	NA	NA	NA	NA	NA	NA
HSAGENE0013406	NA	no	GUCP	NA	NA	chr10:86489572-86491121	yes	New assembly	present work-short read	NA	no	others	NA	NA	NA	NA	NA	NA	NA	NA	NA	NA	NA	NA	NA	NA	NA	NA	NA	NA	NA	NA	NA	NA	NA
HSAGENE0013417	NA	no	GUCP	NA	NA	chr10:86728877-86731404	yes	New assembly	present work-short read	NA	no	others	NA	NA	NA	NA	NA	NA	NA	NA	NA	NA	NA	NA	NA	NA	NA	NA	NA	NA	NA	NA	NA	NA	NA
HSAGENE0013459	NA	no	GUCP	NA	NA	chr10:87195907-87197474	yes	New assembly	present work-short read	NA	no	others	NA	NA	NA	NA	NA	NA	NA	NA	NA	NA	NA	NA	NA	NA	NA	NA	NA	NA	NA	NA	NA	NA	NA
HSAGENE0013547	NA	no	GUCP	NA	NA	chr10:89638794-89641724	yes	New assembly	present work-short read	NA	no	others	NA	NA	NA	NA	NA	NA	NA	NA	NA	NA	NA	NA	NA	NA	NA	NA	NA	NA	NA	NA	NA	NA	NA
HSAGENE0014110	NA	no	GUCP	NA	NA	chr11:102080361-102082237	yes	New assembly	present work-short read	NA	no	others	NA	NA	NA	NA	NA	NA	NA	NA	NA	NA	NA	NA	NA	NA	NA	NA	NA	NA	NA	NA	NA	NA	NA
HSAGENE0014178	NA	no	GUCP	NA	NA	chr11:103560898-103651096	yes	New assembly	present work-short read	NA	no	others	NA	NA	NA	NA	NA	NA	NA	NA	NA	NA	NA	NA	NA	NA	NA	NA	NA	NA	NA	NA	NA	NA	NA
HSAGENE0014308	NA	no	GUCP	NA	NA	chr11:108100337-108103817	yes	New assembly	present work-short read	NA	no	others	NA	NA	NA	NA	NA	NA	NA	NA	NA	NA	NA	NA	NA	NA	NA	NA	NA	NA	NA	NA	NA	NA	NA
HSAGENE0014322	NA	no	GUCP	NA	NA	chr11:108237715-108242719	yes	New assembly	present work-short read	NA	no	others	NA	NA	NA	NA	NA	NA	NA	NA	NA	NA	NA	NA	NA	NA	NA	NA	NA	NA	NA	NA	NA	NA	NA
HSAGENE0014372	NA	no	GUCP	NA	NA	chr11:110241415-110246503	yes	New assembly	present work-short read	NA	no	others	NA	NA	NA	NA	NA	NA	NA	NA	NA	NA	NA	NA	NA	NA	NA	NA	NA	NA	NA	NA	NA	NA	NA
HSAGENE0014637	NA	no	GUCP	NA	NA	chr11:116752172-116756522	yes	New assembly	present work-short read	NA	no	others	NA	NA	NA	NA	NA	NA	NA	NA	NA	NA	NA	NA	NA	NA	NA	NA	NA	NA	NA	NA	NA	NA	NA
HSAGENE0014693	NA	no	GUCP	NA	NA	chr11:117270750-117272437	yes	New assembly	present work-short read	NA	no	others	NA	NA	NA	NA	NA	NA	NA	NA	NA	NA	NA	NA	NA	NA	NA	NA	NA	NA	NA	NA	NA	NA	NA
HSAGENE0015212	NA	no	GUCP	NA	NA	chr11:126401831-126402689	yes	New assembly	present work-short read	NA	no	others	NA	NA	NA	NA	NA	NA	NA	NA	NA	NA	NA	NA	NA	NA	NA	NA	NA	NA	NA	NA	NA	NA	NA
HSAGENE0015465	NA	no	GUCP	NA	NA	chr11:134070818-134073370	yes	New assembly	present work-short read	NA	no	others	NA	NA	NA	NA	NA	NA	NA	NA	NA	NA	NA	NA	NA	NA	NA	NA	NA	NA	NA	NA	NA	NA	NA
HSAGENE0015752	NA	no	GUCP	NA	NA	chr11:18593983-18595237	yes	New assembly	present work-short read	NA	no	others	NA	NA	NA	NA	NA	NA	NA	NA	NA	NA	NA	NA	NA	NA	NA	NA	NA	NA	NA	NA	NA	NA	NA
HSAGENE0016225	NA	no	GUCP	NA	NA	chr11:34692367-34754624	yes	New assembly	present work-short read	NA	no	others	NA	NA	NA	NA	NA	NA	NA	NA	NA	NA	NA	NA	NA	NA	NA	NA	NA	NA	NA	NA	NA	NA	NA
HSAGENE0016271	NA	no	GUCP	NA	NA	chr11:35890992-35892265	yes	New assembly	present work-short read	NA	no	others	NA	NA	NA	NA	NA	NA	NA	NA	NA	NA	NA	NA	NA	NA	NA	NA	NA	NA	NA	NA	NA	NA	NA
HSAGENE0016332	NA	no	GUCP	NA	NA	chr11:3799318-3803772	yes	New assembly	present work-short read	NA	no	others	NA	NA	NA	NA	NA	NA	NA	NA	NA	NA	NA	NA	NA	NA	NA	NA	NA	NA	NA	NA	NA	NA	NA
HSAGENE0016481	NA	no	GUCP	NA	NA	chr11:44503381-44521119	yes	New assembly	present work-short read	NA	no	others	NA	NA	NA	NA	NA	NA	NA	NA	NA	NA	NA	NA	NA	NA	NA	NA	NA	NA	NA	NA	NA	NA	NA
HSAGENE0017330	NA	no	GUCP	NA	NA	chr11:61440132-61452964	yes	New assembly	present work-short read	NA	no	others	NA	NA	NA	NA	NA	NA	NA	NA	NA	NA	NA	NA	NA	NA	NA	NA	NA	NA	NA	NA	NA	NA	NA
HSAGENE0017783	NA	no	GUCP	NA	NA	chr11:65806839-65818242	yes	New assembly	present work-short read	NA	no	others	NA	NA	NA	NA	NA	NA	NA	NA	NA	NA	NA	NA	NA	NA	NA	NA	NA	NA	NA	NA	NA	NA	NA
HSAGENE0018058	NA	no	GUCP	NA	NA	chr11:68401623-68402265	yes	New assembly	present work-short read	NA	no	others	NA	NA	NA	NA	NA	NA	NA	NA	NA	NA	NA	NA	NA	NA	NA	NA	NA	NA	NA	NA	NA	NA	NA
HSAGENE0018167	NA	no	GUCP	NA	NA	chr11:70172265-70175321	yes	New assembly	present work-short read	NA	no	others	NA	NA	NA	NA	NA	NA	NA	NA	NA	NA	NA	NA	NA	NA	NA	NA	NA	NA	NA	NA	NA	NA	NA
HSAGENE0018498	NA	no	GUCP	NA	NA	chr11:75526021-75527547	yes	New assembly	present work-short read	NA	no	others	NA	NA	NA	NA	NA	NA	NA	NA	NA	NA	NA	NA	NA	NA	NA	NA	NA	NA	NA	NA	NA	NA	NA
HSAGENE0018601	NA	no	GUCP	NA	NA	chr11:77452409-77454004	yes	New assembly	present work-short read	NA	no	others	NA	NA	NA	NA	NA	NA	NA	NA	NA	NA	NA	NA	NA	NA	NA	NA	NA	NA	NA	NA	NA	NA	NA
HSAGENE0018605	NA	no	GUCP	NA	NA	chr11:77532914-77534807	yes	New assembly	present work-short read	NA	no	others	NA	NA	NA	NA	NA	NA	NA	NA	NA	NA	NA	NA	NA	NA	NA	NA	NA	NA	NA	NA	NA	NA	NA
HSAGENE0018659	NA	no	GUCP	NA	NA	chr11:78125325-78126281	yes	New assembly	present work-short read	NA	no	others	NA	NA	NA	NA	NA	NA	NA	NA	NA	NA	NA	NA	NA	NA	NA	NA	NA	NA	NA	NA	NA	NA	NA
HSAGENE0018765	NA	no	GUCP	NA	NA	chr11:8177299-8210650	yes	New assembly	present work-short read	NA	no	others	NA	NA	NA	NA	NA	NA	NA	NA	NA	NA	NA	NA	NA	NA	NA	NA	NA	NA	NA	NA	NA	NA	NA
HSAGENE0018838	NA	no	GUCP	NA	NA	chr11:8378401-8382348	yes	New assembly	present work-short read	NA	no	others	NA	NA	NA	NA	NA	NA	NA	NA	NA	NA	NA	NA	NA	NA	NA	NA	NA	NA	NA	NA	NA	NA	NA
HSAGENE0019104	NA	no	GUCP	NA	NA	chr11:9255344-9306001	yes	New assembly	present work-short read	NA	no	others	NA	NA	NA	NA	NA	NA	NA	NA	NA	NA	NA	NA	NA	NA	NA	NA	NA	NA	NA	NA	NA	NA	NA
HSAGENE0019123	NA	no	GUCP	NA	NA	chr11:9306652-9309209	yes	New assembly	present work-short read	NA	no	others	NA	NA	NA	NA	NA	NA	NA	NA	NA	NA	NA	NA	NA	NA	NA	NA	NA	NA	NA	NA	NA	NA	NA
HSAGENE0019159	NA	no	GUCP	NA	NA	chr11:93769201-93775052	yes	New assembly	present work-short read	NA	no	others	NA	NA	NA	NA	NA	NA	NA	NA	NA	NA	NA	NA	NA	NA	NA	NA	NA	NA	NA	NA	NA	NA	NA
HSAGENE0019661	NA	no	GUCP	NA	NA	chr12:105509767-105578864	yes	New assembly	present work-short read	NA	no	others	NA	NA	NA	NA	NA	NA	NA	NA	NA	NA	NA	NA	NA	NA	NA	NA	NA	NA	NA	NA	NA	NA	NA
HSAGENE0019819	NA	no	GUCP	NA	NA	chr12:109445875-109446771	yes	New assembly	present work-short read	NA	no	others	NA	NA	NA	NA	NA	NA	NA	NA	NA	NA	NA	NA	NA	NA	NA	NA	NA	NA	NA	NA	NA	NA	NA
HSAGENE0019877	NA	no	GUCP	NA	NA	chr12:110140851-110142702	yes	New assembly	present work-short read	NA	no	others	NA	NA	NA	NA	NA	NA	NA	NA	NA	NA	NA	NA	NA	NA	NA	NA	NA	NA	NA	NA	NA	NA	NA
HSAGENE0019900	NA	no	GUCP	NA	NA	chr12:110389717-110391654	yes	New assembly	present work-short read	NA	no	others	NA	NA	NA	NA	NA	NA	NA	NA	NA	NA	NA	NA	NA	NA	NA	NA	NA	NA	NA	NA	NA	NA	NA
HSAGENE0019933	NA	no	GUCP	NA	NA	chr12:110708524-110717664	yes	New assembly	present work-short read	NA	no	others	NA	NA	NA	NA	NA	NA	NA	NA	NA	NA	NA	NA	NA	NA	NA	NA	NA	NA	NA	NA	NA	NA	NA
HSAGENE0019969	NA	no	GUCP	NA	NA	chr12:111293918-111295000	yes	New assembly	present work-short read	NA	no	others	NA	NA	NA	NA	NA	NA	NA	NA	NA	NA	NA	NA	NA	NA	NA	NA	NA	NA	NA	NA	NA	NA	NA
HSAGENE0019974	NA	no	GUCP	NA	NA	chr12:111330799-111332981	yes	New assembly	present work-short read	NA	no	others	NA	NA	NA	NA	NA	NA	NA	NA	NA	NA	NA	NA	NA	NA	NA	NA	NA	NA	NA	NA	NA	NA	NA
HSAGENE0020110	NA	no	GUCP	NA	NA	chr12:113381549-113382136	yes	New assembly	present work-short read	NA	no	others	NA	NA	NA	NA	NA	NA	NA	NA	NA	NA	NA	NA	NA	NA	NA	NA	NA	NA	NA	NA	NA	NA	NA
HSAGENE0020309	NA	no	GUCP	NA	NA	chr12:118096216-118097262	yes	New assembly	present work-short read	NA	no	others	NA	NA	NA	NA	NA	NA	NA	NA	NA	NA	NA	NA	NA	NA	NA	NA	NA	NA	NA	NA	NA	NA	NA
HSAGENE0020515	NA	no	GUCP	NA	NA	chr12:121482007-121491526	yes	New assembly	present work-short read	NA	no	others	NA	NA	NA	NA	NA	NA	NA	NA	NA	NA	NA	NA	NA	NA	NA	NA	NA	NA	NA	NA	NA	NA	NA
HSAGENE0020538	NA	no	GUCP	NA	NA	chr12:121665773-121667491	yes	New assembly	present work-short read	NA	no	others	NA	NA	NA	NA	NA	NA	NA	NA	NA	NA	NA	NA	NA	NA	NA	NA	NA	NA	NA	NA	NA	NA	NA
HSAGENE0020574	NA	no	GUCP	NA	NA	chr12:12197627-12200328	yes	New assembly	present work-short read	NA	no	others	NA	NA	NA	NA	NA	NA	NA	NA	NA	NA	NA	NA	NA	NA	NA	NA	NA	NA	NA	NA	NA	NA	NA
HSAGENE0020782	NA	no	GUCP	NA	NA	chr12:124468230-124470870	yes	New assembly	present work-short read	NA	no	others	NA	NA	NA	NA	NA	NA	NA	NA	NA	NA	NA	NA	NA	NA	NA	NA	NA	NA	NA	NA	NA	NA	NA
HSAGENE0020954	NA	no	GUCP	NA	NA	chr12:127710310-127726289	yes	New assembly	present work-short read	NA	no	others	NA	NA	NA	NA	NA	NA	NA	NA	NA	NA	NA	NA	NA	NA	NA	NA	NA	NA	NA	NA	NA	NA	NA
HSAGENE0021282	NA	no	GUCP	NA	NA	chr12:133089138-133090389	yes	New assembly	present work-short read	NA	no	others	NA	NA	NA	NA	NA	NA	NA	NA	NA	NA	NA	NA	NA	NA	NA	NA	NA	NA	NA	NA	NA	NA	NA
HSAGENE0021768	NA	no	GUCP	NA	NA	chr12:2902911-2907420	yes	New assembly	present work-short read	NA	no	others	NA	NA	NA	NA	NA	NA	NA	NA	NA	NA	NA	NA	NA	NA	NA	NA	NA	NA	NA	NA	NA	NA	NA
HSAGENE0022117	NA	no	GUCP	NA	NA	chr12:42191919-42193696	yes	New assembly	present work-short read	NA	no	others	NA	NA	NA	NA	NA	NA	NA	NA	NA	NA	NA	NA	NA	NA	NA	NA	NA	NA	NA	NA	NA	NA	NA
HSAGENE0022277	NA	no	GUCP	NA	NA	chr12:47365533-47366912	yes	New assembly	present work-short read	NA	no	others	NA	NA	NA	NA	NA	NA	NA	NA	NA	NA	NA	NA	NA	NA	NA	NA	NA	NA	NA	NA	NA	NA	NA
HSAGENE0022452	NA	no	GUCP	NA	NA	chr12:49467320-49472596	yes	New assembly	present work-short read	NA	no	others	NA	NA	NA	NA	NA	NA	NA	NA	NA	NA	NA	NA	NA	NA	NA	NA	NA	NA	NA	NA	NA	NA	NA
HSAGENE0022523	NA	no	GUCP	NA	NA	chr12:50159704-50180208	yes	New assembly	present work-short read	NA	no	others	NA	NA	NA	NA	NA	NA	NA	NA	NA	NA	NA	NA	NA	NA	NA	NA	NA	NA	NA	NA	NA	NA	NA
HSAGENE0022625	NA	no	GUCP	NA	NA	chr12:51801459-51806193	yes	New assembly	present work-short read	NA	no	others	NA	NA	NA	NA	NA	NA	NA	NA	NA	NA	NA	NA	NA	NA	NA	NA	NA	NA	NA	NA	NA	NA	NA
HSAGENE0022846	NA	no	GUCP	NA	NA	chr12:54241997-54243149	yes	New assembly	present work-short read	NA	no	others	NA	NA	NA	NA	NA	NA	NA	NA	NA	NA	NA	NA	NA	NA	NA	NA	NA	NA	NA	NA	NA	NA	NA
HSAGENE0023054	NA	no	GUCP	NA	NA	chr12:56673794-56676934	yes	New assembly	present work-short read	NA	no	others	NA	NA	NA	NA	NA	NA	NA	NA	NA	NA	NA	NA	NA	NA	NA	NA	NA	NA	NA	NA	NA	NA	NA
HSAGENE0023377	NA	no	GUCP	NA	NA	chr12:6503060-6506754	yes	New assembly	present work-short read	NA	no	others	NA	NA	NA	NA	NA	NA	NA	NA	NA	NA	NA	NA	NA	NA	NA	NA	NA	NA	NA	NA	NA	NA	NA
HSAGENE0023422	NA	no	GUCP	NA	NA	chr12:6586223-6589887	yes	New assembly	present work-short read	NA	no	others	NA	NA	NA	NA	NA	NA	NA	NA	NA	NA	NA	NA	NA	NA	NA	NA	NA	NA	NA	NA	NA	NA	NA
HSAGENE0023550	NA	no	GUCP	NA	NA	chr12:68633777-68637611	yes	New assembly	present work-short read	NA	no	others	NA	NA	NA	NA	NA	NA	NA	NA	NA	NA	NA	NA	NA	NA	NA	NA	NA	NA	NA	NA	NA	NA	NA
HSAGENE0023570	NA	no	GUCP	NA	NA	chr12:6879387-6881413	yes	New assembly	present work-short read	NA	no	others	NA	NA	NA	NA	NA	NA	NA	NA	NA	NA	NA	NA	NA	NA	NA	NA	NA	NA	NA	NA	NA	NA	NA
HSAGENE0024026	NA	no	GUCP	NA	NA	chr12:8255933-8256543	yes	New assembly	present work-short read	NA	no	others	NA	NA	NA	NA	NA	NA	NA	NA	NA	NA	NA	NA	NA	NA	NA	NA	NA	NA	NA	NA	NA	NA	NA
HSAGENE0024479	NA	no	GUCP	NA	NA	chr12:978296-980114	yes	New assembly	present work-short read	NA	no	others	NA	NA	NA	NA	NA	NA	NA	NA	NA	NA	NA	NA	NA	NA	NA	NA	NA	NA	NA	NA	NA	NA	NA
HSAGENE0024820	NA	no	GUCP	NA	NA	chr13:110725724-110749575	yes	New assembly	present work-short read	NA	no	others	NA	NA	NA	NA	NA	NA	NA	NA	NA	NA	NA	NA	NA	NA	NA	NA	NA	NA	NA	NA	NA	NA	NA
HSAGENE0024864	NA	no	GUCP	NA	NA	chr13:111964566-111966301	yes	New assembly	present work-short read	NA	no	others	NA	NA	NA	NA	NA	NA	NA	NA	NA	NA	NA	NA	NA	NA	NA	NA	NA	NA	NA	NA	NA	NA	NA
HSAGENE0024868	NA	no	GUCP	NA	NA	chr13:112026641-112028286	yes	New assembly	present work-short read	NA	no	others	NA	NA	NA	NA	NA	NA	NA	NA	NA	NA	NA	NA	NA	NA	NA	NA	NA	NA	NA	NA	NA	NA	NA
HSAGENE0024901	NA	no	GUCP	NA	NA	chr13:112792015-112837833	yes	New assembly	present work-short read	NA	no	others	NA	NA	NA	NA	NA	NA	NA	NA	NA	NA	NA	NA	NA	NA	NA	NA	NA	NA	NA	NA	NA	NA	NA
HSAGENE0025117	NA	no	GUCP	NA	NA	chr13:19802840-19803889	yes	New assembly	present work-short read	NA	no	others	NA	NA	NA	NA	NA	NA	NA	NA	NA	NA	NA	NA	NA	NA	NA	NA	NA	NA	NA	NA	NA	NA	NA
HSAGENE0025210	NA	no	GUCP	NA	NA	chr13:21453871-21456217	yes	New assembly	present work-short read	NA	no	others	NA	NA	NA	NA	NA	NA	NA	NA	NA	NA	NA	NA	NA	NA	NA	NA	NA	NA	NA	NA	NA	NA	NA
HSAGENE0025226	NA	no	GUCP	NA	NA	chr13:21979670-22040795	yes	New assembly	present work-short read	NA	no	others	NA	NA	NA	NA	NA	NA	NA	NA	NA	NA	NA	NA	NA	NA	NA	NA	NA	NA	NA	NA	NA	NA	NA
HSAGENE0025542	NA	no	GUCP	NA	NA	chr13:30585002-30585507	yes	New assembly	present work-short read	NA	no	others	NA	NA	NA	NA	NA	NA	NA	NA	NA	NA	NA	NA	NA	NA	NA	NA	NA	NA	NA	NA	NA	NA	NA
HSAGENE0025601	NA	no	GUCP	NA	NA	chr13:32494153-32495040	yes	New assembly	present work-short read	NA	no	others	NA	NA	NA	NA	NA	NA	NA	NA	NA	NA	NA	NA	NA	NA	NA	NA	NA	NA	NA	NA	NA	NA	NA
HSAGENE0025688	NA	no	GUCP	NA	NA	chr13:35632584-35634447	yes	New assembly	present work-short read	NA	no	others	NA	NA	NA	NA	NA	NA	NA	NA	NA	NA	NA	NA	NA	NA	NA	NA	NA	NA	NA	NA	NA	NA	NA
HSAGENE0025750	NA	no	GUCP	NA	NA	chr13:37059747-37103894	yes	New assembly	present work-short read	NA	no	others	NA	NA	NA	NA	NA	NA	NA	NA	NA	NA	NA	NA	NA	NA	NA	NA	NA	NA	NA	NA	NA	NA	NA
HSAGENE0025983	NA	no	GUCP	NA	NA	chr13:45023314-45024647	yes	New assembly	present work-short read	NA	no	others	NA	NA	NA	NA	NA	NA	NA	NA	NA	NA	NA	NA	NA	NA	NA	NA	NA	NA	NA	NA	NA	NA	NA
HSAGENE0026804	NA	no	GUCP	NA	NA	chr13:86308391-86334672	yes	New assembly	present work-short read	NA	no	others	NA	NA	NA	NA	NA	NA	NA	NA	NA	NA	NA	NA	NA	NA	NA	NA	NA	NA	NA	NA	NA	NA	NA
HSAGENE0027513	NA	no	GUCP	NA	NA	chr14:101894803-101897133	yes	New assembly	present work-short read	NA	no	others	NA	NA	NA	NA	NA	NA	NA	NA	NA	NA	NA	NA	NA	NA	NA	NA	NA	NA	NA	NA	NA	NA	NA
HSAGENE0027565	NA	no	GUCP	NA	NA	chr14:102607853-102611052	yes	New assembly	present work-short read	NA	no	others	NA	NA	NA	NA	NA	NA	NA	NA	NA	NA	NA	NA	NA	NA	NA	NA	NA	NA	NA	NA	NA	NA	NA
HSAGENE0027685	NA	no	GUCP	NA	NA	chr14:104064534-104078080	yes	New assembly	present work-short read	NA	no	others	NA	NA	NA	NA	NA	NA	NA	NA	NA	NA	NA	NA	NA	NA	NA	NA	NA	NA	NA	NA	NA	NA	NA
HSAGENE0028430	NA	no	GUCP	NA	NA	chr14:22948579-22953756	yes	New assembly	present work-short read	NA	no	others	NA	NA	NA	NA	NA	NA	NA	NA	NA	NA	NA	NA	NA	NA	NA	NA	NA	NA	NA	NA	NA	NA	NA
HSAGENE0028451	NA	no	GUCP	NA	NA	chr14:23192308-23214070	yes	New assembly	present work-short read	NA	no	others	NA	NA	NA	NA	NA	NA	NA	NA	NA	NA	NA	NA	NA	NA	NA	NA	NA	NA	NA	NA	NA	NA	NA
HSAGENE0028687	NA	no	GUCP	NA	NA	chr14:30579811-30580505	yes	New assembly	present work-short read	NA	no	others	NA	NA	NA	NA	NA	NA	NA	NA	NA	NA	NA	NA	NA	NA	NA	NA	NA	NA	NA	NA	NA	NA	NA
HSAGENE0028806	NA	no	GUCP	NA	NA	chr14:34451259-34457058	yes	New assembly	present work-short read	NA	no	others	NA	NA	NA	NA	NA	NA	NA	NA	NA	NA	NA	NA	NA	NA	NA	NA	NA	NA	NA	NA	NA	NA	NA
HSAGENE0029336	NA	no	GUCP	NA	NA	chr14:54412214-54415177	yes	New assembly	present work-short read	NA	no	others	NA	NA	NA	NA	NA	NA	NA	NA	NA	NA	NA	NA	NA	NA	NA	NA	NA	NA	NA	NA	NA	NA	NA
HSAGENE0029630	NA	no	GUCP	NA	NA	chr14:63601851-63604228	yes	New assembly	present work-short read	NA	no	others	NA	NA	NA	NA	NA	NA	NA	NA	NA	NA	NA	NA	NA	NA	NA	NA	NA	NA	NA	NA	NA	NA	NA
HSAGENE0029638	NA	no	GUCP	NA	NA	chr14:63695391-63696345	yes	New assembly	present work-short read	NA	no	others	NA	NA	NA	NA	NA	NA	NA	NA	NA	NA	NA	NA	NA	NA	NA	NA	NA	NA	NA	NA	NA	NA	NA
HSAGENE0029802	NA	no	GUCP	NA	NA	chr14:67667170-67676085	yes	New assembly	present work-short read	NA	no	others	NA	NA	NA	NA	NA	NA	NA	NA	NA	NA	NA	NA	NA	NA	NA	NA	NA	NA	NA	NA	NA	NA	NA
HSAGENE0030017	NA	no	GUCP	NA	NA	chr14:73085328-73087129	yes	New assembly	present work-short read	NA	no	others	NA	NA	NA	NA	NA	NA	NA	NA	NA	NA	NA	NA	NA	NA	NA	NA	NA	NA	NA	NA	NA	NA	NA
HSAGENE0030019	NA	no	GUCP	NA	NA	chr14:73093433-73096243	yes	New assembly	present work-short read	NA	no	others	NA	NA	NA	NA	NA	NA	NA	NA	NA	NA	NA	NA	NA	NA	NA	NA	NA	NA	NA	NA	NA	NA	NA
HSAGENE0030040	NA	no	GUCP	NA	NA	chr14:73384047-73389244	yes	New assembly	present work-short read	NA	no	others	NA	NA	NA	NA	NA	NA	NA	NA	NA	NA	NA	NA	NA	NA	NA	NA	NA	NA	NA	NA	NA	NA	NA
HSAGENE0030084	NA	no	GUCP	NA	NA	chr14:73894331-73910797	yes	New assembly	present work-short read	NA	no	others	NA	NA	NA	NA	NA	NA	NA	NA	NA	NA	NA	NA	NA	NA	NA	NA	NA	NA	NA	NA	NA	NA	NA
HSAGENE0030189	NA	no	GUCP	NA	NA	chr14:75355563-75360474	yes	New assembly	present work-short read	NA	no	others	NA	NA	NA	NA	NA	NA	NA	NA	NA	NA	NA	NA	NA	NA	NA	NA	NA	NA	NA	NA	NA	NA	NA
HSAGENE0030385	NA	no	GUCP	NA	NA	chr14:81252798-81258210	yes	New assembly	present work-short read	NA	no	others	NA	NA	NA	NA	NA	NA	NA	NA	NA	NA	NA	NA	NA	NA	NA	NA	NA	NA	NA	NA	NA	NA	NA
HSAGENE0030393	NA	no	GUCP	NA	NA	chr14:81477389-81482045	yes	New assembly	present work-short read	NA	no	others	NA	NA	NA	NA	NA	NA	NA	NA	NA	NA	NA	NA	NA	NA	NA	NA	NA	NA	NA	NA	NA	NA	NA
HSAGENE0030625	NA	no	GUCP	NA	NA	chr14:91477603-91481454	yes	New assembly	present work-short read	NA	no	others	NA	NA	NA	NA	NA	NA	NA	NA	NA	NA	NA	NA	NA	NA	NA	NA	NA	NA	NA	NA	NA	NA	NA
HSAGENE0030873	NA	no	GUCP	NA	NA	chr14:98591138-98704180	yes	New assembly	present work-short read	NA	no	others	NA	NA	NA	NA	NA	NA	NA	NA	NA	NA	NA	NA	NA	NA	NA	NA	NA	NA	NA	NA	NA	NA	NA
HSAGENE0031005	NA	no	GUCP	NA	NA	chr15_KI270850v1_alt:65133-90698	no	New assembly	present work-short read	NA	no	others	NA	NA	NA	NA	NA	NA	NA	NA	NA	NA	NA	NA	NA	NA	NA	NA	NA	NA	NA	NA	NA	NA	NA
HSAGENE0031055	NA	no	GUCP	NA	NA	chr15_KI270905v1_alt:2607293-2659124	no	New assembly	present work-short read	NA	no	others	NA	NA	NA	NA	NA	NA	NA	NA	NA	NA	NA	NA	NA	NA	NA	NA	NA	NA	NA	NA	NA	NA	NA
HSAGENE0031415	NA	no	GUCP	NA	NA	chr15:22843512-22844214	yes	New assembly	present work-short read	NA	no	others	NA	NA	NA	NA	NA	NA	NA	NA	NA	NA	NA	NA	NA	NA	NA	NA	NA	NA	NA	NA	NA	NA	NA
HSAGENE0031717	NA	no	GUCP	NA	NA	chr15:32156410-32165235	yes	New assembly	present work-short read	NA	no	others	NA	NA	NA	NA	NA	NA	NA	NA	NA	NA	NA	NA	NA	NA	NA	NA	NA	NA	NA	NA	NA	NA	NA
HSAGENE0031950	NA	no	GUCP	NA	NA	chr15:39993128-39993665	yes	New assembly	present work-short read	NA	no	others	NA	NA	NA	NA	NA	NA	NA	NA	NA	NA	NA	NA	NA	NA	NA	NA	NA	NA	NA	NA	NA	NA	NA
HSAGENE0032070	NA	no	GUCP	NA	NA	chr15:41337759-41340824	yes	New assembly	present work-short read	NA	no	others	NA	NA	NA	NA	NA	NA	NA	NA	NA	NA	NA	NA	NA	NA	NA	NA	NA	NA	NA	NA	NA	NA	NA
HSAGENE0032078	NA	no	GUCP	NA	NA	chr15:41368082-41368875	yes	New assembly	present work-short read	NA	no	others	NA	NA	NA	NA	NA	NA	NA	NA	NA	NA	NA	NA	NA	NA	NA	NA	NA	NA	NA	NA	NA	NA	NA
HSAGENE0032261	NA	no	GUCP	NA	NA	chr15:44121448-44122656	yes	New assembly	present work-short read	NA	no	others	NA	NA	NA	NA	NA	NA	NA	NA	NA	NA	NA	NA	NA	NA	NA	NA	NA	NA	NA	NA	NA	NA	NA
HSAGENE0032263	NA	no	GUCP	NA	NA	chr15:44162345-44163753	yes	New assembly	present work-short read	NA	no	others	NA	NA	NA	NA	NA	NA	NA	NA	NA	NA	NA	NA	NA	NA	NA	NA	NA	NA	NA	NA	NA	NA	NA
HSAGENE0032273	NA	no	GUCP	NA	NA	chr15:44333446-44336280	yes	New assembly	present work-short read	NA	no	others	NA	NA	NA	NA	NA	NA	NA	NA	NA	NA	NA	NA	NA	NA	NA	NA	NA	NA	NA	NA	NA	NA	NA
HSAGENE0032554	NA	no	GUCP	NA	NA	chr15:51953762-51957031	yes	New assembly	present work-short read	NA	no	others	NA	NA	NA	NA	NA	NA	NA	NA	NA	NA	NA	NA	NA	NA	NA	NA	NA	NA	NA	NA	NA	NA	NA
HSAGENE0032556	NA	no	GUCP	NA	NA	chr15:51972181-51973570	yes	New assembly	present work-short read	NA	no	others	NA	NA	NA	NA	NA	NA	NA	NA	NA	NA	NA	NA	NA	NA	NA	NA	NA	NA	NA	NA	NA	NA	NA
HSAGENE0032667	NA	no	GUCP	NA	NA	chr15:56107198-56109764	yes	New assembly	present work-short read	NA	no	others	NA	NA	NA	NA	NA	NA	NA	NA	NA	NA	NA	NA	NA	NA	NA	NA	NA	NA	NA	NA	NA	NA	NA
HSAGENE0032771	NA	no	GUCP	NA	NA	chr15:58825864-58828308	yes	New assembly	present work-short read	NA	no	others	NA	NA	NA	NA	NA	NA	NA	NA	NA	NA	NA	NA	NA	NA	NA	NA	NA	NA	NA	NA	NA	NA	NA
HSAGENE0032927	NA	no	GUCP	NA	NA	chr15:63195792-63197855	yes	New assembly	present work-short read	NA	no	others	NA	NA	NA	NA	NA	NA	NA	NA	NA	NA	NA	NA	NA	NA	NA	NA	NA	NA	NA	NA	NA	NA	NA
HSAGENE0033038	NA	no	GUCP	NA	NA	chr15:64832142-64835005	yes	New assembly	present work-short read	NA	no	others	NA	NA	NA	NA	NA	NA	NA	NA	NA	NA	NA	NA	NA	NA	NA	NA	NA	NA	NA	NA	NA	NA	NA
HSAGENE0033048	NA	no	GUCP	NA	NA	chr15:64964692-64968669	yes	New assembly	present work-short read	NA	no	others	NA	NA	NA	NA	NA	NA	NA	NA	NA	NA	NA	NA	NA	NA	NA	NA	NA	NA	NA	NA	NA	NA	NA
HSAGENE0033308	NA	no	GUCP	NA	NA	chr15:71404904-71410987	yes	New assembly	present work-short read	NA	no	others	NA	NA	NA	NA	NA	NA	NA	NA	NA	NA	NA	NA	NA	NA	NA	NA	NA	NA	NA	NA	NA	NA	NA
HSAGENE0033329	NA	no	GUCP	NA	NA	chr15:72093534-72096071	yes	New assembly	present work-short read	NA	no	others	NA	NA	NA	NA	NA	NA	NA	NA	NA	NA	NA	NA	NA	NA	NA	NA	NA	NA	NA	NA	NA	NA	NA
HSAGENE0033470	NA	no	GUCP	NA	NA	chr15:74518700-74525060	yes	New assembly	present work-short read	NA	no	others	NA	NA	NA	NA	NA	NA	NA	NA	NA	NA	NA	NA	NA	NA	NA	NA	NA	NA	NA	NA	NA	NA	NA
HSAGENE0033968	NA	no	GUCP	NA	NA	chr15:84354316-84354823	yes	New assembly	present work-short read	NA	no	others	NA	NA	NA	NA	NA	NA	NA	NA	NA	NA	NA	NA	NA	NA	NA	NA	NA	NA	NA	NA	NA	NA	NA
HSAGENE0033979	NA	no	GUCP	NA	NA	chr15:84420652-84422127	yes	New assembly	present work-short read	NA	no	others	NA	NA	NA	NA	NA	NA	NA	NA	NA	NA	NA	NA	NA	NA	NA	NA	NA	NA	NA	NA	NA	NA	NA
HSAGENE0034382	NA	no	GUCP	NA	NA	chr15:93621153-93622121	yes	New assembly	present work-short read	NA	no	others	NA	NA	NA	NA	NA	NA	NA	NA	NA	NA	NA	NA	NA	NA	NA	NA	NA	NA	NA	NA	NA	NA	NA
HSAGENE0034855	NA	no	GUCP	NA	NA	chr16:11908664-11911534	yes	New assembly	present work-short read	NA	no	others	NA	NA	NA	NA	NA	NA	NA	NA	NA	NA	NA	NA	NA	NA	NA	NA	NA	NA	NA	NA	NA	NA	NA
HSAGENE0035354	NA	no	GUCP	NA	NA	chr16:2059632-2060561	yes	New assembly	present work-short read	NA	no	others	NA	NA	NA	NA	NA	NA	NA	NA	NA	NA	NA	NA	NA	NA	NA	NA	NA	NA	NA	NA	NA	NA	NA
HSAGENE0035933	NA	no	GUCP	NA	NA	chr16:2940461-2945729	yes	New assembly	present work-short read	NA	no	others	NA	NA	NA	NA	NA	NA	NA	NA	NA	NA	NA	NA	NA	NA	NA	NA	NA	NA	NA	NA	NA	NA	NA
HSAGENE0035961	NA	no	GUCP	NA	NA	chr16:29584002-29588315	yes	New assembly	present work-short read	NA	no	others	NA	NA	NA	NA	NA	NA	NA	NA	NA	NA	NA	NA	NA	NA	NA	NA	NA	NA	NA	NA	NA	NA	NA
HSAGENE0035994	NA	no	GUCP	NA	NA	chr16:29822835-29824632	yes	New assembly	present work-short read	NA	no	others	NA	NA	NA	NA	NA	NA	NA	NA	NA	NA	NA	NA	NA	NA	NA	NA	NA	NA	NA	NA	NA	NA	NA
HSAGENE0036076	NA	no	GUCP	NA	NA	chr16:30384546-30389470	yes	New assembly	present work-short read	NA	no	others	NA	NA	NA	NA	NA	NA	NA	NA	NA	NA	NA	NA	NA	NA	NA	NA	NA	NA	NA	NA	NA	NA	NA
HSAGENE0036158	NA	no	GUCP	NA	NA	chr16:30868275-30869011	yes	New assembly	present work-short read	NA	no	others	NA	NA	NA	NA	NA	NA	NA	NA	NA	NA	NA	NA	NA	NA	NA	NA	NA	NA	NA	NA	NA	NA	NA
HSAGENE0036689	NA	no	GUCP	NA	NA	chr16:47170471-47173449	yes	New assembly	present work-short read	NA	no	others	NA	NA	NA	NA	NA	NA	NA	NA	NA	NA	NA	NA	NA	NA	NA	NA	NA	NA	NA	NA	NA	NA	NA
HSAGENE0037658	NA	no	GUCP	NA	NA	chr16:69059543-69061890	yes	New assembly	present work-short read	NA	no	others	NA	NA	NA	NA	NA	NA	NA	NA	NA	NA	NA	NA	NA	NA	NA	NA	NA	NA	NA	NA	NA	NA	NA
HSAGENE0037692	NA	no	GUCP	NA	NA	chr16:69357980-69359609	yes	New assembly	present work-short read	NA	no	others	NA	NA	NA	NA	NA	NA	NA	NA	NA	NA	NA	NA	NA	NA	NA	NA	NA	NA	NA	NA	NA	NA	NA
HSAGENE0037734	NA	no	GUCP	NA	NA	chr16:69964806-69966512	yes	New assembly	present work-short read	NA	no	others	NA	NA	NA	NA	NA	NA	NA	NA	NA	NA	NA	NA	NA	NA	NA	NA	NA	NA	NA	NA	NA	NA	NA
HSAGENE0037781	NA	no	GUCP	NA	NA	chr16:70384654-70387439	yes	New assembly	present work-short read	NA	no	others	NA	NA	NA	NA	NA	NA	NA	NA	NA	NA	NA	NA	NA	NA	NA	NA	NA	NA	NA	NA	NA	NA	NA
HSAGENE0037897	NA	no	GUCP	NA	NA	chr16:71897815-71906118	yes	New assembly	present work-short read	NA	no	others	NA	NA	NA	NA	NA	NA	NA	NA	NA	NA	NA	NA	NA	NA	NA	NA	NA	NA	NA	NA	NA	NA	NA
HSAGENE0038475	NA	no	GUCP	NA	NA	chr16:85495535-85501406	yes	New assembly	present work-short read	NA	no	others	NA	NA	NA	NA	NA	NA	NA	NA	NA	NA	NA	NA	NA	NA	NA	NA	NA	NA	NA	NA	NA	NA	NA
HSAGENE0038561	NA	no	GUCP	NA	NA	chr16:8660900-8664439	yes	New assembly	present work-short read	NA	no	others	NA	NA	NA	NA	NA	NA	NA	NA	NA	NA	NA	NA	NA	NA	NA	NA	NA	NA	NA	NA	NA	NA	NA
HSAGENE0038631	NA	no	GUCP	NA	NA	chr16:8748725-8749849	yes	New assembly	present work-short read	NA	no	others	NA	NA	NA	NA	NA	NA	NA	NA	NA	NA	NA	NA	NA	NA	NA	NA	NA	NA	NA	NA	NA	NA	NA
HSAGENE0038722	NA	no	GUCP	NA	NA	chr16:88553664-88567767	yes	New assembly	present work-short read	NA	no	others	NA	NA	NA	NA	NA	NA	NA	NA	NA	NA	NA	NA	NA	NA	NA	NA	NA	NA	NA	NA	NA	NA	NA
HSAGENE0038917	NA	no	GUCP	NA	NA	chr16:9123287-9151394	yes	New assembly	present work-short read	NA	no	others	NA	NA	NA	NA	NA	NA	NA	NA	NA	NA	NA	NA	NA	NA	NA	NA	NA	NA	NA	NA	NA	NA	NA
HSAGENE0038934	NA	no	GUCP	NA	NA	chr16:941507-943132	yes	New assembly	present work-short read	NA	no	others	NA	NA	NA	NA	NA	NA	NA	NA	NA	NA	NA	NA	NA	NA	NA	NA	NA	NA	NA	NA	NA	NA	NA
HSAGENE0038989	NA	no	GUCP	NA	NA	chr17_GL000258v2_alt:414898-416255	no	New assembly	present work-short read	NA	no	others	NA	NA	NA	NA	NA	NA	NA	NA	NA	NA	NA	NA	NA	NA	NA	NA	NA	NA	NA	NA	NA	NA	NA
HSAGENE0039083	NA	no	GUCP	NA	NA	chr17_KI270729v1_random:25294-27877	no	New assembly	present work-short read	NA	no	others	NA	NA	NA	NA	NA	NA	NA	NA	NA	NA	NA	NA	NA	NA	NA	NA	NA	NA	NA	NA	NA	NA	NA
HSAGENE0039221	NA	no	GUCP	NA	NA	chr17_KI270908v1_alt:217572-220628	no	New assembly	present work-short read	NA	no	others	NA	NA	NA	NA	NA	NA	NA	NA	NA	NA	NA	NA	NA	NA	NA	NA	NA	NA	NA	NA	NA	NA	NA
HSAGENE0039583	NA	no	GUCP	NA	NA	chr17:16354922-16361534	yes	New assembly	present work-short read	NA	no	others	NA	NA	NA	NA	NA	NA	NA	NA	NA	NA	NA	NA	NA	NA	NA	NA	NA	NA	NA	NA	NA	NA	NA
HSAGENE0039584	NA	no	GUCP	NA	NA	chr17:16360484-16380073	yes	New assembly	present work-short read	NA	no	others	NA	NA	NA	NA	NA	NA	NA	NA	NA	NA	NA	NA	NA	NA	NA	NA	NA	NA	NA	NA	NA	NA	NA
HSAGENE0039840	NA	no	GUCP	NA	NA	chr17:1919215-1930739	yes	New assembly	present work-short read	NA	no	others	NA	NA	NA	NA	NA	NA	NA	NA	NA	NA	NA	NA	NA	NA	NA	NA	NA	NA	NA	NA	NA	NA	NA
HSAGENE0040171	NA	no	GUCP	NA	NA	chr17:2677997-2678979	yes	New assembly	present work-short read	NA	no	others	NA	NA	NA	NA	NA	NA	NA	NA	NA	NA	NA	NA	NA	NA	NA	NA	NA	NA	NA	NA	NA	NA	NA
HSAGENE0040207	NA	no	GUCP	NA	NA	chr17:27479000-27479732	yes	New assembly	present work-short read	NA	no	others	NA	NA	NA	NA	NA	NA	NA	NA	NA	NA	NA	NA	NA	NA	NA	NA	NA	NA	NA	NA	NA	NA	NA
HSAGENE0040328	NA	no	GUCP	NA	NA	chr17:28768200-28771816	yes	New assembly	present work-short read	NA	no	others	NA	NA	NA	NA	NA	NA	NA	NA	NA	NA	NA	NA	NA	NA	NA	NA	NA	NA	NA	NA	NA	NA	NA
HSAGENE0040370	NA	no	GUCP	NA	NA	chr17:28970063-28972408	yes	New assembly	present work-short read	NA	no	others	NA	NA	NA	NA	NA	NA	NA	NA	NA	NA	NA	NA	NA	NA	NA	NA	NA	NA	NA	NA	NA	NA	NA
HSAGENE0040614	NA	no	GUCP	NA	NA	chr17:31951803-31956282	yes	New assembly	present work-short read	NA	no	others	NA	NA	NA	NA	NA	NA	NA	NA	NA	NA	NA	NA	NA	NA	NA	NA	NA	NA	NA	NA	NA	NA	NA
HSAGENE0040849	NA	no	GUCP	NA	NA	chr17:35569099-35572343	yes	New assembly	present work-short read	NA	no	others	NA	NA	NA	NA	NA	NA	NA	NA	NA	NA	NA	NA	NA	NA	NA	NA	NA	NA	NA	NA	NA	NA	NA
HSAGENE0040859	NA	no	GUCP	NA	NA	chr17:35697012-35700664	yes	New assembly	present work-short read	NA	no	others	NA	NA	NA	NA	NA	NA	NA	NA	NA	NA	NA	NA	NA	NA	NA	NA	NA	NA	NA	NA	NA	NA	NA
HSAGENE0041074	NA	no	GUCP	NA	NA	chr17:39189243-39191174	yes	New assembly	present work-short read	NA	no	others	NA	NA	NA	NA	NA	NA	NA	NA	NA	NA	NA	NA	NA	NA	NA	NA	NA	NA	NA	NA	NA	NA	NA
HSAGENE0041107	NA	no	GUCP	NA	NA	chr17:39585998-39586632	yes	New assembly	present work-short read	NA	no	others	NA	NA	NA	NA	NA	NA	NA	NA	NA	NA	NA	NA	NA	NA	NA	NA	NA	NA	NA	NA	NA	NA	NA
HSAGENE0041165	NA	no	GUCP	NA	NA	chr17:40146935-40154184	yes	New assembly	present work-short read	NA	no	others	NA	NA	NA	NA	NA	NA	NA	NA	NA	NA	NA	NA	NA	NA	NA	NA	NA	NA	NA	NA	NA	NA	NA
HSAGENE0041349	NA	no	GUCP	NA	NA	chr17:41950905-41953868	yes	New assembly	present work-short read	NA	no	others	NA	NA	NA	NA	NA	NA	NA	NA	NA	NA	NA	NA	NA	NA	NA	NA	NA	NA	NA	NA	NA	NA	NA
HSAGENE0041502	NA	no	GUCP	NA	NA	chr17:4336995-4339762	yes	New assembly	present work-short read	NA	no	others	NA	NA	NA	NA	NA	NA	NA	NA	NA	NA	NA	NA	NA	NA	NA	NA	NA	NA	NA	NA	NA	NA	NA
HSAGENE0041565	NA	no	GUCP	NA	NA	chr17:44163249-44164269	yes	New assembly	present work-short read	NA	no	others	NA	NA	NA	NA	NA	NA	NA	NA	NA	NA	NA	NA	NA	NA	NA	NA	NA	NA	NA	NA	NA	NA	NA
HSAGENE0041603	NA	no	GUCP	NA	NA	chr17:44569068-44576719	yes	New assembly	present work-short read	NA	no	others	NA	NA	NA	NA	NA	NA	NA	NA	NA	NA	NA	NA	NA	NA	NA	NA	NA	NA	NA	NA	NA	NA	NA
HSAGENE0041646	NA	no	GUCP	NA	NA	chr17:44987690-44989882	yes	New assembly	present work-short read	NA	no	others	NA	NA	NA	NA	NA	NA	NA	NA	NA	NA	NA	NA	NA	NA	NA	NA	NA	NA	NA	NA	NA	NA	NA
HSAGENE0041648	NA	no	GUCP	NA	NA	chr17:44999125-45013574	yes	New assembly	present work-short read	NA	no	others	NA	NA	NA	NA	NA	NA	NA	NA	NA	NA	NA	NA	NA	NA	NA	NA	NA	NA	NA	NA	NA	NA	NA
HSAGENE0041717	NA	no	GUCP	NA	NA	chr17:45969402-45970166	yes	New assembly	present work-short read	NA	no	others	NA	NA	NA	NA	NA	NA	NA	NA	NA	NA	NA	NA	NA	NA	NA	NA	NA	NA	NA	NA	NA	NA	NA
HSAGENE0041784	NA	no	GUCP	NA	NA	chr17:47133340-47175594	yes	New assembly	present work-short read	NA	no	others	NA	NA	NA	NA	NA	NA	NA	NA	NA	NA	NA	NA	NA	NA	NA	NA	NA	NA	NA	NA	NA	NA	NA
HSAGENE0041811	NA	no	GUCP	NA	NA	chr17:47468166-47541596	yes	New assembly	present work-short read	NA	no	others	NA	NA	NA	NA	NA	NA	NA	NA	NA	NA	NA	NA	NA	NA	NA	NA	NA	NA	NA	NA	NA	NA	NA
HSAGENE0042334	NA	no	GUCP	NA	NA	chr17:57502688-57535005	yes	New assembly	present work-short read	NA	no	others	NA	NA	NA	NA	NA	NA	NA	NA	NA	NA	NA	NA	NA	NA	NA	NA	NA	NA	NA	NA	NA	NA	NA
HSAGENE0042419	NA	no	GUCP	NA	NA	chr17:58764893-58800121	yes	New assembly	present work-short read	NA	no	others	NA	NA	NA	NA	NA	NA	NA	NA	NA	NA	NA	NA	NA	NA	NA	NA	NA	NA	NA	NA	NA	NA	NA
HSAGENE0042444	NA	no	GUCP	NA	NA	chr17:59120921-59125999	yes	New assembly	present work-short read	NA	no	others	NA	NA	NA	NA	NA	NA	NA	NA	NA	NA	NA	NA	NA	NA	NA	NA	NA	NA	NA	NA	NA	NA	NA
HSAGENE0042458	NA	no	GUCP	NA	NA	chr17:59259638-59262623	yes	New assembly	present work-short read	NA	no	others	NA	NA	NA	NA	NA	NA	NA	NA	NA	NA	NA	NA	NA	NA	NA	NA	NA	NA	NA	NA	NA	NA	NA
HSAGENE0042590	NA	no	GUCP	NA	NA	chr17:61395296-61399601	yes	New assembly	present work-short read	NA	no	others	NA	NA	NA	NA	NA	NA	NA	NA	NA	NA	NA	NA	NA	NA	NA	NA	NA	NA	NA	NA	NA	NA	NA
HSAGENE0042629	NA	no	GUCP	NA	NA	chr17:6229206-6231268	yes	New assembly	present work-short read	NA	no	others	NA	NA	NA	NA	NA	NA	NA	NA	NA	NA	NA	NA	NA	NA	NA	NA	NA	NA	NA	NA	NA	NA	NA
HSAGENE0042638	NA	no	GUCP	NA	NA	chr17:62430912-62433314	yes	New assembly	present work-short read	NA	no	others	NA	NA	NA	NA	NA	NA	NA	NA	NA	NA	NA	NA	NA	NA	NA	NA	NA	NA	NA	NA	NA	NA	NA
HSAGENE0042639	NA	no	GUCP	NA	NA	chr17:62431505-62433473	yes	New assembly	present work-short read	NA	no	others	NA	NA	NA	NA	NA	NA	NA	NA	NA	NA	NA	NA	NA	NA	NA	NA	NA	NA	NA	NA	NA	NA	NA
HSAGENE0042661	NA	no	GUCP	NA	NA	chr17:62633692-62635158	yes	New assembly	present work-short read	NA	no	others	NA	NA	NA	NA	NA	NA	NA	NA	NA	NA	NA	NA	NA	NA	NA	NA	NA	NA	NA	NA	NA	NA	NA
HSAGENE0042693	NA	no	GUCP	NA	NA	chr17:63184614-63188899	yes	New assembly	present work-short read	NA	no	others	NA	NA	NA	NA	NA	NA	NA	NA	NA	NA	NA	NA	NA	NA	NA	NA	NA	NA	NA	NA	NA	NA	NA
HSAGENE0042862	NA	no	GUCP	NA	NA	chr17:65566740-65584535	yes	New assembly	present work-short read	NA	no	others	NA	NA	NA	NA	NA	NA	NA	NA	NA	NA	NA	NA	NA	NA	NA	NA	NA	NA	NA	NA	NA	NA	NA
HSAGENE0042928	NA	no	GUCP	NA	NA	chr17:67363314-67364332	yes	New assembly	present work-short read	NA	no	others	NA	NA	NA	NA	NA	NA	NA	NA	NA	NA	NA	NA	NA	NA	NA	NA	NA	NA	NA	NA	NA	NA	NA
HSAGENE0042978	NA	no	GUCP	NA	NA	chr17:67907333-67908947	yes	New assembly	present work-short read	NA	no	others	NA	NA	NA	NA	NA	NA	NA	NA	NA	NA	NA	NA	NA	NA	NA	NA	NA	NA	NA	NA	NA	NA	NA
HSAGENE0043242	NA	no	GUCP	NA	NA	chr17:7378491-7382273	yes	New assembly	present work-short read	NA	no	others	NA	NA	NA	NA	NA	NA	NA	NA	NA	NA	NA	NA	NA	NA	NA	NA	NA	NA	NA	NA	NA	NA	NA
HSAGENE0043256	NA	no	GUCP	NA	NA	chr17:7398420-7402357	yes	New assembly	present work-short read	NA	no	others	NA	NA	NA	NA	NA	NA	NA	NA	NA	NA	NA	NA	NA	NA	NA	NA	NA	NA	NA	NA	NA	NA	NA
HSAGENE0043368	NA	no	GUCP	NA	NA	chr17:75211449-75222517	yes	New assembly	present work-short read	NA	no	others	NA	NA	NA	NA	NA	NA	NA	NA	NA	NA	NA	NA	NA	NA	NA	NA	NA	NA	NA	NA	NA	NA	NA
HSAGENE0043444	NA	no	GUCP	NA	NA	chr17:75902363-75903846	yes	New assembly	present work-short read	NA	no	others	NA	NA	NA	NA	NA	NA	NA	NA	NA	NA	NA	NA	NA	NA	NA	NA	NA	NA	NA	NA	NA	NA	NA
HSAGENE0043491	NA	no	GUCP	NA	NA	chr17:76319601-76321224	yes	New assembly	present work-short read	NA	no	others	NA	NA	NA	NA	NA	NA	NA	NA	NA	NA	NA	NA	NA	NA	NA	NA	NA	NA	NA	NA	NA	NA	NA
HSAGENE0043668	NA	no	GUCP	NA	NA	chr17:78429467-78449015	yes	New assembly	present work-short read	NA	no	others	NA	NA	NA	NA	NA	NA	NA	NA	NA	NA	NA	NA	NA	NA	NA	NA	NA	NA	NA	NA	NA	NA	NA
HSAGENE0043702	NA	no	GUCP	NA	NA	chr17:78867087-78870077	yes	New assembly	present work-short read	NA	no	others	NA	NA	NA	NA	NA	NA	NA	NA	NA	NA	NA	NA	NA	NA	NA	NA	NA	NA	NA	NA	NA	NA	NA
HSAGENE0043748	NA	no	GUCP	NA	NA	chr17:79355844-79357459	yes	New assembly	present work-short read	NA	no	others	NA	NA	NA	NA	NA	NA	NA	NA	NA	NA	NA	NA	NA	NA	NA	NA	NA	NA	NA	NA	NA	NA	NA
HSAGENE0043848	NA	no	GUCP	NA	NA	chr17:80503980-80528815	yes	New assembly	present work-short read	NA	no	others	NA	NA	NA	NA	NA	NA	NA	NA	NA	NA	NA	NA	NA	NA	NA	NA	NA	NA	NA	NA	NA	NA	NA
HSAGENE0044119	NA	no	GUCP	NA	NA	chr17:82527298-82529696	yes	New assembly	present work-short read	NA	no	others	NA	NA	NA	NA	NA	NA	NA	NA	NA	NA	NA	NA	NA	NA	NA	NA	NA	NA	NA	NA	NA	NA	NA
HSAGENE0044123	NA	no	GUCP	NA	NA	chr17:82557365-82558602	yes	New assembly	present work-short read	NA	no	others	NA	NA	NA	NA	NA	NA	NA	NA	NA	NA	NA	NA	NA	NA	NA	NA	NA	NA	NA	NA	NA	NA	NA
HSAGENE0044167	NA	no	GUCP	NA	NA	chr17:82826659-82828650	yes	New assembly	present work-short read	NA	no	others	NA	NA	NA	NA	NA	NA	NA	NA	NA	NA	NA	NA	NA	NA	NA	NA	NA	NA	NA	NA	NA	NA	NA
HSAGENE0044228	NA	no	GUCP	NA	NA	chr17:867283-875740	yes	New assembly	present work-short read	NA	no	others	NA	NA	NA	NA	NA	NA	NA	NA	NA	NA	NA	NA	NA	NA	NA	NA	NA	NA	NA	NA	NA	NA	NA
HSAGENE0044251	NA	no	GUCP	NA	NA	chr17:9055986-9062424	yes	New assembly	present work-short read	NA	no	others	NA	NA	NA	NA	NA	NA	NA	NA	NA	NA	NA	NA	NA	NA	NA	NA	NA	NA	NA	NA	NA	NA	NA
HSAGENE0044254	NA	no	GUCP	NA	NA	chr17:911364-918710	yes	New assembly	present work-short read	NA	no	others	NA	NA	NA	NA	NA	NA	NA	NA	NA	NA	NA	NA	NA	NA	NA	NA	NA	NA	NA	NA	NA	NA	NA
HSAGENE0044495	NA	no	GUCP	NA	NA	chr18:12668898-12691243	yes	New assembly	present work-short read	NA	no	others	NA	NA	NA	NA	NA	NA	NA	NA	NA	NA	NA	NA	NA	NA	NA	NA	NA	NA	NA	NA	NA	NA	NA
HSAGENE0044657	NA	no	GUCP	NA	NA	chr18:21015999-21017317	yes	New assembly	present work-short read	NA	no	others	NA	NA	NA	NA	NA	NA	NA	NA	NA	NA	NA	NA	NA	NA	NA	NA	NA	NA	NA	NA	NA	NA	NA
HSAGENE0044676	NA	no	GUCP	NA	NA	chr18:21614994-21618149	yes	New assembly	present work-short read	NA	no	others	NA	NA	NA	NA	NA	NA	NA	NA	NA	NA	NA	NA	NA	NA	NA	NA	NA	NA	NA	NA	NA	NA	NA
HSAGENE0045176	NA	no	GUCP	NA	NA	chr18:37412206-37417077	yes	New assembly	present work-short read	NA	no	others	NA	NA	NA	NA	NA	NA	NA	NA	NA	NA	NA	NA	NA	NA	NA	NA	NA	NA	NA	NA	NA	NA	NA
HSAGENE0045933	NA	no	GUCP	NA	NA	chr18:636832-638512	yes	New assembly	present work-short read	NA	no	others	NA	NA	NA	NA	NA	NA	NA	NA	NA	NA	NA	NA	NA	NA	NA	NA	NA	NA	NA	NA	NA	NA	NA
HSAGENE0046042	NA	no	GUCP	NA	NA	chr18:69170953-69188963	yes	New assembly	present work-short read	NA	no	others	NA	NA	NA	NA	NA	NA	NA	NA	NA	NA	NA	NA	NA	NA	NA	NA	NA	NA	NA	NA	NA	NA	NA
HSAGENE0047538	NA	no	GUCP	NA	NA	chr19:10972662-10973781	yes	New assembly	present work-short read	NA	no	others	NA	NA	NA	NA	NA	NA	NA	NA	NA	NA	NA	NA	NA	NA	NA	NA	NA	NA	NA	NA	NA	NA	NA
HSAGENE0047607	NA	no	GUCP	NA	NA	chr19:11509650-11512791	yes	New assembly	present work-short read	NA	no	others	NA	NA	NA	NA	NA	NA	NA	NA	NA	NA	NA	NA	NA	NA	NA	NA	NA	NA	NA	NA	NA	NA	NA
HSAGENE0047677	NA	no	GUCP	NA	NA	chr19:12043156-12045880	yes	New assembly	present work-short read	NA	no	others	NA	NA	NA	NA	NA	NA	NA	NA	NA	NA	NA	NA	NA	NA	NA	NA	NA	NA	NA	NA	NA	NA	NA
HSAGENE0047765	NA	no	GUCP	NA	NA	chr19:12528908-12532101	yes	New assembly	present work-short read	NA	no	others	NA	NA	NA	NA	NA	NA	NA	NA	NA	NA	NA	NA	NA	NA	NA	NA	NA	NA	NA	NA	NA	NA	NA
HSAGENE0047836	NA	no	GUCP	NA	NA	chr19:1289569-1290235	yes	New assembly	present work-short read	NA	no	others	NA	NA	NA	NA	NA	NA	NA	NA	NA	NA	NA	NA	NA	NA	NA	NA	NA	NA	NA	NA	NA	NA	NA
HSAGENE0047992	NA	no	GUCP	NA	NA	chr19:14286715-14287849	yes	New assembly	present work-short read	NA	no	others	NA	NA	NA	NA	NA	NA	NA	NA	NA	NA	NA	NA	NA	NA	NA	NA	NA	NA	NA	NA	NA	NA	NA
HSAGENE0048195	NA	no	GUCP	NA	NA	chr19:16430455-16433653	yes	New assembly	present work-short read	NA	no	others	NA	NA	NA	NA	NA	NA	NA	NA	NA	NA	NA	NA	NA	NA	NA	NA	NA	NA	NA	NA	NA	NA	NA
HSAGENE0048341	NA	no	GUCP	NA	NA	chr19:1773484-1777101	yes	New assembly	present work-short read	NA	no	others	NA	NA	NA	NA	NA	NA	NA	NA	NA	NA	NA	NA	NA	NA	NA	NA	NA	NA	NA	NA	NA	NA	NA
HSAGENE0048362	NA	no	GUCP	NA	NA	chr19:17976919-17981521	yes	New assembly	present work-short read	NA	no	others	NA	NA	NA	NA	NA	NA	NA	NA	NA	NA	NA	NA	NA	NA	NA	NA	NA	NA	NA	NA	NA	NA	NA
HSAGENE0048955	NA	no	GUCP	NA	NA	chr19:23748395-23751127	yes	New assembly	present work-short read	NA	no	others	NA	NA	NA	NA	NA	NA	NA	NA	NA	NA	NA	NA	NA	NA	NA	NA	NA	NA	NA	NA	NA	NA	NA
HSAGENE0048983	NA	no	GUCP	NA	NA	chr19:2416073-2424151	yes	New assembly	present work-short read	NA	no	others	NA	NA	NA	NA	NA	NA	NA	NA	NA	NA	NA	NA	NA	NA	NA	NA	NA	NA	NA	NA	NA	NA	NA
HSAGENE0049028	NA	no	GUCP	NA	NA	chr19:27836247-27877559	yes	New assembly	present work-short read	NA	no	others	NA	NA	NA	NA	NA	NA	NA	NA	NA	NA	NA	NA	NA	NA	NA	NA	NA	NA	NA	NA	NA	NA	NA
HSAGENE0049139	NA	no	GUCP	NA	NA	chr19:2998369-2999644	yes	New assembly	present work-short read	NA	no	others	NA	NA	NA	NA	NA	NA	NA	NA	NA	NA	NA	NA	NA	NA	NA	NA	NA	NA	NA	NA	NA	NA	NA
HSAGENE0049147	NA	no	GUCP	NA	NA	chr19:3010190-3010646	yes	New assembly	present work-short read	NA	no	others	NA	NA	NA	NA	NA	NA	NA	NA	NA	NA	NA	NA	NA	NA	NA	NA	NA	NA	NA	NA	NA	NA	NA
HSAGENE0049185	NA	no	GUCP	NA	NA	chr19:31106154-31122812	yes	New assembly	present work-short read	NA	no	others	NA	NA	NA	NA	NA	NA	NA	NA	NA	NA	NA	NA	NA	NA	NA	NA	NA	NA	NA	NA	NA	NA	NA
HSAGENE0049314	NA	no	GUCP	NA	NA	chr19:33710915-33717223	yes	New assembly	present work-short read	NA	no	others	NA	NA	NA	NA	NA	NA	NA	NA	NA	NA	NA	NA	NA	NA	NA	NA	NA	NA	NA	NA	NA	NA	NA
HSAGENE0049341	NA	no	GUCP	NA	NA	chr19:3431128-3431831	yes	New assembly	present work-short read	NA	no	others	NA	NA	NA	NA	NA	NA	NA	NA	NA	NA	NA	NA	NA	NA	NA	NA	NA	NA	NA	NA	NA	NA	NA
HSAGENE0049351	NA	no	GUCP	NA	NA	chr19:3439796-3452066	yes	New assembly	present work-short read	NA	no	others	NA	NA	NA	NA	NA	NA	NA	NA	NA	NA	NA	NA	NA	NA	NA	NA	NA	NA	NA	NA	NA	NA	NA
HSAGENE0049354	NA	no	GUCP	NA	NA	chr19:3440769-3441639	yes	New assembly	present work-short read	NA	no	others	NA	NA	NA	NA	NA	NA	NA	NA	NA	NA	NA	NA	NA	NA	NA	NA	NA	NA	NA	NA	NA	NA	NA
HSAGENE0049606	NA	no	GUCP	NA	NA	chr19:36410742-36411782	yes	New assembly	present work-short read	NA	no	others	NA	NA	NA	NA	NA	NA	NA	NA	NA	NA	NA	NA	NA	NA	NA	NA	NA	NA	NA	NA	NA	NA	NA
HSAGENE0049666	NA	no	GUCP	NA	NA	chr19:3685656-3687448	yes	New assembly	present work-short read	NA	no	others	NA	NA	NA	NA	NA	NA	NA	NA	NA	NA	NA	NA	NA	NA	NA	NA	NA	NA	NA	NA	NA	NA	NA
HSAGENE0049851	NA	no	GUCP	NA	NA	chr19:38817610-38830720	yes	New assembly	present work-short read	NA	no	others	NA	NA	NA	NA	NA	NA	NA	NA	NA	NA	NA	NA	NA	NA	NA	NA	NA	NA	NA	NA	NA	NA	NA
HSAGENE0050108	NA	no	GUCP	NA	NA	chr19:41244205-41245476	yes	New assembly	present work-short read	NA	no	others	NA	NA	NA	NA	NA	NA	NA	NA	NA	NA	NA	NA	NA	NA	NA	NA	NA	NA	NA	NA	NA	NA	NA
HSAGENE0050115	NA	no	GUCP	NA	NA	chr19:41311457-41314321	yes	New assembly	present work-short read	NA	no	others	NA	NA	NA	NA	NA	NA	NA	NA	NA	NA	NA	NA	NA	NA	NA	NA	NA	NA	NA	NA	NA	NA	NA
HSAGENE0050267	NA	no	GUCP	NA	NA	chr19:4286291-4315358	yes	New assembly	present work-short read	NA	no	others	NA	NA	NA	NA	NA	NA	NA	NA	NA	NA	NA	NA	NA	NA	NA	NA	NA	NA	NA	NA	NA	NA	NA
HSAGENE0050700	NA	no	GUCP	NA	NA	chr19:46894566-46905501	yes	New assembly	present work-short read	NA	no	others	NA	NA	NA	NA	NA	NA	NA	NA	NA	NA	NA	NA	NA	NA	NA	NA	NA	NA	NA	NA	NA	NA	NA
HSAGENE0050735	NA	no	GUCP	NA	NA	chr19:47180752-47191240	yes	New assembly	present work-short read	NA	no	others	NA	NA	NA	NA	NA	NA	NA	NA	NA	NA	NA	NA	NA	NA	NA	NA	NA	NA	NA	NA	NA	NA	NA
HSAGENE0050917	NA	no	GUCP	NA	NA	chr19:48908802-48910501	yes	New assembly	present work-short read	NA	no	others	NA	NA	NA	NA	NA	NA	NA	NA	NA	NA	NA	NA	NA	NA	NA	NA	NA	NA	NA	NA	NA	NA	NA
HSAGENE0051031	NA	no	GUCP	NA	NA	chr19:49607828-49612412	yes	New assembly	present work-short read	NA	no	others	NA	NA	NA	NA	NA	NA	NA	NA	NA	NA	NA	NA	NA	NA	NA	NA	NA	NA	NA	NA	NA	NA	NA
HSAGENE0051437	NA	no	GUCP	NA	NA	chr19:52803049-52804120	yes	New assembly	present work-short read	NA	no	others	NA	NA	NA	NA	NA	NA	NA	NA	NA	NA	NA	NA	NA	NA	NA	NA	NA	NA	NA	NA	NA	NA	NA
HSAGENE0051498	NA	no	GUCP	NA	NA	chr19:5328240-5331897	yes	New assembly	present work-short read	NA	no	others	NA	NA	NA	NA	NA	NA	NA	NA	NA	NA	NA	NA	NA	NA	NA	NA	NA	NA	NA	NA	NA	NA	NA
HSAGENE0052169	NA	no	GUCP	NA	NA	chr19:58576876-58580154	yes	New assembly	present work-short read	NA	no	others	NA	NA	NA	NA	NA	NA	NA	NA	NA	NA	NA	NA	NA	NA	NA	NA	NA	NA	NA	NA	NA	NA	NA
HSAGENE0052319	NA	no	GUCP	NA	NA	chr19:7248826-7250399	yes	New assembly	present work-short read	NA	no	others	NA	NA	NA	NA	NA	NA	NA	NA	NA	NA	NA	NA	NA	NA	NA	NA	NA	NA	NA	NA	NA	NA	NA
HSAGENE0052358	NA	no	GUCP	NA	NA	chr19:7603339-7603859	yes	New assembly	present work-short read	NA	no	others	NA	NA	NA	NA	NA	NA	NA	NA	NA	NA	NA	NA	NA	NA	NA	NA	NA	NA	NA	NA	NA	NA	NA
HSAGENE0052422	NA	no	GUCP	NA	NA	chr19:7996101-7996915	yes	New assembly	present work-short read	NA	no	others	NA	NA	NA	NA	NA	NA	NA	NA	NA	NA	NA	NA	NA	NA	NA	NA	NA	NA	NA	NA	NA	NA	NA
HSAGENE0052435	NA	no	GUCP	NA	NA	chr19:8078055-8079844	yes	New assembly	present work-short read	NA	no	others	NA	NA	NA	NA	NA	NA	NA	NA	NA	NA	NA	NA	NA	NA	NA	NA	NA	NA	NA	NA	NA	NA	NA
HSAGENE0052444	NA	no	GUCP	NA	NA	chr19:8217775-8220935	yes	New assembly	present work-short read	NA	no	others	NA	NA	NA	NA	NA	NA	NA	NA	NA	NA	NA	NA	NA	NA	NA	NA	NA	NA	NA	NA	NA	NA	NA
HSAGENE0052525	NA	no	GUCP	NA	NA	chr19:904008-909744	yes	New assembly	present work-short read	NA	no	others	NA	NA	NA	NA	NA	NA	NA	NA	NA	NA	NA	NA	NA	NA	NA	NA	NA	NA	NA	NA	NA	NA	NA
HSAGENE0052579	NA	no	GUCP	NA	NA	chr19:951010-952781	yes	New assembly	present work-short read	NA	no	others	NA	NA	NA	NA	NA	NA	NA	NA	NA	NA	NA	NA	NA	NA	NA	NA	NA	NA	NA	NA	NA	NA	NA
HSAGENE0053517	NA	no	GUCP	NA	NA	chr2:119281157-119283036	yes	New assembly	present work-short read	NA	no	others	NA	NA	NA	NA	NA	NA	NA	NA	NA	NA	NA	NA	NA	NA	NA	NA	NA	NA	NA	NA	NA	NA	NA
HSAGENE0053572	NA	no	GUCP	NA	NA	chr2:120725907-120738066	yes	New assembly	present work-short read	NA	no	others	NA	NA	NA	NA	NA	NA	NA	NA	NA	NA	NA	NA	NA	NA	NA	NA	NA	NA	NA	NA	NA	NA	NA
HSAGENE0053582	NA	no	GUCP	NA	NA	chr2:120883109-120886894	yes	New assembly	present work-short read	NA	no	others	NA	NA	NA	NA	NA	NA	NA	NA	NA	NA	NA	NA	NA	NA	NA	NA	NA	NA	NA	NA	NA	NA	NA
HSAGENE0053601	NA	no	GUCP	NA	NA	chr2:121352008-121355217	yes	New assembly	present work-short read	NA	no	others	NA	NA	NA	NA	NA	NA	NA	NA	NA	NA	NA	NA	NA	NA	NA	NA	NA	NA	NA	NA	NA	NA	NA
HSAGENE0053614	NA	no	GUCP	NA	NA	chr2:121534579-121535911	yes	New assembly	present work-short read	NA	no	others	NA	NA	NA	NA	NA	NA	NA	NA	NA	NA	NA	NA	NA	NA	NA	NA	NA	NA	NA	NA	NA	NA	NA
HSAGENE0054295	NA	no	GUCP	NA	NA	chr2:148235827-148251058	yes	New assembly	present work-short read	NA	no	others	NA	NA	NA	NA	NA	NA	NA	NA	NA	NA	NA	NA	NA	NA	NA	NA	NA	NA	NA	NA	NA	NA	NA
HSAGENE0054986	NA	no	GUCP	NA	NA	chr2:174165722-174167534	yes	New assembly	present work-short read	NA	no	others	NA	NA	NA	NA	NA	NA	NA	NA	NA	NA	NA	NA	NA	NA	NA	NA	NA	NA	NA	NA	NA	NA	NA
HSAGENE0056363	NA	no	GUCP	NA	NA	chr2:218773464-218775219	yes	New assembly	present work-short read	NA	no	others	NA	NA	NA	NA	NA	NA	NA	NA	NA	NA	NA	NA	NA	NA	NA	NA	NA	NA	NA	NA	NA	NA	NA
HSAGENE0056683	NA	no	GUCP	NA	NA	chr2:229933456-229939073	yes	New assembly	present work-short read	NA	no	others	NA	NA	NA	NA	NA	NA	NA	NA	NA	NA	NA	NA	NA	NA	NA	NA	NA	NA	NA	NA	NA	NA	NA
HSAGENE0056790	NA	no	GUCP	NA	NA	chr2:231804702-231807442	yes	New assembly	present work-short read	NA	no	others	NA	NA	NA	NA	NA	NA	NA	NA	NA	NA	NA	NA	NA	NA	NA	NA	NA	NA	NA	NA	NA	NA	NA
HSAGENE0056802	NA	no	GUCP	NA	NA	chr2:232221770-232222457	yes	New assembly	present work-short read	NA	no	others	NA	NA	NA	NA	NA	NA	NA	NA	NA	NA	NA	NA	NA	NA	NA	NA	NA	NA	NA	NA	NA	NA	NA
HSAGENE0056959	NA	no	GUCP	NA	NA	chr2:235564610-235567435	yes	New assembly	present work-short read	NA	no	others	NA	NA	NA	NA	NA	NA	NA	NA	NA	NA	NA	NA	NA	NA	NA	NA	NA	NA	NA	NA	NA	NA	NA
HSAGENE0056979	NA	no	GUCP	NA	NA	chr2:236047095-236047749	yes	New assembly	present work-short read	NA	no	others	NA	NA	NA	NA	NA	NA	NA	NA	NA	NA	NA	NA	NA	NA	NA	NA	NA	NA	NA	NA	NA	NA	NA
HSAGENE0057064	NA	no	GUCP	NA	NA	chr2:237897201-237900425	yes	New assembly	present work-short read	NA	no	others	NA	NA	NA	NA	NA	NA	NA	NA	NA	NA	NA	NA	NA	NA	NA	NA	NA	NA	NA	NA	NA	NA	NA
HSAGENE0057218	NA	no	GUCP	NA	NA	chr2:240599733-240602582	yes	New assembly	present work-short read	NA	no	others	NA	NA	NA	NA	NA	NA	NA	NA	NA	NA	NA	NA	NA	NA	NA	NA	NA	NA	NA	NA	NA	NA	NA
HSAGENE0057409	NA	no	GUCP	NA	NA	chr2:25340571-25362415	yes	New assembly	present work-short read	NA	no	others	NA	NA	NA	NA	NA	NA	NA	NA	NA	NA	NA	NA	NA	NA	NA	NA	NA	NA	NA	NA	NA	NA	NA
HSAGENE0057412	NA	no	GUCP	NA	NA	chr2:25351722-25361646	yes	New assembly	present work-short read	NA	no	others	NA	NA	NA	NA	NA	NA	NA	NA	NA	NA	NA	NA	NA	NA	NA	NA	NA	NA	NA	NA	NA	NA	NA
HSAGENE0057414	NA	no	GUCP	NA	NA	chr2:25359124-25360035	yes	New assembly	present work-short read	NA	no	others	NA	NA	NA	NA	NA	NA	NA	NA	NA	NA	NA	NA	NA	NA	NA	NA	NA	NA	NA	NA	NA	NA	NA
HSAGENE0057768	NA	no	GUCP	NA	NA	chr2:32295098-32302261	yes	New assembly	present work-short read	NA	no	others	NA	NA	NA	NA	NA	NA	NA	NA	NA	NA	NA	NA	NA	NA	NA	NA	NA	NA	NA	NA	NA	NA	NA
HSAGENE0058147	NA	no	GUCP	NA	NA	chr2:44816818-44821622	yes	New assembly	present work-short read	NA	no	others	NA	NA	NA	NA	NA	NA	NA	NA	NA	NA	NA	NA	NA	NA	NA	NA	NA	NA	NA	NA	NA	NA	NA
HSAGENE0058270	NA	no	GUCP	NA	NA	chr2:47546946-47550597	yes	New assembly	present work-short read	NA	no	others	NA	NA	NA	NA	NA	NA	NA	NA	NA	NA	NA	NA	NA	NA	NA	NA	NA	NA	NA	NA	NA	NA	NA
HSAGENE0058406	NA	no	GUCP	NA	NA	chr2:53732919-53736031	yes	New assembly	present work-short read	NA	no	others	NA	NA	NA	NA	NA	NA	NA	NA	NA	NA	NA	NA	NA	NA	NA	NA	NA	NA	NA	NA	NA	NA	NA
HSAGENE0058432	NA	no	GUCP	NA	NA	chr2:54093947-54098386	yes	New assembly	present work-short read	NA	no	others	NA	NA	NA	NA	NA	NA	NA	NA	NA	NA	NA	NA	NA	NA	NA	NA	NA	NA	NA	NA	NA	NA	NA
HSAGENE0058852	NA	no	GUCP	NA	NA	chr2:65398344-65400585	yes	New assembly	present work-short read	NA	no	others	NA	NA	NA	NA	NA	NA	NA	NA	NA	NA	NA	NA	NA	NA	NA	NA	NA	NA	NA	NA	NA	NA	NA
HSAGENE0059676	NA	no	GUCP	NA	NA	chr2:8770873-8774324	yes	New assembly	present work-short read	NA	no	others	NA	NA	NA	NA	NA	NA	NA	NA	NA	NA	NA	NA	NA	NA	NA	NA	NA	NA	NA	NA	NA	NA	NA
HSAGENE0059891	NA	no	GUCP	NA	NA	chr2:9302315-9306128	yes	New assembly	present work-short read	NA	no	others	NA	NA	NA	NA	NA	NA	NA	NA	NA	NA	NA	NA	NA	NA	NA	NA	NA	NA	NA	NA	NA	NA	NA
HSAGENE0060826	NA	no	GUCP	NA	NA	chr20:25536387-25537766	yes	New assembly	present work-short read	NA	no	others	NA	NA	NA	NA	NA	NA	NA	NA	NA	NA	NA	NA	NA	NA	NA	NA	NA	NA	NA	NA	NA	NA	NA
HSAGENE0060832	NA	no	GUCP	NA	NA	chr20:25565522-25566929	yes	New assembly	present work-short read	NA	no	others	NA	NA	NA	NA	NA	NA	NA	NA	NA	NA	NA	NA	NA	NA	NA	NA	NA	NA	NA	NA	NA	NA	NA
HSAGENE0060885	NA	no	GUCP	NA	NA	chr20:2627081-2652490	yes	New assembly	present work-short read	NA	no	others	NA	NA	NA	NA	NA	NA	NA	NA	NA	NA	NA	NA	NA	NA	NA	NA	NA	NA	NA	NA	NA	NA	NA
HSAGENE0060977	NA	no	GUCP	NA	NA	chr20:306680-307308	yes	New assembly	present work-short read	NA	no	others	NA	NA	NA	NA	NA	NA	NA	NA	NA	NA	NA	NA	NA	NA	NA	NA	NA	NA	NA	NA	NA	NA	NA
HSAGENE0061387	NA	no	GUCP	NA	NA	chr20:36094133-36095910	yes	New assembly	present work-short read	NA	no	others	NA	NA	NA	NA	NA	NA	NA	NA	NA	NA	NA	NA	NA	NA	NA	NA	NA	NA	NA	NA	NA	NA	NA
HSAGENE0062208	NA	no	GUCP	NA	NA	chr20:51717706-51726296	yes	New assembly	present work-short read	NA	no	others	NA	NA	NA	NA	NA	NA	NA	NA	NA	NA	NA	NA	NA	NA	NA	NA	NA	NA	NA	NA	NA	NA	NA
HSAGENE0062798	NA	no	GUCP	NA	NA	chr20:63674974-63721749	yes	New assembly	present work-short read	NA	no	others	NA	NA	NA	NA	NA	NA	NA	NA	NA	NA	NA	NA	NA	NA	NA	NA	NA	NA	NA	NA	NA	NA	NA
HSAGENE0063556	NA	no	GUCP	NA	NA	chr21:33242663-33243126	yes	New assembly	present work-short read	NA	no	others	NA	NA	NA	NA	NA	NA	NA	NA	NA	NA	NA	NA	NA	NA	NA	NA	NA	NA	NA	NA	NA	NA	NA
HSAGENE0063909	NA	no	GUCP	NA	NA	chr21:42712928-42715543	yes	New assembly	present work-short read	NA	no	others	NA	NA	NA	NA	NA	NA	NA	NA	NA	NA	NA	NA	NA	NA	NA	NA	NA	NA	NA	NA	NA	NA	NA
HSAGENE0063917	NA	no	GUCP	NA	NA	chr21:42788857-42806153	yes	New assembly	present work-short read	NA	no	others	NA	NA	NA	NA	NA	NA	NA	NA	NA	NA	NA	NA	NA	NA	NA	NA	NA	NA	NA	NA	NA	NA	NA
HSAGENE0063955	NA	no	GUCP	NA	NA	chr21:43284183-43285357	yes	New assembly	present work-short read	NA	no	others	NA	NA	NA	NA	NA	NA	NA	NA	NA	NA	NA	NA	NA	NA	NA	NA	NA	NA	NA	NA	NA	NA	NA
HSAGENE0064746	NA	no	GUCP	NA	NA	chr22:19094724-19100389	yes	New assembly	present work-short read	NA	no	others	NA	NA	NA	NA	NA	NA	NA	NA	NA	NA	NA	NA	NA	NA	NA	NA	NA	NA	NA	NA	NA	NA	NA
HSAGENE0064940	NA	no	GUCP	NA	NA	chr22:21427815-21428931	yes	New assembly	present work-short read	NA	no	others	NA	NA	NA	NA	NA	NA	NA	NA	NA	NA	NA	NA	NA	NA	NA	NA	NA	NA	NA	NA	NA	NA	NA
HSAGENE0065186	NA	no	GUCP	NA	NA	chr22:23297465-23299298	yes	New assembly	present work-short read	NA	no	others	NA	NA	NA	NA	NA	NA	NA	NA	NA	NA	NA	NA	NA	NA	NA	NA	NA	NA	NA	NA	NA	NA	NA
HSAGENE0065333	NA	no	GUCP	NA	NA	chr22:25306708-25308998	yes	New assembly	present work-short read	NA	no	others	NA	NA	NA	NA	NA	NA	NA	NA	NA	NA	NA	NA	NA	NA	NA	NA	NA	NA	NA	NA	NA	NA	NA
HSAGENE0065369	NA	no	GUCP	NA	NA	chr22:25670486-25671169	yes	New assembly	present work-short read	NA	no	others	NA	NA	NA	NA	NA	NA	NA	NA	NA	NA	NA	NA	NA	NA	NA	NA	NA	NA	NA	NA	NA	NA	NA
HSAGENE0065841	NA	no	GUCP	NA	NA	chr22:35427467-35430498	yes	New assembly	present work-short read	NA	no	others	NA	NA	NA	NA	NA	NA	NA	NA	NA	NA	NA	NA	NA	NA	NA	NA	NA	NA	NA	NA	NA	NA	NA
HSAGENE0065847	NA	no	GUCP	NA	NA	chr22:35468791-35524172	yes	New assembly	present work-short read	NA	no	others	NA	NA	NA	NA	NA	NA	NA	NA	NA	NA	NA	NA	NA	NA	NA	NA	NA	NA	NA	NA	NA	NA	NA
HSAGENE0066307	NA	no	GUCP	NA	NA	chr22:41313371-41314594	yes	New assembly	present work-short read	NA	no	others	NA	NA	NA	NA	NA	NA	NA	NA	NA	NA	NA	NA	NA	NA	NA	NA	NA	NA	NA	NA	NA	NA	NA
HSAGENE0066462	NA	no	GUCP	NA	NA	chr22:43044954-43046139	yes	New assembly	present work-short read	NA	no	others	NA	NA	NA	NA	NA	NA	NA	NA	NA	NA	NA	NA	NA	NA	NA	NA	NA	NA	NA	NA	NA	NA	NA
HSAGENE0066705	NA	no	GUCP	NA	NA	chr22:46520181-46530140	yes	New assembly	present work-short read	NA	no	others	NA	NA	NA	NA	NA	NA	NA	NA	NA	NA	NA	NA	NA	NA	NA	NA	NA	NA	NA	NA	NA	NA	NA
HSAGENE0066907	NA	no	GUCP	NA	NA	chr22:50336047-50340962	yes	New assembly	present work-short read	NA	no	others	NA	NA	NA	NA	NA	NA	NA	NA	NA	NA	NA	NA	NA	NA	NA	NA	NA	NA	NA	NA	NA	NA	NA
HSAGENE0066921	NA	no	GUCP	NA	NA	chr22:50425885-50429061	yes	New assembly	present work-short read	NA	no	others	NA	NA	NA	NA	NA	NA	NA	NA	NA	NA	NA	NA	NA	NA	NA	NA	NA	NA	NA	NA	NA	NA	NA
HSAGENE0066971	NA	no	GUCP	NA	NA	chr3_GL000221v1_random:50723-53901	no	New assembly	present work-short read	NA	no	others	NA	NA	NA	NA	NA	NA	NA	NA	NA	NA	NA	NA	NA	NA	NA	NA	NA	NA	NA	NA	NA	NA	NA
HSAGENE0067167	NA	no	GUCP	NA	NA	chr3:101704634-101709884	yes	New assembly	present work-short read	NA	no	others	NA	NA	NA	NA	NA	NA	NA	NA	NA	NA	NA	NA	NA	NA	NA	NA	NA	NA	NA	NA	NA	NA	NA
HSAGENE0067746	NA	no	GUCP	NA	NA	chr3:123614593-123616142	yes	New assembly	present work-short read	NA	no	others	NA	NA	NA	NA	NA	NA	NA	NA	NA	NA	NA	NA	NA	NA	NA	NA	NA	NA	NA	NA	NA	NA	NA
HSAGENE0067952	NA	no	GUCP	NA	NA	chr3:127806516-127808305	yes	New assembly	present work-short read	NA	no	others	NA	NA	NA	NA	NA	NA	NA	NA	NA	NA	NA	NA	NA	NA	NA	NA	NA	NA	NA	NA	NA	NA	NA
HSAGENE0068342	NA	no	GUCP	NA	NA	chr3:136708349-136713741	yes	New assembly	present work-short read	NA	no	others	NA	NA	NA	NA	NA	NA	NA	NA	NA	NA	NA	NA	NA	NA	NA	NA	NA	NA	NA	NA	NA	NA	NA
HSAGENE0068537	NA	no	GUCP	NA	NA	chr3:141956033-141959063	yes	New assembly	present work-short read	NA	no	others	NA	NA	NA	NA	NA	NA	NA	NA	NA	NA	NA	NA	NA	NA	NA	NA	NA	NA	NA	NA	NA	NA	NA
HSAGENE0068611	NA	no	GUCP	NA	NA	chr3:144415781-144486976	yes	New assembly	present work-short read	NA	no	others	NA	NA	NA	NA	NA	NA	NA	NA	NA	NA	NA	NA	NA	NA	NA	NA	NA	NA	NA	NA	NA	NA	NA
HSAGENE0068937	NA	no	GUCP	NA	NA	chr3:155590316-155591021	yes	New assembly	present work-short read	NA	no	others	NA	NA	NA	NA	NA	NA	NA	NA	NA	NA	NA	NA	NA	NA	NA	NA	NA	NA	NA	NA	NA	NA	NA
HSAGENE0069401	NA	no	GUCP	NA	NA	chr3:173950817-173953352	yes	New assembly	present work-short read	NA	no	others	NA	NA	NA	NA	NA	NA	NA	NA	NA	NA	NA	NA	NA	NA	NA	NA	NA	NA	NA	NA	NA	NA	NA
HSAGENE0069569	NA	no	GUCP	NA	NA	chr3:180938285-180943087	yes	New assembly	present work-short read	NA	no	others	NA	NA	NA	NA	NA	NA	NA	NA	NA	NA	NA	NA	NA	NA	NA	NA	NA	NA	NA	NA	NA	NA	NA
HSAGENE0069580	NA	no	GUCP	NA	NA	chr3:181386765-181390530	yes	New assembly	present work-short read	NA	no	others	NA	NA	NA	NA	NA	NA	NA	NA	NA	NA	NA	NA	NA	NA	NA	NA	NA	NA	NA	NA	NA	NA	NA
HSAGENE0069788	NA	no	GUCP	NA	NA	chr3:185623251-185629434	yes	New assembly	present work-short read	NA	no	others	NA	NA	NA	NA	NA	NA	NA	NA	NA	NA	NA	NA	NA	NA	NA	NA	NA	NA	NA	NA	NA	NA	NA
HSAGENE0069844	NA	no	GUCP	NA	NA	chr3:186801762-186802397	yes	New assembly	present work-short read	NA	no	others	NA	NA	NA	NA	NA	NA	NA	NA	NA	NA	NA	NA	NA	NA	NA	NA	NA	NA	NA	NA	NA	NA	NA
HSAGENE0070247	NA	no	GUCP	NA	NA	chr3:197582980-197589211	yes	New assembly	present work-short read	NA	no	others	NA	NA	NA	NA	NA	NA	NA	NA	NA	NA	NA	NA	NA	NA	NA	NA	NA	NA	NA	NA	NA	NA	NA
HSAGENE0070552	NA	no	GUCP	NA	NA	chr3:32511917-32521813	yes	New assembly	present work-short read	NA	no	others	NA	NA	NA	NA	NA	NA	NA	NA	NA	NA	NA	NA	NA	NA	NA	NA	NA	NA	NA	NA	NA	NA	NA
HSAGENE0070849	NA	no	GUCP	NA	NA	chr3:42132284-42134699	yes	New assembly	present work-short read	NA	no	others	NA	NA	NA	NA	NA	NA	NA	NA	NA	NA	NA	NA	NA	NA	NA	NA	NA	NA	NA	NA	NA	NA	NA
HSAGENE0071103	NA	no	GUCP	NA	NA	chr3:47230920-47235165	yes	New assembly	present work-short read	NA	no	others	NA	NA	NA	NA	NA	NA	NA	NA	NA	NA	NA	NA	NA	NA	NA	NA	NA	NA	NA	NA	NA	NA	NA
HSAGENE0071164	NA	no	GUCP	NA	NA	chr3:47843564-47845485	yes	New assembly	present work-short read	NA	no	others	NA	NA	NA	NA	NA	NA	NA	NA	NA	NA	NA	NA	NA	NA	NA	NA	NA	NA	NA	NA	NA	NA	NA
HSAGENE0071273	NA	no	GUCP	NA	NA	chr3:49037626-49042583	yes	New assembly	present work-short read	NA	no	others	NA	NA	NA	NA	NA	NA	NA	NA	NA	NA	NA	NA	NA	NA	NA	NA	NA	NA	NA	NA	NA	NA	NA
HSAGENE0071376	NA	no	GUCP	NA	NA	chr3:50015599-50017434	yes	New assembly	present work-short read	NA	no	others	NA	NA	NA	NA	NA	NA	NA	NA	NA	NA	NA	NA	NA	NA	NA	NA	NA	NA	NA	NA	NA	NA	NA
HSAGENE0071383	NA	no	GUCP	NA	NA	chr3:50062704-50064771	yes	New assembly	present work-short read	NA	no	others	NA	NA	NA	NA	NA	NA	NA	NA	NA	NA	NA	NA	NA	NA	NA	NA	NA	NA	NA	NA	NA	NA	NA
HSAGENE0071688	NA	no	GUCP	NA	NA	chr3:56636354-56638281	yes	New assembly	present work-short read	NA	no	others	NA	NA	NA	NA	NA	NA	NA	NA	NA	NA	NA	NA	NA	NA	NA	NA	NA	NA	NA	NA	NA	NA	NA
HSAGENE0072110	NA	no	GUCP	NA	NA	chr3:73004286-73005028	yes	New assembly	present work-short read	NA	no	others	NA	NA	NA	NA	NA	NA	NA	NA	NA	NA	NA	NA	NA	NA	NA	NA	NA	NA	NA	NA	NA	NA	NA
HSAGENE0072274	NA	no	GUCP	NA	NA	chr3:81625481-81662234	yes	New assembly	present work-short read	NA	no	others	NA	NA	NA	NA	NA	NA	NA	NA	NA	NA	NA	NA	NA	NA	NA	NA	NA	NA	NA	NA	NA	NA	NA
HSAGENE0072595	NA	no	GUCP	NA	NA	chr3:98956459-98986205	yes	New assembly	present work-short read	NA	no	others	NA	NA	NA	NA	NA	NA	NA	NA	NA	NA	NA	NA	NA	NA	NA	NA	NA	NA	NA	NA	NA	NA	NA
HSAGENE0073087	NA	no	GUCP	NA	NA	chr4:112829116-112886643	yes	New assembly	present work-short read	NA	no	others	NA	NA	NA	NA	NA	NA	NA	NA	NA	NA	NA	NA	NA	NA	NA	NA	NA	NA	NA	NA	NA	NA	NA
HSAGENE0074220	NA	no	GUCP	NA	NA	chr4:157044131-157076969	yes	New assembly	present work-short read	NA	no	others	NA	NA	NA	NA	NA	NA	NA	NA	NA	NA	NA	NA	NA	NA	NA	NA	NA	NA	NA	NA	NA	NA	NA
HSAGENE0074388	NA	no	GUCP	NA	NA	chr4:164338565-164339017	yes	New assembly	present work-short read	NA	no	others	NA	NA	NA	NA	NA	NA	NA	NA	NA	NA	NA	NA	NA	NA	NA	NA	NA	NA	NA	NA	NA	NA	NA
HSAGENE0074480	NA	no	GUCP	NA	NA	chr4:168779935-168781025	yes	New assembly	present work-short read	NA	no	others	NA	NA	NA	NA	NA	NA	NA	NA	NA	NA	NA	NA	NA	NA	NA	NA	NA	NA	NA	NA	NA	NA	NA
HSAGENE0074667	NA	no	GUCP	NA	NA	chr4:17534951-17536983	yes	New assembly	present work-short read	NA	no	others	NA	NA	NA	NA	NA	NA	NA	NA	NA	NA	NA	NA	NA	NA	NA	NA	NA	NA	NA	NA	NA	NA	NA
HSAGENE0074809	NA	no	GUCP	NA	NA	chr4:182516820-182525325	yes	New assembly	present work-short read	NA	no	others	NA	NA	NA	NA	NA	NA	NA	NA	NA	NA	NA	NA	NA	NA	NA	NA	NA	NA	NA	NA	NA	NA	NA
HSAGENE0075307	NA	no	GUCP	NA	NA	chr4:25274817-25275846	yes	New assembly	present work-short read	NA	no	others	NA	NA	NA	NA	NA	NA	NA	NA	NA	NA	NA	NA	NA	NA	NA	NA	NA	NA	NA	NA	NA	NA	NA
HSAGENE0075379	NA	no	GUCP	NA	NA	chr4:2641067-2642729	yes	New assembly	present work-short read	NA	no	others	NA	NA	NA	NA	NA	NA	NA	NA	NA	NA	NA	NA	NA	NA	NA	NA	NA	NA	NA	NA	NA	NA	NA
HSAGENE0075634	NA	no	GUCP	NA	NA	chr4:37984292-37986822	yes	New assembly	present work-short read	NA	no	others	NA	NA	NA	NA	NA	NA	NA	NA	NA	NA	NA	NA	NA	NA	NA	NA	NA	NA	NA	NA	NA	NA	NA
HSAGENE0075682	NA	no	GUCP	NA	NA	chr4:39129205-39160987	yes	New assembly	present work-short read	NA	no	others	NA	NA	NA	NA	NA	NA	NA	NA	NA	NA	NA	NA	NA	NA	NA	NA	NA	NA	NA	NA	NA	NA	NA
HSAGENE0075756	NA	no	GUCP	NA	NA	chr4:39969639-39974093	yes	New assembly	present work-short read	NA	no	others	NA	NA	NA	NA	NA	NA	NA	NA	NA	NA	NA	NA	NA	NA	NA	NA	NA	NA	NA	NA	NA	NA	NA
HSAGENE0075763	NA	no	GUCP	NA	NA	chr4:40061429-40062128	yes	New assembly	present work-short read	NA	no	others	NA	NA	NA	NA	NA	NA	NA	NA	NA	NA	NA	NA	NA	NA	NA	NA	NA	NA	NA	NA	NA	NA	NA
HSAGENE0075776	NA	no	GUCP	NA	NA	chr4:4032630-4075602	yes	New assembly	present work-short read	NA	no	others	NA	NA	NA	NA	NA	NA	NA	NA	NA	NA	NA	NA	NA	NA	NA	NA	NA	NA	NA	NA	NA	NA	NA
HSAGENE0075787	NA	no	GUCP	NA	NA	chr4:4076606-4078020	yes	New assembly	present work-short read	NA	no	others	NA	NA	NA	NA	NA	NA	NA	NA	NA	NA	NA	NA	NA	NA	NA	NA	NA	NA	NA	NA	NA	NA	NA
HSAGENE0076005	NA	no	GUCP	NA	NA	chr4:49120397-49150049	yes	New assembly	present work-short read	NA	no	others	NA	NA	NA	NA	NA	NA	NA	NA	NA	NA	NA	NA	NA	NA	NA	NA	NA	NA	NA	NA	NA	NA	NA
HSAGENE0076007	NA	no	GUCP	NA	NA	chr4:49150398-49150751	yes	New assembly	present work-short read	NA	no	others	NA	NA	NA	NA	NA	NA	NA	NA	NA	NA	NA	NA	NA	NA	NA	NA	NA	NA	NA	NA	NA	NA	NA
HSAGENE0076009	NA	no	GUCP	NA	NA	chr4:49163503-49256899	yes	New assembly	present work-short read	NA	no	others	NA	NA	NA	NA	NA	NA	NA	NA	NA	NA	NA	NA	NA	NA	NA	NA	NA	NA	NA	NA	NA	NA	NA
HSAGENE0076450	NA	no	GUCP	NA	NA	chr4:67846752-67857691	yes	New assembly	present work-short read	NA	no	others	NA	NA	NA	NA	NA	NA	NA	NA	NA	NA	NA	NA	NA	NA	NA	NA	NA	NA	NA	NA	NA	NA	NA
HSAGENE0076577	NA	no	GUCP	NA	NA	chr4:7046926-7050770	yes	New assembly	present work-short read	NA	no	others	NA	NA	NA	NA	NA	NA	NA	NA	NA	NA	NA	NA	NA	NA	NA	NA	NA	NA	NA	NA	NA	NA	NA
HSAGENE0076705	NA	no	GUCP	NA	NA	chr4:7455328-7477381	yes	New assembly	present work-short read	NA	no	others	NA	NA	NA	NA	NA	NA	NA	NA	NA	NA	NA	NA	NA	NA	NA	NA	NA	NA	NA	NA	NA	NA	NA
HSAGENE0078223	NA	no	GUCP	NA	NA	chr5:126771198-126775319	yes	New assembly	present work-short read	NA	no	others	NA	NA	NA	NA	NA	NA	NA	NA	NA	NA	NA	NA	NA	NA	NA	NA	NA	NA	NA	NA	NA	NA	NA
HSAGENE0078616	NA	no	GUCP	NA	NA	chr5:137966500-137969253	yes	New assembly	present work-short read	NA	no	others	NA	NA	NA	NA	NA	NA	NA	NA	NA	NA	NA	NA	NA	NA	NA	NA	NA	NA	NA	NA	NA	NA	NA
HSAGENE0078638	NA	no	GUCP	NA	NA	chr5:138298634-138299545	yes	New assembly	present work-short read	NA	no	others	NA	NA	NA	NA	NA	NA	NA	NA	NA	NA	NA	NA	NA	NA	NA	NA	NA	NA	NA	NA	NA	NA	NA
HSAGENE0078815	NA	no	GUCP	NA	NA	chr5:140999608-141002444	yes	New assembly	present work-short read	NA	no	others	NA	NA	NA	NA	NA	NA	NA	NA	NA	NA	NA	NA	NA	NA	NA	NA	NA	NA	NA	NA	NA	NA	NA
HSAGENE0078885	NA	no	GUCP	NA	NA	chr5:141437354-141438681	yes	New assembly	present work-short read	NA	no	others	NA	NA	NA	NA	NA	NA	NA	NA	NA	NA	NA	NA	NA	NA	NA	NA	NA	NA	NA	NA	NA	NA	NA
HSAGENE0078929	NA	no	GUCP	NA	NA	chr5:141890266-141893339	yes	New assembly	present work-short read	NA	no	others	NA	NA	NA	NA	NA	NA	NA	NA	NA	NA	NA	NA	NA	NA	NA	NA	NA	NA	NA	NA	NA	NA	NA
HSAGENE0079424	NA	no	GUCP	NA	NA	chr5:157800448-157802677	yes	New assembly	present work-short read	NA	no	others	NA	NA	NA	NA	NA	NA	NA	NA	NA	NA	NA	NA	NA	NA	NA	NA	NA	NA	NA	NA	NA	NA	NA
HSAGENE0079631	NA	no	GUCP	NA	NA	chr5:166979047-167084320	yes	New assembly	present work-short read	NA	no	others	NA	NA	NA	NA	NA	NA	NA	NA	NA	NA	NA	NA	NA	NA	NA	NA	NA	NA	NA	NA	NA	NA	NA
HSAGENE0079801	NA	no	GUCP	NA	NA	chr5:172261865-172263476	yes	New assembly	present work-short read	NA	no	others	NA	NA	NA	NA	NA	NA	NA	NA	NA	NA	NA	NA	NA	NA	NA	NA	NA	NA	NA	NA	NA	NA	NA
HSAGENE0080098	NA	no	GUCP	NA	NA	chr5:177147792-177160363	yes	New assembly	present work-short read	NA	no	others	NA	NA	NA	NA	NA	NA	NA	NA	NA	NA	NA	NA	NA	NA	NA	NA	NA	NA	NA	NA	NA	NA	NA
HSAGENE0080256	NA	no	GUCP	NA	NA	chr5:179529374-179560137	yes	New assembly	present work-short read	NA	no	others	NA	NA	NA	NA	NA	NA	NA	NA	NA	NA	NA	NA	NA	NA	NA	NA	NA	NA	NA	NA	NA	NA	NA
HSAGENE0080265	NA	no	GUCP	NA	NA	chr5:179591949-179594670	yes	New assembly	present work-short read	NA	no	others	NA	NA	NA	NA	NA	NA	NA	NA	NA	NA	NA	NA	NA	NA	NA	NA	NA	NA	NA	NA	NA	NA	NA
HSAGENE0080302	NA	no	GUCP	NA	NA	chr5:179828195-179831919	yes	New assembly	present work-short read	NA	no	others	NA	NA	NA	NA	NA	NA	NA	NA	NA	NA	NA	NA	NA	NA	NA	NA	NA	NA	NA	NA	NA	NA	NA
HSAGENE0080646	NA	no	GUCP	NA	NA	chr5:291757-296302	yes	New assembly	present work-short read	NA	no	others	NA	NA	NA	NA	NA	NA	NA	NA	NA	NA	NA	NA	NA	NA	NA	NA	NA	NA	NA	NA	NA	NA	NA
HSAGENE0081160	NA	no	GUCP	NA	NA	chr5:49657814-49666746	yes	New assembly	present work-short read	NA	no	others	NA	NA	NA	NA	NA	NA	NA	NA	NA	NA	NA	NA	NA	NA	NA	NA	NA	NA	NA	NA	NA	NA	NA
HSAGENE0081186	NA	no	GUCP	NA	NA	chr5:51154717-51159235	yes	New assembly	present work-short read	NA	no	others	NA	NA	NA	NA	NA	NA	NA	NA	NA	NA	NA	NA	NA	NA	NA	NA	NA	NA	NA	NA	NA	NA	NA
HSAGENE0081735	NA	no	GUCP	NA	NA	chr5:69191384-69199918	yes	New assembly	present work-short read	NA	no	others	NA	NA	NA	NA	NA	NA	NA	NA	NA	NA	NA	NA	NA	NA	NA	NA	NA	NA	NA	NA	NA	NA	NA
HSAGENE0082033	NA	no	GUCP	NA	NA	chr5:77760398-77761394	yes	New assembly	present work-short read	NA	no	others	NA	NA	NA	NA	NA	NA	NA	NA	NA	NA	NA	NA	NA	NA	NA	NA	NA	NA	NA	NA	NA	NA	NA
HSAGENE0082153	NA	no	GUCP	NA	NA	chr5:80889202-80916373	yes	New assembly	present work-short read	NA	no	others	NA	NA	NA	NA	NA	NA	NA	NA	NA	NA	NA	NA	NA	NA	NA	NA	NA	NA	NA	NA	NA	NA	NA
HSAGENE0082328	NA	no	GUCP	NA	NA	chr5:87278403-87283115	yes	New assembly	present work-short read	NA	no	others	NA	NA	NA	NA	NA	NA	NA	NA	NA	NA	NA	NA	NA	NA	NA	NA	NA	NA	NA	NA	NA	NA	NA
HSAGENE0082428	NA	no	GUCP	NA	NA	chr5:91104980-91107927	yes	New assembly	present work-short read	NA	no	others	NA	NA	NA	NA	NA	NA	NA	NA	NA	NA	NA	NA	NA	NA	NA	NA	NA	NA	NA	NA	NA	NA	NA
HSAGENE0082628	NA	no	GUCP	NA	NA	chr5:98953466-98959062	yes	New assembly	present work-short read	NA	no	others	NA	NA	NA	NA	NA	NA	NA	NA	NA	NA	NA	NA	NA	NA	NA	NA	NA	NA	NA	NA	NA	NA	NA
HSAGENE0084791	NA	no	GUCP	NA	NA	chr6:108129026-108136389	yes	New assembly	present work-short read	NA	no	others	NA	NA	NA	NA	NA	NA	NA	NA	NA	NA	NA	NA	NA	NA	NA	NA	NA	NA	NA	NA	NA	NA	NA
HSAGENE0084795	NA	no	GUCP	NA	NA	chr6:108181136-108185329	yes	New assembly	present work-short read	NA	no	others	NA	NA	NA	NA	NA	NA	NA	NA	NA	NA	NA	NA	NA	NA	NA	NA	NA	NA	NA	NA	NA	NA	NA
HSAGENE0084906	NA	no	GUCP	NA	NA	chr6:110800988-110807592	yes	New assembly	present work-short read	NA	no	others	NA	NA	NA	NA	NA	NA	NA	NA	NA	NA	NA	NA	NA	NA	NA	NA	NA	NA	NA	NA	NA	NA	NA
HSAGENE0084930	NA	no	GUCP	NA	NA	chr6:111092376-111093290	yes	New assembly	present work-short read	NA	no	others	NA	NA	NA	NA	NA	NA	NA	NA	NA	NA	NA	NA	NA	NA	NA	NA	NA	NA	NA	NA	NA	NA	NA
HSAGENE0084951	NA	no	GUCP	NA	NA	chr6:111519069-111520586	yes	New assembly	present work-short read	NA	no	others	NA	NA	NA	NA	NA	NA	NA	NA	NA	NA	NA	NA	NA	NA	NA	NA	NA	NA	NA	NA	NA	NA	NA
HSAGENE0085656	NA	no	GUCP	NA	NA	chr6:138457121-138459944	yes	New assembly	present work-short read	NA	no	others	NA	NA	NA	NA	NA	NA	NA	NA	NA	NA	NA	NA	NA	NA	NA	NA	NA	NA	NA	NA	NA	NA	NA
HSAGENE0085674	NA	no	GUCP	NA	NA	chr6:138820643-138833913	yes	New assembly	present work-short read	NA	no	others	NA	NA	NA	NA	NA	NA	NA	NA	NA	NA	NA	NA	NA	NA	NA	NA	NA	NA	NA	NA	NA	NA	NA
HSAGENE0086078	NA	no	GUCP	NA	NA	chr6:152278686-152279694	yes	New assembly	present work-short read	NA	no	others	NA	NA	NA	NA	NA	NA	NA	NA	NA	NA	NA	NA	NA	NA	NA	NA	NA	NA	NA	NA	NA	NA	NA
HSAGENE0086294	NA	no	GUCP	NA	NA	chr6:158380140-158380760	yes	New assembly	present work-short read	NA	no	others	NA	NA	NA	NA	NA	NA	NA	NA	NA	NA	NA	NA	NA	NA	NA	NA	NA	NA	NA	NA	NA	NA	NA
HSAGENE0086303	NA	no	GUCP	NA	NA	chr6:158561123-158579718	yes	New assembly	present work-short read	NA	no	others	NA	NA	NA	NA	NA	NA	NA	NA	NA	NA	NA	NA	NA	NA	NA	NA	NA	NA	NA	NA	NA	NA	NA
HSAGENE0086356	NA	no	GUCP	NA	NA	chr6:159693902-159698480	yes	New assembly	present work-short read	NA	no	others	NA	NA	NA	NA	NA	NA	NA	NA	NA	NA	NA	NA	NA	NA	NA	NA	NA	NA	NA	NA	NA	NA	NA
HSAGENE0087475	NA	no	GUCP	NA	NA	chr6:3000832-3002451	yes	New assembly	present work-short read	NA	no	others	NA	NA	NA	NA	NA	NA	NA	NA	NA	NA	NA	NA	NA	NA	NA	NA	NA	NA	NA	NA	NA	NA	NA
HSAGENE0088027	NA	no	GUCP	NA	NA	chr6:36606429-36610978	yes	New assembly	present work-short read	NA	no	others	NA	NA	NA	NA	NA	NA	NA	NA	NA	NA	NA	NA	NA	NA	NA	NA	NA	NA	NA	NA	NA	NA	NA
HSAGENE0088107	NA	no	GUCP	NA	NA	chr6:37850727-37851543	yes	New assembly	present work-short read	NA	no	others	NA	NA	NA	NA	NA	NA	NA	NA	NA	NA	NA	NA	NA	NA	NA	NA	NA	NA	NA	NA	NA	NA	NA
HSAGENE0090095	NA	no	GUCP	NA	NA	chr7:100235341-100269237	yes	New assembly	present work-short read	NA	no	others	NA	NA	NA	NA	NA	NA	NA	NA	NA	NA	NA	NA	NA	NA	NA	NA	NA	NA	NA	NA	NA	NA	NA
HSAGENE0090097	NA	no	GUCP	NA	NA	chr7:100249928-100268291	yes	New assembly	present work-short read	NA	no	others	NA	NA	NA	NA	NA	NA	NA	NA	NA	NA	NA	NA	NA	NA	NA	NA	NA	NA	NA	NA	NA	NA	NA
HSAGENE0090202	NA	no	GUCP	NA	NA	chr7:101152831-101154303	yes	New assembly	present work-short read	NA	no	others	NA	NA	NA	NA	NA	NA	NA	NA	NA	NA	NA	NA	NA	NA	NA	NA	NA	NA	NA	NA	NA	NA	NA
HSAGENE0090255	NA	no	GUCP	NA	NA	chr7:102006553-102008309	yes	New assembly	present work-short read	NA	no	others	NA	NA	NA	NA	NA	NA	NA	NA	NA	NA	NA	NA	NA	NA	NA	NA	NA	NA	NA	NA	NA	NA	NA
HSAGENE0090266	NA	no	GUCP	NA	NA	chr7:102150442-102152687	yes	New assembly	present work-short read	NA	no	others	NA	NA	NA	NA	NA	NA	NA	NA	NA	NA	NA	NA	NA	NA	NA	NA	NA	NA	NA	NA	NA	NA	NA
HSAGENE0090290	NA	no	GUCP	NA	NA	chr7:102417683-102424369	yes	New assembly	present work-short read	NA	no	others	NA	NA	NA	NA	NA	NA	NA	NA	NA	NA	NA	NA	NA	NA	NA	NA	NA	NA	NA	NA	NA	NA	NA
HSAGENE0090325	NA	no	GUCP	NA	NA	chr7:102618602-102639781	yes	New assembly	present work-short read	NA	no	others	NA	NA	NA	NA	NA	NA	NA	NA	NA	NA	NA	NA	NA	NA	NA	NA	NA	NA	NA	NA	NA	NA	NA
HSAGENE0091025	NA	no	GUCP	NA	NA	chr7:128552622-128553526	yes	New assembly	present work-short read	NA	no	others	NA	NA	NA	NA	NA	NA	NA	NA	NA	NA	NA	NA	NA	NA	NA	NA	NA	NA	NA	NA	NA	NA	NA
HSAGENE0091031	NA	no	GUCP	NA	NA	chr7:128590591-128636803	yes	New assembly	present work-short read	NA	no	others	NA	NA	NA	NA	NA	NA	NA	NA	NA	NA	NA	NA	NA	NA	NA	NA	NA	NA	NA	NA	NA	NA	NA
HSAGENE0091094	NA	no	GUCP	NA	NA	chr7:129272937-129279713	yes	New assembly	present work-short read	NA	no	others	NA	NA	NA	NA	NA	NA	NA	NA	NA	NA	NA	NA	NA	NA	NA	NA	NA	NA	NA	NA	NA	NA	NA
HSAGENE0091110	NA	no	GUCP	NA	NA	chr7:129593192-129601334	yes	New assembly	present work-short read	NA	no	others	NA	NA	NA	NA	NA	NA	NA	NA	NA	NA	NA	NA	NA	NA	NA	NA	NA	NA	NA	NA	NA	NA	NA
HSAGENE0091125	NA	no	GUCP	NA	NA	chr7:129887645-129930067	yes	New assembly	present work-short read	NA	no	others	NA	NA	NA	NA	NA	NA	NA	NA	NA	NA	NA	NA	NA	NA	NA	NA	NA	NA	NA	NA	NA	NA	NA
HSAGENE0091138	NA	no	GUCP	NA	NA	chr7:130019085-130036652	yes	New assembly	present work-short read	NA	no	others	NA	NA	NA	NA	NA	NA	NA	NA	NA	NA	NA	NA	NA	NA	NA	NA	NA	NA	NA	NA	NA	NA	NA
HSAGENE0091404	NA	no	GUCP	NA	NA	chr7:138497199-138500955	yes	New assembly	present work-short read	NA	no	others	NA	NA	NA	NA	NA	NA	NA	NA	NA	NA	NA	NA	NA	NA	NA	NA	NA	NA	NA	NA	NA	NA	NA
HSAGENE0091405	NA	no	GUCP	NA	NA	chr7:138505872-138512180	yes	New assembly	present work-short read	NA	no	others	NA	NA	NA	NA	NA	NA	NA	NA	NA	NA	NA	NA	NA	NA	NA	NA	NA	NA	NA	NA	NA	NA	NA
HSAGENE0091436	NA	no	GUCP	NA	NA	chr7:139196251-139201368	yes	New assembly	present work-short read	NA	no	others	NA	NA	NA	NA	NA	NA	NA	NA	NA	NA	NA	NA	NA	NA	NA	NA	NA	NA	NA	NA	NA	NA	NA
HSAGENE0091503	NA	no	GUCP	NA	NA	chr7:140589990-140591011	yes	New assembly	present work-short read	NA	no	others	NA	NA	NA	NA	NA	NA	NA	NA	NA	NA	NA	NA	NA	NA	NA	NA	NA	NA	NA	NA	NA	NA	NA
HSAGENE0092075	NA	no	GUCP	NA	NA	chr7:152403872-152406118	yes	New assembly	present work-short read	NA	no	others	NA	NA	NA	NA	NA	NA	NA	NA	NA	NA	NA	NA	NA	NA	NA	NA	NA	NA	NA	NA	NA	NA	NA
HSAGENE0092278	NA	no	GUCP	NA	NA	chr7:157341918-157342821	yes	New assembly	present work-short read	NA	no	others	NA	NA	NA	NA	NA	NA	NA	NA	NA	NA	NA	NA	NA	NA	NA	NA	NA	NA	NA	NA	NA	NA	NA
HSAGENE0092309	NA	no	GUCP	NA	NA	chr7:157696395-157697413	yes	New assembly	present work-short read	NA	no	others	NA	NA	NA	NA	NA	NA	NA	NA	NA	NA	NA	NA	NA	NA	NA	NA	NA	NA	NA	NA	NA	NA	NA
HSAGENE0092656	NA	no	GUCP	NA	NA	chr7:23337504-23338563	yes	New assembly	present work-short read	NA	no	others	NA	NA	NA	NA	NA	NA	NA	NA	NA	NA	NA	NA	NA	NA	NA	NA	NA	NA	NA	NA	NA	NA	NA
HSAGENE0092661	NA	no	GUCP	NA	NA	chr7:23393878-23396857	yes	New assembly	present work-short read	NA	no	others	NA	NA	NA	NA	NA	NA	NA	NA	NA	NA	NA	NA	NA	NA	NA	NA	NA	NA	NA	NA	NA	NA	NA
HSAGENE0092677	NA	no	GUCP	NA	NA	chr7:23499083-23503620	yes	New assembly	present work-short read	NA	no	others	NA	NA	NA	NA	NA	NA	NA	NA	NA	NA	NA	NA	NA	NA	NA	NA	NA	NA	NA	NA	NA	NA	NA
HSAGENE0092726	NA	no	GUCP	NA	NA	chr7:2457392-2459568	yes	New assembly	present work-short read	NA	no	others	NA	NA	NA	NA	NA	NA	NA	NA	NA	NA	NA	NA	NA	NA	NA	NA	NA	NA	NA	NA	NA	NA	NA
HSAGENE0092732	NA	no	GUCP	NA	NA	chr7:24712448-24713014	yes	New assembly	present work-short read	NA	no	others	NA	NA	NA	NA	NA	NA	NA	NA	NA	NA	NA	NA	NA	NA	NA	NA	NA	NA	NA	NA	NA	NA	NA
HSAGENE0092753	NA	no	GUCP	NA	NA	chr7:2529201-2534188	yes	New assembly	present work-short read	NA	no	others	NA	NA	NA	NA	NA	NA	NA	NA	NA	NA	NA	NA	NA	NA	NA	NA	NA	NA	NA	NA	NA	NA	NA
HSAGENE0093072	NA	no	GUCP	NA	NA	chr7:32610617-32612660	yes	New assembly	present work-short read	NA	no	others	NA	NA	NA	NA	NA	NA	NA	NA	NA	NA	NA	NA	NA	NA	NA	NA	NA	NA	NA	NA	NA	NA	NA
HSAGENE0093081	NA	no	GUCP	NA	NA	chr7:32804680-32807008	yes	New assembly	present work-short read	NA	no	others	NA	NA	NA	NA	NA	NA	NA	NA	NA	NA	NA	NA	NA	NA	NA	NA	NA	NA	NA	NA	NA	NA	NA
HSAGENE0093171	NA	no	GUCP	NA	NA	chr7:35801286-35829961	yes	New assembly	present work-short read	NA	no	others	NA	NA	NA	NA	NA	NA	NA	NA	NA	NA	NA	NA	NA	NA	NA	NA	NA	NA	NA	NA	NA	NA	NA
HSAGENE0093723	NA	no	GUCP	NA	NA	chr7:5069833-5071826	yes	New assembly	present work-short read	NA	no	others	NA	NA	NA	NA	NA	NA	NA	NA	NA	NA	NA	NA	NA	NA	NA	NA	NA	NA	NA	NA	NA	NA	NA
HSAGENE0093805	NA	no	GUCP	NA	NA	chr7:5394686-5404334	yes	New assembly	present work-short read	NA	no	others	NA	NA	NA	NA	NA	NA	NA	NA	NA	NA	NA	NA	NA	NA	NA	NA	NA	NA	NA	NA	NA	NA	NA
HSAGENE0093891	NA	no	GUCP	NA	NA	chr7:55747611-55758446	yes	New assembly	present work-short read	NA	no	others	NA	NA	NA	NA	NA	NA	NA	NA	NA	NA	NA	NA	NA	NA	NA	NA	NA	NA	NA	NA	NA	NA	NA
HSAGENE0093904	NA	no	GUCP	NA	NA	chr7:55888511-55893036	yes	New assembly	present work-short read	NA	no	others	NA	NA	NA	NA	NA	NA	NA	NA	NA	NA	NA	NA	NA	NA	NA	NA	NA	NA	NA	NA	NA	NA	NA
HSAGENE0094623	NA	no	GUCP	NA	NA	chr7:70592154-70592689	yes	New assembly	present work-short read	NA	no	others	NA	NA	NA	NA	NA	NA	NA	NA	NA	NA	NA	NA	NA	NA	NA	NA	NA	NA	NA	NA	NA	NA	NA
HSAGENE0094709	NA	no	GUCP	NA	NA	chr7:72982972-72989353	yes	New assembly	present work-short read	NA	no	others	NA	NA	NA	NA	NA	NA	NA	NA	NA	NA	NA	NA	NA	NA	NA	NA	NA	NA	NA	NA	NA	NA	NA
HSAGENE0094812	NA	no	GUCP	NA	NA	chr7:74310238-74341528	yes	New assembly	present work-short read	NA	no	others	NA	NA	NA	NA	NA	NA	NA	NA	NA	NA	NA	NA	NA	NA	NA	NA	NA	NA	NA	NA	NA	NA	NA
HSAGENE0094829	NA	no	GUCP	NA	NA	chr7:74467075-74468519	yes	New assembly	present work-short read	NA	no	others	NA	NA	NA	NA	NA	NA	NA	NA	NA	NA	NA	NA	NA	NA	NA	NA	NA	NA	NA	NA	NA	NA	NA
HSAGENE0094840	NA	no	GUCP	NA	NA	chr7:74530653-74570689	yes	New assembly	present work-short read	NA	no	others	NA	NA	NA	NA	NA	NA	NA	NA	NA	NA	NA	NA	NA	NA	NA	NA	NA	NA	NA	NA	NA	NA	NA
HSAGENE0094910	NA	no	GUCP	NA	NA	chr7:75113679-75128915	yes	New assembly	present work-short read	NA	no	others	NA	NA	NA	NA	NA	NA	NA	NA	NA	NA	NA	NA	NA	NA	NA	NA	NA	NA	NA	NA	NA	NA	NA
HSAGENE0094919	NA	no	GUCP	NA	NA	chr7:75243504-75251245	yes	New assembly	present work-short read	NA	no	others	NA	NA	NA	NA	NA	NA	NA	NA	NA	NA	NA	NA	NA	NA	NA	NA	NA	NA	NA	NA	NA	NA	NA
HSAGENE0094934	NA	no	GUCP	NA	NA	chr7:75386709-75388491	yes	New assembly	present work-short read	NA	no	others	NA	NA	NA	NA	NA	NA	NA	NA	NA	NA	NA	NA	NA	NA	NA	NA	NA	NA	NA	NA	NA	NA	NA
HSAGENE0094935	NA	no	GUCP	NA	NA	chr7:75391153-75392579	yes	New assembly	present work-short read	NA	no	others	NA	NA	NA	NA	NA	NA	NA	NA	NA	NA	NA	NA	NA	NA	NA	NA	NA	NA	NA	NA	NA	NA	NA
HSAGENE0094974	NA	no	GUCP	NA	NA	chr7:75607989-75615722	yes	New assembly	present work-short read	NA	no	others	NA	NA	NA	NA	NA	NA	NA	NA	NA	NA	NA	NA	NA	NA	NA	NA	NA	NA	NA	NA	NA	NA	NA
HSAGENE0094999	NA	no	GUCP	NA	NA	chr7:75882443-75887781	yes	New assembly	present work-short read	NA	no	others	NA	NA	NA	NA	NA	NA	NA	NA	NA	NA	NA	NA	NA	NA	NA	NA	NA	NA	NA	NA	NA	NA	NA
HSAGENE0095376	NA	no	GUCP	NA	NA	chr7:91141712-91142283	yes	New assembly	present work-short read	NA	no	others	NA	NA	NA	NA	NA	NA	NA	NA	NA	NA	NA	NA	NA	NA	NA	NA	NA	NA	NA	NA	NA	NA	NA
HSAGENE0096339	NA	no	GUCP	NA	NA	chr8:11022615-11035244	yes	New assembly	present work-short read	NA	no	others	NA	NA	NA	NA	NA	NA	NA	NA	NA	NA	NA	NA	NA	NA	NA	NA	NA	NA	NA	NA	NA	NA	NA
HSAGENE0096508	NA	no	GUCP	NA	NA	chr8:119732199-119735685	yes	New assembly	present work-short read	NA	no	others	NA	NA	NA	NA	NA	NA	NA	NA	NA	NA	NA	NA	NA	NA	NA	NA	NA	NA	NA	NA	NA	NA	NA
HSAGENE0096709	NA	no	GUCP	NA	NA	chr8:125245365-125246400	yes	New assembly	present work-short read	NA	no	others	NA	NA	NA	NA	NA	NA	NA	NA	NA	NA	NA	NA	NA	NA	NA	NA	NA	NA	NA	NA	NA	NA	NA
HSAGENE0097080	NA	no	GUCP	NA	NA	chr8:140777023-140788651	yes	New assembly	present work-short read	NA	no	others	NA	NA	NA	NA	NA	NA	NA	NA	NA	NA	NA	NA	NA	NA	NA	NA	NA	NA	NA	NA	NA	NA	NA
HSAGENE0097093	NA	no	GUCP	NA	NA	chr8:140976968-140982281	yes	New assembly	present work-short read	NA	no	others	NA	NA	NA	NA	NA	NA	NA	NA	NA	NA	NA	NA	NA	NA	NA	NA	NA	NA	NA	NA	NA	NA	NA
HSAGENE0097247	NA	no	GUCP	NA	NA	chr8:143442461-143444959	yes	New assembly	present work-short read	NA	no	others	NA	NA	NA	NA	NA	NA	NA	NA	NA	NA	NA	NA	NA	NA	NA	NA	NA	NA	NA	NA	NA	NA	NA
HSAGENE0097336	NA	no	GUCP	NA	NA	chr8:144208531-144209528	yes	New assembly	present work-short read	NA	no	others	NA	NA	NA	NA	NA	NA	NA	NA	NA	NA	NA	NA	NA	NA	NA	NA	NA	NA	NA	NA	NA	NA	NA
HSAGENE0097379	NA	no	GUCP	NA	NA	chr8:144481023-144485411	yes	New assembly	present work-short read	NA	no	others	NA	NA	NA	NA	NA	NA	NA	NA	NA	NA	NA	NA	NA	NA	NA	NA	NA	NA	NA	NA	NA	NA	NA
HSAGENE0097933	NA	no	GUCP	NA	NA	chr8:28535239-28550146	yes	New assembly	present work-short read	NA	no	others	NA	NA	NA	NA	NA	NA	NA	NA	NA	NA	NA	NA	NA	NA	NA	NA	NA	NA	NA	NA	NA	NA	NA
HSAGENE0098293	NA	no	GUCP	NA	NA	chr8:38432924-38438286	yes	New assembly	present work-short read	NA	no	others	NA	NA	NA	NA	NA	NA	NA	NA	NA	NA	NA	NA	NA	NA	NA	NA	NA	NA	NA	NA	NA	NA	NA
HSAGENE0098327	NA	no	GUCP	NA	NA	chr8:3927322-3928886	yes	New assembly	present work-short read	NA	no	others	NA	NA	NA	NA	NA	NA	NA	NA	NA	NA	NA	NA	NA	NA	NA	NA	NA	NA	NA	NA	NA	NA	NA
HSAGENE0099141	NA	no	GUCP	NA	NA	chr8:67125761-67128365	yes	New assembly	present work-short read	NA	no	others	NA	NA	NA	NA	NA	NA	NA	NA	NA	NA	NA	NA	NA	NA	NA	NA	NA	NA	NA	NA	NA	NA	NA
HSAGENE0099225	NA	no	GUCP	NA	NA	chr8:69763418-69764476	yes	New assembly	present work-short read	NA	no	others	NA	NA	NA	NA	NA	NA	NA	NA	NA	NA	NA	NA	NA	NA	NA	NA	NA	NA	NA	NA	NA	NA	NA
HSAGENE0099802	NA	no	GUCP	NA	NA	chr8:88238730-88240710	yes	New assembly	present work-short read	NA	no	others	NA	NA	NA	NA	NA	NA	NA	NA	NA	NA	NA	NA	NA	NA	NA	NA	NA	NA	NA	NA	NA	NA	NA
HSAGENE0100004	NA	no	GUCP	NA	NA	chr8:94936934-94937422	yes	New assembly	present work-short read	NA	no	others	NA	NA	NA	NA	NA	NA	NA	NA	NA	NA	NA	NA	NA	NA	NA	NA	NA	NA	NA	NA	NA	NA	NA
HSAGENE0100562	NA	no	GUCP	NA	NA	chr9:112355721-112360210	yes	New assembly	present work-short read	NA	no	others	NA	NA	NA	NA	NA	NA	NA	NA	NA	NA	NA	NA	NA	NA	NA	NA	NA	NA	NA	NA	NA	NA	NA
HSAGENE0100638	NA	no	GUCP	NA	NA	chr9:113432405-113436578	yes	New assembly	present work-short read	NA	no	others	NA	NA	NA	NA	NA	NA	NA	NA	NA	NA	NA	NA	NA	NA	NA	NA	NA	NA	NA	NA	NA	NA	NA
HSAGENE0101071	NA	no	GUCP	NA	NA	chr9:126463761-126470570	yes	New assembly	present work-short read	NA	no	others	NA	NA	NA	NA	NA	NA	NA	NA	NA	NA	NA	NA	NA	NA	NA	NA	NA	NA	NA	NA	NA	NA	NA
HSAGENE0101539	NA	no	GUCP	NA	NA	chr9:133045533-133048954	yes	New assembly	present work-short read	NA	no	others	NA	NA	NA	NA	NA	NA	NA	NA	NA	NA	NA	NA	NA	NA	NA	NA	NA	NA	NA	NA	NA	NA	NA
HSAGENE0101735	NA	no	GUCP	NA	NA	chr9:135868775-135869666	yes	New assembly	present work-short read	NA	no	others	NA	NA	NA	NA	NA	NA	NA	NA	NA	NA	NA	NA	NA	NA	NA	NA	NA	NA	NA	NA	NA	NA	NA
HSAGENE0101951	NA	no	GUCP	NA	NA	chr9:137602370-137603758	yes	New assembly	present work-short read	NA	no	others	NA	NA	NA	NA	NA	NA	NA	NA	NA	NA	NA	NA	NA	NA	NA	NA	NA	NA	NA	NA	NA	NA	NA
HSAGENE0101959	NA	no	GUCP	NA	NA	chr9:137632059-137634004	yes	New assembly	present work-short read	NA	no	others	NA	NA	NA	NA	NA	NA	NA	NA	NA	NA	NA	NA	NA	NA	NA	NA	NA	NA	NA	NA	NA	NA	NA
HSAGENE0101975	NA	no	GUCP	NA	NA	chr9:137789527-137793570	yes	New assembly	present work-short read	NA	no	others	NA	NA	NA	NA	NA	NA	NA	NA	NA	NA	NA	NA	NA	NA	NA	NA	NA	NA	NA	NA	NA	NA	NA
HSAGENE0101978	NA	no	GUCP	NA	NA	chr9:137821237-137826145	yes	New assembly	present work-short read	NA	no	others	NA	NA	NA	NA	NA	NA	NA	NA	NA	NA	NA	NA	NA	NA	NA	NA	NA	NA	NA	NA	NA	NA	NA
HSAGENE0102534	NA	no	GUCP	NA	NA	chr9:33474138-33489970	yes	New assembly	present work-short read	NA	no	others	NA	NA	NA	NA	NA	NA	NA	NA	NA	NA	NA	NA	NA	NA	NA	NA	NA	NA	NA	NA	NA	NA	NA
HSAGENE0102575	NA	no	GUCP	NA	NA	chr9:33852531-33858502	yes	New assembly	present work-short read	NA	no	others	NA	NA	NA	NA	NA	NA	NA	NA	NA	NA	NA	NA	NA	NA	NA	NA	NA	NA	NA	NA	NA	NA	NA
HSAGENE0102585	NA	no	GUCP	NA	NA	chr9:33975147-34006671	yes	New assembly	present work-short read	NA	no	others	NA	NA	NA	NA	NA	NA	NA	NA	NA	NA	NA	NA	NA	NA	NA	NA	NA	NA	NA	NA	NA	NA	NA
HSAGENE0102611	NA	no	GUCP	NA	NA	chr9:34197545-34209613	yes	New assembly	present work-short read	NA	no	others	NA	NA	NA	NA	NA	NA	NA	NA	NA	NA	NA	NA	NA	NA	NA	NA	NA	NA	NA	NA	NA	NA	NA
HSAGENE0102789	NA	no	GUCP	NA	NA	chr9:36479277-36486676	yes	New assembly	present work-short read	NA	no	others	NA	NA	NA	NA	NA	NA	NA	NA	NA	NA	NA	NA	NA	NA	NA	NA	NA	NA	NA	NA	NA	NA	NA
HSAGENE0102998	NA	no	GUCP	NA	NA	chr9:40704920-40710859	yes	New assembly	present work-short read	NA	no	others	NA	NA	NA	NA	NA	NA	NA	NA	NA	NA	NA	NA	NA	NA	NA	NA	NA	NA	NA	NA	NA	NA	NA
HSAGENE0103010	NA	no	GUCP	NA	NA	chr9:40862578-40921185	yes	New assembly	present work-short read	NA	no	others	NA	NA	NA	NA	NA	NA	NA	NA	NA	NA	NA	NA	NA	NA	NA	NA	NA	NA	NA	NA	NA	NA	NA
HSAGENE0103363	NA	no	GUCP	NA	NA	chr9:6542162-6550494	yes	New assembly	present work-short read	NA	no	others	NA	NA	NA	NA	NA	NA	NA	NA	NA	NA	NA	NA	NA	NA	NA	NA	NA	NA	NA	NA	NA	NA	NA
HSAGENE0103456	NA	no	GUCP	NA	NA	chr9:67642244-67645808	yes	New assembly	present work-short read	NA	no	others	NA	NA	NA	NA	NA	NA	NA	NA	NA	NA	NA	NA	NA	NA	NA	NA	NA	NA	NA	NA	NA	NA	NA
HSAGENE0103732	NA	no	GUCP	NA	NA	chr9:77965906-78030886	yes	New assembly	present work-short read	NA	no	others	NA	NA	NA	NA	NA	NA	NA	NA	NA	NA	NA	NA	NA	NA	NA	NA	NA	NA	NA	NA	NA	NA	NA
HSAGENE0103847	NA	no	GUCP	NA	NA	chr9:83074138-83096582	yes	New assembly	present work-short read	NA	no	others	NA	NA	NA	NA	NA	NA	NA	NA	NA	NA	NA	NA	NA	NA	NA	NA	NA	NA	NA	NA	NA	NA	NA
HSAGENE0103999	NA	no	GUCP	NA	NA	chr9:87652666-87653656	yes	New assembly	present work-short read	NA	no	others	NA	NA	NA	NA	NA	NA	NA	NA	NA	NA	NA	NA	NA	NA	NA	NA	NA	NA	NA	NA	NA	NA	NA
HSAGENE0104157	NA	no	GUCP	NA	NA	chr9:91302199-91302628	yes	New assembly	present work-short read	NA	no	others	NA	NA	NA	NA	NA	NA	NA	NA	NA	NA	NA	NA	NA	NA	NA	NA	NA	NA	NA	NA	NA	NA	NA
HSAGENE0104231	NA	no	GUCP	NA	NA	chr9:93015947-93016498	yes	New assembly	present work-short read	NA	no	others	NA	NA	NA	NA	NA	NA	NA	NA	NA	NA	NA	NA	NA	NA	NA	NA	NA	NA	NA	NA	NA	NA	NA
HSAGENE0104400	NA	no	GUCP	NA	NA	chr9:96785723-96814828	yes	New assembly	present work-short read	NA	no	others	NA	NA	NA	NA	NA	NA	NA	NA	NA	NA	NA	NA	NA	NA	NA	NA	NA	NA	NA	NA	NA	NA	NA
HSAGENE0104542	NA	no	GUCP	NA	NA	chrUn_GL000195v1:137947-157478	no	New assembly	present work-short read	NA	no	others	NA	NA	NA	NA	NA	NA	NA	NA	NA	NA	NA	NA	NA	NA	NA	NA	NA	NA	NA	NA	NA	NA	NA
HSAGENE0104554	NA	no	GUCP	NA	NA	chrUn_GL000219v1:45402-46098	no	New assembly	present work-short read	NA	no	others	NA	NA	NA	NA	NA	NA	NA	NA	NA	NA	NA	NA	NA	NA	NA	NA	NA	NA	NA	NA	NA	NA	NA
HSAGENE0104560	NA	no	GUCP	NA	NA	chrUn_GL000220v1:3561-7231	no	New assembly	present work-short read	NA	no	others	NA	NA	NA	NA	NA	NA	NA	NA	NA	NA	NA	NA	NA	NA	NA	NA	NA	NA	NA	NA	NA	NA	NA
HSAGENE0104574	NA	no	GUCP	NA	NA	chrUn_KI270745v1:11510-19887	no	New assembly	present work-short read	NA	no	others	NA	NA	NA	NA	NA	NA	NA	NA	NA	NA	NA	NA	NA	NA	NA	NA	NA	NA	NA	NA	NA	NA	NA
HSAGENE0104575	NA	no	GUCP	NA	NA	chrUn_KI270745v1:20958-23176	no	New assembly	present work-short read	NA	no	others	NA	NA	NA	NA	NA	NA	NA	NA	NA	NA	NA	NA	NA	NA	NA	NA	NA	NA	NA	NA	NA	NA	NA
HSAGENE0104576	NA	no	GUCP	NA	NA	chrUn_KI270745v1:23870-24472	no	New assembly	present work-short read	NA	no	others	NA	NA	NA	NA	NA	NA	NA	NA	NA	NA	NA	NA	NA	NA	NA	NA	NA	NA	NA	NA	NA	NA	NA
HSAGENE0105400	NA	no	GUCP	NA	NA	chrX:133321015-133322347	yes	New assembly	present work-short read	NA	no	others	NA	NA	NA	NA	NA	NA	NA	NA	NA	NA	NA	NA	NA	NA	NA	NA	NA	NA	NA	NA	NA	NA	NA
HSAGENE0105535	NA	no	GUCP	NA	NA	chrX:136855917-136859427	yes	New assembly	present work-short read	NA	no	others	NA	NA	NA	NA	NA	NA	NA	NA	NA	NA	NA	NA	NA	NA	NA	NA	NA	NA	NA	NA	NA	NA	NA
HSAGENE0105788	NA	no	GUCP	NA	NA	chrX:150839597-150840614	yes	New assembly	present work-short read	NA	no	others	NA	NA	NA	NA	NA	NA	NA	NA	NA	NA	NA	NA	NA	NA	NA	NA	NA	NA	NA	NA	NA	NA	NA
HSAGENE0106232	NA	no	GUCP	NA	NA	chrX:23850734-23852121	yes	New assembly	present work-short read	NA	no	others	NA	NA	NA	NA	NA	NA	NA	NA	NA	NA	NA	NA	NA	NA	NA	NA	NA	NA	NA	NA	NA	NA	NA
HSAGENE0106237	NA	no	GUCP	NA	NA	chrX:24080319-24133618	yes	New assembly	present work-short read	NA	no	others	NA	NA	NA	NA	NA	NA	NA	NA	NA	NA	NA	NA	NA	NA	NA	NA	NA	NA	NA	NA	NA	NA	NA
HSAGENE0106549	NA	no	GUCP	NA	NA	chrX:41276745-41335071	yes	New assembly	present work-short read	NA	no	others	NA	NA	NA	NA	NA	NA	NA	NA	NA	NA	NA	NA	NA	NA	NA	NA	NA	NA	NA	NA	NA	NA	NA
HSAGENE0106780	NA	no	GUCP	NA	NA	chrX:48622098-48625559	yes	New assembly	present work-short read	NA	no	others	NA	NA	NA	NA	NA	NA	NA	NA	NA	NA	NA	NA	NA	NA	NA	NA	NA	NA	NA	NA	NA	NA	NA
HSAGENE0106808	NA	no	GUCP	NA	NA	chrX:48929291-48933125	yes	New assembly	present work-short read	NA	no	others	NA	NA	NA	NA	NA	NA	NA	NA	NA	NA	NA	NA	NA	NA	NA	NA	NA	NA	NA	NA	NA	NA	NA
HSAGENE0106996	NA	no	GUCP	NA	NA	chrX:53275671-53283353	yes	New assembly	present work-short read	NA	no	others	NA	NA	NA	NA	NA	NA	NA	NA	NA	NA	NA	NA	NA	NA	NA	NA	NA	NA	NA	NA	NA	NA	NA
HSAGENE0107139	NA	no	GUCP	NA	NA	chrX:63934193-64004407	yes	New assembly	present work-short read	NA	no	others	NA	NA	NA	NA	NA	NA	NA	NA	NA	NA	NA	NA	NA	NA	NA	NA	NA	NA	NA	NA	NA	NA	NA
HSAGENE0107287	NA	no	GUCP	NA	NA	chrX:70953930-70955341	yes	New assembly	present work-short read	NA	no	others	NA	NA	NA	NA	NA	NA	NA	NA	NA	NA	NA	NA	NA	NA	NA	NA	NA	NA	NA	NA	NA	NA	NA
HSAGENE0107291	NA	no	GUCP	NA	NA	chrX:71027291-71053421	yes	New assembly	present work-short read	NA	no	others	NA	NA	NA	NA	NA	NA	NA	NA	NA	NA	NA	NA	NA	NA	NA	NA	NA	NA	NA	NA	NA	NA	NA
HSAGENE0107326	NA	no	GUCP	NA	NA	chrX:71443680-71444582	yes	New assembly	present work-short read	NA	no	others	NA	NA	NA	NA	NA	NA	NA	NA	NA	NA	NA	NA	NA	NA	NA	NA	NA	NA	NA	NA	NA	NA	NA
HSAGENE0107510	NA	no	GUCP	NA	NA	chrX:77760706-77764770	yes	New assembly	present work-short read	NA	no	others	NA	NA	NA	NA	NA	NA	NA	NA	NA	NA	NA	NA	NA	NA	NA	NA	NA	NA	NA	NA	NA	NA	NA
HSAGENE0107513	NA	no	GUCP	NA	NA	chrX:77778184-77782086	yes	New assembly	present work-short read	NA	no	others	NA	NA	NA	NA	NA	NA	NA	NA	NA	NA	NA	NA	NA	NA	NA	NA	NA	NA	NA	NA	NA	NA	NA
HSAGENE0107517	NA	no	GUCP	NA	NA	chrX:77842183-77849950	yes	New assembly	present work-short read	NA	no	others	NA	NA	NA	NA	NA	NA	NA	NA	NA	NA	NA	NA	NA	NA	NA	NA	NA	NA	NA	NA	NA	NA	NA
HSAGENE0052116	A1BG-AS1	yes	lncRNA	ENSG00000268895	lncRNA	chr19:58347718-58360839	yes	Gencode v37	Gencode v37,present work-short read	NA	no	25 Mya	Marmoset	Primates	NA	Primate	NA	NA	NA	NA	NA	NA	NA	NA	NA	NA	antisense	HSAGENE0052114	A1BG	NA	NA	NA	URS000028B530_9606.214672	j	new isoform
HSAGENE0024203	A2M-AS1	yes	lncRNA	ENSG00000245105	lncRNA	chr12:9065068-9068689	yes	Gencode v37	Gencode v37,present work-short read	NA	no	25 Mya	Human	Human-specific	NA	Primate	NA	NA	NA	NA	NA	NA	NA	reciprocal	MMULGENE0008142	chr11:10685746-10690212	antisense	HSAGENE0024204	A2M	NA	NA	NA	URS0000EEBDE8_9606.86294	j	new isoform
HSAGENE0024125	A2ML1-AS1	yes	lncRNA	ENSG00000256661	lncRNA	chr12:8775877-8831786	yes	Gencode v37	Gencode v37,present work-short read	NA	no	25 Mya	Human	Human-specific	Human-specific	Primate	NA	NA	NA	NA	NA	NA	NA	NA	NA	NA	antisense	HSAGENE0024138	A2ML1	NA	NA	NA	URS0000EBFB92_9606.86200	j	new isoform
HSAGENE0063990	AATBC	yes	lncRNA	ENSG00000215458	lncRNA	chr21:43805758-43812567	yes	Gencode v37	Gencode v37	NA	yes	25 Mya	Human	Human-specific	Primates	Primate	NA	NA	NA	NA	NA	NA	NA	NA	NA	NA	intergenic proximal	NA	NA	NA	NA	NA	URS00002B6F1D_9606.274950	m	annotated locus
HSAGENE0061034	ABALON	yes	lncRNA	ENSG00000281376	lncRNA	chr20:31721507-31723409	yes	Gencode v37	Gencode v37	NA	yes	90 Mya	Human	Human-specific	NA	Primate	NA	NA	NA	reciprocal	MUSGENE0040353	NA	chr2:152671317-152672325	NA	NA	NA	antisense	HSAGENE0061026	BCL2L1	NA	NA	NA	URS000047716D_9606.260606	=	annotated locus
HSAGENE0000588	AC000032.1	yes	lncRNA	ENSG00000260246	lncRNA	chr1:109693117-109693742	yes	Gencode v37	Gencode v37	NA	no	25 Mya	Human	Human-specific	NA	Primate	NA	NA	NA	NA	NA	NA	NA	NA	NA	NA	antisense	HSAGENE0000586	GSTM2	NA	NA	NA	URS00002F01D6_9606.20443	=	annotated locus
HSAGENE0065547	AC000035.1	yes	lncRNA	ENSG00000282816	lncRNA	chr22:29480220-29481113	yes	Gencode v37	Gencode v37	NA	yes	Human-specific	Human	Human-specific	NA	NA	NA	NA	NA	NA	NA	NA	NA	NA	NA	NA	antisense	HSAGENE0065546	NEFH	NA	NA	NA	URS00008C4184_9606.279734	=	annotated locus
HSAGENE0066955	AC000050.1	yes	lncRNA	ENSG00000286508	lncRNA	chr22:50672714-50674174	yes	Gencode v37	Gencode v37	NA	no	90 Mya	NA	NA	Euarchontoglires	Primate	NA	NA	NA	reciprocal	MUSGENE0027594	Gm41381	chr15:89380236-89383814	reciprocal	MMULGENE0005552	chr10:804805-808359	intergenic proximal	NA	NA	NA	NA	NA	URS0000EEF280_9606.284409	=	annotated locus
HSAGENE0064788	AC000067.1	yes	lncRNA	ENSG00000225007	lncRNA	chr22:19666879-19667724	yes	New assembly	present work-short read	NA	no	25 Mya	Human	Human-specific	Human-specific	Primate	NA	NA	NA	NA	NA	NA	NA	NA	NA	NA	intergenic proximal	NA	NA	NA	NA	NA	URS0000368250_9606.276904	=	annotated locus
HSAGENE0064775	AC000068.1	yes	lncRNA	ENSG00000185065	lncRNA	chr22:19447923-19450221	yes	New assembly	present work-short read	NA	no	25 Mya	Human	Human-specific	Primates	Primate	NA	NA	NA	NA	NA	NA	NA	reciprocal	MMULGENE0006141	chr10:33200888-33203903	antisense	HSAGENE0064777	UFD1	NA	NA	NA	URS0002339378_9606.276864	=	annotated locus
HSAGENE0064778	AC000068.2	yes	lncRNA	ENSG00000273212	lncRNA	chr22:19456503-19456962	yes	Gencode v37	Gencode v37	NA	no	25 Mya	Human	Human-specific	Primates	Primate	NA	NA	NA	NA	NA	NA	NA	non-reciprocal	MMULGENE0048624	chr10:33183928-33211116	antisense	HSAGENE0064777	UFD1	NA	NA	NA	URS00003D9949_9606.276880	=	annotated locus
HSAGENE0064776	AC000068.3	yes	lncRNA	ENSG00000273300	lncRNA	chr22:19447923-19456928	yes	New assembly	present work-short read	NA	no	25 Mya	Human	Human-specific	Primates	Primate	NA	NA	NA	NA	NA	NA	NA	reciprocal	MMULGENE0006141	chr10:33200888-33203903	antisense	HSAGENE0064777	UFD1	NA	NA	NA	URS00003A771E_9606.276878	k	new isoform
HSAGENE0064758	AC000072.1	yes	lncRNA	ENSG00000286367	lncRNA	chr22:19196402-19200083	yes	Gencode v37	Gencode v37	NA	no	Human-specific	NA	NA	Human-specific	NA	NA	NA	NA	NA	NA	NA	NA	NA	NA	NA	antisense	HSAGENE0064756	CLTCL1	NA	NA	NA	URS0000EEBB23_9606.276836	=	annotated locus
HSAGENE0064781	AC000082.1	yes	lncRNA	ENSG00000287652	lncRNA	chr22:19520572-19522769	yes	Gencode v37	Gencode v37	NA	no	Human-specific	NA	NA	NA	NA	NA	NA	NA	NA	NA	NA	NA	NA	NA	NA	antisense	HSAGENE0064779	CDC45	NA	NA	NA	URS0000EF5CFD_9606.276882	=	annotated locus
HSAGENE0095416	AC000120.1	yes	lncRNA	ENSG00000243107	lncRNA	chr7:92200014-92206857	yes	Gencode v37	Gencode v37	NA	no	25 Mya	Human	Human-specific	NA	Primate	NA	NA	NA	NA	NA	NA	NA	NA	NA	NA	overlapping	HSAGENE0095415	KRIT1	y	ENST00000363899	Y_RNA	URS0002335C65_9606.406921	=	annotated locus
HSAGENE0090953	AC000123.1	yes	lncRNA	ENSG00000224138	lncRNA	chr7:127350128-127351523	yes	Gencode v37	Gencode v37	NA	no	Human-specific	Human	Human-specific	Human-specific	NA	NA	NA	NA	NA	NA	NA	NA	NA	NA	NA	antisense	HSAGENE0090951	ZNF800	NA	NA	NA	URS0000611DB3_9606.411831	=	annotated locus
HSAGENE0090952	AC000123.2	yes	lncRNA	ENSG00000279265	TEC	chr7:127349833-127350293	yes	Gencode v37	Gencode v37	NA	no	Human-specific	Human	Human-specific	NA	NA	NA	NA	NA	NA	NA	NA	NA	NA	NA	NA	intronic	HSAGENE0090951	ZNF800	NA	NA	NA	URS00009C0AB8_9606.411829	=	annotated locus
HSAGENE0026630	AC000403.1	yes	lncRNA	ENSG00000278727	lncRNA	chr13:76887551-76891135	yes	Gencode v37	Gencode v37	NA	no	25 Mya	Human	Human-specific	NA	Primate	NA	NA	NA	NA	NA	NA	NA	reciprocal	MMULGENE0019568	chr17:58698747-58706536	divergent	NA	NA	NA	NA	NA	URS000076E706_9606.115719	=	annotated locus
HSAGENE0026640	AC001226.1	yes	lncRNA	ENSG00000274898	lncRNA	chr13:77027944-77028482	yes	Gencode v37	Gencode v37	NA	no	Human-specific	Human	Human-specific	NA	NA	NA	NA	NA	NA	NA	NA	NA	NA	NA	NA	intronic	HSAGENE0026638	AC001226.2	NA	NA	NA	URS0000761423_9606.115749	=	annotated locus
HSAGENE0020366	AC002070.1	yes	lncRNA	ENSG00000248636	lncRNA	chr12:119361247-119668141	yes	Gencode v37	Gencode v37,present work-short read	NA	no	25 Mya	Marmoset,Rhesus	Primates	Primates	Primate	NA	NA	NA	NA	NA	NA	NA	reciprocal,reciprocal,reciprocal,reciprocal	MMULGENE0008916,MMULGENE0008917,MMULGENE0049511,MMULGENE0049512	chr11:119151010-119166052,chr11:119277579-119366205,chr11:119282256-119283925,chr11:119357944-119362157	antisense	HSAGENE0020365	CCDC60	y	ENST00000517077	RN7SKP197	URS0002337124_9606.102879	j	new isoform
HSAGENE0040269	AC002094.1	yes	lncRNA	ENSG00000258924	lncRNA	chr17:28357647-28381697	yes	Gencode v37	Gencode v37	NA	no	25 Mya	Human	Human-specific	NA	Primate	NA	NA	NA	NA	NA	NA	NA	reciprocal,reciprocal	MMULGENE0017079,MMULGENE0054229	chr16:23992371-23996272,chr16:23984847-23986024	overlapping	HSAGENE0040273	SARM1	y	ENST00000585070	MIR4723	URS0000EEB70A_9606.174730	=	annotated locus
HSAGENE0040270	AC002094.2	yes	lncRNA	ENSG00000265618	lncRNA	chr17:28361601-28362859	yes	Gencode v37	Gencode v37	NA	no	uncertain	Human	Human-specific	NA	NA	NA	NA	NA	NA	NA	NA	NA	NA	NA	NA	antisense	HSAGENE0040268	TMEM199	NA	NA	NA	URS00003AB378_9606.174736	=	annotated locus
HSAGENE0040275	AC002094.4	yes	lncRNA	ENSG00000277450	lncRNA	chr17:28372543-28379328	yes	New assembly	present work-short read	Synaptogenic GlutN	no	25 Mya	Human	Human-specific	NA	Primate	NA	NA	NA	NA	NA	NA	NA	reciprocal	MMULGENE0017079	chr16:23992371-23996272	antisense	HSAGENE0040274	VTN	NA	NA	NA	URS000077AB75_9606.174738	k	new isoform
HSAGENE0040276	AC002094.5	yes	lncRNA	ENSG00000279532	TEC	chr17:28373673-28374301	yes	Gencode v37	Gencode v37	NA	no	uncertain	Human	Human-specific	NA	NA	NA	NA	NA	NA	NA	NA	NA	NA	NA	NA	antisense	HSAGENE0040273	SARM1	NA	NA	NA	URS00009B44BC_9606.174740	=	annotated locus
HSAGENE0049547	AC002116.1	yes	lncRNA	ENSG00000248101	lncRNA	chr19:36008638-36014235	yes	Gencode v37	Gencode v37	NA	no	25 Mya	Human	Human-specific	NA	Primate	NA	NA	NA	NA	NA	NA	NA	NA	NA	NA	overlapping	HSAGENE0049548	ALKBH6	NA	NA	NA	URS00009C034C_9606.208203	j	new isoform
HSAGENE0049549	AC002116.2	yes	lncRNA	ENSG00000267698	lncRNA	chr19:36014456-36051104	yes	New assembly	present work-short read	NA	no	90 Mya	Human	Human-specific	Theria	Primate	NA	NA	NA	reciprocal	MUSGENE0066404	NA	chr7:29991110-29993856	reciprocal,reciprocal,reciprocal	MMULGENE0021971,MMULGENE0021972,MMULGENE0021973	chr19:35435339-35436047,chr19:35439613-35444073,chr19:35452909-35453283	antisense	HSAGENE0049550	CLIP3	NA	NA	NA	URS0000D57377_9606.208211	j	new isoform
HSAGENE0049449	AC002128.1	yes	lncRNA	ENSG00000268947	lncRNA	chr19:35262846-35264804	yes	Gencode v37	Gencode v37	NA	no	25 Mya	Human	Human-specific	NA	Primate	NA	NA	NA	NA	NA	NA	NA	NA	NA	NA	antisense	HSAGENE0049448	NA	NA	NA	NA	URS0000149345_9606.207884	=	annotated locus
HSAGENE0036095	AC002310.1	yes	lncRNA	ENSG00000235560	lncRNA	chr16:30534752-30556111	yes	Gencode v37	Gencode v37,present work-short read	Immature GlutN	no	25 Mya	Human	Human-specific	NA	Primate	NA	NA	NA	NA	NA	NA	NA	reciprocal,reciprocal,reciprocal	MMULGENE0027366,MMULGENE0027367,MMULGENE0027368	chr20:27942696-27948620,chr20:27949186-27971376,chr20:27961660-28052668	antisense	HSAGENE0036101	ZNF764	NA	NA	NA	URS0000D58B6F_9606.159265	k	new isoform
HSAGENE0036105	AC002310.2	yes	lncRNA	ENSG00000239791	lncRNA	chr16:30572051-30583860	yes	Gencode v37	Gencode v37,present work-short read	NA	yes	25 Mya	Human	Human-specific	NA	Primate	NA	NA	NA	NA	NA	NA	NA	non-reciprocal,non-reciprocal	MMULGENE0027368,MMULGENE0027369	chr20:27961660-28052668,chr20:28000072-28001162	antisense	HSAGENE0036106	ZNF785	NA	NA	NA	URS0000D5DA94_9606.159293	j	new isoform
HSAGENE0036093	AC002310.5	yes	lncRNA	ENSG00000278922	TEC	chr16:30526918-30528294	yes	Gencode v37	Gencode v37	NA	no	Human-specific	Human	Human-specific	NA	NA	NA	NA	NA	NA	NA	NA	NA	NA	NA	NA	antisense	HSAGENE0036092	AC002310.4	NA	NA	NA	URS0000EAD5A5_9606.159251	=	annotated locus
HSAGENE0019921	AC002350.2	yes	lncRNA	ENSG00000278993	TEC	chr12:110501614-110503441	yes	Gencode v37	Gencode v37	NA	no	Human-specific	Human	Human-specific	NA	NA	NA	NA	NA	NA	NA	NA	NA	NA	NA	NA	overlapping	HSAGENE0019922	RAD9B	NA	NA	NA	URS0000D6D708_9606.101161	x	new locus
HSAGENE0019947	AC002351.1	yes	lncRNA	ENSG00000258240	lncRNA	chr12:110951569-110957813	yes	Gencode v37	Gencode v37,present work-short read	NA	no	25 Mya	Human	Human-specific	NA	Ape	NA	NA	NA	NA	NA	NA	NA	reciprocal	MMULGENE0049411	chr11:110612328-110613720	intergenic proximal	NA	NA	NA	NA	NA	URS0000EF28D3_9606.101269	k	new isoform
HSAGENE0049519	AC002398.1	yes	lncRNA	ENSG00000267049	lncRNA	chr19:35769144-35771028	yes	Gencode v37	Gencode v37	NA	no	25 Mya	Human	Human-specific	NA	Primate	NA	NA	NA	NA	NA	NA	NA	NA	NA	NA	antisense	HSAGENE0049517	PROSER3	NA	NA	NA	URS00002F2645_9606.208146	=	annotated locus
HSAGENE0049515	AC002398.2	yes	lncRNA	ENSG00000267328	lncRNA	chr19:35754566-35755490	yes	Gencode v37	Gencode v37	NA	no	25 Mya	Human	Human-specific	NA	Primate	NA	NA	NA	NA	NA	NA	NA	NA	NA	NA	antisense	HSAGENE0049516	HSPB6	NA	NA	NA	URS00001DC0E0_9606.208140	=	annotated locus
HSAGENE0042043	AC002401.1	yes	lncRNA	ENSG00000236472	lncRNA	chr17:50128471-50160514	yes	Gencode v37	Gencode v37,present work-short read	NA	no	25 Mya	Human	Human-specific	Human-specific	Primate	NA	NA	NA	NA	NA	NA	NA	NA	NA	NA	antisense	HSAGENE0042040	SAMD14	NA	NA	NA	URS00001291B5_9606.180605	j	new isoform
HSAGENE0042039	AC002401.2	yes	lncRNA	ENSG00000250282	lncRNA	chr17:50100704-50109562	yes	Gencode v37	Gencode v37,present work-short read	NA	no	25 Mya	Human	Human-specific	NA	Primate	NA	NA	NA	NA	NA	NA	NA	reciprocal,reciprocal	MMULGENE0054434,MMULGENE0054435	chr16:46686657-46687403,chr16:46689779-46695107	antisense	HSAGENE0042037	PDK2	NA	NA	NA	URS0000130183_9606.180597	k	new isoform
HSAGENE0042038	AC002401.3	yes	lncRNA	ENSG00000275025	lncRNA	chr17:50098460-50098899	yes	Gencode v37	Gencode v37	NA	no	25 Mya	Human	Human-specific	NA	Primate	NA	NA	NA	NA	NA	NA	NA	reciprocal	MMULGENE0054435	chr16:46689779-46695107	antisense	HSAGENE0042037	PDK2	NA	NA	NA	URS0000776C23_9606.180594	=	annotated locus
HSAGENE0095367	AC002456.1	yes	lncRNA	ENSG00000223969	lncRNA	chr7:90590505-90597530	yes	Gencode v37	Gencode v37,present work-short read	Cajal-Retzius	no	90 Mya	Human	Human-specific	NA	Primate	NA	NA	NA	reciprocal,reciprocal	MUSGENE0057304,MUSGENE0057307	db_XLOC_023147	chr5:5429940-5430668,chr5:5434842-5435552	reciprocal,reciprocal	MMULGENE0029884,MMULGENE0058788	chr3:115482436-115483483,chr3:115477338-115558269	antisense	HSAGENE0095365	CDK14	NA	NA	NA	URS0000D5C707_9606.406735	k	new isoform
HSAGENE0090646	AC002463.1	yes	lncRNA	ENSG00000223646	lncRNA	chr7:112616440-112896625	yes	Gencode v37	Gencode v37	NA	yes	90 Mya	Dog	Boreoeutheria	Theria	NA	NA	NA	NA	reciprocal	MUSGENE0059701	1700016P04Rik	chr6:13413336-13415995	reciprocal,reciprocal,reciprocal	MMULGENE0029992,MMULGENE0058953,MMULGENE0058954	chr3:138895910-138912356,chr3:139091757-139101594,chr3:139137920-139141414	antisense	HSAGENE0090651	BMT2	NA	NA	NA	URS00008BD7E6_9606.409970	k	new isoform
HSAGENE0090521	AC002467.1	yes	lncRNA	ENSG00000241764	lncRNA	chr7:107739722-107744764	yes	Gencode v37	Gencode v37,present work-short read	NA	yes	90 Mya	Dog	Boreoeutheria	Euarchontoglires	Primate	NA	NA	NA	reciprocal	MUSGENE0015707	db_XLOC_006211	chr12:31548602-31562968	reciprocal	MMULGENE0031441	chr3:134023101-134064094	antisense	HSAGENE0090522	CBLL1	NA	NA	NA	URS0000EEB0AE_9606.409520	k	new isoform
HSAGENE0064896	AC002470.1	yes	lncRNA	ENSG00000272829	lncRNA	chr22:20981361-20981755	yes	Gencode v37	Gencode v37	NA	no	Human-specific	Human	Human-specific	NA	NA	NA	NA	NA	NA	NA	NA	NA	NA	NA	NA	intergenic proximal	NA	NA	NA	NA	NA	URS00000975FF_9606.277300	=	annotated locus
HSAGENE0064895	AC002470.2	yes	lncRNA	ENSG00000285314	lncRNA	chr22:20979462-20998121	yes	Gencode v37	Gencode v37	NA	no	25 Mya	Human	Human-specific	NA	Primate	NA	NA	NA	NA	NA	NA	NA	NA	NA	NA	overlapping	HSAGENE0064897	LZTR1	NA	NA	NA	URS0000EF1F52_9606.277298	=	annotated locus
HSAGENE0064906	AC002472.1	yes	lncRNA	ENSG00000226872	lncRNA	chr22:21031354-21044117	yes	Gencode v37	Gencode v37	NA	no	25 Mya	Human	Human-specific	Primates	NA	NA	NA	NA	NA	NA	NA	NA	reciprocal	MMULGENE0048606	chr10:31834005-31840082	antisense	HSAGENE0064905	SLC7A4	x	ENST00000384843	MIR649	URS0000EEC7A1_9606.277330	=	annotated locus
HSAGENE0095517	AC002540.1	yes	lncRNA	ENSG00000279067	TEC	chr7:96118647-96119995	yes	Gencode v37	Gencode v37	NA	no	25 Mya	Human	Human-specific	NA	NA	NA	NA	NA	NA	NA	NA	NA	reciprocal	MMULGENE0058746	chr3:110003130-110007345	intergenic proximal	NA	NA	NA	NA	NA	URS00008BE236_9606.407447	=	annotated locus
HSAGENE0090744	AC002542.6	yes	lncRNA	ENSG00000287829	lncRNA	chr7:117091678-117097262	yes	Gencode v37	Gencode v37	NA	no	25 Mya	NA	NA	Primates	NA	NA	NA	NA	NA	NA	NA	NA	NA	NA	NA	antisense	HSAGENE0090738	AC106873.8	NA	NA	NA	URS0000EF6B1D_9606.410690	=	annotated locus
HSAGENE0035297	AC002550.1	yes	lncRNA	ENSG00000261312	lncRNA	chr16:19706351-19715383	yes	Gencode v37	Gencode v37	NA	no	Human-specific	Human	Human-specific	NA	NA	NA	NA	NA	NA	NA	NA	NA	NA	NA	NA	antisense	HSAGENE0035276	VPS35L	NA	NA	NA	URS0000064538_9606.157241	=	annotated locus
HSAGENE0035295	AC002550.2	yes	lncRNA	ENSG00000276571	lncRNA	chr16:19694035-19694428	yes	Gencode v37	Gencode v37	NA	no	25 Mya	Human	Human-specific	NA	Primate	NA	NA	NA	NA	NA	NA	NA	reciprocal	MMULGENE0028224	chr20:18519865-18535292	antisense	HSAGENE0035276	VPS35L	NA	NA	NA	URS000076E409_9606.157238	=	annotated locus
HSAGENE0039564	AC002553.1	yes	lncRNA	ENSG00000227782	lncRNA	chr17:16040184-16043165	yes	Gencode v37	Gencode v37,present work-short read	NA	no	25 Mya	Human	Human-specific	NA	Primate	NA	NA	NA	NA	NA	NA	NA	reciprocal	MMULGENE0018270	chr16:16356326-16357486	antisense	HSAGENE0039560	NCOR1	NA	NA	NA	URS000078116A_9606.172567	k	new isoform
HSAGENE0039559	AC002553.2	yes	lncRNA	ENSG00000275413	lncRNA	chr17:16023323-16023653	yes	Gencode v37	Gencode v37	NA	no	25 Mya	Human	Human-specific	NA	Primate	NA	NA	NA	NA	NA	NA	NA	non-reciprocal	MMULGENE0016970	chr16:16350971-16382439	antisense	HSAGENE0039557	TTC19	NA	NA	NA	URS000077EF2F_9606.172564	=	annotated locus
HSAGENE0041788	AC002558.2	yes	lncRNA	ENSG00000261872	lncRNA	chr17:47169826-47171049	yes	Gencode v37	Gencode v37	NA	no	25 Mya	Human	Human-specific	NA	Primate	NA	NA	NA	NA	NA	NA	NA	NA	NA	NA	antisense	HSAGENE0041783	CDC27	NA	NA	NA	URS00000743B4_9606.179500	=	annotated locus
HSAGENE0041787	AC002558.3	yes	lncRNA	ENSG00000262265	lncRNA	chr17:47160398-47167723	yes	Gencode v37	Gencode v37,present work-short read	Synaptogenic GlutN	no	25 Mya	Human	Human-specific	NA	Primate	NA	NA	NA	NA	NA	NA	NA	NA	NA	NA	intronic	HSAGENE0041783	CDC27	NA	NA	NA	URS0000DBA1DF_9606.179497	j	new isoform
HSAGENE0020373	AC002563.1	yes	lncRNA	ENSG00000255692	lncRNA	chr12:119699768-119701011	yes	Gencode v37	Gencode v37	NA	no	90 Mya	Human	Human-specific	NA	Primate	NA	NA	NA	reciprocal	MUSGENE0054325	db_XLOC_024836	chr5:116132728-116135941	NA	NA	NA	antisense	HSAGENE0020371	CIT	NA	NA	NA	URS00007D0435_9606.102904	=	annotated locus
HSAGENE0041686	AC003070.1	yes	lncRNA	ENSG00000267344	lncRNA	chr17:45396932-45397477	yes	Gencode v37	Gencode v37	NA	no	25 Mya	Human	Human-specific	NA	Primate	NA	NA	NA	NA	NA	NA	NA	NA	NA	NA	antisense	HSAGENE0041685	ARHGAP27	NA	NA	NA	URS000013C834_9606.178990	=	annotated locus
HSAGENE0090611	AC003077.1	yes	lncRNA	ENSG00000287011	lncRNA	chr7:111757051-111762216	yes	Gencode v37	Gencode v37,present work-short read	NA	no	25 Mya	NA	NA	Human-specific	NA	NA	NA	NA	NA	NA	NA	NA	reciprocal	MMULGENE0058945	chr3:138035502-138039861	antisense	HSAGENE0090610	DOCK4	NA	NA	NA	URS0000E98787_9606.409856	k	new isoform
HSAGENE0095390	AC003086.1	yes	lncRNA	ENSG00000287672	lncRNA	chr7:91880791-91886490	yes	Gencode v37	Gencode v37,present work-short read	NA	no	25 Mya	NA	NA	Human-specific	Primate	NA	NA	NA	NA	NA	NA	NA	NA	NA	NA	divergent	NA	NA	NA	NA	NA	URS0000D5E1B3_9606.406883	j	new isoform
HSAGENE0040588	AC003101.3	yes	lncRNA	ENSG00000278977	TEC	chr17:31533171-31533938	yes	Gencode v37	Gencode v37	NA	no	25 Mya	Human	Human-specific	NA	NA	NA	NA	NA	NA	NA	NA	NA	reciprocal	MMULGENE0018431	chr16:27785484-27804442	antisense	HSAGENE0040580	RAB11FIP4	NA	NA	NA	URS0001BE1FA8_9606.175473	=	annotated locus
HSAGENE0041572	AC003102.1	yes	lncRNA	ENSG00000260793	lncRNA	chr17:44198709-44223757	yes	Gencode v37	Gencode v37,present work-short read	NA	yes	300 Mya	Stickleback	Osteichthyes	NA	Primate	NA	NA	NA	reciprocal	MUSGENE0009408	db_XLOC_004895	chr11:102187965-102188737	reciprocal	MMULGENE0017511	chr16:55461218-55462016	antisense	HSAGENE0041575	UBTF	x	ENST00000619539	MIR6782	URS0002338A5E_9606.178524	k	new isoform
HSAGENE0065576	AC003681.1	yes	lncRNA	ENSG00000279159	lncRNA	chr22:29978950-30028236	yes	Gencode v37	Gencode v37	NA	no	90 Mya	Rabbit	Euarchontoglires	Human-specific	Primate	NA	NA	NA	reciprocal	MUSGENE0011201	NA	chr11:4430860-4433072	reciprocal	MMULGENE0048500	chr10:21559179-21581701	antisense	HSAGENE0065569	MTMR3	x	ENST00000621576	MIR6818	URS00007D367C_9606.279800	=	annotated locus
HSAGENE0051995	AC003682.1	yes	lncRNA	ENSG00000268392	lncRNA	chr19:57625032-57626950	yes	Gencode v37	Gencode v37	NA	no	Human-specific	Human	Human-specific	NA	NA	NA	NA	NA	NA	NA	NA	NA	NA	NA	NA	intergenic proximal	NA	NA	NA	NA	NA	URS00000A34F3_9606.214437	=	annotated locus
HSAGENE0043182	AC003688.2	yes	lncRNA	ENSG00000263342	lncRNA	chr17:7282947-7284071	yes	Gencode v37	Gencode v37	NA	no	90 Mya	Human	Human-specific	Theria	Primate	NA	NA	NA	reciprocal	MUSGENE0012461	db_XLOC_004599	chr11:69836651-69838294	NA	NA	NA	antisense	HSAGENE0043181	SLC2A4	NA	NA	NA	URS0000130694_9606.170915	=	annotated locus
HSAGENE0048060	AC003956.1	yes	lncRNA	ENSG00000268564	lncRNA	chr19:15124160-15126174	yes	Gencode v37	Gencode v37	NA	no	25 Mya	Rhesus	Primates	NA	NA	NA	NA	NA	NA	NA	NA	NA	reciprocal	MMULGENE0056161	chr19:14726671-14727593	antisense	HSAGENE0048059	ILVBL	NA	NA	NA	URS00002B5409_9606.203234	=	annotated locus
HSAGENE0095321	AC003991.1	yes	lncRNA	ENSG00000228113	lncRNA	chr7:88218916-88304367	yes	Gencode v37	Gencode v37,present work-short read	NA	no	25 Mya	Human	Human-specific	Human-specific	Primate	NA	NA	NA	NA	NA	NA	NA	reciprocal,reciprocal	MMULGENE0058800,MMULGENE0058803	chr3:117462711-117843936,chr3:117903167-117904313	antisense	HSAGENE0095319	SRI	NA	NA	NA	URS0000811D33_9606.406545	k	new isoform
HSAGENE0095292	AC004023.1	yes	lncRNA	ENSG00000261462	lncRNA	chr7:87058946-87123814	yes	Gencode v37	Gencode v37,present work-short read	Synaptogenic GlutN	yes	25 Mya	Human	Human-specific	NA	Primate	NA	NA	NA	NA	NA	NA	NA	NA	NA	NA	antisense	HSAGENE0095290	ELAPOR2	NA	NA	NA	URS00001CE260_9606.406338	k	new isoform
HSAGENE0072840	AC004047.1	yes	lncRNA	ENSG00000286291	lncRNA	chr4:103840842-103884943	yes	New assembly	present work-short read	NA	no	25 Mya	NA	NA	Primates	NA	NA	NA	NA	NA	NA	NA	NA	reciprocal	MMULGENE0061347	chr5:102283022-102285205	intergenic distal	NA	NA	NA	NA	NA	URS0000EF36FA_9606.325700	k	new isoform
HSAGENE0077230	AC004054.1	yes	lncRNA	ENSG00000248984	lncRNA	chr4:91108023-91112790	yes	Gencode v37	Gencode v37	NA	no	25 Mya	Human	Human-specific	NA	Primate	NA	NA	NA	NA	NA	NA	NA	NA	NA	NA	antisense	HSAGENE0077208	CCSER1	NA	NA	NA	URS000034716D_9606.324670	=	annotated locus
HSAGENE0072980	AC004067.1	yes	lncRNA	ENSG00000273447	lncRNA	chr4:109692004-109692703	yes	Gencode v37	Gencode v37	NA	no	Human-specific	Human	Human-specific	NA	NA	NA	NA	NA	NA	NA	NA	NA	NA	NA	NA	antisense	HSAGENE0072979	CASP6	NA	NA	NA	URS0000620077_9606.326392	=	annotated locus
HSAGENE0051968	AC004076.2	yes	lncRNA	ENSG00000276449	lncRNA	chr19:57449689-57453011	yes	Gencode v37	Gencode v37	NA	no	Human-specific	Human	Human-specific	NA	NA	NA	NA	NA	NA	NA	NA	NA	NA	NA	NA	antisense	HSAGENE0051965	AC004076.1	NA	NA	NA	URS000076340C_9606.214398	=	annotated locus
HSAGENE0090626	AC004112.1	yes	lncRNA	ENSG00000226851	lncRNA	chr7:112328189-112409623	yes	Gencode v37	Gencode v37	NA	no	25 Mya	Human	Human-specific	Human-specific	Primate	NA	NA	NA	NA	NA	NA	NA	reciprocal	MMULGENE0031455	chr3:138618262-138628707	antisense	HSAGENE0090625	ZNF277	NA	NA	NA	URS00001CFCF0_9606.409913	k	new isoform
HSAGENE0092539	AC004130.2	yes	lncRNA	ENSG00000271133	lncRNA	chr7:20328379-20331892	yes	New assembly	present work-short read	NA	no	90 Mya	Dog	Boreoeutheria	Primates	Primate	NA	NA	NA	NA	NA	NA	NA	NA	NA	NA	antisense	HSAGENE0092540	ITGB8	NA	NA	NA	URS0000D59CD8_9606.396958	j	new isoform
HSAGENE0040743	AC004147.2	yes	lncRNA	ENSG00000263571	lncRNA	chr17:34155154-34165945	yes	Gencode v37	Gencode v37,present work-short read	NA	no	90 Mya	Dog	Boreoeutheria	Theria	NA	NA	NA	NA	NA	NA	NA	NA	NA	NA	NA	antisense	HSAGENE0040707	ASIC2	NA	NA	NA	URS0000EA513E_9606.175934	j	new isoform
HSAGENE0042227	AC004148.1	yes	lncRNA	ENSG00000263272	lncRNA	chr17:5425139-5432876	yes	Gencode v37	Gencode v37	Immature GlutN,Cajal-Retzius	no	25 Mya	Human	Human-specific	NA	Primate	NA	NA	NA	NA	NA	NA	NA	NA	NA	NA	antisense	HSAGENE0042228	C1QBP	NA	NA	NA	URS00004EBE1D_9606.170517	=	annotated locus
HSAGENE0037933	AC004158.1	yes	lncRNA	ENSG00000260664	lncRNA	chr16:72425577-72536668	yes	New assembly	present work-short read	Immature GlutN,Migrating GlutN,Immature SP,Inh. CGE,Inh. MGE	yes	90 Mya	Opossum	Theria	Theria	Primate	NA	NA	NA	NA	NA	NA	NA	reciprocal,reciprocal	MMULGENE0028625,MMULGENE0028626	chr20:58951046-59076628,chr20:59055627-59057266	intergenic distal	NA	NA	NA	NA	NA	URS0000D5DE6E_9606.165033	k	new isoform
HSAGENE0090614	AC004160.1	yes	lncRNA	ENSG00000230333	lncRNA	chr7:11180902-11520175	yes	Gencode v37	Gencode v37,present work-short read	NA	no	90 Mya	Dog,Ferret	Boreoeutheria	NA	Primate	NA	NA	NA	reciprocal,reciprocal	MUSGENE0059136,MUSGENE0059138	NA	chr6:12319819-12321118,chr6:12321126-12327944	reciprocal,reciprocal,reciprocal	MMULGENE0058706,MMULGENE0058707,MMULGENE0058709	chr3:103773238-103792404,chr3:103879097-103913755,chr3:103940261-103945157	antisense	HSAGENE0090669	THSD7A	NA	NA	NA	URS00008B5CC5_9606.395802	k	new isoform
HSAGENE0090672	AC004160.2	yes	lncRNA	ENSG00000230435	lncRNA	chr7:11406955-11414078	yes	Gencode v37	Gencode v37	NA	no	25 Mya	Human	Human-specific	Primates	Primate	NA	NA	NA	NA	NA	NA	NA	NA	NA	NA	antisense	HSAGENE0090669	THSD7A	NA	NA	NA	URS00002640D8_9606.395804	=	annotated locus
HSAGENE0020059	AC004217.1	yes	lncRNA	ENSG00000257494	lncRNA	chr12:112256800-112259091	yes	Gencode v37	Gencode v37	NA	no	25 Mya	Human	Human-specific	NA	NA	NA	NA	NA	NA	NA	NA	NA	reciprocal	MMULGENE0049424	chr11:111959770-111988370	antisense	HSAGENE0020051	HECTD4	NA	NA	NA	URS00005ECFD8_9606.101496	=	annotated locus
HSAGENE0047729	AC004221.1	yes	lncRNA	ENSG00000267778	lncRNA	chr19:1238097-1240343	yes	Gencode v37	Gencode v37,present work-short read	NA	yes	Human-specific	Human	Human-specific	NA	NA	NA	NA	NA	NA	NA	NA	NA	NA	NA	NA	divergent	NA	NA	NA	NA	NA	URS0000D58E60_9606.199857	=	annotated locus
HSAGENE0040801	AC004223.2	yes	lncRNA	ENSG00000267457	lncRNA	chr17:35073831-35074374	yes	Gencode v37	Gencode v37	NA	no	25 Mya	Human	Human-specific	NA	Primate	NA	NA	NA	NA	NA	NA	NA	NA	NA	NA	intronic	HSAGENE0040791	RFFL	NA	NA	NA	URS000012FC51_9606.176107	=	annotated locus
HSAGENE0040793	AC004223.4	yes	lncRNA	ENSG00000273687	lncRNA	chr17:35011612-35018991	yes	Gencode v37	Gencode v37,present work-short read	NA	no	25 Mya	Human	Human-specific	NA	Primate	NA	NA	NA	NA	NA	NA	NA	NA	NA	NA	antisense	HSAGENE0040791	RFFL	NA	NA	NA	URS0000EBBAFF_9606.176099	k	new isoform
HSAGENE0036466	AC004224.2	yes	lncRNA	ENSG00000263212	lncRNA	chr16:3458071-3515564	yes	Gencode v37	Gencode v37	NA	no	25 Mya	Human	Human-specific	NA	Primate	NA	NA	NA	NA	NA	NA	NA	NA	NA	NA	overlapping	HSAGENE0036463	NAA60	x	ENST00000622849	MIR6126	URS0000EF0F12_9606.154714	=	annotated locus
HSAGENE0036379	AC004232.1	yes	lncRNA	ENSG00000262899	lncRNA	chr16:3307573-3308393	yes	Gencode v37	Gencode v37	NA	no	25 Mya	Human	Human-specific	NA	NA	NA	NA	NA	NA	NA	NA	NA	reciprocal	MMULGENE0058261	chr20:3361678-3364350	antisense	HSAGENE0036376	ZNF75A	NA	NA	NA	URS000042C8AD_9606.154699	=	annotated locus
HSAGENE0036364	AC004232.2	yes	lncRNA	ENSG00000279031	TEC	chr16:3292879-3293403	yes	Gencode v37	Gencode v37	NA	no	Human-specific	Human	Human-specific	NA	NA	NA	NA	NA	NA	NA	NA	NA	NA	NA	NA	intronic	HSAGENE0036336	ZNF263	NA	NA	NA	URS00023364D6_9606.154692	=	annotated locus
HSAGENE0036023	AC004233.1	yes	lncRNA	ENSG00000262362	lncRNA	chr16:3003431-3005101	yes	Gencode v37	Gencode v37	NA	no	25 Mya	Human	Human-specific	NA	Primate	NA	NA	NA	NA	NA	NA	NA	NA	NA	NA	intergenic proximal	NA	NA	NA	NA	NA	URS0000245883_9606.154328	=	annotated locus
HSAGENE0036024	AC004233.2	yes	lncRNA	ENSG00000272079	lncRNA	chr16:3004689-3007502	yes	Gencode v37	Gencode v37,present work-short read	NA	no	90 Mya	Human	Human-specific	NA	Primate	NA	NA	NA	reciprocal	MUSGENE0030992	Gm53023	chr17:23918473-23919087	NA	NA	NA	intergenic proximal	NA	NA	NA	NA	NA	URS00007633FD_9606.154337	k	new isoform
HSAGENE0035989	AC004233.3	yes	lncRNA	ENSG00000274367	lncRNA	chr16:2981175-2981591	yes	Gencode v37	Gencode v37	NA	no	25 Mya	Human	Human-specific	NA	Primate	NA	NA	NA	NA	NA	NA	NA	NA	NA	NA	intergenic proximal	NA	NA	NA	NA	NA	URS00007883E5_9606.154310	=	annotated locus
HSAGENE0022287	AC004241.1	yes	lncRNA	ENSG00000257433	lncRNA	chr12:47705956-47742294	yes	Gencode v37	Gencode v37,present work-short read	NA	no	90 Mya	Marmoset	Primates	Human-specific	Primate	NA	NA	NA	reciprocal	MUSGENE0027848	db_XLOC_011425	chr15:97611363-97742414	reciprocal,reciprocal	MMULGENE0007176,MMULGENE0007177	chr11:47272379-47286659,chr11:47289187-47290134	antisense	HSAGENE0022292	RAPGEF3	NA	NA	NA	URS00007DB6CC_9606.91204	k	new isoform
HSAGENE0022286	AC004241.3	yes	lncRNA	ENSG00000276390	lncRNA	chr12:47699401-47699917	yes	Gencode v37	Gencode v37	NA	no	25 Mya	Human	Human-specific	NA	Primate	NA	NA	NA	NA	NA	NA	NA	NA	NA	NA	intronic	HSAGENE0022284	RPAP3	NA	NA	NA	URS0000774469_9606.91158	=	annotated locus
HSAGENE0040610	AC004253.1	yes	lncRNA	ENSG00000263990	lncRNA	chr17:31873926-31886666	yes	Gencode v37	Gencode v37	NA	no	25 Mya	Human	Human-specific	NA	Primate	NA	NA	NA	NA	NA	NA	NA	reciprocal	MMULGENE0017125	chr16:28136108-28145903	antisense	HSAGENE0040607	UTP6	NA	NA	NA	URS0000EA8685_9606.175556	=	annotated locus
HSAGENE0020395	AC004263.1	yes	lncRNA	ENSG00000275936	lncRNA	chr12:120217713-120225421	yes	Gencode v37	Gencode v37,present work-short read	NA	no	90 Mya	Human	Human-specific	Theria	Primate	NA	NA	NA	non-reciprocal	MUSGENE0054309	db_XLOC_024834	chr5:115684829-115870345	NA	NA	NA	antisense	HSAGENE0020393	PXN	NA	NA	NA	URS000077DF9A_9606.103014	k	new isoform
HSAGENE0020394	AC004263.2	yes	lncRNA	ENSG00000286067	lncRNA	chr12:120217713-120225419	yes	New assembly	present work-short read	NA	no	90 Mya	Human	Human-specific	Theria	Primate	NA	NA	NA	non-reciprocal	MUSGENE0054309	db_XLOC_024834	chr5:115684829-115870345	NA	NA	NA	antisense	HSAGENE0020393	PXN	NA	NA	NA	URS000077DF9A_9606.103014	k	new isoform
HSAGENE0065591	AC004264.1	yes	lncRNA	ENSG00000268812	lncRNA	chr22:30246205-30246998	yes	Gencode v37	Gencode v37	NA	no	25 Mya	Human	Human-specific	NA	Primate	NA	NA	NA	NA	NA	NA	NA	NA	NA	NA	antisense	HSAGENE0065590	LIF	NA	NA	NA	URS000011F3B8_9606.279871	=	annotated locus
HSAGENE0041071	AC004408.1	yes	lncRNA	ENSG00000266101	lncRNA	chr17:39173290-39177503	yes	Gencode v37	Gencode v37	NA	no	90 Mya	Human	Human-specific	Euarchontoglires	NA	NA	NA	NA	NA	NA	NA	NA	reciprocal	MMULGENE0054494	chr16:50281392-50285242	antisense	HSAGENE0041070	CACNB1	NA	NA	NA	URS00001E7EF6_9606.176992	=	annotated locus
HSAGENE0039865	AC004448.3	yes	lncRNA	ENSG00000265126	lncRNA	chr17:19411786-19413118	yes	Gencode v37	Gencode v37	NA	no	90 Mya	Human	Human-specific	Euarchontoglires	NA	NA	NA	NA	NA	NA	NA	NA	reciprocal	MMULGENE0018337	chr16:18893545-18904171	antisense	HSAGENE0039864	RNF112	NA	NA	NA	URS000050C3E4_9606.173632	=	annotated locus
HSAGENE0052227	AC004449.1	yes	lncRNA	ENSG00000261204	lncRNA	chr19:637105-637537	yes	Gencode v37	Gencode v37	NA	no	Apes	Human	Human-specific	NA	Ape	NA	NA	NA	NA	NA	NA	NA	NA	NA	NA	intergenic proximal	NA	NA	NA	NA	NA	URS000047602F_9606.199678	=	annotated locus
HSAGENE0093485	AC004453.1	yes	lncRNA	ENSG00000279853	TEC	chr7:44367140-44369292	yes	Gencode v37	Gencode v37	NA	no	Human-specific	Human	Human-specific	NA	NA	NA	NA	NA	NA	NA	NA	NA	NA	NA	NA	intergenic proximal	NA	NA	NA	NA	NA	URS00008BE120_9606.401148	=	annotated locus
HSAGENE0022297	AC004466.1	yes	lncRNA	ENSG00000268069	lncRNA	chr12:47784766-47786147	yes	Gencode v37	Gencode v37,present work-short read	NA	no	25 Mya	Human	Human-specific	NA	Primate	NA	NA	NA	NA	NA	NA	NA	NA	NA	NA	antisense	HSAGENE0022296	HDAC7	NA	NA	NA	URS0000760016_9606.91235	=	annotated locus
HSAGENE0022298	AC004466.3	yes	lncRNA	ENSG00000276691	lncRNA	chr12:47788426-47788971	yes	Gencode v37	Gencode v37	NA	no	25 Mya	Human	Human-specific	NA	Primate	NA	NA	NA	NA	NA	NA	NA	NA	NA	NA	antisense	HSAGENE0022296	HDAC7	NA	NA	NA	URS0000776E03_9606.91236	=	annotated locus
HSAGENE0106196	AC004470.2	yes	lncRNA	ENSG00000288546	lncRNA	chrX:22162743-23293146	yes	Gencode v37	Gencode v37,present work-short read	NA	no	25 Mya	NA	NA	NA	Primate	NA	NA	NA	NA	NA	NA	NA	reciprocal,reciprocal,reciprocal	MMULGENE0045771,MMULGENE0045772,MMULGENE0045773	chrX:21950318-22073590,chrX:22136706-22297667,chrX:22905169-22911475	antisense	HSAGENE0106194	PHEX	x	ENST00000364225	RNU6-266P	URS0000A76DB3_9606.473098	j	new isoform
HSAGENE0064748	AC004471.1	yes	lncRNA	ENSG00000223461	lncRNA	chr22:19121529-19124835	yes	Gencode v37	Gencode v37,present work-short read	NA	no	25 Mya	Human	Human-specific	Human-specific	Primate	NA	NA	NA	NA	NA	NA	NA	NA	NA	NA	antisense	HSAGENE0064736	DGCR2	NA	NA	NA	URS000000DF1A_9606.276794	k	new isoform
HSAGENE0041863	AC004477.2	yes	lncRNA	ENSG00000278765	lncRNA	chr17:48066670-48068238	yes	New assembly	present work-short read	NA	no	25 Mya	Human	Human-specific	NA	Primate	NA	NA	NA	NA	NA	NA	NA	NA	NA	NA	intergenic proximal	HSAGENE0041864	CBX1	NA	NA	NA	URS000076F161_9606.179821	k	new isoform
HSAGENE0048810	AC004490.1	yes	lncRNA	ENSG00000267122	lncRNA	chr19:2212029-2215565	yes	Gencode v37	Gencode v37	NA	no	25 Mya	Human	Human-specific	NA	Primate	NA	NA	NA	NA	NA	NA	NA	NA	NA	NA	antisense	HSAGENE0048772	DOT1L	NA	NA	NA	URS00000B91F5_9606.200199	=	annotated locus
HSAGENE0090496	AC004492.1	yes	lncRNA	ENSG00000272072	lncRNA	chr7:107181922-107195245	yes	New assembly	present work-short read	Synaptogenic GlutN	no	25 Mya	Human	Human-specific	NA	Primate	NA	NA	NA	NA	NA	NA	NA	reciprocal	MMULGENE0031436	chr3:133504783-133507010	antisense	HSAGENE0090494	HBP1	NA	NA	NA	URS00001FA8BA_9606.409422	k	new isoform
HSAGENE0036507	AC004494.2	yes	lncRNA	ENSG00000278942	TEC	chr16:3533429-3534258	yes	Gencode v37	Gencode v37	NA	no	uncertain	Human	Human-specific	NA	NA	NA	NA	NA	NA	NA	NA	NA	NA	NA	NA	antisense	HSAGENE0036476	CLUAP1	NA	NA	NA	URS00023458CD_9606.154720	=	annotated locus
HSAGENE0095717	AC004522.5	yes	lncRNA	ENSG00000286923	lncRNA	chr7:99997690-100011634	yes	Gencode v37	Gencode v37,present work-short read	NA	no	25 Mya	NA	NA	Primates	Primate	NA	NA	NA	NA	NA	NA	NA	NA	NA	NA	intergenic proximal	NA	NA	NA	NA	NA	URS00008B2E53_9606.408070	k	new isoform
HSAGENE0047423	AC004528.2	yes	lncRNA	ENSG00000274177	lncRNA	chr19:1010221-1010907	yes	Gencode v37	Gencode v37	NA	no	25 Mya	Human	Human-specific	NA	Primate	NA	NA	NA	NA	NA	NA	NA	NA	NA	NA	antisense	HSAGENE0047422	TMEM259	NA	NA	NA	URS000076E3D9_9606.199812	=	annotated locus
HSAGENE0092800	AC004540.1	yes	lncRNA	ENSG00000214870	lncRNA	chr7:26398593-26497595	yes	Gencode v37	Gencode v37,present work-short read	Synaptogenic GlutN	no	25 Mya	Marmoset,Rhesus	Primates	NA	Primate	NA	NA	NA	NA	NA	NA	NA	reciprocal	MMULGENE0031252	chr3:88627574-88725481	intergenic proximal	NA	NA	NA	NA	NA	URS0000EF0F0F_9606.398116	k	new isoform
HSAGENE0092799	AC004540.2	yes	lncRNA	ENSG00000225792	lncRNA	chr7:26369310-26399552	yes	Gencode v37	Gencode v37,present work-short read	aRGCs,Immature GlutN	yes	300 Mya	Human	Human-specific	Amniotes	Primate	NA	NA	NA	reciprocal	MUSGENE0061383	NA	chr6:51560465-51570180	reciprocal	MMULGENE0029757	chr3:88724871-88753617	antisense	HSAGENE0092797	SNX10	NA	NA	NA	URS0000D5CCC7_9606.398034	j	new isoform
HSAGENE0065642	AC004542.1	yes	lncRNA	ENSG00000269972	lncRNA	chr22:30977516-30977858	yes	Gencode v37	Gencode v37	NA	no	25 Mya	Human	Human-specific	NA	Primate	NA	NA	NA	NA	NA	NA	NA	NA	NA	NA	antisense	HSAGENE0065640	TUG1	NA	NA	NA	URS000021801E_9606.280135	=	annotated locus
HSAGENE0065641	AC004542.2	yes	lncRNA	ENSG00000269987	lncRNA	chr22:30976515-30978848	yes	Gencode v37	Gencode v37	NA	yes	25 Mya	Human	Human-specific	NA	Primate	NA	NA	NA	NA	NA	NA	NA	NA	NA	NA	antisense	HSAGENE0065640	TUG1	NA	NA	NA	URS00002FCAA1_9606.280133	=	annotated locus
HSAGENE0042098	AC004590.1	yes	lncRNA	ENSG00000251239	lncRNA	chr17:50627032-50631940	yes	Gencode v37	Gencode v37	NA	no	90 Mya	Ferret	Boreoeutheria	Theria	NA	NA	NA	NA	reciprocal	MUSGENE0013551	NA	chr11:94298948-94300700	reciprocal	MMULGENE0017287	chr16:46158095-46162552	antisense	HSAGENE0042094	CACNA1G	NA	NA	NA	URS0000EC03FE_9606.180801	=	annotated locus
HSAGENE0092914	AC004593.1	yes	lncRNA	ENSG00000285081	lncRNA	chr7:29191582-29194109	yes	Gencode v37	Gencode v37	NA	no	25 Mya	Rhesus	Primates	NA	NA	NA	NA	NA	NA	NA	NA	NA	NA	NA	NA	antisense	HSAGENE0092913	CHN2	NA	NA	NA	URS00008C00BA_9606.398738	=	annotated locus
HSAGENE0041573	AC004596.1	yes	lncRNA	ENSG00000267394	lncRNA	chr17:44198882-44216565	yes	Gencode v37	Gencode v37	NA	no	25 Mya	Human	Human-specific	NA	Primate	NA	NA	NA	NA	NA	NA	NA	reciprocal	MMULGENE0017511	chr16:55461218-55462016	antisense	HSAGENE0041575	UBTF	x	ENST00000619539	MIR6782	URS0000D5B4B4_9606.178493	=	annotated locus
HSAGENE0048127	AC004597.1	yes	lncRNA	ENSG00000268673	lncRNA	chr19:15760375-15770828	yes	Gencode v37	Gencode v37	NA	no	Human-specific	Human	Human-specific	NA	NA	NA	NA	NA	NA	NA	NA	NA	NA	NA	NA	intergenic proximal	NA	NA	NA	NA	NA	URS00002F0997_9606.203321	=	annotated locus
HSAGENE0047913	AC004623.1	yes	lncRNA	ENSG00000279488	TEC	chr19:1372238-1374364	yes	Gencode v37	Gencode v37	NA	no	uncertain	Human	Human-specific	NA	NA	NA	NA	NA	NA	NA	NA	NA	NA	NA	NA	antisense	HSAGENE0047904	PWWP3A	NA	NA	NA	URS00009B8A80_9606.199913	=	annotated locus
HSAGENE0051855	AC004696.2	yes	lncRNA	ENSG00000279405	TEC	chr19:56480397-56483977	yes	Gencode v37	Gencode v37	NA	no	Human-specific	Human	Human-specific	NA	NA	NA	NA	NA	NA	NA	NA	NA	NA	NA	NA	intergenic proximal	NA	NA	NA	NA	NA	URS0000EA35A3_9606.214126	=	annotated locus
HSAGENE0042891	AC004706.1	yes	lncRNA	ENSG00000261996	lncRNA	chr17:6652068-6655952	yes	New assembly	present work-short read	NA	no	25 Mya	Human	Human-specific	NA	Primate	NA	NA	NA	NA	NA	NA	NA	NA	NA	NA	antisense	HSAGENE0042890	C17orf100	x	ENST00000636586	MIR4520-2	URS0000EABEAD_9606.170693	j	new isoform
HSAGENE0042076	AC004707.1	yes	lncRNA	ENSG00000253102	lncRNA	chr17:50396438-50397888	yes	Gencode v37	Gencode v37	NA	no	90 Mya	Human	Human-specific	NA	Primate	NA	NA	NA	reciprocal	MUSGENE0013567	NA	chr11:94520577-94525529	NA	NA	NA	antisense	HSAGENE0042073	LRRC59	NA	NA	NA	URS0000466797_9606.180739	=	annotated locus
HSAGENE0042004	AC004771.1	yes	lncRNA	ENSG00000234203	lncRNA	chr17:4967360-4974856	yes	Gencode v37	Gencode v37,present work-short read	NA	no	90 Mya	Human	Human-specific	Euarchontoglires	Primate	NA	NA	NA	NA	NA	NA	NA	reciprocal,reciprocal,reciprocal	MMULGENE0016812,MMULGENE0016813,MMULGENE0054455	chr16:4816386-4823742,chr16:4818741-4821708,chr16:4817620-4820628	antisense	HSAGENE0042007	CAMTA2	x	ENST00000617935	MIR6864	URS00001F99D1_9606.170313	k	new isoform
HSAGENE0042005	AC004771.2	yes	lncRNA	ENSG00000262227	lncRNA	chr17:4967360-4990833	yes	Gencode v37	Gencode v37,present work-short read	NA	no	90 Mya	Human	Human-specific	Euarchontoglires	Primate	NA	NA	NA	reciprocal	MUSGENE0012539	NA	chr11:70568360-70570620	reciprocal,reciprocal,reciprocal,reciprocal,reciprocal	MMULGENE0016812,MMULGENE0016813,MMULGENE0016814,MMULGENE0016815,MMULGENE0054455	chr16:4816386-4823742,chr16:4818741-4821708,chr16:4826140-4834899,chr16:4837213-4841168,chr16:4817620-4820628	antisense	HSAGENE0042007	CAMTA2	x	ENST00000617935	MIR6864	URS0000D5C881_9606.170329	k	new isoform
HSAGENE0042003	AC004771.3	yes	lncRNA	ENSG00000262429	lncRNA	chr17:4967360-4971425	yes	Gencode v37	Gencode v37,present work-short read	NA	no	90 Mya	Human	Human-specific	Euarchontoglires	Primate	NA	NA	NA	NA	NA	NA	NA	reciprocal,reciprocal,reciprocal	MMULGENE0016812,MMULGENE0016813,MMULGENE0054455	chr16:4816386-4823742,chr16:4818741-4821708,chr16:4817620-4820628	antisense	HSAGENE0042007	CAMTA2	x	ENST00000617935	MIR6864	URS00001C9D88_9606.170303	j	new isoform
HSAGENE0042018	AC004771.4	yes	lncRNA	ENSG00000262678	lncRNA	chr17:4986466-4987324	yes	Gencode v37	Gencode v37	NA	no	90 Mya	Human	Human-specific	Euarchontoglires	Primate	NA	NA	NA	NA	NA	NA	NA	reciprocal	MMULGENE0016815	chr16:4837213-4841168	antisense	HSAGENE0042007	CAMTA2	NA	NA	NA	URS0000D5C0C2_9606.170322	=	annotated locus
HSAGENE0022321	AC004801.6	yes	lncRNA	ENSG00000276814	lncRNA	chr12:48039784-48040761	yes	Gencode v37	Gencode v37	NA	no	25 Mya	Human	Human-specific	NA	Primate	NA	NA	NA	NA	NA	NA	NA	NA	NA	NA	intergenic proximal	HSAGENE0022322	SENP1	NA	NA	NA	URS00007672AA_9606.91311	=	annotated locus
HSAGENE0024466	AC004803.1	yes	lncRNA	ENSG00000250132	lncRNA	chr12:973365-991190	yes	Gencode v37	Gencode v37,present work-short read	Synaptogenic GlutN	no	25 Mya	Human	Human-specific	NA	Primate	NA	NA	NA	NA	NA	NA	NA	reciprocal	MMULGENE0008021	chr11:984987-1006347	antisense	HSAGENE0024212	RAD52	NA	NA	NA	URS000037C865_9606.84223	k	new isoform
HSAGENE0020386	AC004812.2	yes	lncRNA	ENSG00000277283	lncRNA	chr12:120116893-120119143	yes	Gencode v37	Gencode v37,present work-short read	Cajal-Retzius	no	90 Mya	Ferret	Boreoeutheria	NA	Primate	NA	NA	NA	non-reciprocal	MUSGENE0054314	1110006O24Rik	chr5:115769101-115770299	reciprocal	MMULGENE0007783	chr11:119895092-119905306	antisense	HSAGENE0020382	RAB35	NA	NA	NA	URS0000D59123_9606.102947	=	annotated locus
HSAGENE0029953	AC004816.1	yes	lncRNA	ENSG00000259153	lncRNA	chr14:70809660-70816219	yes	Gencode v37	Gencode v37,present work-short read	Immature GlutN,Cajal-Retzius	no	90 Mya	Ferret	Boreoeutheria	Euarchontoglires	Primate	NA	NA	NA	non-reciprocal	MUSGENE0017048	4930423D22Rik	chr12:81828132-81829805	reciprocal	MMULGENE0039198	chr7:132923825-132930150	divergent	NA	NA	NA	NA	NA	URS00025EF358_9606.129644	=	annotated locus
HSAGENE0029956	AC004825.2	yes	lncRNA	ENSG00000274818	lncRNA	chr14:70906630-70907798	yes	New assembly	present work-short read	NA	no	90 Mya	Dog	Boreoeutheria	NA	Primate	NA	NA	NA	NA	NA	NA	NA	NA	NA	NA	antisense	HSAGENE0029957	PCNX1	NA	NA	NA	URS00007800FE_9606.129713	k	new isoform
HSAGENE0029958	AC004825.3	yes	lncRNA	ENSG00000287643	lncRNA	chr14:70945640-70959029	yes	Gencode v37	Gencode v37	NA	no	Human-specific	NA	NA	Human-specific	NA	NA	NA	NA	NA	NA	NA	NA	NA	NA	NA	antisense	HSAGENE0029957	PCNX1	NA	NA	NA	URS0000EF3CF5_9606.129719	=	annotated locus
HSAGENE0093730	AC004830.2	yes	lncRNA	ENSG00000228204	lncRNA	chr7:50866747-51022990	yes	Gencode v37	Gencode v37	NA	no	uncertain	Human	Human-specific	NA	NA	NA	NA	NA	NA	NA	NA	NA	NA	NA	NA	antisense	HSAGENE0093733	COBL	x	ENST00000364263	AC004830.1	URS00000FFB8F_9606.402125	k	new isoform
HSAGENE0065607	AC004832.4	yes	lncRNA	ENSG00000272689	lncRNA	chr22:30421206-30421536	yes	Gencode v37	Gencode v37	NA	no	25 Mya	Human	Human-specific	NA	Primate	NA	NA	NA	NA	NA	NA	NA	NA	NA	NA	antisense	HSAGENE0065603	SEC14L2	NA	NA	NA	URS00000E36AC_9606.279901	=	annotated locus
HSAGENE0065606	AC004832.5	yes	lncRNA	ENSG00000273350	lncRNA	chr22:30420512-30420912	yes	Gencode v37	Gencode v37	NA	no	25 Mya	Human	Human-specific	NA	Primate	NA	NA	NA	NA	NA	NA	NA	NA	NA	NA	overlapping	HSAGENE0065602	RNF215	NA	NA	NA	URS00003F9E8F_9606.279894	=	annotated locus
HSAGENE0093306	AC004837.2	yes	lncRNA	ENSG00000228554	lncRNA	chr7:39700341-39703296	yes	Gencode v37	Gencode v37	NA	no	25 Mya	Human	Human-specific	Human-specific	Primate	NA	NA	NA	NA	NA	NA	NA	NA	NA	NA	antisense	HSAGENE0093304	RALA	NA	NA	NA	URS000053E719_9606.400399	=	annotated locus
HSAGENE0093302	AC004837.3	yes	lncRNA	ENSG00000231951	lncRNA	chr7:39609610-39610290	yes	Gencode v37	Gencode v37	NA	no	25 Mya	Human	Human-specific	NA	NA	NA	NA	NA	NA	NA	NA	NA	reciprocal	MMULGENE0029655	chr3:75516556-75574237	antisense	HSAGENE0093299	YAE1	NA	NA	NA	URS00002A864D_9606.400375	=	annotated locus
HSAGENE0090508	AC004839.2	yes	lncRNA	ENSG00000272854	lncRNA	chr7:107579557-107580057	yes	Gencode v37	Gencode v37	NA	yes	Human-specific	Human	Human-specific	Human-specific	NA	NA	NA	NA	NA	NA	NA	NA	NA	NA	NA	antisense	HSAGENE0090505	DUS4L-BCAP29	NA	NA	NA	URS0000D5CE39_9606.409448	=	annotated locus
HSAGENE0030029	AC004846.1	yes	lncRNA	ENSG00000258376	lncRNA	chr14:73242651-73245979	yes	Gencode v37	Gencode v37	NA	no	90 Mya	Human	Human-specific	Euarchontoglires	Ape	NA	NA	NA	non-reciprocal	MUSGENE0017112	db_XLOC_007305	chr12:83811943-83817685	NA	NA	NA	antisense	HSAGENE0030028	PAPLN	NA	NA	NA	URS0000767C48_9606.130091	=	annotated locus
HSAGENE0030030	AC004846.2	yes	lncRNA	ENSG00000258944	lncRNA	chr14:73272182-73274081	yes	Gencode v37	Gencode v37	NA	no	25 Mya	Human	Human-specific	NA	Primate	NA	NA	NA	NA	NA	NA	NA	NA	NA	NA	antisense	HSAGENE0030028	PAPLN	NA	NA	NA	URS000053FF44_9606.130100	=	annotated locus
HSAGENE0093513	AC004854.2	yes	lncRNA	ENSG00000272768	lncRNA	chr7:44884953-44886393	yes	Gencode v37	Gencode v37	NA	no	90 Mya	Dog	Boreoeutheria	NA	Primate	NA	NA	NA	reciprocal	MUSGENE0012200	Gm11973	chr11:6425425-6443535	reciprocal,reciprocal	MMULGENE0031143,MMULGENE0031144	chr3:70325575-70342661,chr3:70333463-70360897	antisense	HSAGENE0093512	PURB	NA	NA	NA	URS0000D5A059_9606.401253	=	annotated locus
HSAGENE0092401	AC004863.1	yes	lncRNA	ENSG00000286407	lncRNA	chr7:158957419-158958717	yes	New assembly	present work-short read	NA	no	Human-specific	NA	NA	Human-specific	NA	NA	NA	NA	NA	NA	NA	NA	NA	NA	NA	antisense	HSAGENE0092394	DYNC2I1	NA	NA	NA	URS0000EEEA90_9606.417115	=	annotated locus
HSAGENE0091925	AC004877.1	yes	lncRNA	ENSG00000273419	lncRNA	chr7:149858400-149862492	yes	Gencode v37	Gencode v37	NA	yes	90 Mya	Human	Human-specific	Theria	Primate	NA	NA	NA	NA	NA	NA	NA	NA	NA	NA	antisense	HSAGENE0091922	ZNF862	NA	NA	NA	URS00003C3D81_9606.415142	=	annotated locus
HSAGENE0091923	AC004877.2	yes	lncRNA	ENSG00000280149	TEC	chr7:149851572-149852170	yes	Gencode v37	Gencode v37	NA	no	uncertain	Human	Human-specific	NA	NA	NA	NA	NA	NA	NA	NA	NA	NA	NA	NA	intronic	HSAGENE0091922	ZNF862	NA	NA	NA	URS0001BE40C8_9606.415139	=	annotated locus
HSAGENE0065558	AC004882.2	yes	lncRNA	ENSG00000239446	lncRNA	chr22:29711820-29719714	yes	Gencode v37	Gencode v37	NA	no	90 Mya	Human	Human-specific	Human-specific	Primate	NA	NA	NA	reciprocal	MUSGENE0011296	NA	chr11:4697218-4698742	reciprocal	MMULGENE0004622	chr10:21828787-21844870	antisense	HSAGENE0065559	CABP7	NA	NA	NA	URS00005AC621_9606.279774	=	annotated locus
HSAGENE0065562	AC004882.3	yes	lncRNA	ENSG00000287967	lncRNA	chr22:29767091-29768096	yes	Gencode v37	Gencode v37	NA	no	Human-specific	NA	NA	NA	NA	NA	NA	NA	NA	NA	NA	NA	NA	NA	NA	antisense	HSAGENE0065563	UQCR10	NA	NA	NA	URS0000EEF6FC_9606.279781	=	annotated locus
HSAGENE0090427	AC004884.2	yes	lncRNA	ENSG00000242154	lncRNA	chr7:105304277-105306642	yes	Gencode v37	Gencode v37	NA	no	Human-specific	Human	Human-specific	NA	NA	NA	NA	NA	NA	NA	NA	NA	NA	NA	NA	antisense	HSAGENE0090415	SRPK2	NA	NA	NA	URS00005450C1_9606.409118	=	annotated locus
HSAGENE0095636	AC004893.2	yes	lncRNA	ENSG00000286305	lncRNA	chr7:98989867-98993778	yes	Gencode v37	Gencode v37	NA	no	uncertain	NA	NA	NA	NA	NA	NA	NA	NA	NA	NA	NA	NA	NA	NA	antisense	HSAGENE0095632	TRRAP	NA	NA	NA	URS0000EEC4FA_9606.407847	=	annotated locus
HSAGENE0029984	AC004900.1	yes	lncRNA	ENSG00000285518	lncRNA	chr14:71734927-71739794	yes	Gencode v37	Gencode v37	NA	no	90 Mya	Human	Human-specific	Euarchontoglires	NA	NA	NA	NA	NA	NA	NA	NA	reciprocal	MMULGENE0064002	chr7:133850093-133855594	antisense	HSAGENE0029971	SIPA1L1	NA	NA	NA	URS0000DB779D_9606.129941	=	annotated locus
HSAGENE0097757	AC004908.1	yes	lncRNA	ENSG00000272240	lncRNA	chr8:234347-234887	yes	Gencode v37	Gencode v37	NA	no	25 Mya	Human	Human-specific	Human-specific	Primate	NA	NA	NA	NA	NA	NA	NA	NA	NA	NA	antisense	HSAGENE0097742	ZNF596	NA	NA	NA	URS000047A166_9606.417217	=	annotated locus
HSAGENE0097749	AC004908.2	yes	lncRNA	ENSG00000272812	lncRNA	chr8:233119-233692	yes	Gencode v37	Gencode v37	NA	no	25 Mya	Human	Human-specific	NA	Primate	NA	NA	NA	NA	NA	NA	NA	NA	NA	NA	intronic	HSAGENE0097742	ZNF596	NA	NA	NA	URS000025E30C_9606.417213	=	annotated locus
HSAGENE0091564	AC004918.1	yes	lncRNA	ENSG00000244701	lncRNA	chr7:141652381-141656810	yes	Gencode v37	Gencode v37	Astrocyte	yes	25 Mya	Human	Human-specific	NA	Primate	NA	NA	NA	NA	NA	NA	NA	NA	NA	NA	antisense	HSAGENE0091565	DENND11	NA	NA	NA	URS0000604B47_9606.414137	=	annotated locus
HSAGENE0090902	AC004925.1	yes	lncRNA	ENSG00000279419	TEC	chr7:124742312-124745017	yes	Gencode v37	Gencode v37	Oligodendrocyte,Cajal-Retzius	no	Human-specific	Human	Human-specific	NA	NA	NA	NA	NA	NA	NA	NA	NA	NA	NA	NA	overlapping	HSAGENE0090903	GPR37	NA	NA	NA	URS00009B30E0_9606.411539	=	annotated locus
HSAGENE0090895	AC004930.1	yes	lncRNA	ENSG00000241324	lncRNA	chr7:124337380-124459332	yes	Gencode v37	Gencode v37,present work-short read	NA	no	Human-specific	Human	Human-specific	NA	NA	NA	NA	NA	NA	NA	NA	NA	NA	NA	NA	intergenic proximal	NA	NA	NA	NA	NA	URS0000EAC2A1_9606.411510	=	annotated locus
HSAGENE0093495	AC004938.2	yes	lncRNA	ENSG00000287574	lncRNA	chr7:44581501-44583676	yes	Gencode v37	Gencode v37,present work-short read	NA	no	90 Mya	NA	NA	Euarchontoglires	NA	NA	NA	NA	NA	NA	NA	NA	NA	NA	NA	antisense	HSAGENE0093494	TMED4	NA	NA	NA	URS0002346F59_9606.401174	o	new isoform
HSAGENE0037937	AC004943.1	yes	lncRNA	ENSG00000259209	lncRNA	chr16:72665141-72814357	yes	Gencode v37	Gencode v37,present work-short read	NA	no	25 Mya	Human	Human-specific	NA	Primate	NA	NA	NA	NA	NA	NA	NA	reciprocal,reciprocal	MMULGENE0028624,MMULGENE0058479	chr20:58661513-58867217,chr20:58857112-58861692	antisense	HSAGENE0037943	ZFHX3	y	ENST00000459216	RNU7-90P	URS00007C5FE1_9606.165216	k	new isoform
HSAGENE0037936	AC004943.2	yes	lncRNA	ENSG00000259768	lncRNA	chr16:72664980-72823540	yes	Gencode v37	Gencode v37,present work-short read	NA	yes	300 Mya	Ferret	Boreoeutheria	Human-specific	Primate	reciprocal	GGALGENE0037646	chr11:19574786-19591946	NA	NA	NA	NA	reciprocal,reciprocal	MMULGENE0028624,MMULGENE0058479	chr20:58661513-58867217,chr20:58857112-58861692	antisense	HSAGENE0037943	ZFHX3	x	ENST00000516059	RNU7-71P	URS0000E94C22_9606.165207	k	new isoform
HSAGENE0092805	AC004947.2	yes	lncRNA	ENSG00000280255	TEC	chr7:26538378-26541410	yes	Gencode v37	Gencode v37,present work-short read	Immature SP	no	25 Mya	NA	NA	NA	NA	NA	NA	NA	NA	NA	NA	NA	reciprocal	MMULGENE0059990	chr3:88559002-88588772	intergenic distal	NA	NA	NA	NA	NA	URS00009BC5C3_9606.398167	k	new isoform
HSAGENE0095020	AC004948.1	yes	lncRNA	ENSG00000272745	lncRNA	chr7:7619872-7620543	yes	Gencode v37	Gencode v37	NA	no	25 Mya	Human	Human-specific	NA	Primate	NA	NA	NA	NA	NA	NA	NA	NA	NA	NA	intergenic proximal	NA	NA	NA	NA	NA	URS00003C14B3_9606.395383	=	annotated locus
HSAGENE0093459	AC004951.1	yes	lncRNA	ENSG00000228434	lncRNA	chr7:43999879-44013554	yes	Gencode v37	Gencode v37,present work-short read	Synaptogenic GlutN	no	25 Mya	Human	Human-specific	NA	Primate	NA	NA	NA	NA	NA	NA	NA	non-reciprocal	MMULGENE0029628	chr3:71181677-71185513	antisense	HSAGENE0093458	SPDYE1	NA	NA	NA	URS0001BEDBF9_9606.401041	k	new isoform
HSAGENE0093447	AC004951.4	yes	lncRNA	ENSG00000273432	lncRNA	chr7:43951910-44019151	yes	Gencode v37	Gencode v37	NA	no	uncertain	Human	Human-specific	NA	NA	NA	NA	NA	NA	NA	NA	NA	NA	NA	NA	antisense	HSAGENE0093442	UBE2D4	NA	NA	NA	URS000233736D_9606.401025	j	new isoform
HSAGENE0095583	AC004967.2	yes	lncRNA	ENSG00000285725	lncRNA	chr7:97966377-97970404	yes	Gencode v37	Gencode v37	NA	no	Human-specific	Human	Human-specific	NA	NA	NA	NA	NA	NA	NA	NA	NA	NA	NA	NA	intergenic proximal	NA	NA	NA	NA	NA	URS0000EEF710_9606.407710	=	annotated locus
HSAGENE0095345	AC004969.1	yes	lncRNA	ENSG00000238358	lncRNA	chr7:90119299-90122890	yes	Gencode v37	Gencode v37	NA	no	25 Mya	Human	Human-specific	NA	Primate	NA	NA	NA	NA	NA	NA	NA	NA	NA	NA	intergenic proximal	NA	NA	NA	NA	NA	URS0000459F4F_9606.406636	=	annotated locus
HSAGENE0029982	AC004974.1	yes	lncRNA	ENSG00000285612	lncRNA	chr14:71586269-71590354	yes	Gencode v37	Gencode v37	NA	no	Human-specific	Human	Human-specific	NA	NA	NA	NA	NA	NA	NA	NA	NA	NA	NA	NA	antisense	HSAGENE0029971	SIPA1L1	NA	NA	NA	URS0000DB8772_9606.129937	=	annotated locus
HSAGENE0065646	AC005005.3	yes	lncRNA	ENSG00000273387	lncRNA	chr22:31082133-31084918	yes	Gencode v37	Gencode v37,present work-short read	NA	no	90 Mya	Human	Human-specific	Euarchontoglires	NA	NA	NA	NA	non-reciprocal	MUSGENE0011008	Gm11946	chr11:3480157-3486856	NA	NA	NA	antisense	HSAGENE0065645	SMTN	NA	NA	NA	URS00000466EA_9606.280142	k	new isoform
HSAGENE0092904	AC005013.1	yes	lncRNA	ENSG00000228421	lncRNA	chr7:28956592-29013417	yes	New assembly	present work-short read	NA	yes	300 Mya	Human	Human-specific	Amniotes	Primate	reciprocal	GGALGENE0012233	chr2:33527654-33533861	reciprocal,reciprocal	MUSGENE0061462,MUSGENE0061463	Gm16499,Gm16499	chr6:53795728-53845168,chr6:53796959-53799135	reciprocal	MMULGENE0031240	chr3:86089287-86146875	antisense	HSAGENE0092907	CPVL	NA	NA	NA	URS0000E97F3F_9606.398684	j	new isoform
HSAGENE0092435	AC005014.2	yes	lncRNA	ENSG00000272361	lncRNA	chr7:16593625-16597009	yes	New assembly	present work-short read	NA	no	25 Mya	Human	Human-specific	NA	Primate	NA	NA	NA	NA	NA	NA	NA	NA	NA	NA	intergenic proximal	NA	NA	NA	NA	NA	URS0000769254_9606.396332	k	new isoform
HSAGENE0092437	AC005014.4	yes	lncRNA	ENSG00000287799	lncRNA	chr7:16603816-16616295	yes	Gencode v37	Gencode v37	NA	no	Human-specific	NA	NA	Human-specific	NA	NA	NA	NA	NA	NA	NA	NA	NA	NA	NA	antisense	HSAGENE0092436	ANKMY2	NA	NA	NA	URS0000EF41ED_9606.396337	=	annotated locus
HSAGENE0095496	AC005021.1	yes	lncRNA	ENSG00000273138	lncRNA	chr7:95416108-95416462	yes	Gencode v37	Gencode v37	NA	no	25 Mya	Human	Human-specific	Human-specific	Primate	NA	NA	NA	NA	NA	NA	NA	NA	NA	NA	antisense	HSAGENE0095495	PON2	NA	NA	NA	URS00003E9D7E_9606.407310	=	annotated locus
HSAGENE0059322	AC005034.2	yes	lncRNA	ENSG00000270462	lncRNA	chr2:75697583-75697996	yes	Gencode v37	Gencode v37	NA	no	Human-specific	Human	Human-specific	NA	NA	NA	NA	NA	NA	NA	NA	NA	NA	NA	NA	antisense	HSAGENE0059319	GCFC2	NA	NA	NA	URS00002A937D_9606.230392	=	annotated locus
HSAGENE0059320	AC005034.3	yes	lncRNA	ENSG00000270696	lncRNA	chr2:75660462-75662208	yes	Gencode v37	Gencode v37	NA	yes	25 Mya	Human	Human-specific	NA	Primate	NA	NA	NA	NA	NA	NA	NA	NA	NA	NA	overlapping	HSAGENE0059317	MRPL19	NA	NA	NA	URS000020DEBE_9606.230382	=	annotated locus
HSAGENE0059325	AC005034.4	yes	lncRNA	ENSG00000270996	lncRNA	chr2:75719120-75720018	yes	Gencode v37	Gencode v37	NA	no	Human-specific	Human	Human-specific	NA	NA	NA	NA	NA	NA	NA	NA	NA	NA	NA	NA	intergenic proximal	NA	NA	NA	NA	NA	URS00001E37A9_9606.230408	=	annotated locus
HSAGENE0059321	AC005034.5	yes	lncRNA	ENSG00000271452	lncRNA	chr2:75669989-75670454	yes	Gencode v37	Gencode v37	NA	no	25 Mya	Human	Human-specific	NA	Primate	NA	NA	NA	NA	NA	NA	NA	NA	NA	NA	antisense	HSAGENE0059319	GCFC2	NA	NA	NA	URS0000199C1F_9606.230387	=	annotated locus
HSAGENE0059323	AC005034.6	yes	lncRNA	ENSG00000286045	lncRNA	chr2:75710765-75728123	yes	Gencode v37	Gencode v37,present work-short read	NA	no	Human-specific	Human	Human-specific	NA	NA	NA	NA	NA	NA	NA	NA	NA	NA	NA	NA	antisense	HSAGENE0059319	GCFC2	NA	NA	NA	URS0000E69315_9606.230400	j	new isoform
HSAGENE0055713	AC005037.1	yes	lncRNA	ENSG00000183308	lncRNA	chr2:200963263-201016204	yes	Gencode v37	Gencode v37,present work-short read	NA	no	25 Mya	Human	Human-specific	Human-specific	Primate	NA	NA	NA	NA	NA	NA	NA	NA	NA	NA	antisense	HSAGENE0055717	FAM126B	NA	NA	NA	URS0000D5B337_9606.248619	k	new isoform
HSAGENE0059249	AC005041.4	yes	lncRNA	ENSG00000286623	lncRNA	chr2:74415422-74416781	yes	Gencode v37	Gencode v37	Cajal-Retzius	no	Human-specific	NA	NA	Human-specific	NA	NA	NA	NA	NA	NA	NA	NA	NA	NA	NA	antisense	HSAGENE0059248	C2orf81	NA	NA	NA	URS0000EF1971_9606.230022	=	annotated locus
HSAGENE0059258	AC005041.5	yes	lncRNA	ENSG00000286883	lncRNA	chr2:74465339-74472961	yes	Gencode v37	Gencode v37	NA	no	25 Mya	NA	NA	NA	NA	NA	NA	NA	NA	NA	NA	NA	reciprocal	MMULGENE0011827	chr13:34348058-34349060	antisense	HSAGENE0059261	CCDC142	NA	NA	NA	URS0000EEAD8B_9606.230036	=	annotated locus
HSAGENE0090532	AC005046.1	yes	lncRNA	ENSG00000273055	lncRNA	chr7:107925812-107947089	yes	Gencode v37	Gencode v37,present work-short read	NA	yes	300 Mya	Human	Human-specific	Amniotes	Ape	NA	NA	NA	non-reciprocal,non-reciprocal	MUSGENE0015690,MUSGENE0015692	db_XLOC_007018,db_XLOC_007019	chr12:31166586-31387231,chr12:31231848-31421108	reciprocal,reciprocal	MMULGENE0029977,MMULGENE0058917	chr3:134245327-134245935,chr3:134257411-134262381	antisense	HSAGENE0090531	LAMB1	NA	NA	NA	URS00000B9AF7_9606.409585	k	new isoform
HSAGENE0090414	AC005070.3	yes	lncRNA	ENSG00000272918	lncRNA	chr7:105102838-105105483	yes	Gencode v37	Gencode v37	NA	yes	25 Mya	Rhesus	Primates	NA	Primate	NA	NA	NA	NA	NA	NA	NA	reciprocal	MMULGENE0058892	chr3:131396031-131398251	antisense	HSAGENE0090410	KMT2E	NA	NA	NA	URS00004942CA_9606.409096	=	annotated locus
HSAGENE0095293	AC005076.1	yes	lncRNA	ENSG00000224046	lncRNA	chr7:87151137-87152355	yes	New assembly	present work-short read	NA	no	25 Mya	Rhesus	Primates	Primates	Primate	NA	NA	NA	NA	NA	NA	NA	reciprocal	MMULGENE0029900	chr3:118984280-118985145	divergent	NA	NA	NA	NA	NA	URS0000D59488_9606.406345	=	annotated locus
HSAGENE0094804	AC005081.1	yes	lncRNA	ENSG00000287815	lncRNA	chr7:74280747-74289286	yes	Gencode v37	Gencode v37	NA	no	25 Mya	NA	NA	Human-specific	NA	NA	NA	NA	NA	NA	NA	NA	reciprocal	MMULGENE0030964	chr3:46654865-46659389	divergent	NA	NA	NA	NA	NA	URS000233ECAF_9606.405007	=	annotated locus
HSAGENE0092646	AC005082.1	yes	lncRNA	ENSG00000226816	lncRNA	chr7:23205787-23208045	yes	Gencode v37	Gencode v37	NA	no	Human-specific	Human	Human-specific	NA	NA	NA	NA	NA	NA	NA	NA	NA	NA	NA	NA	intergenic proximal	NA	NA	NA	NA	NA	URS0000BD0849_9606.397400	=	annotated locus
HSAGENE0092645	AC005082.2	yes	lncRNA	ENSG00000285926	lncRNA	chr7:23200131-23206059	yes	Gencode v37	Gencode v37	NA	no	25 Mya	Human	Human-specific	Human-specific	NA	NA	NA	NA	NA	NA	NA	NA	reciprocal	MMULGENE0060016	chr3:91907115-91936193	antisense	HSAGENE0092643	NUP42	NA	NA	NA	URS0000DB8027_9606.397399	=	annotated locus
HSAGENE0057274	AC005104.1	yes	lncRNA	ENSG00000223374	lncRNA	chr2:241351340-241353104	yes	Gencode v37	Gencode v37	NA	yes	300 Mya	Human	Human-specific	Amniotes	Primate	NA	NA	NA	NA	NA	NA	NA	NA	NA	NA	antisense	HSAGENE0057272	SEPTIN2	NA	NA	NA	URS00002A87F6_9606.254775	=	annotated locus
HSAGENE0092985	AC005154.3	yes	lncRNA	ENSG00000263683	lncRNA	chr7:30550217-30551569	yes	Gencode v37	Gencode v37	NA	no	Human-specific	Human	Human-specific	NA	NA	NA	NA	NA	NA	NA	NA	NA	NA	NA	NA	antisense	HSAGENE0092980	AC005154.5	NA	NA	NA	URS0000D59D9E_9606.399063	=	annotated locus
HSAGENE0092983	AC005154.4	yes	lncRNA	ENSG00000264520	lncRNA	chr7:30525731-30533613	yes	Gencode v37	Gencode v37	NA	no	25 Mya	Human	Human-specific	NA	Primate	NA	NA	NA	NA	NA	NA	NA	NA	NA	NA	antisense	HSAGENE0092980	AC005154.5	NA	NA	NA	URS00003DB3FD_9606.399039	=	annotated locus
HSAGENE0092906	AC005162.1	yes	lncRNA	ENSG00000233517	lncRNA	chr7:28986990-29013417	yes	Gencode v37	Gencode v37,present work-short read	NA	yes	300 Mya	Human	Human-specific	Amniotes	Primate	NA	NA	NA	NA	NA	NA	NA	reciprocal	MMULGENE0031240	chr3:86089287-86146875	antisense	HSAGENE0092907	CPVL	NA	NA	NA	URS0000EA7F19_9606.398703	j	new isoform
HSAGENE0092905	AC005162.2	yes	lncRNA	ENSG00000272568	lncRNA	chr7:28956592-29013417	yes	Gencode v37	Gencode v37,present work-short read	NA	yes	300 Mya	Ferret	Boreoeutheria	Amniotes	Primate	non-reciprocal	GGALGENE0012233	chr2:33527654-33533861	reciprocal,reciprocal	MUSGENE0061462,MUSGENE0061463	Gm16499,Gm16499	chr6:53795728-53845168,chr6:53796959-53799135	reciprocal	MMULGENE0031240	chr3:86089287-86146875	antisense	HSAGENE0092907	CPVL	NA	NA	NA	URS00000FA2AB_9606.398714	k	new isoform
HSAGENE0041622	AC005180.1	yes	lncRNA	ENSG00000267405	lncRNA	chr17:44794747-44797783	yes	Gencode v37	Gencode v37	NA	no	25 Mya	Human	Human-specific	NA	Primate	NA	NA	NA	NA	NA	NA	NA	NA	NA	NA	intergenic proximal	NA	NA	NA	NA	NA	URS0002339AF8_9606.178667	=	annotated locus
HSAGENE0041621	AC005180.2	yes	lncRNA	ENSG00000267505	lncRNA	chr17:44793199-44794474	yes	Gencode v37	Gencode v37	NA	no	25 Mya	Human	Human-specific	Primates	Primate	NA	NA	NA	NA	NA	NA	NA	reciprocal	MMULGENE0054579	chr16:56050603-56061765	intergenic proximal	NA	NA	NA	NA	NA	URS000010763F_9606.178666	=	annotated locus
HSAGENE0048456	AC005197.1	yes	lncRNA	ENSG00000269694	lncRNA	chr19:18881680-18883376	yes	Gencode v37	Gencode v37	NA	no	25 Mya	Human	Human-specific	NA	Ape	NA	NA	NA	NA	NA	NA	NA	reciprocal	MMULGENE0056204	chr19:18450781-18451885	antisense	HSAGENE0048453	GDF1	NA	NA	NA	URS00004DED3C_9606.204201	=	annotated locus
HSAGENE0062279	AC005220.1	yes	lncRNA	ENSG00000236352	lncRNA	chr20:53940160-53961847	yes	Gencode v37	Gencode v37,present work-short read	NA	no	90 Mya	Rabbit	Euarchontoglires	Euarchontoglires	NA	NA	NA	NA	non-reciprocal	MUSGENE0041182	Bcas1os2	chr2:170198281-170222355	reciprocal,reciprocal	MMULGENE0005375,MMULGENE0005376	chr10:89147995-89149926,chr10:89151717-89153558	antisense	HSAGENE0062278	BCAS1	NA	NA	NA	URS0000EABAB3_9606.265402	j	new isoform
HSAGENE0039463	AC005224.3	yes	lncRNA	ENSG00000266709	lncRNA	chr17:14303854-14305505	yes	Gencode v37	Gencode v37	NA	no	25 Mya	Human	Human-specific	NA	Primate	NA	NA	NA	NA	NA	NA	NA	NA	NA	NA	intronic	HSAGENE0039462	HS3ST3B1	NA	NA	NA	URS000075A6F5_9606.172218	=	annotated locus
HSAGENE0030052	AC005225.1	yes	lncRNA	ENSG00000258443	lncRNA	chr14:73517233-73520648	yes	Gencode v37	Gencode v37	NA	no	25 Mya	Human	Human-specific	NA	Primate	NA	NA	NA	NA	NA	NA	NA	reciprocal	MMULGENE0040665	chr7:135617152-135666524	intronic	HSAGENE0030048	ACOT1	NA	NA	NA	URS00000C8812_9606.130155	=	annotated locus
HSAGENE0030051	AC005225.3	yes	lncRNA	ENSG00000258695	lncRNA	chr14:73516543-73530610	yes	Gencode v37	Gencode v37,present work-short read	NA	no	25 Mya	Human	Human-specific	NA	Primate	NA	NA	NA	NA	NA	NA	NA	NA	NA	NA	antisense	HSAGENE0030046	HEATR4	NA	NA	NA	URS00008BF84B_9606.130151	j	new isoform
HSAGENE0030063	AC005225.4	yes	lncRNA	ENSG00000279026	TEC	chr14:73580694-73582918	yes	Gencode v37	Gencode v37	NA	no	25 Mya	Human	Human-specific	NA	NA	NA	NA	NA	NA	NA	NA	NA	reciprocal	MMULGENE0039222	chr7:135688831-135689557	intergenic proximal	NA	NA	NA	NA	NA	URS00008B3588_9606.130168	=	annotated locus
HSAGENE0091850	AC005229.3	yes	lncRNA	ENSG00000273314	lncRNA	chr7:148696211-148698827	yes	Gencode v37	Gencode v37,present work-short read	NA	no	90 Mya	Human	Human-specific	NA	Primate	NA	NA	NA	reciprocal	MUSGENE0061164	A930035D04Rik	chr6:47430710-47431254	reciprocal	MMULGENE0031651	chr3:174978282-175079332	antisense	HSAGENE0091851	CUL1	NA	NA	NA	URS0000D5DCF5_9606.414891	=	annotated locus
HSAGENE0091843	AC005229.4	yes	lncRNA	ENSG00000287636	lncRNA	chr7:148578980-148625708	yes	New assembly	present work-short read	NA	no	90 Mya	NA	NA	Euarchontoglires	NA	NA	NA	NA	NA	NA	NA	NA	reciprocal,reciprocal	MMULGENE0031651,MMULGENE0059232	chr3:174978282-175079332,chr3:174952846-174953411	antisense	HSAGENE0091846	C7orf33	NA	NA	NA	URS00008B2DBF_9606.414882	k	new isoform
HSAGENE0048421	AC005253.1	yes	lncRNA	ENSG00000268030	lncRNA	chr19:18557775-18561560	yes	Gencode v37	Gencode v37	NA	no	90 Mya	Human	Human-specific	Theria	Primate	NA	NA	NA	non-reciprocal	MUSGENE0072038	NA	chr8:70963060-70975499	NA	NA	NA	antisense	HSAGENE0048420	KXD1	NA	NA	NA	URS000046401D_9606.204174	=	annotated locus
HSAGENE0048423	AC005253.2	yes	lncRNA	ENSG00000268983	lncRNA	chr19:18568506-18569375	yes	Gencode v37	Gencode v37	NA	no	25 Mya	Human	Human-specific	NA	Primate	NA	NA	NA	NA	NA	NA	NA	NA	NA	NA	antisense	HSAGENE0048420	KXD1	NA	NA	NA	URS00002E1437_9606.204180	=	annotated locus
HSAGENE0051945	AC005261.1	yes	lncRNA	ENSG00000268205	lncRNA	chr19:57304305-57308562	yes	Gencode v37	Gencode v37	Synaptogenic GlutN,Cajal-Retzius	no	25 Mya	Human	Human-specific	NA	Primate	NA	NA	NA	NA	NA	NA	NA	NA	NA	NA	intergenic proximal	NA	NA	NA	NA	NA	URS0002336457_9606.214370	=	annotated locus
HSAGENE0051950	AC005261.2	yes	lncRNA	ENSG00000268678	lncRNA	chr19:57350848-57352012	yes	Gencode v37	Gencode v37	NA	yes	Human-specific	Human	Human-specific	NA	NA	NA	NA	NA	NA	NA	NA	NA	NA	NA	NA	antisense	HSAGENE0051951	ZNF304	NA	NA	NA	URS00002BBD23_9606.214380	=	annotated locus
HSAGENE0051940	AC005261.3	yes	lncRNA	ENSG00000268713	lncRNA	chr19:57261354-57262738	yes	Gencode v37	Gencode v37	NA	no	25 Mya	Human	Human-specific	NA	Primate	NA	NA	NA	NA	NA	NA	NA	reciprocal	MMULGENE0022645	chr19:56874172-56878378	overlapping	HSAGENE0051937	ZNF805	NA	NA	NA	URS0000263517_9606.214319	=	annotated locus
HSAGENE0051944	AC005261.5	yes	lncRNA	ENSG00000279541	TEC	chr19:57293083-57294469	yes	Gencode v37	Gencode v37	NA	no	25 Mya	Human	Human-specific	NA	NA	NA	NA	NA	NA	NA	NA	NA	NA	NA	NA	antisense	HSAGENE0051943	ZNF460	NA	NA	NA	URS00008BB71A_9606.214356	=	annotated locus
HSAGENE0049190	AC005262.2	yes	lncRNA	ENSG00000267139	lncRNA	chr19:3118665-3119304	yes	Gencode v37	Gencode v37	NA	yes	Human-specific	Human	Human-specific	NA	NA	NA	NA	NA	NA	NA	NA	NA	NA	NA	NA	antisense	HSAGENE0049179	GNA11	NA	NA	NA	URS000028DE9F_9606.200420	=	annotated locus
HSAGENE0039417	AC005274.1	yes	lncRNA	ENSG00000280168	TEC	chr17:12973033-12973834	yes	Gencode v37	Gencode v37	NA	no	Human-specific	Human	Human-specific	NA	NA	NA	NA	NA	NA	NA	NA	NA	NA	NA	NA	antisense	HSAGENE0039414	ARHGAP44	NA	NA	NA	URS00008B7753_9606.171952	=	annotated locus
HSAGENE0039419	AC005277.1	yes	lncRNA	ENSG00000263707	lncRNA	chr17:12990149-12990610	yes	Gencode v37	Gencode v37	NA	no	Human-specific	Human	Human-specific	NA	NA	NA	NA	NA	NA	NA	NA	NA	NA	NA	NA	antisense	HSAGENE0039414	ARHGAP44	NA	NA	NA	URS00005D468C_9606.171957	=	annotated locus
HSAGENE0039418	AC005277.2	yes	lncRNA	ENSG00000277621	lncRNA	chr17:12982613-12983002	yes	Gencode v37	Gencode v37	NA	no	Human-specific	Human	Human-specific	NA	NA	NA	NA	NA	NA	NA	NA	NA	NA	NA	NA	antisense	HSAGENE0039414	ARHGAP44	NA	NA	NA	URS0000769609_9606.171954	=	annotated locus
HSAGENE0030038	AC005280.3	yes	lncRNA	ENSG00000285006	lncRNA	chr14:73366897-73463642	yes	Gencode v37	Gencode v37	NA	no	25 Mya	Human	Human-specific	NA	Primate	NA	NA	NA	NA	NA	NA	NA	NA	NA	NA	overlapping	HSAGENE0030031	NUMB	NA	NA	NA	URS00008B35FE_9606.130115	k	new isoform
HSAGENE0041098	AC005288.1	yes	lncRNA	ENSG00000266469	lncRNA	chr17:39401759-39409369	yes	Gencode v37	Gencode v37,present work-short read	NA	no	90 Mya	Human	Human-specific	Theria	Primate	NA	NA	NA	reciprocal	MUSGENE0013816	NA	chr11:98040640-98049363	reciprocal	MMULGENE0017384	chr16:50516636-50521749	antisense	HSAGENE0041099	MED1	NA	NA	NA	URS0000E94B8C_9606.177029	j	new isoform
HSAGENE0048596	AC005306.1	yes	lncRNA	ENSG00000267283	lncRNA	chr19:1989401-1990370	yes	Gencode v37	Gencode v37	NA	yes	25 Mya	Human	Human-specific	Human-specific	Primate	NA	NA	NA	NA	NA	NA	NA	NA	NA	NA	antisense	HSAGENE0048586	BTBD2	NA	NA	NA	URS00000908B4_9606.200165	k	new isoform
HSAGENE0039527	AC005324.4	yes	lncRNA	ENSG00000266261	lncRNA	chr17:15651590-15654489	yes	Gencode v37	Gencode v37	NA	no	25 Mya	Human	Human-specific	NA	Primate	NA	NA	NA	NA	NA	NA	NA	NA	NA	NA	antisense	HSAGENE0039524	TRIM16	NA	NA	NA	URS000041E20B_9606.172460	=	annotated locus
HSAGENE0047943	AC005329.1	yes	lncRNA	ENSG00000248015	lncRNA	chr19:1392255-1396812	yes	Gencode v37	Gencode v37,present work-short read	NA	yes	25 Mya	Human	Human-specific	NA	Primate	NA	NA	NA	NA	NA	NA	NA	reciprocal	MMULGENE0022794	chr19:1184095-1185808	antisense	HSAGENE0047931	NDUFS7	NA	NA	NA	URS00000E1475_9606.199944	=	annotated locus
HSAGENE0047919	AC005329.2	yes	lncRNA	ENSG00000267755	lncRNA	chr19:1376773-1377520	yes	Gencode v37	Gencode v37	NA	no	25 Mya	Human	Human-specific	NA	Primate	NA	NA	NA	NA	NA	NA	NA	reciprocal	MMULGENE0022793	chr19:1120329-1168691	antisense	HSAGENE0047904	PWWP3A	NA	NA	NA	URS00023448E6_9606.199925	j	new isoform
HSAGENE0047934	AC005329.3	yes	lncRNA	ENSG00000280486	lncRNA	chr19:1385473-1389665	yes	Gencode v37	Gencode v37	NA	no	25 Mya	Human	Human-specific	NA	Primate	NA	NA	NA	NA	NA	NA	NA	reciprocal	MMULGENE0022791	chr19:1088991-1175744	antisense	HSAGENE0047931	NDUFS7	NA	NA	NA	URS0000EF5987_9606.199936	=	annotated locus
HSAGENE0047886	AC005330.1	yes	lncRNA	ENSG00000267372	lncRNA	chr19:1321225-1322846	yes	Gencode v37	Gencode v37	NA	no	Human-specific	Human	Human-specific	NA	NA	NA	NA	NA	NA	NA	NA	NA	NA	NA	NA	antisense	HSAGENE0047885	NA	NA	NA	NA	URS000075F48F_9606.199905	=	annotated locus
HSAGENE0043016	AC005332.1	yes	lncRNA	ENSG00000265100	lncRNA	chr17:68246629-68247938	yes	Gencode v37	Gencode v37	NA	yes	25 Mya	Human	Human-specific	NA	Primate	NA	NA	NA	NA	NA	NA	NA	NA	NA	NA	antisense	HSAGENE0043009	AMZ2	NA	NA	NA	URS00025F5A92_9606.183621	=	annotated locus
HSAGENE0043005	AC005332.2	yes	lncRNA	ENSG00000267731	lncRNA	chr17:68166462-68194739	yes	New assembly	present work-short read	Synaptogenic GlutN	yes	90 Mya	Human	Human-specific	Euarchontoglires	NA	NA	NA	NA	NA	NA	NA	NA	NA	NA	NA	intergenic proximal	NA	NA	NA	NA	NA	URS00002CC329_9606.183603	k	new isoform
HSAGENE0042999	AC005332.5	yes	lncRNA	ENSG00000277476	lncRNA	chr17:68133851-68142896	yes	New assembly	present work-short read	Synaptogenic GlutN	yes	25 Mya	Human	Human-specific	NA	Primate	NA	NA	NA	NA	NA	NA	NA	non-reciprocal	MMULGENE0017633	chr16:64487327-64488873	intergenic proximal	NA	NA	NA	NA	NA	URS0000D59709_9606.183569	k	new isoform
HSAGENE0042997	AC005332.6	yes	lncRNA	ENSG00000278730	lncRNA	chr17:68118302-68142896	yes	New assembly	present work-short read	Synaptogenic GlutN,Astrocyte	no	25 Mya	Human	Human-specific	NA	Primate	NA	NA	NA	NA	NA	NA	NA	non-reciprocal	MMULGENE0017633	chr16:64487327-64488873	intergenic proximal	NA	NA	NA	NA	NA	URS0000770CCA_9606.183559	k	new isoform
HSAGENE0050626	AC005339.1	yes	lncRNA	ENSG00000268565	lncRNA	chr19:4632373-4655618	yes	Gencode v37	Gencode v37,present work-short read	NA	no	25 Mya	Human	Human-specific	NA	Primate	NA	NA	NA	NA	NA	NA	NA	reciprocal	MMULGENE0056476	chr19:4567508-4570605	antisense	HSAGENE0050637	TNFAIP8L1	NA	NA	NA	URS000028DE39_9606.200868	k	new isoform
HSAGENE0078495	AC005355.2	yes	lncRNA	ENSG00000280420	TEC	chr5:134522613-134523096	yes	Gencode v37	Gencode v37	NA	no	Human-specific	NA	NA	NA	NA	NA	NA	NA	NA	NA	NA	NA	NA	NA	NA	divergent	NA	NA	NA	NA	NA	URS0002339E79_9606.356506	=	annotated locus
HSAGENE0035299	AC005363.2	yes	lncRNA	ENSG00000277602	lncRNA	chr16:1971655-1971896	yes	Gencode v37	Gencode v37	NA	no	Human-specific	Human	Human-specific	NA	NA	NA	NA	NA	NA	NA	NA	NA	NA	NA	NA	divergent	NA	NA	NA	NA	NA	URS00007653B0_9606.153791	=	annotated locus
HSAGENE0010073	AC005383.1	yes	lncRNA	ENSG00000275024	lncRNA	chr10:114280725-114281258	yes	Gencode v37	Gencode v37	NA	no	25 Mya	Human	Human-specific	NA	Primate	NA	NA	NA	NA	NA	NA	NA	NA	NA	NA	antisense	HSAGENE0010071	VWA2	NA	NA	NA	URS0000783DA8_9606.59465	=	annotated locus
HSAGENE0048415	AC005387.1	yes	lncRNA	ENSG00000268938	lncRNA	chr19:18531613-18532632	yes	Gencode v37	Gencode v37	NA	no	25 Mya	Human	Human-specific	NA	Primate	NA	NA	NA	NA	NA	NA	NA	non-reciprocal	MMULGENE0021761	chr19:18072811-18099182	antisense	HSAGENE0048416	FKBP8	NA	NA	NA	URS00004EE086_9606.204167	=	annotated locus
HSAGENE0048417	AC005387.2	yes	lncRNA	ENSG00000269191	lncRNA	chr19:18532908-18536188	yes	Gencode v37	Gencode v37	NA	no	25 Mya	Human	Human-specific	NA	Primate	NA	NA	NA	NA	NA	NA	NA	non-reciprocal	MMULGENE0021761	chr19:18072811-18099182	antisense	HSAGENE0048416	FKBP8	NA	NA	NA	URS00001688AF_9606.204170	=	annotated locus
HSAGENE0050301	AC005392.3	yes	lncRNA	ENSG00000272396	lncRNA	chr19:43360685-43368970	yes	Gencode v37	Gencode v37	NA	no	90 Mya	Human	Human-specific	Euarchontoglires	Primate	NA	NA	NA	NA	NA	NA	NA	NA	NA	NA	antisense	HSAGENE0050300	CD177	NA	NA	NA	URS0000122FEB_9606.210167	=	annotated locus
HSAGENE0049974	AC005393.1	yes	lncRNA	ENSG00000276445	lncRNA	chr19:39812972-39813555	yes	Gencode v37	Gencode v37	NA	no	25 Mya	Human	Human-specific	NA	Primate	NA	NA	NA	NA	NA	NA	NA	reciprocal	MMULGENE0023748	chr19:39010508-39042287	intergenic proximal	NA	NA	NA	NA	NA	URS000077D5DD_9606.209371	=	annotated locus
HSAGENE0039392	AC005410.2	yes	lncRNA	ENSG00000266368	lncRNA	chr17:11953727-11977594	yes	Gencode v37	Gencode v37,present work-short read	NA	no	25 Mya	Human	Human-specific	NA	Primate	NA	NA	NA	NA	NA	NA	NA	NA	NA	NA	overlapping	HSAGENE0039393	ZNF18	NA	NA	NA	URS0000104814_9606.171833	j	new isoform
HSAGENE0030125	AC005479.2	yes	lncRNA	ENSG00000270000	lncRNA	chr14:74471930-74472360	yes	Gencode v37	Gencode v37	NA	no	Human-specific	Human	Human-specific	Human-specific	NA	NA	NA	NA	NA	NA	NA	NA	NA	NA	NA	intergenic proximal	NA	NA	NA	NA	NA	URS00005C9121_9606.130328	=	annotated locus
HSAGENE0030085	AC005480.1	yes	lncRNA	ENSG00000258891	lncRNA	chr14:73895926-73938114	yes	Gencode v37	Gencode v37,present work-short read	NA	no	90 Mya	Human	Human-specific	NA	Primate	NA	NA	NA	reciprocal,reciprocal	MUSGENE0017152,MUSGENE0017155	NA	chr12:84358841-84378612,chr12:84379442-84390529	reciprocal	MMULGENE0040670	chr7:135983238-136025212	overlapping	HSAGENE0030090	FAM161B	y	ENST00000362602	Y_RNA	URS0000505DE0_9606.130258	j	new isoform
HSAGENE0092025	AC005486.1	yes	lncRNA	ENSG00000243018	lncRNA	chr7:151249287-151255870	yes	New assembly	present work-short read	NA	no	90 Mya	Rhesus	Primates	NA	Primate	NA	NA	NA	reciprocal	MUSGENE0056270	db_XLOC_023241	chr5:24774218-24936290	reciprocal	MMULGENE0030312	chr3:177252966-177260171	antisense	HSAGENE0092023	SMARCD3	NA	NA	NA	URS0000EACF3D_9606.415524	j	new isoform
HSAGENE0043051	AC005495.1	yes	lncRNA	ENSG00000285931	lncRNA	chr17:69242230-69244097	yes	Gencode v37	Gencode v37	NA	no	Human-specific	Human	Human-specific	NA	NA	NA	NA	NA	NA	NA	NA	NA	NA	NA	NA	antisense	HSAGENE0043049	ABCA10	NA	NA	NA	URS0000DB7B3C_9606.183803	=	annotated locus
HSAGENE0051860	AC005498.1	yes	lncRNA	ENSG00000267224	lncRNA	chr19:56535299-56535763	yes	Gencode v37	Gencode v37	NA	no	25 Mya	Human	Human-specific	NA	Primate	NA	NA	NA	NA	NA	NA	NA	NA	NA	NA	intergenic proximal	NA	NA	NA	NA	NA	URS00000F76DA_9606.214145	=	annotated locus
HSAGENE0051863	AC005498.3	yes	lncRNA	ENSG00000269696	lncRNA	chr19:56543992-56567510	yes	Gencode v37	Gencode v37,present work-short read	NA	no	25 Mya	Human	Human-specific	Primates	Primate	NA	NA	NA	NA	NA	NA	NA	reciprocal,reciprocal,reciprocal	MMULGENE0024322,MMULGENE0024323,MMULGENE0056626	chr19:56287358-56307253,chr19:56294087-56296840,chr19:56288759-56291003	antisense	HSAGENE0051862	ZFP28	NA	NA	NA	URS0000EF66E0_9606.214185	=	annotated locus
HSAGENE0030114	AC005519.1	yes	lncRNA	ENSG00000258559	lncRNA	chr14:74289127-74294425	yes	Gencode v37	Gencode v37	NA	no	25 Mya	Human	Human-specific	NA	Primate	NA	NA	NA	NA	NA	NA	NA	NA	NA	NA	overlapping	HSAGENE0030113	ABCD4	NA	NA	NA	URS0000481F31_9606.130306	=	annotated locus
HSAGENE0030076	AC005520.2	yes	lncRNA	ENSG00000259065	lncRNA	chr14:73787331-73804130	yes	Gencode v37	Gencode v37,present work-short read	NA	no	90 Mya	Human	Human-specific	NA	Ape	NA	NA	NA	reciprocal	MUSGENE0017146	db_XLOC_006532	chr12:84265783-84266406	NA	NA	NA	antisense	HSAGENE0030073	MIDEAS	NA	NA	NA	URS00008BF419_9606.130235	k	new isoform
HSAGENE0030086	AC005520.3	yes	lncRNA	ENSG00000270140	lncRNA	chr14:73905267-73905636	yes	Gencode v37	Gencode v37	NA	no	25 Mya	Human	Human-specific	NA	Primate	NA	NA	NA	NA	NA	NA	NA	NA	NA	NA	intronic	HSAGENE0030080	AC005520.1	NA	NA	NA	URS0000268799_9606.130254	=	annotated locus
HSAGENE0030082	AC005520.5	yes	lncRNA	ENSG00000273711	lncRNA	chr14:73873689-73886815	yes	Gencode v37	Gencode v37,present work-short read	NA	no	25 Mya	Human	Human-specific	NA	NA	NA	NA	NA	NA	NA	NA	NA	reciprocal	MMULGENE0040669	chr7:135969344-135983220	antisense	HSAGENE0030079	PTGR2	NA	NA	NA	URS0000770669_9606.130247	k	new isoform
HSAGENE0050805	AC005523.1	yes	lncRNA	ENSG00000268536	lncRNA	chr19:4785023-4791419	yes	New assembly	present work-short read	NA	no	25 Mya	Human	Human-specific	Human-specific	Primate	NA	NA	NA	NA	NA	NA	NA	reciprocal	MMULGENE0022950	chr19:4722196-4727928	divergent	NA	NA	NA	NA	NA	URS0000EB41E2_9606.201043	=	annotated locus
HSAGENE0050810	AC005523.2	yes	lncRNA	ENSG00000269604	lncRNA	chr19:4791745-4795559	yes	Gencode v37	Gencode v37	NA	no	90 Mya	Human	Human-specific	Human-specific	Primate	NA	NA	NA	reciprocal	MUSGENE0032915	NA	chr17:56563805-56572658	reciprocal	MMULGENE0022950	chr19:4722196-4727928	antisense	HSAGENE0050809	FEM1A	NA	NA	NA	URS00000BFCC4_9606.201050	=	annotated locus
HSAGENE0056902	AC005538.2	yes	lncRNA	ENSG00000279809	TEC	chr2:233865496-233867359	yes	Gencode v37	Gencode v37	NA	no	Human-specific	Human	Human-specific	NA	NA	NA	NA	NA	NA	NA	NA	NA	NA	NA	NA	intergenic proximal	NA	NA	NA	NA	NA	NA	u	new locus
HSAGENE0055447	AC005540.1	yes	lncRNA	ENSG00000235852	lncRNA	chr2:190880797-190882059	yes	Gencode v37	Gencode v37	NA	no	90 Mya	Human	Human-specific	NA	NA	NA	NA	NA	reciprocal	MUSGENE0003715	NA	chr1:52271740-52272324	NA	NA	NA	antisense	HSAGENE0055446	GLS	NA	NA	NA	URS00004F732A_9606.247318	=	annotated locus
HSAGENE0042909	AC005544.1	yes	lncRNA	ENSG00000264491	lncRNA	chr17:67019934-67021743	yes	Gencode v37	Gencode v37	NA	no	25 Mya	Human	Human-specific	NA	Primate	NA	NA	NA	NA	NA	NA	NA	NA	NA	NA	antisense	HSAGENE0042902	CACNG4	NA	NA	NA	URS000024AB30_9606.183325	=	annotated locus
HSAGENE0042910	AC005544.2	yes	lncRNA	ENSG00000265664	lncRNA	chr17:67032409-67033290	yes	Gencode v37	Gencode v37	NA	yes	25 Mya	Human	Human-specific	NA	Primate	NA	NA	NA	NA	NA	NA	NA	NA	NA	NA	antisense	HSAGENE0042902	CACNG4	NA	NA	NA	URS00000340F0_9606.183328	=	annotated locus
HSAGENE0039377	AC005548.1	yes	lncRNA	ENSG00000285541	lncRNA	chr17:11197883-11242062	yes	Gencode v37	Gencode v37,present work-short read	NA	no	90 Mya	Human	Human-specific	NA	NA	NA	NA	NA	reciprocal	MUSGENE0012258	NA	chr11:66449573-66453606	reciprocal,reciprocal	MMULGENE0018233,MMULGENE0018234	chr16:10978620-10989229,chr16:10990519-11020516	antisense	HSAGENE0039378	SHISA6	NA	NA	NA	URS0000DB7773_9606.171790	j	new isoform
HSAGENE0040495	AC005562.1	yes	lncRNA	ENSG00000214719	lncRNA	chr17:30576430-30692928	yes	Gencode v37	Gencode v37,present work-short read	Synaptogenic GlutN	no	Human-specific	Human	Human-specific	Human-specific	NA	NA	NA	NA	NA	NA	NA	NA	NA	NA	NA	intergenic proximal	NA	NA	NA	NA	NA	URS00008C0898_9606.175214	k	new isoform
HSAGENE0050243	AC005578.1	yes	lncRNA	ENSG00000280247	TEC	chr19:4246339-4247358	yes	Gencode v37	Gencode v37	NA	no	uncertain	Human	Human-specific	NA	NA	NA	NA	NA	NA	NA	NA	NA	NA	NA	NA	antisense	HSAGENE0050244	YJU2	NA	NA	NA	URS00008BE413_9606.200742	=	annotated locus
HSAGENE0091948	AC005586.1	yes	lncRNA	ENSG00000261305	lncRNA	chr7:150337483-150343641	yes	Gencode v37	Gencode v37,present work-short read	NA	no	25 Mya	Rhesus	Primates	Human-specific	Primate	NA	NA	NA	NA	NA	NA	NA	reciprocal	MMULGENE0059245	chr3:176288590-176291944	overlapping	HSAGENE0091946	LRRC61	NA	NA	NA	URS00002A850D_9606.415315	k	new isoform
HSAGENE0078346	AC005593.1	yes	lncRNA	ENSG00000279584	TEC	chr5:131797415-131797929	yes	Gencode v37	Gencode v37	NA	no	25 Mya	Human	Human-specific	Primates	NA	NA	NA	NA	NA	NA	NA	NA	non-reciprocal	MMULGENE0036555	chr6:129256321-129262131	divergent	NA	NA	NA	NA	NA	URS0002337D21_9606.355952	=	annotated locus
HSAGENE0049150	AC005597.1	yes	lncRNA	ENSG00000267223	lncRNA	chr19:30219666-30228715	yes	Gencode v37	Gencode v37	NA	no	25 Mya	Human	Human-specific	NA	NA	NA	NA	NA	NA	NA	NA	NA	NA	NA	NA	antisense	HSAGENE0049151	ZNF536	NA	NA	NA	URS000021F114_9606.206686	=	annotated locus
HSAGENE0035321	AC005606.1	yes	lncRNA	ENSG00000260107	lncRNA	chr16:1997654-1998374	yes	Gencode v37	Gencode v37	NA	yes	25 Mya	Human	Human-specific	NA	Primate	NA	NA	NA	NA	NA	NA	NA	reciprocal	MMULGENE0026998	chr20:2023360-2024548	antisense	HSAGENE0035320	ZNF598	NA	NA	NA	URS00004A4953_9606.153802	=	annotated locus
HSAGENE0035313	AC005606.2	yes	lncRNA	ENSG00000261790	lncRNA	chr16:1984877-1990526	yes	Gencode v37	Gencode v37,present work-short read	NA	no	Apes	Human	Human-specific	NA	Ape	NA	NA	NA	NA	NA	NA	NA	NA	NA	NA	antisense	HSAGENE0035317	SYNGR3	NA	NA	NA	URS0000EF520C_9606.153798	j	new isoform
HSAGENE0078808	AC005609.1	yes	lncRNA	ENSG00000278901	lncRNA	chr5:140878073-140882642	yes	Gencode v37	Gencode v37	NA	no	25 Mya	NA	NA	NA	Primate	NA	NA	NA	NA	NA	NA	NA	NA	NA	NA	antisense	HSAGENE0078802	PCDHA10	NA	NA	NA	URS00007BD704_9606.357622	=	annotated locus
HSAGENE0078801	AC005609.2	yes	lncRNA	ENSG00000278907	lncRNA	chr5:140849105-140849696	yes	Gencode v37	Gencode v37	NA	no	25 Mya	NA	NA	NA	Primate	NA	NA	NA	NA	NA	NA	NA	NA	NA	NA	antisense	HSAGENE0078794	PCDHA4	NA	NA	NA	URS00007D48E8_9606.357615	=	annotated locus
HSAGENE0078807	AC005609.3	yes	lncRNA	ENSG00000278915	lncRNA	chr5:140875346-140875922	yes	Gencode v37	Gencode v37	NA	yes	25 Mya	Human	Human-specific	NA	Primate	NA	NA	NA	NA	NA	NA	NA	NA	NA	NA	antisense	HSAGENE0078802	PCDHA10	NA	NA	NA	URS00007C0B62_9606.357619	=	annotated locus
HSAGENE0078803	AC005609.4	yes	lncRNA	ENSG00000278946	lncRNA	chr5:140867513-140867959	yes	Gencode v37	Gencode v37	NA	no	25 Mya	Human	Human-specific	NA	Primate	NA	NA	NA	NA	NA	NA	NA	NA	NA	NA	antisense	HSAGENE0078794	PCDHA4	NA	NA	NA	URS00007E327B_9606.357617	=	annotated locus
HSAGENE0078790	AC005609.5	yes	lncRNA	ENSG00000279726	lncRNA	chr5:140785698-140848914	yes	Gencode v37	Gencode v37,present work-short read	NA	no	90 Mya	Human	Human-specific	NA	NA	NA	NA	NA	reciprocal,reciprocal	MUSGENE0034772,MUSGENE0034780	Gm37753,Gm38225	chr18:37051670-37113943,chr18:37085704-37086096	reciprocal	MMULGENE0037743	chr6:138171154-138227473	antisense	HSAGENE0078791	PCDHA1	NA	NA	NA	URS0000EEFB7E_9606.357607	j	new isoform
HSAGENE0049991	AC005614.2	yes	lncRNA	ENSG00000269749	lncRNA	chr19:40048757-40090925	yes	Gencode v37	Gencode v37	NA	no	25 Mya	Human	Human-specific	NA	Primate	NA	NA	NA	NA	NA	NA	NA	NA	NA	NA	overlapping	HSAGENE0049993	ZNF780A	NA	NA	NA	URS0000D6DFD7_9606.209420	=	annotated locus
HSAGENE0078858	AC005618.1	yes	lncRNA	ENSG00000272070	lncRNA	chr5:141326205-141329500	yes	Gencode v37	Gencode v37,present work-short read	NA	no	25 Mya	Human	Human-specific	NA	Primate	NA	NA	NA	NA	NA	NA	NA	reciprocal	MMULGENE0036680	chr6:138698185-138701161	intergenic proximal	NA	NA	NA	NA	NA	URS00025F37C3_9606.357750	=	annotated locus
HSAGENE0078882	AC005618.2	yes	lncRNA	ENSG00000279855	lncRNA	chr5:141427295-141427752	yes	Gencode v37	Gencode v37	NA	no	90 Mya	Human	Human-specific	NA	Primate	NA	NA	NA	reciprocal,reciprocal	MUSGENE0034864,MUSGENE0034869	Gm26672	chr18:37879612-37901295,chr18:37894945-37897321	NA	NA	NA	antisense	HSAGENE0078869	PCDHGA6	NA	NA	NA	URS00007C568B_9606.357773	=	annotated locus
HSAGENE0078864	AC005618.3	yes	lncRNA	ENSG00000280026	lncRNA	chr5:141350109-141350662	yes	Gencode v37	Gencode v37	NA	no	25 Mya	Human	Human-specific	NA	Primate	NA	NA	NA	NA	NA	NA	NA	reciprocal	MMULGENE0037763	chr6:138711293-138729211	antisense	HSAGENE0078859	PCDHGA1	NA	NA	NA	URS00007D3F2B_9606.357768	=	annotated locus
HSAGENE0049812	AC005625.1	yes	lncRNA	ENSG00000266963	lncRNA	chr19:38361795-38362484	yes	Gencode v37	Gencode v37	NA	no	25 Mya	Human	Human-specific	NA	Ape	NA	NA	NA	NA	NA	NA	NA	reciprocal	MMULGENE0023697	chr19:37607147-37608900	antisense	HSAGENE0049811	CATSPERG	NA	NA	NA	URS000003A2DE_9606.209100	=	annotated locus
HSAGENE0041772	AC005670.3	yes	lncRNA	ENSG00000262879	lncRNA	chr17:46982755-47100323	yes	Gencode v37	Gencode v37,present work-short read	Synaptogenic GlutN	no	90 Mya	Dog	Boreoeutheria	NA	Primate	NA	NA	NA	non-reciprocal,non-reciprocal	MUSGENE0009491,MUSGENE0009497	db_XLOC_004912,db_XLOC_004915	chr11:103366262-103380168,chr11:103529770-103540246	non-reciprocal,non-reciprocal,non-reciprocal,non-reciprocal,non-reciprocal	MMULGENE0018907,MMULGENE0018908,MMULGENE0018909,MMULGENE0018910,MMULGENE0017548	chr16:58080914-58179777,chr16:58092974-58142329,chr16:58135459-58220119,chr16:58150277-58152425,chr16:57005650-57021256	antisense	HSAGENE0041768	AC005670.2	x	ENST00000579643	RN7SL270P	URS0000EEE2B9_9606.179427	k	new isoform
HSAGENE0044270	AC005695.3	yes	lncRNA	ENSG00000273816	lncRNA	chr17:9244666-9244897	yes	Gencode v37	Gencode v37	NA	no	90 Mya	Dog	Boreoeutheria	Human-specific	NA	NA	NA	NA	NA	NA	NA	NA	NA	NA	NA	intergenic proximal	NA	NA	NA	NA	NA	URS00007648AA_9606.171466	=	annotated locus
HSAGENE0040187	AC005696.1	yes	lncRNA	ENSG00000262050	lncRNA	chr17:2711811-2716663	yes	Gencode v37	Gencode v37,present work-short read	NA	no	25 Mya	Human	Human-specific	Primates	Primate	NA	NA	NA	NA	NA	NA	NA	non-reciprocal	MMULGENE0054242	chr16:2583453-2597882	antisense	HSAGENE0040174	CLUH	NA	NA	NA	URS000234859B_9606.169945	n	annotated locus
HSAGENE0040172	AC005696.2	yes	lncRNA	ENSG00000272770	lncRNA	chr17:2683305-2685088	yes	Gencode v37	Gencode v37	NA	yes	300 Mya	Human	Human-specific	NA	Primate	reciprocal	GGALGENE0011738	chr19:9614506-9614996	NA	NA	NA	NA	NA	NA	NA	antisense	HSAGENE0040161	PAFAH1B1	NA	NA	NA	URS00001D1E24_9606.169932	=	annotated locus
HSAGENE0040173	AC005696.3	yes	lncRNA	ENSG00000272911	lncRNA	chr17:2688092-2689055	yes	New assembly	present work-short read	NA	no	25 Mya	Human	Human-specific	NA	Primate	NA	NA	NA	NA	NA	NA	NA	NA	NA	NA	intergenic proximal	NA	NA	NA	NA	NA	URS0002349A7C_9606.169933	=	annotated locus
HSAGENE0040188	AC005696.4	yes	lncRNA	ENSG00000277200	lncRNA	chr17:2720801-2723947	yes	Gencode v37	Gencode v37	Cajal-Retzius	no	25 Mya	Human	Human-specific	Human-specific	Primate	NA	NA	NA	NA	NA	NA	NA	NA	NA	NA	intergenic proximal	NA	NA	NA	NA	NA	URS000076C5C1_9606.169961	=	annotated locus
HSAGENE0040234	AC005697.2	yes	lncRNA	ENSG00000266527	lncRNA	chr17:27874645-27881237	yes	Gencode v37	Gencode v37	NA	no	25 Mya	Human	Human-specific	Human-specific	NA	NA	NA	NA	NA	NA	NA	NA	reciprocal	MMULGENE0054223	chr16:23491035-23495898	antisense	HSAGENE0040235	LYRM9	NA	NA	NA	URS0000590791_9606.174615	=	annotated locus
HSAGENE0039499	AC005703.2	yes	lncRNA	ENSG00000265445	lncRNA	chr17:15261015-15265707	yes	Gencode v37	Gencode v37	NA	yes	25 Mya	Human	Human-specific	Primates	NA	NA	NA	NA	NA	NA	NA	NA	NA	NA	NA	antisense	HSAGENE0039496	PMP22	NA	NA	NA	URS0000EB07D4_9606.172385	=	annotated locus
HSAGENE0039498	AC005703.5	yes	lncRNA	ENSG00000279660	TEC	chr17:15260513-15261841	yes	Gencode v37	Gencode v37	NA	no	Human-specific	Human	Human-specific	NA	NA	NA	NA	NA	NA	NA	NA	NA	NA	NA	NA	antisense	HSAGENE0039496	PMP22	NA	NA	NA	URS00008BFE25_9606.172384	=	annotated locus
HSAGENE0040305	AC005726.2	yes	lncRNA	ENSG00000264044	lncRNA	chr17:28633206-28635950	yes	Gencode v37	Gencode v37	NA	no	90 Mya	Human	Human-specific	Human-specific	Primate	NA	NA	NA	reciprocal,reciprocal	MUSGENE0012955,MUSGENE0012956	NA	chr11:78160313-78164398,chr11:78164440-78165713	reciprocal	MMULGENE0017085	chr16:24260054-24261809	antisense	HSAGENE0040302	KIAA0100	NA	NA	NA	URS000233DAA4_9606.174822	j	new isoform
HSAGENE0040294	AC005726.3	yes	lncRNA	ENSG00000265168	lncRNA	chr17:28573117-28574243	yes	Gencode v37	Gencode v37	NA	no	25 Mya	Human	Human-specific	NA	Primate	NA	NA	NA	NA	NA	NA	NA	NA	NA	NA	antisense	HSAGENE0040286	AC005726.1	NA	NA	NA	URS00002C9144_9606.174770	=	annotated locus
HSAGENE0040301	AC005726.4	yes	lncRNA	ENSG00000265287	lncRNA	chr17:28607963-28609730	yes	Gencode v37	Gencode v37	NA	no	25 Mya	Human	Human-specific	NA	Primate	NA	NA	NA	NA	NA	NA	NA	reciprocal,reciprocal	MMULGENE0017083,MMULGENE0017084	chr16:24225398-24242305,chr16:24232981-24286778	antisense	HSAGENE0040286	AC005726.1	NA	NA	NA	URS00001F7C12_9606.174803	=	annotated locus
HSAGENE0039921	AC005730.2	yes	lncRNA	ENSG00000261033	lncRNA	chr17:20007872-20009234	yes	Gencode v37	Gencode v37,present work-short read	NA	no	Human-specific	Human	Human-specific	NA	NA	NA	NA	NA	NA	NA	NA	NA	NA	NA	NA	antisense	HSAGENE0039922	SPECC1	NA	NA	NA	URS000016F9AC_9606.173817	k	new isoform
HSAGENE0078940	AC005740.3	yes	lncRNA	ENSG00000254099	lncRNA	chr5:141970637-141982687	yes	Gencode v37	Gencode v37	NA	no	25 Mya	Human	Human-specific	NA	Primate	NA	NA	NA	NA	NA	NA	NA	NA	NA	NA	antisense	HSAGENE0078939	RNF14	NA	NA	NA	URS00003B1993_9606.357942	=	annotated locus
HSAGENE0078928	AC005740.5	yes	lncRNA	ENSG00000287726	lncRNA	chr5:141876440-141911998	yes	Gencode v37	Gencode v37,present work-short read	Synaptogenic GlutN	no	90 Mya	NA	NA	Primates	NA	NA	NA	NA	reciprocal	MUSGENE0034890	db_XLOC_014943	chr18:38139579-38346051	reciprocal	MMULGENE0036695	chr6:139268832-139290923	antisense	HSAGENE0078925	PCDH1	NA	NA	NA	URS0000EEBA62_9606.357911	j	new isoform
HSAGENE0042585	AC005746.2	yes	lncRNA	ENSG00000267131	lncRNA	chr17:61361668-61400243	yes	Gencode v37	Gencode v37	NA	no	90 Mya	Dog	Boreoeutheria	NA	Primate	NA	NA	NA	non-reciprocal	MUSGENE0013292	2610027K06Rik	chr11:85682487-85723374	reciprocal,reciprocal	MMULGENE0054329,MMULGENE0054330	chr16:35935442-35942677,chr16:35952089-35958280	antisense	HSAGENE0042559	BCAS3	NA	NA	NA	URS0000314B55_9606.182341	=	annotated locus
HSAGENE0078914	AC005753.2	yes	lncRNA	ENSG00000286736	lncRNA	chr5:141718574-141775315	yes	New assembly	present work-short read	NA	no	25 Mya	NA	NA	Human-specific	NA	NA	NA	NA	NA	NA	NA	NA	reciprocal	MMULGENE0062868	chr6:139148644-139155135	intergenic proximal	NA	NA	NA	NA	NA	URS0000E95817_9606.357837	j	new isoform
HSAGENE0048383	AC005759.1	yes	lncRNA	ENSG00000268650	lncRNA	chr19:18204450-18220480	yes	Gencode v37	Gencode v37,present work-short read	NA	no	25 Mya	Rhesus	Primates	Primates	Primate	NA	NA	NA	NA	NA	NA	NA	reciprocal	MMULGENE0021750	chr19:17735316-17736875	antisense	HSAGENE0048385	AC008397.2	NA	NA	NA	URS0000D59CDD_9606.204074	j	new isoform
HSAGENE0050814	AC005775.1	yes	lncRNA	ENSG00000266933	lncRNA	chr19:479835-533109	yes	Gencode v37	Gencode v37,present work-short read	NA	yes	90 Mya	Human	Human-specific	Human-specific	Primate	NA	NA	NA	reciprocal	MUSGENE0008328	NA	chr10:79507678-79512228	reciprocal,reciprocal,reciprocal,reciprocal,reciprocal,reciprocal	MMULGENE0022735,MMULGENE0022737,MMULGENE0022738,MMULGENE0022739,MMULGENE0056245,MMULGENE0056267	chr19:245422-247412,chr19:263384-264195,chr19:269818-280215,chr19:275028-276030,chr19:264703-269591,chr19:287753-288747	antisense	HSAGENE0050920	MADCAM1	NA	NA	NA	URS00007668E6_9606.199572	j	new isoform
HSAGENE0048084	AC005776.2	yes	lncRNA	ENSG00000273218	lncRNA	chr19:15346068-15352673	yes	Gencode v37	Gencode v37,present work-short read	NA	no	25 Mya	Human	Human-specific	Human-specific	Primate	NA	NA	NA	NA	NA	NA	NA	non-reciprocal,non-reciprocal	MMULGENE0023286,MMULGENE0023287	chr19:14933432-14955062,chr19:14948319-14953461	antisense	HSAGENE0048080	NA	NA	NA	NA	URS000034B986_9606.203269	k	new isoform
HSAGENE0048091	AC005785.1	yes	lncRNA	ENSG00000268189	lncRNA	chr19:15379076-15381194	yes	Gencode v37	Gencode v37	NA	no	90 Mya	Human	Human-specific	Euarchontoglires	Primate	NA	NA	NA	non-reciprocal	MUSGENE0031638	NA	chr17:32506608-32547415	reciprocal	MMULGENE0021664	chr19:14983835-14994306	antisense	HSAGENE0048085	AKAP8	NA	NA	NA	URS00009C51BB_9606.203273	k	new isoform
HSAGENE0048093	AC005785.2	yes	lncRNA	ENSG00000279203	TEC	chr19:15383202-15383832	yes	Gencode v37	Gencode v37	NA	no	Human-specific	NA	NA	NA	NA	NA	NA	NA	NA	NA	NA	NA	NA	NA	NA	intronic	HSAGENE0048092	AKAP8L	NA	NA	NA	URS0002341C4D_9606.203280	=	annotated locus
HSAGENE0049469	AC005786.3	yes	lncRNA	ENSG00000267436	lncRNA	chr19:3544199-3557569	yes	Gencode v37	Gencode v37	NA	no	25 Mya	Human	Human-specific	NA	Primate	NA	NA	NA	NA	NA	NA	NA	NA	NA	NA	antisense	HSAGENE0049462	MFSD12	NA	NA	NA	URS000057DAA3_9606.200530	=	annotated locus
HSAGENE0049815	AC005789.1	yes	lncRNA	ENSG00000267090	lncRNA	chr19:38385522-38386759	yes	Gencode v37	Gencode v37	NA	no	Human-specific	Human	Human-specific	NA	NA	NA	NA	NA	NA	NA	NA	NA	NA	NA	NA	antisense	HSAGENE0049814	GGN	NA	NA	NA	URS0000EA5349_9606.209107	=	annotated locus
HSAGENE0051456	AC005790.1	yes	lncRNA	ENSG00000274447	lncRNA	chr19:5293377-5294859	yes	New assembly	present work-short read	NA	no	uncertain	Human	Human-specific	Human-specific	NA	NA	NA	NA	NA	NA	NA	NA	NA	NA	NA	antisense	HSAGENE0051281	PTPRS	NA	NA	NA	URS0000D5AC3D_9606.201122	=	annotated locus
HSAGENE0042702	AC005828.1	yes	lncRNA	ENSG00000226797	lncRNA	chr17:63381231-63414430	yes	Gencode v37	Gencode v37	NA	yes	300 Mya	Human	Human-specific	Theria	Primate	reciprocal	GGALGENE0018929	chr27:5040353-5041738	reciprocal	MUSGENE0009582	db_XLOC_005834	chr11:105785432-105804358	reciprocal	MMULGENE0054610	chr16:59871876-59875960	antisense	HSAGENE0042678	TANC2	NA	NA	NA	URS0002343BF7_9606.182673	j	new isoform
HSAGENE0042703	AC005828.3	yes	lncRNA	ENSG00000263644	lncRNA	chr17:63391191-63431089	yes	Gencode v37	Gencode v37	NA	no	25 Mya	Human	Human-specific	NA	NA	NA	NA	NA	NA	NA	NA	NA	NA	NA	NA	antisense	HSAGENE0042678	TANC2	NA	NA	NA	URS000030E278_9606.182679	=	annotated locus
HSAGENE0042709	AC005828.5	yes	lncRNA	ENSG00000265971	lncRNA	chr17:63454993-63455817	yes	Gencode v37	Gencode v37	NA	no	Apes	Human	Human-specific	Human-specific	Ape	NA	NA	NA	NA	NA	NA	NA	NA	NA	NA	antisense	HSAGENE0042708	NA	NA	NA	NA	URS00000B9295_9606.182697	=	annotated locus
HSAGENE0022323	AC005833.2	yes	lncRNA	ENSG00000256988	lncRNA	chr12:4804499-4830747	yes	Gencode v37	Gencode v37	NA	no	25 Mya	Human	Human-specific	NA	Primate	NA	NA	NA	NA	NA	NA	NA	reciprocal,reciprocal	MMULGENE0008071,MMULGENE0049964	chr11:4923415-4924764,chr11:4927574-4937218	antisense	HSAGENE0022266	GALNT8	NA	NA	NA	URS00023385F7_9606.85038	k	new isoform
HSAGENE0043522	AC005837.1	yes	lncRNA	ENSG00000261335	lncRNA	chr17:76671942-76673658	yes	Gencode v37	Gencode v37	NA	no	25 Mya	Human	Human-specific	NA	Primate	NA	NA	NA	NA	NA	NA	NA	non-reciprocal	MMULGENE0054736	chr16:73039708-73078940	antisense	HSAGENE0043523	MXRA7	NA	NA	NA	URS0000D5A54A_9606.185602	=	annotated locus
HSAGENE0039520	AC005838.2	yes	lncRNA	ENSG00000266538	lncRNA	chr17:15527510-15535002	yes	New assembly	present work-short read	Synaptogenic GlutN,Mature SP	no	25 Mya	Human	Human-specific	NA	Primate	NA	NA	NA	NA	NA	NA	NA	NA	NA	NA	intronic	HSAGENE0039517	TVP23C	NA	NA	NA	URS000004337A_9606.172447	k	new isoform
HSAGENE0042155	AC005839.1	yes	lncRNA	ENSG00000279089	TEC	chr17:51183191-51186403	yes	Gencode v37	Gencode v37	NA	no	25 Mya	Human	Human-specific	NA	NA	NA	NA	NA	NA	NA	NA	NA	NA	NA	NA	intronic	HSAGENE0042153	MBTD1	NA	NA	NA	URS0002338DC0_9606.180947	=	annotated locus
HSAGENE0021739	AC005841.1	yes	lncRNA	ENSG00000258092	lncRNA	chr12:2797136-2803938	yes	Gencode v37	Gencode v37	NA	no	90 Mya	Human	Human-specific	Euarchontoglires	Primate	NA	NA	NA	reciprocal	MUSGENE0059429	NA	chr6:128404510-128413805	reciprocal	MMULGENE0049810	chr11:2909462-2918178	antisense	HSAGENE0021735	FKBP4	NA	NA	NA	URS0000453CE4_9606.84539	=	annotated locus
HSAGENE0023232	AC005845.1	yes	lncRNA	ENSG00000255775	lncRNA	chr12:6155035-6160719	yes	Gencode v37	Gencode v37	NA	no	25 Mya	Rhesus	Primates	Human-specific	Primate	NA	NA	NA	NA	NA	NA	NA	reciprocal	MMULGENE0050100	chr11:6279627-6334059	intergenic proximal	NA	NA	NA	NA	NA	URS0000E9A414_9606.85315	=	annotated locus
HSAGENE0021967	AC005865.2	yes	lncRNA	ENSG00000287712	lncRNA	chr12:3300698-3318677	yes	Gencode v37	Gencode v37	NA	yes	25 Mya	NA	NA	Primates	NA	NA	NA	NA	NA	NA	NA	NA	reciprocal	MMULGENE0006872	chr11:3418792-3431225	intergenic proximal	NA	NA	NA	NA	NA	URS0000EED710_9606.84664	=	annotated locus
HSAGENE0010166	AC005871.2	yes	lncRNA	ENSG00000258114	lncRNA	chr10:117425194-117490419	yes	Gencode v37	Gencode v37	NA	no	25 Mya	Human	Human-specific	Human-specific	Primate	NA	NA	NA	NA	NA	NA	NA	reciprocal,reciprocal	MMULGENE0043601,MMULGENE0043602	chr9:117963569-117964425,chr9:117965562-117975956	intergenic proximal	NA	NA	NA	NA	NA	URS00003A9380_9606.59802	=	annotated locus
HSAGENE0042570	AC005884.1	yes	lncRNA	ENSG00000267207	lncRNA	chr17:61034636-61070122	yes	Gencode v37	Gencode v37	NA	no	25 Mya	Human	Human-specific	NA	Primate	NA	NA	NA	NA	NA	NA	NA	NA	NA	NA	antisense	HSAGENE0042559	BCAS3	NA	NA	NA	URS000052CAE7_9606.182305	=	annotated locus
HSAGENE0042572	AC005884.2	yes	lncRNA	ENSG00000267449	lncRNA	chr17:61069856-61070356	yes	Gencode v37	Gencode v37	NA	no	25 Mya	Human	Human-specific	NA	Primate	NA	NA	NA	NA	NA	NA	NA	NA	NA	NA	antisense	HSAGENE0042559	BCAS3	NA	NA	NA	URS000234889C_9606.182307	=	annotated locus
HSAGENE0020880	AC005888.1	yes	lncRNA	ENSG00000286386	lncRNA	chr12:126165730-126191406	yes	Gencode v37	Gencode v37	NA	no	25 Mya	NA	NA	Primates	NA	NA	NA	NA	NA	NA	NA	NA	reciprocal,reciprocal	MMULGENE0009036,MMULGENE0009037	chr11:126077274-126095308,chr11:126115072-126119741	intergenic distal	NA	NA	NA	NA	NA	URS0000EF5CDE_9606.104419	=	annotated locus
HSAGENE0040668	AC005899.1	yes	lncRNA	ENSG00000264083	lncRNA	chr17:32413149-32435285	yes	Gencode v37	Gencode v37,present work-short read	Synaptogenic GlutN	no	25 Mya	Human	Human-specific	Human-specific	Primate	NA	NA	NA	NA	NA	NA	NA	non-reciprocal,non-reciprocal	MMULGENE0017137,MMULGENE0017138	chr16:28806240-28844920,chr16:28812334-28840918	intergenic proximal	NA	NA	NA	NA	NA	URS0000EB25CE_9606.175652	k	new isoform
HSAGENE0040660	AC005899.3	yes	lncRNA	ENSG00000265139	lncRNA	chr17:32328441-32329395	yes	Gencode v37	Gencode v37	NA	no	25 Mya	Human	Human-specific	NA	Primate	NA	NA	NA	NA	NA	NA	NA	NA	NA	NA	antisense	HSAGENE0040658	C17orf75	NA	NA	NA	URS0000296C20_9606.175626	=	annotated locus
HSAGENE0040657	AC005899.4	yes	lncRNA	ENSG00000265794	lncRNA	chr17:32324431-32360700	yes	Gencode v37	Gencode v37	NA	no	25 Mya	Human	Human-specific	NA	Primate	NA	NA	NA	NA	NA	NA	NA	NA	NA	NA	overlapping	HSAGENE0040662	ZNF207	y	ENST00000385193	MIR632	URS0000EF1805_9606.175623	j	new isoform
HSAGENE0040665	AC005899.6	yes	lncRNA	ENSG00000274341	lncRNA	chr17:32408013-32408309	yes	Gencode v37	Gencode v37	NA	no	25 Mya	Human	Human-specific	Primates	Primate	NA	NA	NA	NA	NA	NA	NA	NA	NA	NA	intergenic proximal	NA	NA	NA	NA	NA	URS00007845D3_9606.175643	=	annotated locus
HSAGENE0040666	AC005899.7	yes	lncRNA	ENSG00000278668	lncRNA	chr17:32410159-32410746	yes	Gencode v37	Gencode v37	NA	no	Human-specific	Human	Human-specific	NA	NA	NA	NA	NA	NA	NA	NA	NA	NA	NA	NA	intergenic proximal	NA	NA	NA	NA	NA	URS000077ACEC_9606.175645	=	annotated locus
HSAGENE0040672	AC005899.8	yes	lncRNA	ENSG00000279762	lncRNA	chr17:32423971-32446038	yes	Gencode v37	Gencode v37	NA	no	25 Mya	Human	Human-specific	Human-specific	Primate	NA	NA	NA	NA	NA	NA	NA	reciprocal	MMULGENE0054261	chr16:28825901-28852848	antisense	HSAGENE0040677	PSMD11	NA	NA	NA	URS00007C28A4_9606.175654	k	new isoform
HSAGENE0022414	AC005906.2	yes	lncRNA	ENSG00000256654	lncRNA	chr12:4909867-5026012	yes	Gencode v37	Gencode v37,present work-short read	Cajal-Retzius	no	90 Mya	Dog	Boreoeutheria	Euarchontoglires	NA	NA	NA	NA	reciprocal,reciprocal,reciprocal	MUSGENE0059310,MUSGENE0059311,MUSGENE0059313	Gm45869,Gm33320,db_XLOC_026770	chr6:126526339-126533132,chr6:126531350-126531879,chr6:126607762-126725941	reciprocal,reciprocal	MMULGENE0006887,MMULGENE0049980	chr11:5017876-5026439,chr11:5064328-5066130	overlapping	HSAGENE0022415	KCNA1	NA	NA	NA	URS0000A8BBAB_9606.85069	k	new isoform
HSAGENE0021763	AC005911.1	yes	lncRNA	ENSG00000278356	lncRNA	chr12:2885625-2886230	yes	New assembly	present work-short read	NA	no	25 Mya	Human	Human-specific	NA	Primate	NA	NA	NA	NA	NA	NA	NA	NA	NA	NA	intronic	HSAGENE0021761	TULP3	NA	NA	NA	URS0000772BF1_9606.84575	=	annotated locus
HSAGENE0042122	AC005920.4	yes	lncRNA	ENSG00000262006	lncRNA	chr17:50909637-50910232	yes	Gencode v37	Gencode v37	NA	no	25 Mya	Human	Human-specific	NA	Primate	NA	NA	NA	NA	NA	NA	NA	NA	NA	NA	intergenic proximal	NA	NA	NA	NA	NA	URS000005C954_9606.180905	=	annotated locus
HSAGENE0042101	AC005921.2	yes	lncRNA	ENSG00000262967	lncRNA	chr17:50693448-50695449	yes	Gencode v37	Gencode v37	NA	no	25 Mya	Human	Human-specific	NA	Primate	NA	NA	NA	NA	NA	NA	NA	NA	NA	NA	antisense	HSAGENE0042100	ANKRD40	NA	NA	NA	URS00003FEEC6_9606.180810	=	annotated locus
HSAGENE0042106	AC005921.3	yes	lncRNA	ENSG00000278963	TEC	chr17:50722074-50725865	yes	Gencode v37	Gencode v37,present work-short read	NA	no	Human-specific	Human	Human-specific	NA	NA	NA	NA	NA	NA	NA	NA	NA	NA	NA	NA	overlapping	HSAGENE0042104	LUC7L3	NA	NA	NA	NA	u	new locus
HSAGENE0049162	AC005944.1	yes	lncRNA	ENSG00000267469	lncRNA	chr19:3052910-3053724	yes	Gencode v37	Gencode v37	NA	yes	25 Mya	Human	Human-specific	NA	Primate	NA	NA	NA	NA	NA	NA	NA	NA	NA	NA	antisense	HSAGENE0049163	TLE5	NA	NA	NA	URS00002F1DFE_9606.200402	=	annotated locus
HSAGENE0049735	AC005954.1	yes	lncRNA	ENSG00000267138	lncRNA	chr19:3754620-3756659	yes	Gencode v37	Gencode v37	NA	no	Human-specific	Human	Human-specific	NA	NA	NA	NA	NA	NA	NA	NA	NA	NA	NA	NA	overlapping	HSAGENE0049730	APBA3	NA	NA	NA	URS000049CFC0_9606.200570	=	annotated locus
HSAGENE0049733	AC005954.2	yes	lncRNA	ENSG00000267205	lncRNA	chr19:3753840-3756517	yes	Gencode v37	Gencode v37	NA	no	Human-specific	Human	Human-specific	NA	NA	NA	NA	NA	NA	NA	NA	NA	NA	NA	NA	antisense	HSAGENE0049730	APBA3	NA	NA	NA	URS00005EB26E_9606.200568	=	annotated locus
HSAGENE0042377	AC005962.1	yes	lncRNA	ENSG00000278627	lncRNA	chr17:58200924-58203898	yes	New assembly	present work-short read	NA	no	25 Mya	Human	Human-specific	NA	Primate	NA	NA	NA	NA	NA	NA	NA	NA	NA	NA	antisense	HSAGENE0042376	EPX	NA	NA	NA	URS000077C1EB_9606.181695	k	new isoform
HSAGENE0042675	AC005972.3	yes	lncRNA	ENSG00000283538	lncRNA	chr17:62910021-62968686	yes	Gencode v37	Gencode v37,present work-short read	NA	no	25 Mya	Human	Human-specific	NA	Primate	NA	NA	NA	NA	NA	NA	NA	reciprocal	MMULGENE0018922	chr16:59344979-59413343	antisense	HSAGENE0042678	TANC2	x	ENST00000384821	MIR633	URS0000DBAF95_9606.182643	j	new isoform
HSAGENE0094461	AC006001.2	yes	lncRNA	ENSG00000226824	lncRNA	chr7:66654514-66704735	yes	Gencode v37	Gencode v37,present work-short read	NA	no	25 Mya	Human	Human-specific	NA	NA	NA	NA	NA	NA	NA	NA	NA	reciprocal	MMULGENE0031012	chr3:53268132-53313099	overlapping	HSAGENE0094463	RABGEF1	NA	NA	NA	URS00000D20A2_9606.404229	k	new isoform
HSAGENE0092057	AC006017.1	yes	lncRNA	ENSG00000229591	lncRNA	chr7:152100854-152131006	yes	Gencode v37	Gencode v37,present work-short read	NA	no	90 Mya	Human	Human-specific	Euarchontoglires	Primate	NA	NA	NA	reciprocal	MUSGENE0056312	NA	chr5:25459080-25468621	reciprocal	MMULGENE0031710	chr3:178105272-178149728	antisense	HSAGENE0092053	GALNT11	NA	NA	NA	URS0000524C6D_9606.415718	j	new isoform
HSAGENE0092130	AC006019.1	yes	lncRNA	ENSG00000203335	lncRNA	chr7:154055286-154063325	yes	Gencode v37	Gencode v37	Cajal-Retzius	yes	Human-specific	Human	Human-specific	Human-specific	NA	NA	NA	NA	NA	NA	NA	NA	NA	NA	NA	antisense	HSAGENE0092122	DPP6	NA	NA	NA	URS0000EF1539_9606.416003	k	new isoform
HSAGENE0092976	AC006027.1	yes	lncRNA	ENSG00000272638	lncRNA	chr7:30424672-30425412	yes	Gencode v37	Gencode v37	NA	no	Apes	Human	Human-specific	NA	Ape	NA	NA	NA	NA	NA	NA	NA	NA	NA	NA	antisense	HSAGENE0092975	NOD1	NA	NA	NA	URS00005DDE0A_9606.398980	=	annotated locus
HSAGENE0095194	AC006042.1	yes	lncRNA	ENSG00000227719	lncRNA	chr7:8114025-8116561	yes	Gencode v37	Gencode v37	NA	no	90 Mya	Human	Human-specific	Theria	Primate	NA	NA	NA	reciprocal	MUSGENE0062567	db_XLOC_025135	chr6:8630471-8644250	NA	NA	NA	antisense	HSAGENE0095193	ICA1	NA	NA	NA	URS0000509363_9606.395458	=	annotated locus
HSAGENE0095161	AC006042.3	yes	lncRNA	ENSG00000234141	lncRNA	chr7:7942279-7969906	yes	Gencode v37	Gencode v37,present work-short read	NA	yes	90 Mya	Mouse	Euarchontoglires	Euarchontoglires	Primate	NA	NA	NA	reciprocal	MUSGENE0062477	A430035B10Rik	chr6:8488795-8510430	reciprocal	MMULGENE0029835	chr3:107296418-107317609	antisense	HSAGENE0095036	UMAD1	NA	NA	NA	URS000233ED1F_9606.395426	j	new isoform
HSAGENE0070938	AC006058.1	yes	lncRNA	ENSG00000261786	lncRNA	chr3:44021794-44122461	yes	New assembly	present work-short read	Synaptogenic GlutN,Oligodendrocyte,Cajal-Retzius	yes	300 Mya	Dog	Boreoeutheria	NA	Primate	reciprocal	GGALGENE0014169	chr2:40669683-40733077	reciprocal	MUSGENE0074191	9530059O14Rik	chr9:122401564-122508973	reciprocal,reciprocal,reciprocal,reciprocal	MMULGENE0025006,MMULGENE0025007,MMULGENE0025008,MMULGENE0058039	chr2:99906050-100027510,chr2:100028501-100034449,chr2:100034472-100036788,chr2:99981203-99983362	intergenic distal	NA	NA	k	ENST00000385219	MIR138-1	URS000019D782_9606.290466	k	new isoform
HSAGENE0070932	AC006058.2	yes	lncRNA	ENSG00000271192	lncRNA	chr3:43994675-43997443	yes	Gencode v37	Gencode v37,present work-short read	NA	yes	90 Mya	Rabbit	Euarchontoglires	NA	NA	NA	NA	NA	NA	NA	NA	NA	reciprocal	MMULGENE0025006	chr2:99906050-100027510	intergenic distal	NA	NA	NA	NA	NA	URS0000EAFCCB_9606.290430	=	annotated locus
HSAGENE0070934	AC006058.3	yes	lncRNA	ENSG00000272121	lncRNA	chr3:43998081-43999149	yes	Gencode v37	Gencode v37	Cajal-Retzius	no	25 Mya	Marmoset	Primates	NA	Primate	NA	NA	NA	NA	NA	NA	NA	NA	NA	NA	intergenic distal	NA	NA	NA	NA	NA	URS00003324BF_9606.290434	=	annotated locus
HSAGENE0070940	AC006058.4	yes	lncRNA	ENSG00000280435	TEC	chr3:44115818-44117487	yes	Gencode v37	Gencode v37	NA	no	Human-specific	Human	Human-specific	NA	NA	NA	NA	NA	NA	NA	NA	NA	NA	NA	NA	intergenic distal	NA	NA	NA	NA	NA	URS0000EACA20_9606.290464	=	annotated locus
HSAGENE0070866	AC006059.1	yes	lncRNA	ENSG00000230084	lncRNA	chr3:42601963-42654388	yes	Gencode v37	Gencode v37,present work-short read	Cajal-Retzius	yes	300 Mya	Chicken	Amniotes	Euarchontoglires	Primate	NA	NA	NA	reciprocal	MUSGENE0074139	E530011L22Rik	chr9:121583245-121589056	reciprocal,reciprocal	MMULGENE0026231,MMULGENE0026232	chr2:98577745-98613215,chr2:98581417-98587856	antisense	HSAGENE0070865	NKTR	NA	NA	NA	URS0002336DD0_9606.290236	k	new isoform
HSAGENE0070875	AC006059.3	yes	lncRNA	ENSG00000285539	lncRNA	chr3:42692663-42732922	yes	Gencode v37	Gencode v37	NA	no	Human-specific	Human	Human-specific	NA	NA	NA	NA	NA	NA	NA	NA	NA	NA	NA	NA	overlapping	HSAGENE0070877	CCDC13	NA	NA	NA	URS00008C3C91_9606.290250	j	new isoform
HSAGENE0070879	AC006059.4	yes	lncRNA	ENSG00000287417	lncRNA	chr3:42719401-42723136	yes	Gencode v37	Gencode v37	Cajal-Retzius	no	25 Mya	NA	NA	NA	NA	NA	NA	NA	NA	NA	NA	NA	NA	NA	NA	antisense	HSAGENE0070878	AC006059.2	NA	NA	NA	URS0000EF4DEC_9606.290270	=	annotated locus
HSAGENE0070871	AC006059.5	yes	lncRNA	ENSG00000287629	lncRNA	chr3:42665873-42683869	yes	Gencode v37	Gencode v37,present work-short read	NA	yes	25 Mya	NA	NA	Human-specific	NA	NA	NA	NA	NA	NA	NA	NA	reciprocal,reciprocal	MMULGENE0026233,MMULGENE0026234	chr2:98624277-98625295,chr2:98634588-98635371	antisense	HSAGENE0070869	ZBTB47	y	ENST00000462015	RN7SL567P	URS0000EB1246_9606.290246	k	new isoform
HSAGENE0022351	AC006063.1	yes	lncRNA	ENSG00000255608	lncRNA	chr12:4838955-4842675	yes	Gencode v37	Gencode v37	NA	no	uncertain	Human	Human-specific	NA	NA	NA	NA	NA	NA	NA	NA	NA	NA	NA	NA	intronic	HSAGENE0022266	GALNT8	NA	NA	NA	URS0000107480_9606.85041	=	annotated locus
HSAGENE0023397	AC006064.1	yes	lncRNA	ENSG00000245667	lncRNA	chr12:6543504-6544931	yes	Gencode v37	Gencode v37	NA	no	25 Mya	Human	Human-specific	NA	Primate	NA	NA	NA	NA	NA	NA	NA	NA	NA	NA	antisense	HSAGENE0023395	IFFO1	NA	NA	NA	URS0000EC1060_9606.85582	=	annotated locus
HSAGENE0023409	AC006064.2	yes	lncRNA	ENSG00000247853	lncRNA	chr12:6568398-6584739	yes	Gencode v37	Gencode v37,present work-short read	NA	yes	300 Mya	Human	Human-specific	Amniotes	Primate	NA	NA	NA	non-reciprocal	MUSGENE0059257	NA	chr6:125099779-125105024	reciprocal,reciprocal	MMULGENE0006905,MMULGENE0006906	chr11:6720004-6726276,chr11:6729656-6730432	antisense	HSAGENE0023411	CHD4	x	ENST00000516089	SCARNA11	URS00003E04E5_9606.85593	j	new isoform
HSAGENE0023390	AC006064.3	yes	lncRNA	ENSG00000255966	lncRNA	chr12:6525573-6534442	yes	New assembly	present work-short read	NA	no	90 Mya	Marmoset	Primates	NA	Primate	NA	NA	NA	reciprocal,reciprocal	MUSGENE0059264,MUSGENE0059265	NA	chr6:125144970-125147595,chr6:125147772-125161026	reciprocal	MMULGENE0008084	chr11:6675011-6684987	antisense	HSAGENE0023373	NCAPD2	NA	NA	NA	URS0000D58F11_9606.85562	j	new isoform
HSAGENE0023394	AC006064.4	yes	lncRNA	ENSG00000269968	lncRNA	chr12:6537794-6538370	yes	Gencode v37	Gencode v37	NA	no	90 Mya	Human	Human-specific	Euarchontoglires	Primate	NA	NA	NA	NA	NA	NA	NA	reciprocal,reciprocal	MMULGENE0008085,MMULGENE0008086	chr11:6688836-6689249,chr11:6689359-6689624	antisense	HSAGENE0023393	GAPDH	NA	NA	NA	URS0000043561_9606.85579	=	annotated locus
HSAGENE0023380	AC006064.5	yes	lncRNA	ENSG00000276232	lncRNA	chr12:6510275-6510522	yes	Gencode v37	Gencode v37	NA	no	90 Mya	Human	Human-specific	NA	NA	NA	NA	NA	reciprocal	MUSGENE0059266	Gm28967	chr6:125163324-125163604	NA	NA	NA	intronic	HSAGENE0023373	NCAPD2	c	ENST00000459255	SCARNA10	URS00001F2138_9606.85558	=	annotated locus
HSAGENE0078523	AC006077.2	yes	lncRNA	ENSG00000279799	TEC	chr5:134905235-134905691	yes	Gencode v37	Gencode v37	NA	no	90 Mya	Mouse	Euarchontoglires	NA	NA	NA	NA	NA	NA	NA	NA	NA	NA	NA	NA	intronic	HSAGENE0078522	PCBD2	NA	NA	NA	URS0001BF767F_9606.356540	=	annotated locus
HSAGENE0036556	AC006111.1	yes	lncRNA	ENSG00000261938	lncRNA	chr16:3581181-3583266	yes	Gencode v37	Gencode v37	NA	yes	300 Mya	Human	Human-specific	Amniotes	NA	NA	NA	NA	non-reciprocal	MUSGENE0029075	db_XLOC_012162	chr16:3792955-3798861	non-reciprocal	MMULGENE0027073	chr20:3608338-3626394	antisense	HSAGENE0036557	SLX4	NA	NA	NA	URS000023EF33_9606.154747	=	annotated locus
HSAGENE0036568	AC006111.2	yes	lncRNA	ENSG00000263235	lncRNA	chr16:3650636-3651703	yes	Gencode v37	Gencode v37	NA	no	90 Mya	Mouse	Euarchontoglires	NA	NA	NA	NA	NA	NA	NA	NA	NA	NA	NA	NA	antisense	HSAGENE0036569	TRAP1	NA	NA	NA	URS0000517C6E_9606.154755	=	annotated locus
HSAGENE0036572	AC006111.3	yes	lncRNA	ENSG00000276754	lncRNA	chr16:3686998-3687380	yes	Gencode v37	Gencode v37	NA	no	25 Mya	Human	Human-specific	NA	Primate	NA	NA	NA	NA	NA	NA	NA	non-reciprocal	MMULGENE0027075	chr20:3706268-3750876	overlapping	HSAGENE0036569	TRAP1	NA	NA	NA	URS0000762CEE_9606.154760	=	annotated locus
HSAGENE0051878	AC006115.2	yes	lncRNA	ENSG00000286125	lncRNA	chr19:56669941-56823395	yes	Gencode v37	Gencode v37,present work-short read	Synaptogenic GlutN	no	90 Mya	Mouse	Euarchontoglires	Human-specific	Primate	NA	NA	NA	reciprocal	MUSGENE0068143	db_XLOC_026993	chr7:6706902-6841824	reciprocal	MMULGENE0022633	chr19:56439595-56470996	antisense	HSAGENE0051899	PEG3	NA	NA	NA	URS0000E688B8_9606.214206	k	new isoform
HSAGENE0051847	AC006116.4	yes	lncRNA	ENSG00000267192	lncRNA	chr19:56387412-56388424	yes	Gencode v37	Gencode v37	NA	yes	25 Mya	Human	Human-specific	NA	Primate	NA	NA	NA	NA	NA	NA	NA	NA	NA	NA	antisense	HSAGENE0051843	ZNF582	NA	NA	NA	URS0000402596_9606.213933	=	annotated locus
HSAGENE0051844	AC006116.9	yes	lncRNA	ENSG00000285996	lncRNA	chr19:56380230-56383924	yes	Gencode v37	Gencode v37,present work-short read	NA	no	Human-specific	Human	Human-specific	NA	NA	NA	NA	NA	NA	NA	NA	NA	NA	NA	NA	antisense	HSAGENE0051843	ZNF582	NA	NA	NA	URS0000E714B5_9606.213930	j	new isoform
HSAGENE0048098	AC006128.1	yes	lncRNA	ENSG00000279716	TEC	chr19:15398696-15400449	yes	Gencode v37	Gencode v37,present work-short read	NA	yes	300 Mya	Human	Human-specific	Amniotes	NA	NA	NA	NA	NA	NA	NA	NA	non-reciprocal	MMULGENE0021663	chr19:14968694-15011896	antisense	HSAGENE0048092	AKAP8L	NA	NA	NA	URS0000D6D9DA_9606.203284	x	new locus
HSAGENE0049057	AC006130.1	yes	lncRNA	ENSG00000267063	lncRNA	chr19:2847227-2858716	yes	Gencode v37	Gencode v37	NA	no	25 Mya	Human	Human-specific	Primates	Primate	NA	NA	NA	NA	NA	NA	NA	reciprocal	MMULGENE0022871	chr19:2713179-2728668	antisense	HSAGENE0049052	ZNF555	NA	NA	NA	URS00003693F7_9606.200334	=	annotated locus
HSAGENE0049065	AC006130.3	yes	lncRNA	ENSG00000287766	lncRNA	chr19:2862270-2866290	yes	Gencode v37	Gencode v37,present work-short read	Cajal-Retzius	no	25 Mya	NA	NA	NA	Primate	NA	NA	NA	NA	NA	NA	NA	NA	NA	NA	intergenic proximal	NA	NA	NA	NA	NA	URS0000EC0D22_9606.200336	j	new isoform
HSAGENE0042159	AC006141.1	yes	lncRNA	ENSG00000264895	lncRNA	chr17:51249579-51251748	yes	Gencode v37	Gencode v37	Synaptogenic GlutN	no	25 Mya	Human	Human-specific	NA	Primate	NA	NA	NA	NA	NA	NA	NA	NA	NA	NA	intronic	HSAGENE0042153	MBTD1	NA	NA	NA	URS00008B5D6D_9606.180949	=	annotated locus
HSAGENE0030070	AC006146.1	yes	lncRNA	ENSG00000258660	lncRNA	chr14:73698103-73700351	yes	Gencode v37	Gencode v37	NA	no	25 Mya	Human	Human-specific	NA	NA	NA	NA	NA	NA	NA	NA	NA	reciprocal	MMULGENE0064017	chr7:135793766-135800382	antisense	HSAGENE0030068	DNAL1	NA	NA	NA	URS0000001525_9606.130191	=	annotated locus
HSAGENE0090887	AC006148.1	yes	lncRNA	ENSG00000242593	lncRNA	chr7:124032066-124489572	yes	Gencode v37	Gencode v37,present work-short read	Cajal-Retzius	yes	90 Mya	Opossum	Theria	Theria	NA	NA	NA	NA	reciprocal	MUSGENE0060431	db_XLOC_025184	chr6:24951147-25002111	reciprocal,reciprocal	MMULGENE0059045,MMULGENE0059047	chr3:150592047-150711407,chr3:150760249-150776308	antisense	HSAGENE0090886	TMEM229A	NA	NA	NA	URS0000E7C81B_9606.411455	n	annotated locus
HSAGENE0095362	AC006153.1	yes	lncRNA	ENSG00000273299	lncRNA	chr7:90403434-90513391	yes	Gencode v37	Gencode v37	NA	no	90 Mya	Ferret	Boreoeutheria	NA	Primate	NA	NA	NA	NA	NA	NA	NA	NA	NA	NA	overlapping	HSAGENE0095365	CDK14	NA	NA	NA	URS00009BE95E_9606.406696	=	annotated locus
HSAGENE0108207	AC006157.1	yes	lncRNA	ENSG00000278847	lncRNA	chrY:2934406-2934771	yes	Gencode v37	Gencode v37	NA	no	25 Mya	Human	Human-specific	NA	Primate	NA	NA	NA	NA	NA	NA	NA	reciprocal	MMULGENE0046418	chrY:237834-239694	divergent	NA	NA	NA	NA	NA	URS000076352A_9606.483510	=	annotated locus
HSAGENE0050378	AC006213.1	yes	lncRNA	ENSG00000266921	lncRNA	chr19:43996423-44002836	yes	Gencode v37	Gencode v37,present work-short read	NA	no	25 Mya	Human	Human-specific	NA	Primate	NA	NA	NA	NA	NA	NA	NA	reciprocal,reciprocal	MMULGENE0023873,MMULGENE0023874	chr19:44033338-44034052,chr19:44036321-44040373	antisense	HSAGENE0050376	ZNF155	NA	NA	NA	URS0000EF2282_9606.210344	k	new isoform
HSAGENE0050369	AC006213.2	yes	lncRNA	ENSG00000267058	lncRNA	chr19:43891804-43901805	yes	Gencode v37	Gencode v37	Astrocyte	no	25 Mya	Human	Human-specific	NA	Primate	NA	NA	NA	NA	NA	NA	NA	reciprocal	MMULGENE0023870	chr19:43919988-43953006	overlapping	HSAGENE0050364	ZNF404	NA	NA	NA	URS0000395063_9606.210283	=	annotated locus
HSAGENE0050371	AC006213.3	yes	lncRNA	ENSG00000267191	lncRNA	chr19:43901718-43935275	yes	Gencode v37	Gencode v37,present work-short read	NA	no	90 Mya	Human	Human-specific	Euarchontoglires	Primate	NA	NA	NA	non-reciprocal,non-reciprocal,non-reciprocal	MUSGENE0065904,MUSGENE0065905,MUSGENE0065906	db_XLOC_028154	chr7:23960204-23976150,chr7:23963328-23968939,chr7:23966547-23970137	NA	NA	NA	antisense	HSAGENE0050372	ZNF45	NA	NA	NA	URS00025E5E57_9606.210315	j	new isoform
HSAGENE0050377	AC006213.4	yes	lncRNA	ENSG00000277806	lncRNA	chr19:43968926-43981966	yes	New assembly	present work-short read	Synaptogenic GlutN	no	25 Mya	Human	Human-specific	NA	Primate	NA	NA	NA	NA	NA	NA	NA	reciprocal	MMULGENE0022195	chr19:44014780-44019997	intronic	HSAGENE0050376	ZNF155	NA	NA	NA	URS000075FACC_9606.210326	k	new isoform
HSAGENE0050368	AC006213.6	yes	lncRNA	ENSG00000278917	TEC	chr19:43891233-43895411	yes	Gencode v37	Gencode v37	NA	yes	Human-specific	Human	Human-specific	NA	NA	NA	NA	NA	NA	NA	NA	NA	NA	NA	NA	antisense	HSAGENE0050364	ZNF404	NA	NA	NA	URS00023431A6_9606.210280	=	annotated locus
HSAGENE0050370	AC006213.7	yes	lncRNA	ENSG00000286613	lncRNA	chr19:43897211-43898533	yes	Gencode v37	Gencode v37	NA	no	uncertain	NA	NA	NA	NA	NA	NA	NA	NA	NA	NA	NA	NA	NA	NA	intronic	HSAGENE0050364	ZNF404	NA	NA	NA	URS0000EEF0E8_9606.210292	=	annotated locus
HSAGENE0073128	AC006230.1	yes	lncRNA	ENSG00000287778	lncRNA	chr4:11426874-11551954	yes	Gencode v37	Gencode v37,present work-short read	Microglia	no	25 Mya	NA	NA	Human-specific	Primate	NA	NA	NA	NA	NA	NA	NA	reciprocal,reciprocal	MMULGENE0034297,MMULGENE0061365	chr5:10450193-10512038,chr5:10530720-10533293	antisense	HSAGENE0073121	HS3ST1	NA	NA	NA	URS00022B3C2D_9606.315490	k	new isoform
HSAGENE0040867	AC006237.1	yes	lncRNA	ENSG00000271392	lncRNA	chr17:35756762-35765043	yes	New assembly	present work-short read	NA	no	25 Mya	Human	Human-specific	NA	Primate	NA	NA	NA	NA	NA	NA	NA	non-reciprocal	MMULGENE0018474	chr16:32081852-32175575	antisense	HSAGENE0040866	MMP28	NA	NA	NA	URS0000213F10_9606.176273	k	new isoform
HSAGENE0046522	AC006238.1	yes	lncRNA	ENSG00000272799	lncRNA	chr18:9912316-9912849	yes	Gencode v37	Gencode v37	NA	no	25 Mya	Human	Human-specific	Human-specific	Primate	NA	NA	NA	NA	NA	NA	NA	reciprocal	MMULGENE0021055	chr18:70853569-70856427	divergent	NA	NA	NA	NA	NA	URS00002936EE_9606.189851	=	annotated locus
HSAGENE0044888	AC006249.1	yes	lncRNA	ENSG00000274578	lncRNA	chr18:28146233-28146703	yes	Gencode v37	Gencode v37	NA	no	25 Mya	Human	Human-specific	NA	Primate	NA	NA	NA	NA	NA	NA	NA	NA	NA	NA	intronic	HSAGENE0044883	CDH2	NA	NA	NA	URS000077FDD6_9606.192368	=	annotated locus
HSAGENE0050613	AC006262.1	yes	lncRNA	ENSG00000268460	lncRNA	chr19:46198085-46215671	yes	Gencode v37	Gencode v37,present work-short read	NA	no	25 Mya	Human	Human-specific	NA	Primate	NA	NA	NA	NA	NA	NA	NA	reciprocal,reciprocal	MMULGENE0022278,MMULGENE0056487	chr19:46264976-46267247,chr19:46271695-46274207	intergenic proximal	NA	NA	NA	NA	NA	URS00008BF0BF_9606.210928	k	new isoform
HSAGENE0042686	AC006270.1	yes	lncRNA	ENSG00000264513	lncRNA	chr17:63117019-63130947	yes	Gencode v37	Gencode v37	NA	no	25 Mya	Human	Human-specific	NA	Primate	NA	NA	NA	NA	NA	NA	NA	NA	NA	NA	antisense	HSAGENE0042678	TANC2	NA	NA	NA	URS000025BD69_9606.182658	=	annotated locus
HSAGENE0049108	AC006277.1	yes	lncRNA	ENSG00000279452	TEC	chr19:2949035-2950644	yes	Gencode v37	Gencode v37	NA	no	Human-specific	Human	Human-specific	NA	NA	NA	NA	NA	NA	NA	NA	NA	NA	NA	NA	intergenic proximal	NA	NA	NA	NA	NA	URS000233A5DB_9606.200382	=	annotated locus
HSAGENE0057923	AC006369.1	yes	lncRNA	ENSG00000236213	lncRNA	chr2:37562486-37646698	yes	Gencode v37	Gencode v37	NA	no	25 Mya	Human	Human-specific	Human-specific	Primate	NA	NA	NA	NA	NA	NA	NA	reciprocal,reciprocal	MMULGENE0012071,MMULGENE0051959	chr13:71248865-71253809,chr13:71235228-71275057	antisense	HSAGENE0057925	CDC42EP3	NA	NA	NA	URS00000867CE_9606.222594	j	new isoform
HSAGENE0040149	AC006435.1	yes	lncRNA	ENSG00000262456	lncRNA	chr17:2384847-2386664	yes	Gencode v37	Gencode v37	NA	no	25 Mya	Human	Human-specific	NA	Primate	NA	NA	NA	NA	NA	NA	NA	non-reciprocal,non-reciprocal	MMULGENE0016748,MMULGENE0016749	chr16:2239353-2271409,chr16:2244301-2249336	antisense	HSAGENE0040148	MNT	NA	NA	NA	URS0000320107_9606.169860	=	annotated locus
HSAGENE0040145	AC006435.2	yes	lncRNA	ENSG00000263345	lncRNA	chr17:2374635-2379306	yes	Gencode v37	Gencode v37,present work-short read	NA	no	90 Mya	Human	Human-specific	Euarchontoglires	Primate	NA	NA	NA	NA	NA	NA	NA	non-reciprocal	MMULGENE0018035	chr16:2233574-2239203	antisense	HSAGENE0040136	SGSM2	NA	NA	NA	URS0000EA7A21_9606.169850	k	new isoform
HSAGENE0040143	AC006435.3	yes	lncRNA	ENSG00000274758	lncRNA	chr17:2366589-2366791	yes	Gencode v37	Gencode v37	NA	no	90 Mya	Human	Human-specific	Euarchontoglires	Primate	NA	NA	NA	reciprocal	MUSGENE0012754	db_XLOC_004633	chr11:74749426-74756066	NA	NA	NA	antisense	HSAGENE0040136	SGSM2	NA	NA	NA	URS0000768AC4_9606.169841	=	annotated locus
HSAGENE0041050	AC006441.1	yes	lncRNA	ENSG00000263466	lncRNA	chr17:38903704-38904600	yes	Gencode v37	Gencode v37	NA	no	25 Mya	Human	Human-specific	NA	NA	NA	NA	NA	NA	NA	NA	NA	reciprocal	MMULGENE0054486	chr16:49985820-49986502	antisense	HSAGENE0041045	LASP1	NA	NA	NA	URS00002FFEBB_9606.176930	=	annotated locus
HSAGENE0041052	AC006441.3	yes	lncRNA	ENSG00000265784	lncRNA	chr17:38918801-38921769	yes	Gencode v37	Gencode v37	NA	no	90 Mya	Human	Human-specific	NA	Primate	NA	NA	NA	reciprocal	MUSGENE0013791	db_XLOC_005768	chr11:97707469-97729592	NA	NA	NA	antisense	HSAGENE0041045	LASP1	NA	NA	NA	URS000059B083_9606.176937	=	annotated locus
HSAGENE0041058	AC006441.4	yes	lncRNA	ENSG00000266588	lncRNA	chr17:39003248-39027801	yes	Gencode v37	Gencode v37,present work-short read	NA	no	90 Mya	Human	Human-specific	Euarchontoglires	NA	NA	NA	NA	NA	NA	NA	NA	reciprocal,reciprocal	MMULGENE0018682,MMULGENE0054489	chr16:50090488-50105806,chr16:50052703-50088694	intergenic proximal	NA	NA	NA	NA	NA	URS00001DA1AC_9606.176956	k	new isoform
HSAGENE0041029	AC006449.3	yes	lncRNA	ENSG00000275665	lncRNA	chr17:38715328-38720272	yes	Gencode v37	Gencode v37	NA	yes	300 Mya	Human	Human-specific	Amniotes	Primate	NA	NA	NA	non-reciprocal	MUSGENE0013772	NA	chr11:97561077-97565227	reciprocal	MMULGENE0054482	chr16:49778027-49782085	antisense	HSAGENE0041027	MLLT6	x	ENST00000615971	MIR4726	URS00000E3A7E_9606.176881	=	annotated locus
HSAGENE0100962	AC006450.1	yes	lncRNA	ENSG00000231227	lncRNA	chr9:124010530-124011114	yes	Gencode v37	Gencode v37	NA	no	25 Mya	Human	Human-specific	NA	Primate	NA	NA	NA	NA	NA	NA	NA	NA	NA	NA	intronic	HSAGENE0100959	LHX2	NA	NA	NA	URS0000005BFC_9606.455390	=	annotated locus
HSAGENE0100964	AC006450.2	yes	lncRNA	ENSG00000234921	lncRNA	chr9:124031624-124032524	yes	Gencode v37	Gencode v37	NA	no	Apes	Human	Human-specific	Human-specific	Ape	NA	NA	NA	NA	NA	NA	NA	NA	NA	NA	antisense	HSAGENE0100959	LHX2	NA	NA	NA	URS00023376A5_9606.455395	=	annotated locus
HSAGENE0100961	AC006450.3	yes	lncRNA	ENSG00000236668	lncRNA	chr9:124006277-124009436	yes	Gencode v37	Gencode v37,present work-short read	aRGCs,oRGCs	yes	90 Mya	Dog	Boreoeutheria	NA	NA	NA	NA	NA	reciprocal	MUSGENE0042653	Gm27197	chr2:38223625-38239286	reciprocal	MMULGENE0015160	chr15:16674268-16686724	antisense	HSAGENE0100959	LHX2	NA	NA	NA	URS0000EA5055_9606.455377	j	new isoform
HSAGENE0055444	AC006460.1	yes	lncRNA	ENSG00000228509	lncRNA	chr2:190672297-190843734	yes	Gencode v37	Gencode v37,present work-short read	NA	yes	300 Mya	Coelacanth	Sarcopterygii	Primates	Primate	NA	NA	NA	NA	NA	NA	NA	reciprocal,reciprocal	MMULGENE0051198,MMULGENE0051200	chr12:77940369-77942103,chr12:78056312-78060993	antisense	HSAGENE0055443	NAB1	NA	NA	NA	URS0002181204_9606.247296	k	new isoform
HSAGENE0094524	AC006480.2	yes	lncRNA	ENSG00000273448	lncRNA	chr7:67333047-67334383	yes	Gencode v37	Gencode v37	Synaptogenic GlutN	no	25 Mya	Human	Human-specific	NA	Primate	NA	NA	NA	NA	NA	NA	NA	NA	NA	NA	intergenic proximal	NA	NA	NA	NA	NA	URS00004E7905_9606.404422	=	annotated locus
HSAGENE0050217	AC006486.2	yes	lncRNA	ENSG00000279539	TEC	chr19:42242775-42244973	yes	Gencode v37	Gencode v37	NA	yes	Human-specific	Human	Human-specific	NA	NA	NA	NA	NA	NA	NA	NA	NA	NA	NA	NA	antisense	HSAGENE0050216	AC006486.1	NA	NA	NA	URS0002339A91_9606.209928	=	annotated locus
HSAGENE0041994	AC006487.1	yes	lncRNA	ENSG00000249906	lncRNA	chr17:49505657-49574064	yes	Gencode v37	Gencode v37	NA	no	90 Mya	Rhesus	Primates	Human-specific	Primate	NA	NA	NA	reciprocal	MUSGENE0013633	db_XLOC_004809	chr11:95466108-95469230	reciprocal,reciprocal	MMULGENE0017307,MMULGENE0054446	chr16:47227645-47251687,chr16:47276583-47279888	antisense	HSAGENE0041992	NGFR	x	ENST00000614803	MIR6165	URS0000556010_9606.180451	=	annotated locus
HSAGENE0041995	AC006487.2	yes	lncRNA	ENSG00000250310	lncRNA	chr17:49544542-49577962	yes	Gencode v37	Gencode v37,present work-short read	NA	no	25 Mya	Rhesus	Primates	NA	NA	NA	NA	NA	NA	NA	NA	NA	reciprocal,reciprocal	MMULGENE0017307,MMULGENE0054445	chr16:47227645-47251687,chr16:47221001-47258591	antisense	HSAGENE0041996	NXPH3	NA	NA	NA	URS0000DBA79A_9606.180464	k	new isoform
HSAGENE0049021	AC006504.1	yes	lncRNA	ENSG00000261770	lncRNA	chr19:27757184-27760849	yes	Gencode v37	Gencode v37	NA	no	25 Mya	Human	Human-specific	NA	Primate	NA	NA	NA	NA	NA	NA	NA	NA	NA	NA	intergenic distal	NA	NA	NA	NA	NA	URS000077B0E7_9606.205909	=	annotated locus
HSAGENE0049024	AC006504.5	yes	lncRNA	ENSG00000267575	lncRNA	chr19:27792734-27984984	yes	Gencode v37	Gencode v37,present work-short read	Synaptogenic GlutN,Cajal-Retzius	yes	90 Mya	Human	Human-specific	Euarchontoglires	Primate	NA	NA	NA	NA	NA	NA	NA	reciprocal	MMULGENE0021851	chr19:27443124-27447455	intergenic distal	NA	NA	NA	NA	NA	URS00001174E2_9606.206052	k	new isoform
HSAGENE0049025	AC006504.7	yes	lncRNA	ENSG00000281468	lncRNA	chr19:27802838-27803472	yes	Gencode v37	Gencode v37	Cajal-Retzius	no	90 Mya	Human	Human-specific	Euarchontoglires	Primate	NA	NA	NA	NA	NA	NA	NA	NA	NA	NA	intergenic distal	NA	NA	NA	NA	NA	URS00008117E4_9606.206072	=	annotated locus
HSAGENE0023969	AC006511.3	yes	lncRNA	ENSG00000279865	TEC	chr12:8079683-8082163	yes	Gencode v37	Gencode v37,present work-short read	NA	no	Human-specific	Human	Human-specific	NA	NA	NA	NA	NA	NA	NA	NA	NA	NA	NA	NA	antisense	HSAGENE0023966	NECAP1	NA	NA	NA	URS00023416E5_9606.85950	k	new isoform
HSAGENE0023949	AC006511.4	yes	lncRNA	ENSG00000282080	lncRNA	chr12:8014093-8019007	yes	Gencode v37	Gencode v37	NA	no	25 Mya	Human	Human-specific	NA	Primate	NA	NA	NA	NA	NA	NA	NA	reciprocal	MMULGENE0007001	chr11:11506398-11562356	intergenic proximal	NA	NA	NA	NA	NA	URS00008C4136_9606.85936	=	annotated locus
HSAGENE0023975	AC006511.5	yes	lncRNA	ENSG00000284697	lncRNA	chr12:8082269-8138548	yes	Gencode v37	Gencode v37,present work-short read	NA	no	25 Mya	Human	Human-specific	NA	Primate	NA	NA	NA	NA	NA	NA	NA	NA	NA	NA	overlapping	HSAGENE0023966	NECAP1	NA	NA	NA	URS0000EF3A17_9606.85954	j	new isoform
HSAGENE0023918	AC006511.6	yes	lncRNA	ENSG00000288043	lncRNA	chr12:7954216-7993442	yes	Gencode v37	Gencode v37,present work-short read	NA	no	Human-specific	NA	NA	Human-specific	NA	NA	NA	NA	NA	NA	NA	NA	NA	NA	NA	intergenic proximal	NA	NA	y	ENST00000383909	Y_RNA	URS0000E9CC8B_9606.85913	j	new isoform
HSAGENE0049010	AC006538.1	yes	lncRNA	ENSG00000261342	lncRNA	chr19:2727629-2732148	yes	Gencode v37	Gencode v37,present work-short read	NA	no	25 Mya	Human	Human-specific	NA	Primate	NA	NA	NA	NA	NA	NA	NA	reciprocal	MMULGENE0022865	chr19:2591671-2593329	intronic	HSAGENE0049008	AC006538.2	NA	NA	NA	URS000009AB55_9606.200317	k	new isoform
HSAGENE0049006	AC006538.3	yes	lncRNA	ENSG00000276097	lncRNA	chr19:2700689-2701266	yes	Gencode v37	Gencode v37	NA	yes	25 Mya	Human	Human-specific	NA	Primate	NA	NA	NA	NA	NA	NA	NA	NA	NA	NA	intronic	HSAGENE0048997	GNG7	NA	NA	NA	URS00007844B8_9606.200310	=	annotated locus
HSAGENE0049009	AC006538.4	yes	lncRNA	ENSG00000286460	lncRNA	chr19:2721703-2733009	yes	Gencode v37	Gencode v37,present work-short read	NA	yes	25 Mya	NA	NA	Primates	Primate	NA	NA	NA	NA	NA	NA	NA	NA	NA	NA	antisense	HSAGENE0049008	AC006538.2	NA	NA	NA	URS0000EAE113_9606.200316	j	new isoform
HSAGENE0064812	AC006547.1	yes	lncRNA	ENSG00000236540	lncRNA	chr22:20058030-20070569	yes	Gencode v37	Gencode v37	NA	no	25 Mya	Human	Human-specific	Primates	Primate	NA	NA	NA	NA	NA	NA	NA	reciprocal	MMULGENE0004794	chr10:32564488-32567894	antisense	HSAGENE0064811	TANGO2	NA	NA	NA	URS000045818F_9606.277000	k	new isoform
HSAGENE0064819	AC006547.2	yes	lncRNA	ENSG00000243762	lncRNA	chr22:20110821-20111875	yes	Gencode v37	Gencode v37	NA	no	25 Mya	Human	Human-specific	NA	Primate	NA	NA	NA	NA	NA	NA	NA	NA	NA	NA	antisense	HSAGENE0064820	TRMT2A	NA	NA	NA	URS0000545406_9606.277036	=	annotated locus
HSAGENE0064814	AC006547.3	yes	lncRNA	ENSG00000268292	lncRNA	chr22:20064552-20065705	yes	Gencode v37	Gencode v37	NA	no	90 Mya	Human	Human-specific	Primates	NA	NA	NA	NA	reciprocal	MUSGENE0028343	NA	chr16:18118717-18126323	reciprocal	MMULGENE0004794	chr10:32564488-32567894	antisense	HSAGENE0064811	TANGO2	NA	NA	NA	URS00001A6BD7_9606.277022	=	annotated locus
HSAGENE0044578	AC006557.3	yes	lncRNA	ENSG00000267356	lncRNA	chr18:14104542-14105226	yes	Gencode v37	Gencode v37	NA	yes	Human-specific	Human	Human-specific	Human-specific	NA	NA	NA	NA	NA	NA	NA	NA	NA	NA	NA	antisense	HSAGENE0044575	ZNF519	NA	NA	NA	URS00005227FF_9606.190821	=	annotated locus
HSAGENE0024139	AC006581.2	yes	lncRNA	ENSG00000282022	lncRNA	chr12:8832414-8915423	yes	New assembly	present work-short read	NA	no	25 Mya	Marmoset,Rhesus	Primates	Primates	Primate	NA	NA	NA	NA	NA	NA	NA	reciprocal,reciprocal,reciprocal	MMULGENE0006991,MMULGENE0049388,MMULGENE0049389	chr11:10834496-10867870,chr11:10900267-10909825,chr11:10903853-10905405	antisense	HSAGENE0024138	A2ML1	NA	NA	NA	URS0000E956E6_9606.86250	j	new isoform
HSAGENE0051070	AC006942.1	yes	lncRNA	ENSG00000269194	lncRNA	chr19:49808945-49810144	yes	New assembly	present work-short read	NA	no	25 Mya	Human	Human-specific	Primates	Primate	NA	NA	NA	NA	NA	NA	NA	NA	NA	NA	antisense	HSAGENE0051069	FUZ	NA	NA	NA	URS0002336CFA_9606.211760	=	annotated locus
HSAGENE0064586	AC006946.2	yes	lncRNA	ENSG00000273203	lncRNA	chr22:17061760-17070675	yes	Gencode v37	Gencode v37,present work-short read	NA	no	25 Mya	Human	Human-specific	NA	Primate	NA	NA	NA	NA	NA	NA	NA	non-reciprocal,non-reciprocal	MMULGENE0006166,MMULGENE0048639	chr10:34994636-35130265,chr10:34999439-35007067	intergenic proximal	NA	NA	NA	NA	NA	URS0000359344_9606.276276	k	new isoform
HSAGENE0064588	AC006946.3	yes	lncRNA	ENSG00000273442	lncRNA	chr22:17080701-17081456	yes	Gencode v37	Gencode v37	NA	no	Human-specific	Human	Human-specific	NA	NA	NA	NA	NA	NA	NA	NA	NA	NA	NA	NA	intergenic proximal	NA	NA	NA	NA	NA	URS0000011F41_9606.276278	=	annotated locus
HSAGENE0105031	AC006963.1	yes	lncRNA	ENSG00000279587	TEC	chrX:117894632-117895683	yes	Gencode v37	Gencode v37	Cajal-Retzius	no	Human-specific	Human	Human-specific	NA	NA	NA	NA	NA	NA	NA	NA	NA	NA	NA	NA	intergenic proximal	NA	NA	NA	NA	NA	URS00008B842C_9606.480056	=	annotated locus
HSAGENE0091842	AC006974.2	yes	lncRNA	ENSG00000283648	lncRNA	chr7:148477426-148625708	yes	Gencode v37	Gencode v37,present work-short read	NA	no	90 Mya	Human	Human-specific	Euarchontoglires	NA	NA	NA	NA	NA	NA	NA	NA	reciprocal,reciprocal,reciprocal	MMULGENE0031650,MMULGENE0031651,MMULGENE0059232	chr3:174861285-174869831,chr3:174978282-175079332,chr3:174952846-174953411	antisense	HSAGENE0091846	C7orf33	NA	NA	NA	URS00008B2DBF_9606.414882	k	new isoform
HSAGENE0095227	AC007009.1	yes	lncRNA	ENSG00000244239	lncRNA	chr7:8262233-8262821	yes	Gencode v37	Gencode v37	NA	no	90 Mya	Dog	Boreoeutheria	NA	Primate	NA	NA	NA	NA	NA	NA	NA	reciprocal	MMULGENE0031321	chr3:106980029-106983699	antisense	HSAGENE0095193	ICA1	NA	NA	NA	URS0000D59B7F_9606.395487	=	annotated locus
HSAGENE0090571	AC007029.1	yes	lncRNA	ENSG00000271185	lncRNA	chr7:10940423-10940735	yes	Gencode v37	Gencode v37	NA	no	25 Mya	Human	Human-specific	NA	Primate	NA	NA	NA	NA	NA	NA	NA	NA	NA	NA	divergent	NA	NA	NA	NA	NA	URS00000A9C1C_9606.395724	=	annotated locus
HSAGENE0090468	AC007032.1	yes	lncRNA	ENSG00000273320	lncRNA	chr7:106285480-106286326	yes	Gencode v37	Gencode v37	NA	no	90 Mya	Rabbit	Euarchontoglires	NA	Primate	NA	NA	NA	NA	NA	NA	NA	reciprocal	MMULGENE0029966	chr3:132589690-132592536	antisense	HSAGENE0090467	NAMPT	NA	NA	NA	URS0000D5D924_9606.409217	=	annotated locus
HSAGENE0092954	AC007036.2	yes	lncRNA	ENSG00000230751	lncRNA	chr7:30140639-30141955	yes	Gencode v37	Gencode v37,present work-short read	NA	no	25 Mya	Human	Human-specific	NA	Primate	NA	NA	NA	NA	NA	NA	NA	NA	NA	NA	intronic	HSAGENE0092953	MTURN	NA	NA	NA	URS0000192A16_9606.398890	k	new isoform
HSAGENE0092957	AC007036.3	yes	lncRNA	ENSG00000251660	lncRNA	chr7:30157531-30159534	yes	Gencode v37	Gencode v37	NA	no	25 Mya	Human	Human-specific	NA	Primate	NA	NA	NA	NA	NA	NA	NA	NA	NA	NA	overlapping	HSAGENE0092953	MTURN	NA	NA	NA	URS000034652D_9606.398894	=	annotated locus
HSAGENE0092952	AC007036.5	yes	lncRNA	ENSG00000286847	lncRNA	chr7:30128977-30136284	yes	Gencode v37	Gencode v37,present work-short read	NA	no	90 Mya	NA	NA	Euarchontoglires	Primate	NA	NA	NA	non-reciprocal	MUSGENE0061492	Gm28402	chr6:54657915-54658902	reciprocal	MMULGENE0059957	chr3:84967195-84976091	antisense	HSAGENE0092948	PLEKHA8	NA	NA	NA	URS0002345E7F_9606.398883	j	new isoform
HSAGENE0056116	AC007038.1	yes	lncRNA	ENSG00000272807	lncRNA	chr2:210028417-210029156	yes	Gencode v37	Gencode v37	NA	no	25 Mya	Human	Human-specific	NA	Primate	NA	NA	NA	NA	NA	NA	NA	reciprocal	MMULGENE0009600	chr12:97358573-97394179	antisense	HSAGENE0056115	KANSL1L	NA	NA	NA	URS00002258A8_9606.249844	=	annotated locus
HSAGENE0059082	AC007040.1	yes	lncRNA	ENSG00000228384	lncRNA	chr2:70994510-71002754	yes	Gencode v37	Gencode v37	NA	no	25 Mya	Human	Human-specific	Human-specific	Primate	NA	NA	NA	NA	NA	NA	NA	NA	NA	NA	antisense	HSAGENE0059081	TEX261	NA	NA	NA	URS000234455B_9606.229502	=	annotated locus
HSAGENE0100914	AC007066.2	yes	lncRNA	ENSG00000261094	lncRNA	chr9:122937623-122940333	yes	Gencode v37	Gencode v37	NA	no	25 Mya	Human	Human-specific	NA	Primate	NA	NA	NA	NA	NA	NA	NA	NA	NA	NA	intergenic proximal	NA	NA	NA	NA	NA	URS000020DD35_9606.455243	k	new isoform
HSAGENE0100915	AC007066.3	yes	lncRNA	ENSG00000286718	lncRNA	chr9:122940657-122941240	yes	New assembly	present work-short read	NA	no	25 Mya	NA	NA	Primates	NA	NA	NA	NA	NA	NA	NA	NA	reciprocal	MMULGENE0053495	chr15:17736402-17741945	antisense	HSAGENE0100916	RABGAP1	NA	NA	NA	URS000233D4DA_9606.455247	=	annotated locus
HSAGENE0058589	AC007092.1	yes	lncRNA	ENSG00000285673	lncRNA	chr2:59014154-59282009	yes	Gencode v37	Gencode v37,present work-short read	NA	no	25 Mya	Human	Human-specific	NA	NA	NA	NA	NA	NA	NA	NA	NA	reciprocal,reciprocal	MMULGENE0011945,MMULGENE0051765	chr13:49534273-49572402,chr13:49665739-49669069	intergenic distal	NA	NA	NA	NA	NA	URS0000DB8096_9606.226116	j	new isoform
HSAGENE0058731	AC007098.1	yes	lncRNA	ENSG00000231609	lncRNA	chr2:62957326-63049129	yes	Gencode v37	Gencode v37,present work-short read	NA	yes	300 Mya	Human	Human-specific	Euarchontoglires	Primate	reciprocal	GGALGENE0021217	chr3:9978565-9982156	NA	NA	NA	NA	NA	NA	NA	antisense	HSAGENE0058724	EHBP1	NA	NA	NA	URS0000D5C932_9606.226939	k	new isoform
HSAGENE0095226	AC007128.1	yes	lncRNA	ENSG00000229970	lncRNA	chr7:8261406-8344516	yes	Gencode v37	Gencode v37,present work-short read	NA	no	90 Mya	Dog	Boreoeutheria	NA	Primate	NA	NA	NA	reciprocal,reciprocal	MUSGENE0062681,MUSGENE0062706	db_XLOC_025138,db_XLOC_025139	chr6:8806152-8855802,chr6:8857856-8859561	reciprocal,reciprocal,reciprocal	MMULGENE0031321,MMULGENE0058727,MMULGENE0058728	chr3:106980029-106983699,chr3:106903523-106908099,chr3:106908500-106912028	antisense	HSAGENE0095193	ICA1	NA	NA	NA	URS0002342498_9606.395494	j	new isoform
HSAGENE0095037	AC007161.3	yes	lncRNA	ENSG00000283549	lncRNA	chr7:7640752-8004053	yes	Gencode v37	Gencode v37	NA	yes	90 Mya	Human	Human-specific	NA	Primate	NA	NA	NA	reciprocal	MUSGENE0062428	NA	chr6:8353956-8372074	reciprocal	MMULGENE0031325	chr3:107464993-107467309	overlapping	HSAGENE0095036	UMAD1	y	ENST00000364877	RNU6-534P	URS0000811E0A_9606.395387	=	annotated locus
HSAGENE0030195	AC007182.1	yes	lncRNA	ENSG00000224721	lncRNA	chr14:75574888-75579588	yes	Gencode v37	Gencode v37	NA	no	Human-specific	Human	Human-specific	NA	NA	NA	NA	NA	NA	NA	NA	NA	NA	NA	NA	antisense	HSAGENE0030196	FLVCR2	NA	NA	NA	URS000032E496_9606.130583	=	annotated locus
HSAGENE0050565	AC007191.1	yes	lncRNA	ENSG00000279407	TEC	chr19:45714387-45717381	yes	Gencode v37	Gencode v37	NA	no	Human-specific	Human	Human-specific	NA	NA	NA	NA	NA	NA	NA	NA	NA	NA	NA	NA	overlapping	HSAGENE0050564	FBXO46	NA	NA	NA	URS00008B7298_9606.210754	=	annotated locus
HSAGENE0048373	AC007192.2	yes	lncRNA	ENSG00000269145	lncRNA	chr19:18144522-18151691	yes	Gencode v37	Gencode v37	NA	no	90 Mya	Human	Human-specific	NA	Primate	NA	NA	NA	reciprocal,reciprocal	MUSGENE0072067,MUSGENE0072069	2010320M18Rik	chr8:71229405-71233146,chr8:71233792-71238712	reciprocal	MMULGENE0056192	chr19:17661201-17672071	antisense	HSAGENE0048370	MAST3	NA	NA	NA	URS00004D3BBA_9606.204059	=	annotated locus
HSAGENE0050635	AC007193.1	yes	lncRNA	ENSG00000268810	lncRNA	chr19:46382358-46409118	yes	Gencode v37	Gencode v37,present work-short read	NA	yes	25 Mya	Human	Human-specific	Human-specific	Primate	NA	NA	NA	NA	NA	NA	NA	reciprocal	MMULGENE0023950	chr19:46418274-46425496	antisense	HSAGENE0050629	PPP5C	NA	NA	NA	URS00002F8952_9606.210981	k	new isoform
HSAGENE0050625	AC007193.2	yes	lncRNA	ENSG00000269124	lncRNA	chr19:46320197-46340004	yes	Gencode v37	Gencode v37	NA	no	25 Mya	Human	Human-specific	Primates	Primate	NA	NA	NA	NA	NA	NA	NA	reciprocal,reciprocal	MMULGENE0056488,MMULGENE0056489	chr19:46350548-46352523,chr19:46363339-46373468	antisense	HSAGENE0050624	HIF3A	NA	NA	NA	URS00003F1C42_9606.210973	=	annotated locus
HSAGENE0050636	AC007193.3	yes	lncRNA	ENSG00000269151	lncRNA	chr19:46390515-46409118	yes	Gencode v37	Gencode v37,present work-short read	NA	no	25 Mya	Rhesus	Primates	Human-specific	Primate	NA	NA	NA	NA	NA	NA	NA	reciprocal	MMULGENE0023950	chr19:46418274-46425496	antisense	HSAGENE0050629	PPP5C	NA	NA	NA	URS0000312F57_9606.210983	k	new isoform
HSAGENE0034854	AC007216.2	yes	lncRNA	ENSG00000261216	lncRNA	chr16:11908208-11908916	yes	Gencode v37	Gencode v37	NA	no	25 Mya	Human	Human-specific	NA	Primate	NA	NA	NA	NA	NA	NA	NA	NA	NA	NA	antisense	HSAGENE0034847	GSPT1	NA	NA	NA	URS00003D1C9B_9606.156049	=	annotated locus
HSAGENE0034843	AC007216.4	yes	lncRNA	ENSG00000263307	lncRNA	chr16:11851630-11907086	yes	New assembly	present work-short read	NA	no	90 Mya	Marmoset	Primates	NA	Primate	NA	NA	NA	reciprocal	MUSGENE0028094	2610020C07Rik	chr16:11021230-11064065	reciprocal,reciprocal	MMULGENE0027167,MMULGENE0058059	chr20:11806362-11810579,chr20:11820322-11821789	antisense	HSAGENE0034847	GSPT1	NA	NA	NA	URS00025E8379_9606.156031	j	new isoform
HSAGENE0037947	AC007222.2	yes	lncRNA	ENSG00000287340	lncRNA	chr16:7285120-7305385	yes	New assembly	present work-short read	Immature GlutN,Synaptogenic GlutN,Mature SP	yes	90 Mya	NA	NA	Euarchontoglires	NA	NA	NA	NA	NA	NA	NA	NA	reciprocal	MMULGENE0028132	chr20:7386981-7395977	antisense	HSAGENE0036934	RBFOX1	NA	NA	NA	URS0002340D14_9606.155241	j	new isoform
HSAGENE0052908	AC007240.3	yes	lncRNA	ENSG00000285872	lncRNA	chr2:10287731-10302485	yes	Gencode v37	Gencode v37,present work-short read	NA	no	90 Mya	Rabbit	Euarchontoglires	Human-specific	Primate	NA	NA	NA	NA	NA	NA	NA	reciprocal	MMULGENE0052207	chr13:98456307-98469183	divergent	NA	NA	y	ENST00000384171	AC007240.2	URS0000E9A7A2_9606.217865	j	new isoform
HSAGENE0058566	AC007250.1	yes	lncRNA	ENSG00000273063	lncRNA	chr2:58241349-58241686	yes	Gencode v37	Gencode v37	Immature SP	no	25 Mya	Human	Human-specific	NA	Primate	NA	NA	NA	NA	NA	NA	NA	reciprocal	MMULGENE0011951	chr13:50524104-50525310	antisense	HSAGENE0058562	FANCL	NA	NA	NA	URS000058B4DE_9606.226003	=	annotated locus
HSAGENE0092924	AC007255.1	yes	lncRNA	ENSG00000223813	lncRNA	chr7:29510459-29622602	yes	Gencode v37	Gencode v37,present work-short read	NA	no	90 Mya	Opossum	Theria	Primates	Primate	NA	NA	NA	non-reciprocal	MUSGENE0061477	9130019P16Rik	chr6:54246666-54407206	reciprocal,reciprocal,reciprocal	MMULGENE0029726,MMULGENE0029727,MMULGENE0059969	chr3:85533847-85624703,chr3:85579677-85580844,chr3:85504513-85512391	antisense	HSAGENE0092912	AC004593.2	NA	NA	NA	URS0000EF377F_9606.398791	k	new isoform
HSAGENE0055738	AC007283.1	yes	lncRNA	ENSG00000234431	lncRNA	chr2:201166965-201167546	yes	Gencode v37	Gencode v37	NA	no	25 Mya	Human	Human-specific	NA	Primate	NA	NA	NA	NA	NA	NA	NA	NA	NA	NA	overlapping	HSAGENE0055732	CFLAR	NA	NA	NA	URS00002F46B1_9606.248712	=	annotated locus
HSAGENE0092950	AC007285.1	yes	lncRNA	ENSG00000231519	lncRNA	chr7:30069658-30075115	yes	Gencode v37	Gencode v37	NA	no	25 Mya	Human	Human-specific	NA	Primate	NA	NA	NA	NA	NA	NA	NA	reciprocal	MMULGENE0059961	chr3:84998179-85019186	antisense	HSAGENE0092948	PLEKHA8	NA	NA	NA	URS00001FC13F_9606.398875	=	annotated locus
HSAGENE0050342	AC007292.1	yes	lncRNA	ENSG00000267980	lncRNA	chr19:4363789-4364640	yes	Gencode v37	Gencode v37	NA	no	25 Mya	Human	Human-specific	NA	Primate	NA	NA	NA	NA	NA	NA	NA	NA	NA	NA	antisense	HSAGENE0050332	SH3GL1	NA	NA	NA	URS000055254F_9606.200756	=	annotated locus
HSAGENE0050320	AC007292.2	yes	lncRNA	ENSG00000269318	lncRNA	chr19:4353429-4358448	yes	Gencode v37	Gencode v37,present work-short read	NA	no	25 Mya	Human	Human-specific	NA	Primate	NA	NA	NA	NA	NA	NA	NA	NA	NA	NA	antisense	HSAGENE0050306	MPND	NA	NA	NA	URS0000277C39_9606.200754	k	new isoform
HSAGENE0050309	AC007292.3	yes	lncRNA	ENSG00000269807	lncRNA	chr19:4347244-4354057	yes	Gencode v37	Gencode v37	NA	no	25 Mya	Human	Human-specific	NA	Primate	NA	NA	NA	NA	NA	NA	NA	NA	NA	NA	antisense	HSAGENE0050306	MPND	NA	NA	NA	URS0000170BB5_9606.200752	=	annotated locus
HSAGENE0024420	AC007298.1	yes	lncRNA	ENSG00000257715	lncRNA	chr12:96025323-96027971	yes	Gencode v37	Gencode v37	NA	no	25 Mya	Human	Human-specific	NA	Primate	NA	NA	NA	NA	NA	NA	NA	NA	NA	NA	antisense	HSAGENE0024419	LTA4H	NA	NA	NA	URS0000458865_9606.99125	=	annotated locus
HSAGENE0064890	AC007308.1	yes	lncRNA	ENSG00000272600	lncRNA	chr22:20889206-20891214	yes	Gencode v37	Gencode v37	NA	no	25 Mya	Human	Human-specific	NA	NA	NA	NA	NA	NA	NA	NA	NA	reciprocal	MMULGENE0048603	chr10:31668645-31672143	antisense	HSAGENE0064886	SNAP29	NA	NA	NA	URS000010F3EE_9606.277271	=	annotated locus
HSAGENE0053032	AC007314.1	yes	lncRNA	ENSG00000234818	lncRNA	chr2:10589166-10604830	yes	Gencode v37	Gencode v37	NA	yes	90 Mya	Human	Human-specific	Theria	Ape	NA	NA	NA	NA	NA	NA	NA	reciprocal	MMULGENE0012261	chr13:98169221-98171207	antisense	HSAGENE0053024	NOL10	NA	NA	NA	URS00001E7783_9606.218007	=	annotated locus
HSAGENE0055356	AC007319.1	yes	lncRNA	ENSG00000224063	lncRNA	chr2:187003220-187556624	yes	Gencode v37	Gencode v37,present work-short read	NA	no	25 Mya	Human	Human-specific	Primates	Primate	NA	NA	NA	NA	NA	NA	NA	reciprocal,reciprocal	MMULGENE0009464,MMULGENE0051162	chr12:74573080-74605407,chr12:74694497-74740388	antisense	HSAGENE0055361	CALCRL	x	ENST00000410913	RN7SKP42	URS0000EF3F7A_9606.246844	j	new isoform
HSAGENE0037050	AC007336.3	yes	lncRNA	ENSG00000279030	TEC	chr16:55486618-55488777	yes	Gencode v37	Gencode v37	NA	no	Human-specific	Human	Human-specific	NA	NA	NA	NA	NA	NA	NA	NA	NA	NA	NA	NA	overlapping	HSAGENE0037047	MMP2	NA	NA	NA	NA	u	new locus
HSAGENE0036982	AC007342.6	yes	lncRNA	ENSG00000279344	TEC	chr16:53478957-53481550	yes	Gencode v37	Gencode v37	NA	no	90 Mya	Human	Human-specific	NA	NA	NA	NA	NA	reciprocal	MUSGENE0072895	Gm45464	chr8:91840390-91843299	NA	NA	NA	antisense	HSAGENE0036980	RBL2	NA	NA	NA	URS0002339AEE_9606.162072	=	annotated locus
HSAGENE0036983	AC007342.7	yes	lncRNA	ENSG00000279722	TEC	chr16:53487607-53489943	yes	Gencode v37	Gencode v37	Cajal-Retzius	no	Human-specific	Human	Human-specific	NA	NA	NA	NA	NA	NA	NA	NA	NA	NA	NA	NA	antisense	HSAGENE0036980	RBL2	NA	NA	NA	URS00008B33A7_9606.162074	=	annotated locus
HSAGENE0037006	AC007347.1	yes	lncRNA	ENSG00000261049	lncRNA	chr16:54033997-54054583	yes	Gencode v37	Gencode v37	NA	no	Apes	Human	Human-specific	Human-specific	Ape	NA	NA	NA	NA	NA	NA	NA	NA	NA	NA	antisense	HSAGENE0036996	FTO	NA	NA	NA	URS000039954A_9606.162119	=	annotated locus
HSAGENE0093214	AC007349.4	yes	lncRNA	ENSG00000272984	lncRNA	chr7:36734004-36734535	yes	Gencode v37	Gencode v37	NA	no	25 Mya	Rhesus	Primates	NA	NA	NA	NA	NA	NA	NA	NA	NA	NA	NA	NA	intergenic proximal	NA	NA	NA	NA	NA	URS00000D18E8_9606.399980	=	annotated locus
HSAGENE0055956	AC007362.1	yes	lncRNA	ENSG00000225216	lncRNA	chr2:205756469-205764006	yes	Gencode v37	Gencode v37	NA	yes	300 Mya	Human	Human-specific	Amniotes	NA	NA	NA	NA	NA	NA	NA	NA	reciprocal,reciprocal	MMULGENE0010356,MMULGENE0051294	chr12:93172407-93206892,chr12:93165118-93172760	antisense	HSAGENE0055954	NRP2	NA	NA	NA	URS0000811BD7_9606.249115	j	new isoform
HSAGENE0030273	AC007375.3	yes	lncRNA	ENSG00000269883	lncRNA	chr14:77140683-77150496	yes	Gencode v37	Gencode v37,present work-short read	NA	no	90 Mya	Dog	Boreoeutheria	NA	NA	NA	NA	NA	reciprocal,reciprocal	MUSGENE0017290,MUSGENE0017291	NA	chr12:87036384-87036838,chr12:87037702-87039607	reciprocal,reciprocal	MMULGENE0039269,MMULGENE0039270	chr7:139245974-139278628,chr7:139247982-139252368	antisense	HSAGENE0030272	ZDHHC22	NA	NA	NA	URS000076CCCE_9606.130916	k	new isoform
HSAGENE0030235	AC007376.2	yes	lncRNA	ENSG00000258569	lncRNA	chr14:76710370-76761443	yes	New assembly	present work-short read	NA	no	25 Mya	Human	Human-specific	Human-specific	Primate	NA	NA	NA	NA	NA	NA	NA	reciprocal,reciprocal	MMULGENE0040704,MMULGENE0040705	chr7:138872792-138881355,chr7:138874841-138880463	divergent	NA	NA	NA	NA	NA	URS0000031355_9606.130698	j	new isoform
HSAGENE0057882	AC007378.1	yes	lncRNA	ENSG00000273090	lncRNA	chr2:36513255-36513732	yes	Gencode v37	Gencode v37	NA	no	90 Mya	Human	Human-specific	NA	Ape	NA	NA	NA	reciprocal	MUSGENE0033566	db_XLOC_014571	chr17:78610403-78654755	NA	NA	NA	antisense	HSAGENE0057879	CRIM1	NA	NA	NA	URS00003A04CF_9606.222400	=	annotated locus
HSAGENE0055973	AC007383.1	yes	lncRNA	ENSG00000227946	lncRNA	chr2:206084558-206087736	yes	New assembly	present work-short read	NA	yes	300 Mya	Chicken	Amniotes	NA	Primate	reciprocal	GGALGENE0030730	chr7:12589628-12598275	reciprocal	MUSGENE0004090	Ino80dos	chr1:63152228-63197449	reciprocal	MMULGENE0009581	chr12:93501461-93504696	antisense	HSAGENE0055968	INO80D	NA	NA	NA	URS00008BC049_9606.249210	k	new isoform
HSAGENE0055976	AC007383.2	yes	lncRNA	ENSG00000231955	lncRNA	chr2:206115547-206122323	yes	Gencode v37	Gencode v37	NA	yes	300 Mya	Human	Human-specific	Amniotes	Primate	NA	NA	NA	NA	NA	NA	NA	reciprocal,reciprocal	MMULGENE0009580,MMULGENE0051298	chr12:93484283-93529021,chr12:93523126-93533237	antisense	HSAGENE0055975	NDUFS1	NA	NA	NA	URS000016C8BC_9606.249221	=	annotated locus
HSAGENE0058860	AC007389.3	yes	lncRNA	ENSG00000281920	lncRNA	chr2:65532634-65628432	yes	Gencode v37	Gencode v37,present work-short read	NA	no	90 Mya	Dog	Boreoeutheria	Euarchontoglires	Primate	NA	NA	NA	NA	NA	NA	NA	reciprocal	MMULGENE0051706	chr13:43102798-43173377	intergenic proximal	NA	NA	x	ENST00000492123	RN7SL635P	URS0000811B3A_9606.227649	k	new isoform
HSAGENE0057911	AC007390.1	yes	lncRNA	ENSG00000272054	lncRNA	chr2:37208875-37212677	yes	Gencode v37	Gencode v37	NA	no	25 Mya	Human	Human-specific	NA	Primate	NA	NA	NA	NA	NA	NA	NA	NA	NA	NA	antisense	HSAGENE0057910	CEBPZ	NA	NA	NA	URS0000368518_9606.222457	=	annotated locus
HSAGENE0058366	AC007402.1	yes	lncRNA	ENSG00000231918	lncRNA	chr2:51032601-52407917	yes	Gencode v37	Gencode v37,present work-short read	mGPC	yes	25 Mya	Human	Human-specific	Human-specific	NA	NA	NA	NA	NA	NA	NA	NA	reciprocal,reciprocal,reciprocal,reciprocal,reciprocal	MMULGENE0011981,MMULGENE0011982,MMULGENE0011983,MMULGENE0051815,MMULGENE0051821	chr13:56656026-56662465,chr13:56853717-56858479,chr13:57241526-57244026,chr13:56500752-56543259,chr13:57688301-57713177	antisense	HSAGENE0058337	NRXN1	y	ENST00000365325	Y_RNA	URS00001142E8_9606.225180	j	new isoform
HSAGENE0054856	AC007405.2	yes	lncRNA	ENSG00000235934	lncRNA	chr2:170805768-170819299	yes	Gencode v37	Gencode v37,present work-short read	NA	yes	90 Mya	Dog	Boreoeutheria	Euarchontoglires	Primate	NA	NA	NA	reciprocal,reciprocal	MUSGENE0043342,MUSGENE0043347	Gad1os	chr2:70319417-70398302,chr2:70378339-70398302	reciprocal	MMULGENE0010181	chr12:57921648-57962427	antisense	HSAGENE0054857	GAD1	NA	NA	NA	URS0000EF50A4_9606.244098	k	new isoform
HSAGENE0054852	AC007405.3	yes	lncRNA	ENSG00000239467	lncRNA	chr2:170766878-170778808	yes	Gencode v37	Gencode v37,present work-short read	NA	no	Apes	Human	Human-specific	NA	Ape	NA	NA	NA	NA	NA	NA	NA	NA	NA	NA	intergenic proximal	NA	NA	NA	NA	NA	URS0000EF5D9F_9606.244086	k	new isoform
HSAGENE0021701	AC007406.4	yes	lncRNA	ENSG00000261799	lncRNA	chr12:273954-277123	yes	Gencode v37	Gencode v37	Synaptogenic GlutN	no	25 Mya	Human	Human-specific	NA	Primate	NA	NA	NA	NA	NA	NA	NA	NA	NA	NA	intergenic proximal	NA	NA	NA	NA	NA	URS0000127FCA_9606.84043	=	annotated locus
HSAGENE0043108	AC007423.1	yes	lncRNA	ENSG00000271239	lncRNA	chr17:70778604-70811640	yes	Gencode v37	Gencode v37,present work-short read	NA	no	25 Mya	Human	Human-specific	Human-specific	Primate	NA	NA	NA	NA	NA	NA	NA	NA	NA	NA	intergenic distal	NA	NA	NA	NA	NA	URS0000527802_9606.184104	k	new isoform
HSAGENE0042923	AC007448.4	yes	lncRNA	ENSG00000266473	lncRNA	chr17:67244837-67247540	yes	Gencode v37	Gencode v37,present work-short read	NA	yes	90 Mya	Human	Human-specific	Human-specific	Primate	NA	NA	NA	reciprocal	MUSGENE0009662	A830035A12Rik	chr11:107422583-107439199	reciprocal	MMULGENE0017619	chr16:63632594-63633187	antisense	HSAGENE0042914	HELZ	NA	NA	NA	URS0000D5DF8A_9606.183376	k	new isoform
HSAGENE0043144	AC007461.1	yes	lncRNA	ENSG00000288605	lncRNA	chr17:72033772-72221353	yes	Gencode v37	Gencode v37,present work-short read	NA	no	90 Mya	NA	NA	Primates	Primate	NA	NA	NA	reciprocal,reciprocal	MUSGENE0009802,MUSGENE0009807	BC006965,Gm11681	chr11:112554633-112672822,chr11:112683557-112701404	reciprocal,reciprocal,reciprocal,reciprocal	MMULGENE0018997,MMULGENE0018998,MMULGENE0054673,MMULGENE0054674	chr16:68320823-68422308,chr16:68376996-68419253,chr16:68382142-68383510,chr16:68409131-68424838	antisense	HSAGENE0043149	SOX9	NA	NA	NA	URS00009AD10D_9606.184329	j	new isoform
HSAGENE0042249	AC007485.2	yes	lncRNA	ENSG00000279059	TEC	chr17:54956760-54958426	yes	Gencode v37	Gencode v37	Cajal-Retzius	no	Human-specific	Human	Human-specific	NA	NA	NA	NA	NA	NA	NA	NA	NA	NA	NA	NA	antisense	HSAGENE0042245	TOM1L1	NA	NA	NA	URS00008B5CAD_9606.181177	=	annotated locus
HSAGENE0036860	AC007493.2	yes	lncRNA	ENSG00000261393	lncRNA	chr16:50368580-50371480	yes	Gencode v37	Gencode v37	NA	yes	Human-specific	Human	Human-specific	NA	NA	NA	NA	NA	NA	NA	NA	NA	NA	NA	NA	antisense	HSAGENE0036858	BRD7	NA	NA	NA	URS0000455F52_9606.161133	=	annotated locus
HSAGENE0036993	AC007497.1	yes	lncRNA	ENSG00000275191	lncRNA	chr16:53628256-53628816	yes	Gencode v37	Gencode v37	NA	no	25 Mya	Human	Human-specific	NA	Primate	NA	NA	NA	NA	NA	NA	NA	NA	NA	NA	intronic	HSAGENE0036991	RPGRIP1L	NA	NA	NA	URS000077AF2C_9606.162096	=	annotated locus
HSAGENE0021302	AC007527.1	yes	lncRNA	ENSG00000256306	lncRNA	chr12:13526854-13547582	yes	Gencode v37	Gencode v37	NA	yes	300 Mya	Rhesus	Primates	Amniotes	Primate	NA	NA	NA	reciprocal	MUSGENE0059776	NA	chr6:135690209-135706587	reciprocal,reciprocal,reciprocal,reciprocal	MMULGENE0007038,MMULGENE0007039,MMULGENE0049695,MMULGENE0049696	chr11:14811847-14923982,chr11:14913051-14920672,chr11:14828416-14918912,chr11:14927520-15008814	antisense	HSAGENE0021299	GRIN2B	NA	NA	NA	URS00023466A6_9606.87234	j	new isoform
HSAGENE0021303	AC007527.2	yes	lncRNA	ENSG00000277935	lncRNA	chr12:13540231-13545274	yes	Gencode v37	Gencode v37,present work-short read	NA	yes	300 Mya	Rhesus	Primates	Amniotes	NA	NA	NA	NA	reciprocal	MUSGENE0059776	NA	chr6:135690209-135706587	reciprocal	MMULGENE0049696	chr11:14927520-15008814	antisense	HSAGENE0021299	GRIN2B	NA	NA	NA	URS0000788EE5_9606.87237	j	new isoform
HSAGENE0021305	AC007535.1	yes	lncRNA	ENSG00000287928	lncRNA	chr12:13582031-13620077	yes	Gencode v37	Gencode v37	NA	yes	300 Mya	NA	NA	Amniotes	NA	NA	NA	NA	NA	NA	NA	NA	reciprocal	MMULGENE0049696	chr11:14927520-15008814	antisense	HSAGENE0021299	GRIN2B	NA	NA	NA	URS0000EB4FBE_9606.87246	=	annotated locus
HSAGENE0019728	AC007540.1	yes	lncRNA	ENSG00000257579	lncRNA	chr12:107610034-107617721	yes	Gencode v37	Gencode v37	NA	no	uncertain	Human	Human-specific	NA	NA	NA	NA	NA	NA	NA	NA	NA	NA	NA	NA	antisense	HSAGENE0019725	BTBD11	NA	NA	NA	URS0000E9AC8D_9606.100638	=	annotated locus
HSAGENE0019713	AC007541.1	yes	lncRNA	ENSG00000260329	lncRNA	chr12:106944954-106955700	yes	New assembly	present work-short read	NA	no	90 Mya	Dog	Boreoeutheria	Human-specific	Primate	NA	NA	NA	NA	NA	NA	NA	NA	NA	NA	divergent	NA	NA	NA	NA	NA	URS00025EB662_9606.100607	k	new isoform
HSAGENE0019871	AC007546.2	yes	lncRNA	ENSG00000279360	TEC	chr12:110056916-110057275	yes	Gencode v37	Gencode v37	NA	no	Human-specific	Human	Human-specific	NA	NA	NA	NA	NA	NA	NA	NA	NA	NA	NA	NA	overlapping	HSAGENE0019866	C12orf76	NA	NA	NA	URS00009AE212_9606.101062	o	new isoform
HSAGENE0021394	AC007552.2	yes	lncRNA	ENSG00000256564	lncRNA	chr12:16567411-16573940	yes	Gencode v37	Gencode v37	NA	no	25 Mya	Human	Human-specific	NA	Primate	NA	NA	NA	NA	NA	NA	NA	NA	NA	NA	overlapping	HSAGENE0021393	LMO3	NA	NA	NA	URS00002F8BF0_9606.87556	=	annotated locus
HSAGENE0056278	AC007563.2	yes	lncRNA	ENSG00000236886	lncRNA	chr2:216694271-216994079	yes	Gencode v37	Gencode v37,present work-short read	NA	no	90 Mya	Human	Human-specific	Euarchontoglires	Primate	NA	NA	NA	reciprocal,reciprocal,reciprocal	MUSGENE0004367,MUSGENE0004368,MUSGENE0004370	db_XLOC_000396	chr1:72910590-72954434,chr1:72976038-72989598,chr1:72994635-72999794	reciprocal,reciprocal,reciprocal,reciprocal,reciprocal,reciprocal,reciprocal	MMULGENE0009625,MMULGENE0009627,MMULGENE0009628,MMULGENE0050411,MMULGENE0050413,MMULGENE0050415,MMULGENE0050416	chr12:104078686-104123961,chr12:104206985-104213123,chr12:104254365-104258406,chr12:104150987-104185015,chr12:104185860-104187595,chr12:104242342-104245344,chr12:104262807-104263652	antisense	HSAGENE0056277	IGFBP5	x	ENST00000410900	RNA5SP120	URS0000D5781B_9606.250690	j	new isoform
HSAGENE0095428	AC007566.1	yes	lncRNA	ENSG00000244055	lncRNA	chr7:92457564-92496217	yes	Gencode v37	Gencode v37,present work-short read	Synaptogenic GlutN,Oligodendrocyte,Microglia	no	90 Mya	Human	Human-specific	NA	Primate	NA	NA	NA	reciprocal	MUSGENE0056827	4833413G10Rik	chr5:3679777-3681722	reciprocal	MMULGENE0031354	chr3:113649437-113675479	antisense	HSAGENE0095427	GATAD1	NA	NA	NA	URS000233CE3C_9606.406959	k	new isoform
HSAGENE0019818	AC007570.1	yes	lncRNA	ENSG00000255655	lncRNA	chr12:109445410-109447497	yes	Gencode v37	Gencode v37	NA	no	90 Mya	Human	Human-specific	Euarchontoglires	Primate	NA	NA	NA	NA	NA	NA	NA	NA	NA	NA	antisense	HSAGENE0019814	MYO1H	NA	NA	NA	URS00002026FE_9606.100963	=	annotated locus
HSAGENE0036833	AC007610.1	yes	lncRNA	ENSG00000259843	lncRNA	chr16:50046429-50066224	yes	Gencode v37	Gencode v37	NA	no	90 Mya	Human	Human-specific	Primates	NA	NA	NA	NA	reciprocal	MUSGENE0072790	Gm9988	chr8:88864707-88865145	NA	NA	NA	antisense	HSAGENE0036836	HEATR3	x	ENST00000611402	Metazoa_SRP	URS0000594E28_9606.161096	=	annotated locus
HSAGENE0036838	AC007610.2	yes	lncRNA	ENSG00000260381	lncRNA	chr16:50100339-50121943	yes	Gencode v37	Gencode v37	NA	no	25 Mya	Human	Human-specific	Primates	Primate	NA	NA	NA	NA	NA	NA	NA	reciprocal,reciprocal	MMULGENE0028435,MMULGENE0028436	chr20:37187544-37201038,chr20:37199165-37243081	antisense	HSAGENE0036836	HEATR3	NA	NA	NA	URS000045B377_9606.161107	=	annotated locus
HSAGENE0034832	AC007613.1	yes	lncRNA	ENSG00000262420	lncRNA	chr16:11741910-11744506	yes	Gencode v37	Gencode v37	NA	no	25 Mya	Human	Human-specific	NA	Primate	NA	NA	NA	NA	NA	NA	NA	reciprocal	MMULGENE0058058	chr20:11699197-11722025	antisense	HSAGENE0034827	TXNDC11	NA	NA	NA	URS0000159F16_9606.155954	=	annotated locus
HSAGENE0036801	AC007614.1	yes	lncRNA	ENSG00000279249	lncRNA	chr16:49281924-49350504	yes	Gencode v37	Gencode v37,present work-short read	Cajal-Retzius	yes	300 Mya	Rabbit	Euarchontoglires	NA	Primate	reciprocal	GGALGENE0006702	chr11:6997495-7038731	reciprocal	MUSGENE0072770	Gm2694	chr8:88187097-88252183	reciprocal	MMULGENE0027442	chr20:36371533-36383738	divergent	NA	NA	NA	NA	NA	URS00008BF617_9606.160979	k	new isoform
HSAGENE0036802	AC007614.2	yes	lncRNA	ENSG00000280189	TEC	chr16:49297143-49299762	yes	Gencode v37	Gencode v37	Cajal-Retzius	no	25 Mya	Rhesus	Primates	NA	NA	NA	NA	NA	NA	NA	NA	NA	reciprocal	MMULGENE0027442	chr20:36371533-36383738	intergenic proximal	NA	NA	NA	NA	NA	URS0000D5A99E_9606.160905	o	new isoform
HSAGENE0020813	AC007619.1	yes	lncRNA	ENSG00000255670	lncRNA	chr12:12485353-12491581	yes	Gencode v37	Gencode v37	NA	no	90 Mya	Mouse	Euarchontoglires	NA	Primate	NA	NA	NA	non-reciprocal,non-reciprocal	MUSGENE0059712,MUSGENE0059720	db_XLOC_025878,db_XLOC_025881	chr6:134573076-134807961,chr6:134686119-134706180	reciprocal	MMULGENE0007023	chr11:13810882-13858442	antisense	HSAGENE0020807	DUSP16	NA	NA	NA	URS000234224B_9606.87044	=	annotated locus
HSAGENE0069511	AC007620.2	yes	lncRNA	ENSG00000242539	lncRNA	chr3:179396961-179399191	yes	Gencode v37	Gencode v37	NA	no	Apes	Human	Human-specific	NA	Ape	NA	NA	NA	NA	NA	NA	NA	NA	NA	NA	antisense	HSAGENE0069510	GNB4	NA	NA	NA	URS0000317466_9606.308168	=	annotated locus
HSAGENE0069512	AC007620.3	yes	lncRNA	ENSG00000272699	lncRNA	chr3:179405448-179405944	yes	Gencode v37	Gencode v37	NA	no	Human-specific	Human	Human-specific	NA	NA	NA	NA	NA	NA	NA	NA	NA	NA	NA	NA	antisense	HSAGENE0069510	GNB4	NA	NA	NA	URS00001297C1_9606.308173	=	annotated locus
HSAGENE0019738	AC007622.2	yes	lncRNA	ENSG00000258136	lncRNA	chr12:107736555-107759968	yes	Gencode v37	Gencode v37	NA	no	25 Mya	Human	Human-specific	Human-specific	Ape	NA	NA	NA	NA	NA	NA	NA	reciprocal	MMULGENE0007653	chr11:107411114-107419132	antisense	HSAGENE0019736	PRDM4	NA	NA	NA	URS0000759A13_9606.100662	j	new isoform
HSAGENE0042266	AC007638.2	yes	lncRNA	ENSG00000263096	lncRNA	chr17:55271504-55273653	yes	Gencode v37	Gencode v37	NA	no	25 Mya	Human	Human-specific	NA	Primate	NA	NA	NA	NA	NA	NA	NA	reciprocal	MMULGENE0017265	chr16:41497770-41512551	antisense	HSAGENE0042265	HLF	NA	NA	NA	URS00000C67DD_9606.181220	=	annotated locus
HSAGENE0043164	AC007639.1	yes	lncRNA	ENSG00000263680	lncRNA	chr17:72425939-72428852	yes	Gencode v37	Gencode v37	NA	no	25 Mya	Human	Human-specific	Human-specific	Primate	NA	NA	NA	NA	NA	NA	NA	NA	NA	NA	intergenic distal	NA	NA	NA	NA	NA	URS0000016AED_9606.184635	=	annotated locus
HSAGENE0064839	AC007663.3	yes	lncRNA	ENSG00000273139	lncRNA	chr22:20320739-20321203	yes	Gencode v37	Gencode v37	NA	no	Apes	Human	Human-specific	NA	Ape	NA	NA	NA	NA	NA	NA	NA	NA	NA	NA	divergent	NA	NA	NA	NA	NA	URS00002B7C93_9606.277128	=	annotated locus
HSAGENE0064838	AC007663.4	yes	lncRNA	ENSG00000273343	lncRNA	chr22:20318119-20318749	yes	Gencode v37	Gencode v37	NA	no	25 Mya	Human	Human-specific	NA	Primate	NA	NA	NA	NA	NA	NA	NA	NA	NA	NA	intronic	HSAGENE0064837	DGCR6L	NA	NA	NA	URS00001C7874_9606.277119	=	annotated locus
HSAGENE0064626	AC007666.1	yes	lncRNA	ENSG00000236754	lncRNA	chr22:17563387-17589192	yes	Gencode v37	Gencode v37,present work-short read	NA	no	25 Mya	Human	Human-specific	Human-specific	Primate	NA	NA	NA	NA	NA	NA	NA	reciprocal	MMULGENE0004840	chr10:34436542-34437524	antisense	HSAGENE0064627	SLC25A18	NA	NA	NA	URS0000588421_9606.276426	j	new isoform
HSAGENE0064622	AC007666.2	yes	lncRNA	ENSG00000286195	lncRNA	chr22:17521514-17570078	yes	Gencode v37	Gencode v37	NA	no	uncertain	Human	Human-specific	NA	NA	NA	NA	NA	NA	NA	NA	NA	NA	NA	NA	antisense	HSAGENE0064610	CECR2	NA	NA	NA	URS0000E90613_9606.276417	=	annotated locus
HSAGENE0021544	AC007671.1	yes	lncRNA	ENSG00000274624	lncRNA	chr12:22104491-22105320	yes	Gencode v37	Gencode v37	NA	no	25 Mya	Human	Human-specific	NA	NA	NA	NA	NA	NA	NA	NA	NA	reciprocal	MMULGENE0049769	chr11:23433991-23483363	intronic	HSAGENE0021543	ST8SIA1	NA	NA	NA	URS00007855E6_9606.88037	=	annotated locus
HSAGENE0055967	AC007679.1	yes	lncRNA	ENSG00000225610	lncRNA	chr2:205989585-206000858	yes	Gencode v37	Gencode v37	NA	no	25 Mya	Human	Human-specific	NA	Primate	NA	NA	NA	NA	NA	NA	NA	NA	NA	NA	antisense	HSAGENE0055968	INO80D	NA	NA	NA	URS0000108C4E_9606.249177	=	annotated locus
HSAGENE0058365	AC007682.1	yes	lncRNA	ENSG00000286412	lncRNA	chr2:51011777-51016950	yes	Gencode v37	Gencode v37	NA	no	25 Mya	NA	NA	NA	NA	NA	NA	NA	NA	NA	NA	NA	reciprocal	MMULGENE0051822	chr13:57727563-57798879	antisense	HSAGENE0058337	NRXN1	NA	NA	NA	URS0000EF6736_9606.225178	=	annotated locus
HSAGENE0030259	AC007686.3	yes	lncRNA	ENSG00000273729	lncRNA	chr14:77027365-77031801	yes	Gencode v37	Gencode v37,present work-short read	NA	no	90 Mya	Human	Human-specific	NA	Primate	NA	NA	NA	reciprocal	MUSGENE0017280	NA	chr12:86927219-86932377	non-reciprocal	MMULGENE0039264	chr7:139126263-139176569	antisense	HSAGENE0030256	IRF2BPL	NA	NA	NA	URS000076119B_9606.130821	k	new isoform
HSAGENE0030252	AC007686.4	yes	lncRNA	ENSG00000285966	lncRNA	chr14:76958098-77000665	yes	Gencode v37	Gencode v37,present work-short read	NA	no	25 Mya	Rhesus	Primates	Human-specific	NA	NA	NA	NA	NA	NA	NA	NA	reciprocal,reciprocal	MMULGENE0040707,MMULGENE0040709	chr7:139030285-139073318,chr7:139074527-139085050	intergenic proximal	NA	NA	y	ENST00000582228	RN7SL356P	URS0000DB7172_9606.130760	j	new isoform
HSAGENE0019709	AC007695.1	yes	lncRNA	ENSG00000287957	lncRNA	chr12:106867177-106903720	yes	Gencode v37	Gencode v37,present work-short read	NA	no	90 Mya	NA	NA	Euarchontoglires	NA	NA	NA	NA	NA	NA	NA	NA	reciprocal	MMULGENE0049353	chr11:106572968-106577007	antisense	HSAGENE0019706	RIC8B	NA	NA	NA	URS0000E9B1D6_9606.100585	j	new isoform
HSAGENE0036878	AC007728.1	yes	lncRNA	ENSG00000260616	lncRNA	chr16:50783859-50803338	yes	Gencode v37	Gencode v37	NA	yes	25 Mya	Human	Human-specific	Primates	NA	NA	NA	NA	NA	NA	NA	NA	reciprocal	MMULGENE0058288	chr20:37894394-37900905	antisense	HSAGENE0036876	CYLD	NA	NA	NA	URS00005F0E8C_9606.161255	k	new isoform
HSAGENE0058524	AC007743.1	yes	lncRNA	ENSG00000233251	lncRNA	chr2:56172750-56185918	yes	Gencode v37	Gencode v37,present work-short read	Cajal-Retzius	no	25 Mya	Rhesus	Primates	Human-specific	Primate	NA	NA	NA	NA	NA	NA	NA	reciprocal	MMULGENE0051780	chr13:52482980-52491814	antisense	HSAGENE0058525	CCDC85A	NA	NA	NA	URS0000EAE7CE_9606.225825	n	annotated locus
HSAGENE0058523	AC007744.1	yes	lncRNA	ENSG00000271894	lncRNA	chr2:56147630-56386171	yes	Gencode v37	Gencode v37	NA	no	25 Mya	Human	Human-specific	Human-specific	Primate	NA	NA	NA	NA	NA	NA	NA	NA	NA	NA	overlapping	HSAGENE0058525	CCDC85A	x	ENST00000362525	RNA5SP93	URS00009B3F8C_9606.225816	=	annotated locus
HSAGENE0054654	AC007750.1	yes	lncRNA	ENSG00000236841	lncRNA	chr2:162159762-162173223	yes	Gencode v37	Gencode v37	NA	no	25 Mya	Human	Human-specific	Primates	Primate	NA	NA	NA	NA	NA	NA	NA	reciprocal	MMULGENE0009332	chr12:49232221-49237713	antisense	HSAGENE0054655	FAP	NA	NA	NA	URS0000598700_9606.242992	=	annotated locus
HSAGENE0043025	AC007780.1	yes	lncRNA	ENSG00000267009	lncRNA	chr17:68413623-68524949	yes	Gencode v37	Gencode v37,present work-short read	NA	no	90 Mya	Human	Human-specific	NA	Primate	NA	NA	NA	reciprocal	MUSGENE0009733	NA	chr11:109464245-109467952	reciprocal	MMULGENE0054652	chr16:64804781-64813852	antisense	HSAGENE0043017	ARSG	x	ENST00000384830	MIR635	URS0002338EE4_9606.183646	k	new isoform
HSAGENE0050604	AC007785.1	yes	lncRNA	ENSG00000267922	lncRNA	chr19:46079053-46196218	yes	Gencode v37	Gencode v37,present work-short read	NA	no	25 Mya	Human	Human-specific	NA	Primate	NA	NA	NA	NA	NA	NA	NA	non-reciprocal	MMULGENE0056484	chr19:46250683-46251945	overlapping	HSAGENE0050603	IGFL2	NA	NA	NA	URS0000346598_9606.210844	j	new isoform
HSAGENE0049092	AC007786.1	yes	lncRNA	ENSG00000267498	lncRNA	chr19:29213235-29221187	yes	Gencode v37	Gencode v37,present work-short read	NA	no	90 Mya	Dog	Boreoeutheria	NA	Primate	NA	NA	NA	NA	NA	NA	NA	NA	NA	NA	divergent	NA	NA	NA	NA	NA	URS0000EEBDF0_9606.206502	k	new isoform
HSAGENE0049093	AC007786.2	yes	lncRNA	ENSG00000276251	lncRNA	chr19:29218634-29221666	yes	Gencode v37	Gencode v37,present work-short read	NA	no	25 Mya	Human	Human-specific	Human-specific	Primate	NA	NA	NA	NA	NA	NA	NA	NA	NA	NA	intergenic proximal	NA	NA	NA	NA	NA	URS000077B998_9606.206519	k	new isoform
HSAGENE0049094	AC007786.3	yes	lncRNA	ENSG00000276631	lncRNA	chr19:29222542-29223137	yes	Gencode v37	Gencode v37	NA	no	Human-specific	Human	Human-specific	NA	NA	NA	NA	NA	NA	NA	NA	NA	NA	NA	NA	intergenic proximal	NA	NA	NA	NA	NA	URS000076635F_9606.206521	=	annotated locus
HSAGENE0047861	AC007787.2	yes	lncRNA	ENSG00000279044	TEC	chr19:13081966-13082564	yes	Gencode v37	Gencode v37	NA	no	Human-specific	NA	NA	NA	NA	NA	NA	NA	NA	NA	NA	NA	NA	NA	NA	intronic	HSAGENE0047850	NFIX	NA	NA	NA	URS0002337B13_9606.202846	=	annotated locus
HSAGENE0069504	AC007823.1	yes	lncRNA	ENSG00000260743	lncRNA	chr3:179340322-179345514	yes	Gencode v37	Gencode v37,present work-short read	NA	no	25 Mya	Human	Human-specific	NA	Primate	NA	NA	NA	NA	NA	NA	NA	NA	NA	NA	intergenic proximal	NA	NA	NA	NA	NA	URS00002E420D_9606.308159	k	new isoform
HSAGENE0058019	AC007877.1	yes	lncRNA	ENSG00000287255	lncRNA	chr2:40511937-40545781	yes	Gencode v37	Gencode v37,present work-short read	NA	yes	300 Mya	NA	NA	Amniotes	Primate	NA	NA	NA	NA	NA	NA	NA	reciprocal	MMULGENE0012049	chr13:68326175-68362651	antisense	HSAGENE0058011	SLC8A1	NA	NA	NA	URS000233FDF6_9606.223371	j	new isoform
HSAGENE0056021	AC007879.4	yes	lncRNA	ENSG00000240440	lncRNA	chr2:207235299-207237875	yes	Gencode v37	Gencode v37	NA	no	25 Mya	Human	Human-specific	Primates	Primate	NA	NA	NA	NA	NA	NA	NA	reciprocal	MMULGENE0051311	chr12:94652606-94653630	intergenic proximal	NA	NA	NA	NA	NA	URS00005E0B56_9606.249439	=	annotated locus
HSAGENE0059094	AC007881.4	yes	lncRNA	ENSG00000288065	lncRNA	chr2:71112877-71117406	yes	Gencode v37	Gencode v37	NA	no	Human-specific	NA	NA	NA	NA	NA	NA	NA	NA	NA	NA	NA	NA	NA	NA	antisense	HSAGENE0059093	MCEE	NA	NA	NA	URS0000EF3A5B_9606.229538	=	annotated locus
HSAGENE0069865	AC007920.2	yes	lncRNA	ENSG00000283175	lncRNA	chr3:187290720-187298720	yes	New assembly	present work-short read	NA	no	90 Mya	Dog	Boreoeutheria	Euarchontoglires	Primate	NA	NA	NA	non-reciprocal	MUSGENE0028590	Gm45338	chr16:23338960-23378860	reciprocal	MMULGENE0025770	chr2:10498799-10536781	antisense	HSAGENE0069861	MASP1	NA	NA	NA	URS0000E9E76B_9606.310146	=	annotated locus
HSAGENE0044784	AC007922.4	yes	lncRNA	ENSG00000287611	lncRNA	chr18:24499966-24508133	yes	Gencode v37	Gencode v37,present work-short read	NA	no	25 Mya	NA	NA	Primates	NA	NA	NA	NA	NA	NA	NA	NA	NA	NA	NA	intergenic proximal	NA	NA	NA	NA	NA	URS0002343E52_9606.191757	j	new isoform
HSAGENE0091173	AC007938.2	yes	lncRNA	ENSG00000270823	lncRNA	chr7:130495794-130498427	yes	Gencode v37	Gencode v37	NA	yes	25 Mya	Human	Human-specific	NA	Primate	NA	NA	NA	NA	NA	NA	NA	NA	NA	NA	antisense	HSAGENE0091172	MEST	x	ENST00000362173	MIR335	URS000045D262_9606.412471	=	annotated locus
HSAGENE0091175	AC007938.3	yes	lncRNA	ENSG00000270953	lncRNA	chr7:130507660-130508282	yes	Gencode v37	Gencode v37	Synaptogenic GlutN	yes	25 Mya	Human	Human-specific	NA	Primate	NA	NA	NA	NA	NA	NA	NA	NA	NA	NA	antisense	HSAGENE0091174	COPG2	NA	NA	NA	URS000039685C_9606.412478	=	annotated locus
HSAGENE0039827	AC007952.4	yes	lncRNA	ENSG00000262202	lncRNA	chr17:19063420-19190243	yes	Gencode v37	Gencode v37,present work-short read	Microglia	no	25 Mya	Human	Human-specific	Human-specific	Primate	NA	NA	NA	NA	NA	NA	NA	NA	NA	NA	antisense	HSAGENE0039832	GRAPL	k	ENST00000619178	SNORD3D	URS00002F9759_9606.173522	k	new isoform
HSAGENE0044842	AC007996.1	yes	lncRNA	ENSG00000277534	lncRNA	chr18:26542971-26545791	yes	Gencode v37	Gencode v37	NA	no	25 Mya	Human	Human-specific	NA	Primate	NA	NA	NA	NA	NA	NA	NA	NA	NA	NA	intronic	HSAGENE0044838	KCTD1	NA	NA	NA	URS0000768611_9606.192083	=	annotated locus
HSAGENE0045081	AC007998.5	yes	lncRNA	ENSG00000279074	TEC	chr18:35483431-35483667	yes	Gencode v37	Gencode v37	NA	no	Human-specific	Human	Human-specific	NA	NA	NA	NA	NA	NA	NA	NA	NA	NA	NA	NA	intronic	HSAGENE0045078	INO80C	NA	NA	NA	URS000233698A_9606.193163	=	annotated locus
HSAGENE0021737	AC008011.2	yes	lncRNA	ENSG00000257042	lncRNA	chr12:27958517-27969813	yes	Gencode v37	Gencode v37	NA	no	90 Mya	Human	Human-specific	Euarchontoglires	Primate	NA	NA	NA	NA	NA	NA	NA	NA	NA	NA	antisense	HSAGENE0021736	PTHLH	NA	NA	NA	URS00005E5120_9606.88989	=	annotated locus
HSAGENE0059428	AC008067.1	yes	lncRNA	ENSG00000237031	lncRNA	chr2:80572681-80618777	yes	Gencode v37	Gencode v37	NA	no	25 Mya	Human	Human-specific	NA	Primate	NA	NA	NA	NA	NA	NA	NA	NA	NA	NA	antisense	HSAGENE0059394	CTNNA2	NA	NA	NA	URS00005AECE5_9606.230848	k	new isoform
HSAGENE0057338	AC008073.1	yes	lncRNA	ENSG00000223754	lncRNA	chr2:24199839-24201698	yes	Gencode v37	Gencode v37	NA	no	25 Mya	Human	Human-specific	NA	Primate	NA	NA	NA	NA	NA	NA	NA	NA	NA	NA	antisense	HSAGENE0057315	FAM228A	NA	NA	NA	URS0000EB0318_9606.220470	=	annotated locus
HSAGENE0058795	AC008074.2	yes	lncRNA	ENSG00000260101	lncRNA	chr2:64522187-64524093	yes	Gencode v37	Gencode v37	NA	yes	90 Mya	Human	Human-specific	NA	Primate	NA	NA	NA	reciprocal	MUSGENE0010578	db_XLOC_004247	chr11:20655216-20692803	reciprocal	MMULGENE0011093	chr13:44249828-44253019	divergent	NA	NA	NA	NA	NA	URS0000D578E7_9606.227239	=	annotated locus
HSAGENE0093119	AC008080.4	yes	lncRNA	ENSG00000236494	lncRNA	chr7:33793160-33803190	yes	Gencode v37	Gencode v37,present work-short read	Oligodendrocyte	no	Human-specific	Human	Human-specific	Human-specific	NA	NA	NA	NA	NA	NA	NA	NA	NA	NA	NA	antisense	HSAGENE0093105	BBS9	NA	NA	NA	URS0000EF2D4A_9606.399501	j	new isoform
HSAGENE0022269	AC008083.3	yes	lncRNA	ENSG00000258181	lncRNA	chr12:47248124-47257539	yes	Gencode v37	Gencode v37	NA	no	25 Mya	Human	Human-specific	NA	Primate	NA	NA	NA	NA	NA	NA	NA	NA	NA	NA	intergenic proximal	NA	NA	NA	NA	NA	URS00005CA30F_9606.91049	k	new isoform
HSAGENE0041672	AC008105.1	yes	lncRNA	ENSG00000233175	lncRNA	chr17:45238017-45241931	yes	New assembly	present work-short read	Cajal-Retzius	yes	90 Mya	Human	Human-specific	Theria	Primate	NA	NA	NA	non-reciprocal,non-reciprocal	MUSGENE0009471,MUSGENE0009472	Gm20511	chr11:103081536-103083722,chr11:103088409-103089678	NA	NA	NA	antisense	HSAGENE0041671	FMNL1	NA	NA	NA	URS0000D57209_9606.178884	c	annotated locus
HSAGENE0020904	AC008115.2	yes	lncRNA	ENSG00000257004	lncRNA	chr12:12668982-12685075	yes	Gencode v37	Gencode v37	NA	no	25 Mya	Human	Human-specific	NA	Primate	NA	NA	NA	NA	NA	NA	NA	NA	NA	NA	antisense	HSAGENE0020898	GPR19	NA	NA	NA	URS000003BCCE_9606.87066	=	annotated locus
HSAGENE0020925	AC008115.3	yes	lncRNA	ENSG00000275560	lncRNA	chr12:12718973-12719521	yes	Gencode v37	Gencode v37	NA	no	25 Mya	Human	Human-specific	NA	Primate	NA	NA	NA	NA	NA	NA	NA	NA	NA	NA	intronic	HSAGENE0020915	CDKN1B	NA	NA	NA	URS00007666AB_9606.87075	=	annotated locus
HSAGENE0020892	AC008115.4	yes	lncRNA	ENSG00000275963	lncRNA	chr12:12648939-12649713	yes	Gencode v37	Gencode v37	NA	no	Human-specific	Human	Human-specific	NA	NA	NA	NA	NA	NA	NA	NA	NA	NA	NA	NA	intergenic proximal	HSAGENE0020876	CREBL2	NA	NA	NA	URS0000776CB7_9606.87063	=	annotated locus
HSAGENE0019770	AC008119.1	yes	lncRNA	ENSG00000287202	lncRNA	chr12:108532074-108539738	yes	Gencode v37	Gencode v37	NA	no	25 Mya	NA	NA	Primates	NA	NA	NA	NA	NA	NA	NA	NA	reciprocal	MMULGENE0007658	chr11:108155375-108172842	antisense	HSAGENE0019769	SART3	NA	NA	NA	URS0000EF2D9D_9606.100813	=	annotated locus
HSAGENE0022571	AC008121.2	yes	lncRNA	ENSG00000274156	lncRNA	chr12:50934942-50935464	yes	Gencode v37	Gencode v37	NA	no	25 Mya	Human	Human-specific	NA	Primate	NA	NA	NA	NA	NA	NA	NA	NA	NA	NA	intronic	HSAGENE0022569	NA	NA	NA	NA	URS0000763835_9606.92055	=	annotated locus
HSAGENE0022215	AC008124.1	yes	lncRNA	ENSG00000273015	lncRNA	chr12:45718046-45727948	yes	Gencode v37	Gencode v37,present work-short read	NA	yes	300 Mya	Chicken,Lizard	Amniotes	NA	Primate	reciprocal	GGALGENE0003265	chr1:30840163-30871579	reciprocal,reciprocal,reciprocal	MUSGENE0027773,MUSGENE0027777,MUSGENE0027779	2610037D02Rik,db_XLOC_012066,4833422M21Rik	chr15:96032700-96182956,chr15:96083803-96183775,chr15:96129751-96184125	NA	NA	NA	divergent	NA	NA	NA	NA	NA	URS00025F536E_9606.90598	=	annotated locus
HSAGENE0022193	AC008127.1	yes	lncRNA	ENSG00000257319	lncRNA	chr12:45050901-45116299	yes	Gencode v37	Gencode v37,present work-short read	NA	no	25 Mya	Rhesus	Primates	Primates	NA	NA	NA	NA	NA	NA	NA	NA	reciprocal	MMULGENE0007162	chr11:44512403-44594075	antisense	HSAGENE0022191	DBX2	NA	NA	NA	URS0002346243_9606.90535	=	annotated locus
HSAGENE0040711	AC008133.1	yes	lncRNA	ENSG00000266535	lncRNA	chr17:33111858-33131743	yes	Gencode v37	Gencode v37	NA	no	Human-specific	Human	Human-specific	Human-specific	NA	NA	NA	NA	NA	NA	NA	NA	NA	NA	NA	antisense	HSAGENE0040707	ASIC2	NA	NA	NA	URS00002A24B7_9606.175768	=	annotated locus
HSAGENE0024427	AC008149.1	yes	lncRNA	ENSG00000258177	lncRNA	chr12:96222797-96223973	yes	Gencode v37	Gencode v37	NA	no	90 Mya	Human	Human-specific	Euarchontoglires	Primate	NA	NA	NA	non-reciprocal	MUSGENE0008978	NA	chr10:93120954-93129567	NA	NA	NA	antisense	HSAGENE0024426	ELK3	NA	NA	NA	URS00001CF199_9606.99159	=	annotated locus
HSAGENE0054754	AC008164.1	yes	lncRNA	ENSG00000223536	lncRNA	chr2:16728116-16769567	yes	Gencode v37	Gencode v37,present work-short read	NA	no	25 Mya	Human	Human-specific	Primates	NA	NA	NA	NA	NA	NA	NA	NA	reciprocal	MMULGENE0012229	chr13:92162500-92202221	intergenic proximal	NA	NA	NA	NA	NA	URS0000EEE89F_9606.219202	k	new isoform
HSAGENE0021534	AC008250.1	yes	lncRNA	ENSG00000257022	lncRNA	chr12:21827210-21887957	yes	Gencode v37	Gencode v37	NA	no	uncertain	Human	Human-specific	Human-specific	NA	NA	NA	NA	NA	NA	NA	NA	NA	NA	NA	antisense	HSAGENE0021533	ABCC9	NA	NA	NA	URS000035614E_9606.88015	=	annotated locus
HSAGENE0091211	AC008264.2	yes	lncRNA	ENSG00000273489	lncRNA	chr7:131493964-131497694	yes	Gencode v37	Gencode v37	NA	no	25 Mya	Human	Human-specific	NA	Primate	NA	NA	NA	NA	NA	NA	NA	NA	NA	NA	antisense	HSAGENE0091203	MKLN1	NA	NA	NA	URS0000619600_9606.412913	=	annotated locus
HSAGENE0054556	AC008277.1	yes	lncRNA	ENSG00000223642	lncRNA	chr2:159386367-159404636	yes	Gencode v37	Gencode v37	NA	no	25 Mya	Human	Human-specific	Primates	NA	NA	NA	NA	NA	NA	NA	NA	reciprocal	MMULGENE0050940	chr12:46441587-46448089	antisense	HSAGENE0054555	BAZ2B	NA	NA	NA	URS0000811D7A_9606.242580	k	new isoform
HSAGENE0058431	AC008280.2	yes	lncRNA	ENSG00000272156	lncRNA	chr2:54082554-54085066	yes	Gencode v37	Gencode v37	NA	no	Human-specific	Human	Human-specific	NA	NA	NA	NA	NA	NA	NA	NA	NA	NA	NA	NA	intronic	HSAGENE0058423	ACYP2	NA	NA	NA	URS00002D831B_9606.225440	=	annotated locus
HSAGENE0079865	AC008378.1	yes	lncRNA	ENSG00000253172	lncRNA	chr5:173144162-173145039	yes	Gencode v37	Gencode v37	NA	no	90 Mya	Human	Human-specific	Euarchontoglires	NA	NA	NA	NA	NA	NA	NA	NA	reciprocal	MMULGENE0063096	chr6:170548835-170551058	antisense	HSAGENE0079866	BNIP1	NA	NA	NA	URS0000055E59_9606.361969	=	annotated locus
HSAGENE0080311	AC008393.1	yes	lncRNA	ENSG00000245317	lncRNA	chr5:179858936-179861325	yes	New assembly	present work-short read	NA	no	25 Mya	Human	Human-specific	NA	Primate	NA	NA	NA	NA	NA	NA	NA	NA	NA	NA	antisense	HSAGENE0080306	MRNIP	NA	NA	NA	URS00007DD8C5_9606.363656	=	annotated locus
HSAGENE0050867	AC008403.2	yes	lncRNA	ENSG00000268530	lncRNA	chr19:48465348-48469693	yes	Gencode v37	Gencode v37	NA	no	90 Mya	Human	Human-specific	Primates	NA	NA	NA	NA	reciprocal	MUSGENE0067423	Gm45444	chr7:45463446-45464343	reciprocal,reciprocal	MMULGENE0024019,MMULGENE0024020	chr19:48451501-48459440,chr19:48456944-48461155	antisense	HSAGENE0050865	KCNJ14	NA	NA	NA	URS0000EED6B6_9606.211418	k	new isoform
HSAGENE0079846	AC008429.1	yes	lncRNA	ENSG00000204758	lncRNA	chr5:172953670-172959503	yes	Gencode v37	Gencode v37,present work-short read	NA	no	25 Mya	Human	Human-specific	NA	Primate	NA	NA	NA	NA	NA	NA	NA	reciprocal,reciprocal	MMULGENE0037946,MMULGENE0037947	chr6:170361732-170400461,chr6:170362419-170373103	antisense	HSAGENE0079848	RPL26L1	NA	NA	NA	URS0000D5940D_9606.361950	k	new isoform
HSAGENE0079847	AC008429.3	yes	lncRNA	ENSG00000254295	lncRNA	chr5:172954907-172957162	yes	Gencode v37	Gencode v37	NA	no	Human-specific	Human	Human-specific	NA	NA	NA	NA	NA	NA	NA	NA	NA	NA	NA	NA	intergenic proximal	NA	NA	NA	NA	NA	URS000233BF03_9606.361925	=	annotated locus
HSAGENE0078751	AC008438.1	yes	lncRNA	ENSG00000249637	lncRNA	chr5:140370891-140401679	yes	Gencode v37	Gencode v37,present work-short read	NA	no	90 Mya	Dog,Ferret	Boreoeutheria	Theria	Primate	NA	NA	NA	reciprocal	MUSGENE0034747	NA	chr18:36691825-36694634	reciprocal	MMULGENE0062852	chr6:137780182-137785426	antisense	HSAGENE0078750	SLC4A9	y	ENST00000410858	RNU4-14P	URS0000EF28FB_9606.357504	j	new isoform
HSAGENE0078749	AC008438.2	yes	lncRNA	ENSG00000253965	lncRNA	chr5:140348484-140357794	yes	Gencode v37	Gencode v37	NA	no	25 Mya	Rhesus	Primates	NA	NA	NA	NA	NA	NA	NA	NA	NA	NA	NA	NA	intergenic proximal	NA	NA	NA	NA	NA	URS00025EC1BF_9606.357491	=	annotated locus
HSAGENE0051557	AC008440.1	yes	lncRNA	ENSG00000232220	lncRNA	chr19:53874626-53876049	yes	Gencode v37	Gencode v37	NA	yes	90 Mya	Human	Human-specific	Human-specific	Primate	NA	NA	NA	reciprocal	MUSGENE0066554	db_XLOC_027990	chr7:3192824-3352399	NA	NA	NA	antisense	HSAGENE0051555	MYADM	NA	NA	NA	URS0000021431_9606.213266	=	annotated locus
HSAGENE0080415	AC008443.1	yes	lncRNA	ENSG00000247049	lncRNA	chr5:181224646-181230685	yes	Gencode v37	Gencode v37	NA	no	uncertain	Human	Human-specific	NA	NA	NA	NA	NA	NA	NA	NA	NA	NA	NA	NA	antisense	HSAGENE0080414	TRIM41	NA	NA	NA	URS00001784F1_9606.364132	=	annotated locus
HSAGENE0080423	AC008443.2	yes	lncRNA	ENSG00000248103	lncRNA	chr5:181281235-181283652	yes	Gencode v37	Gencode v37,present work-short read	NA	no	25 Mya	Human	Human-specific	NA	Primate	NA	NA	NA	NA	NA	NA	NA	NA	NA	NA	intergenic proximal	NA	NA	NA	NA	NA	URS0000D5B3F6_9606.364211	j	new isoform
HSAGENE0080412	AC008443.3	yes	lncRNA	ENSG00000248514	lncRNA	chr5:181205361-181206120	yes	Gencode v37	Gencode v37	NA	no	25 Mya	Human	Human-specific	NA	Primate	NA	NA	NA	NA	NA	NA	NA	NA	NA	NA	intergenic proximal	NA	NA	NA	NA	NA	URS00005771EE_9606.364118	=	annotated locus
HSAGENE0080409	AC008443.4	yes	lncRNA	ENSG00000250222	lncRNA	chr5:181191880-181194564	yes	New assembly	present work-short read	Cajal-Retzius	yes	300 Mya	Human	Human-specific	Amniotes	Primate	NA	NA	NA	non-reciprocal	MUSGENE0011326	Gm16170	chr11:48734475-48744320	reciprocal	MMULGENE0037028	chr6:178729132-178737323	antisense	HSAGENE0080410	TRIM7	NA	NA	NA	URS00008C06F2_9606.364093	j	new isoform
HSAGENE0081679	AC008459.1	yes	lncRNA	ENSG00000286647	lncRNA	chr5:67356663-67366303	yes	Gencode v37	Gencode v37	NA	yes	Human-specific	NA	NA	Human-specific	NA	NA	NA	NA	NA	NA	NA	NA	NA	NA	NA	intergenic distal	NA	NA	NA	NA	NA	URS0000EB9086_9606.346895	=	annotated locus
HSAGENE0077772	AC008462.1	yes	lncRNA	ENSG00000286503	lncRNA	chr5:108382156-108418016	yes	Gencode v37	Gencode v37	NA	no	25 Mya	NA	NA	NA	Primate	NA	NA	NA	NA	NA	NA	NA	reciprocal	MMULGENE0036457	chr6:105876006-105894602	overlapping	HSAGENE0077771	NA	NA	NA	NA	URS0000EAC03A_9606.353179	=	annotated locus
HSAGENE0079652	AC008464.1	yes	lncRNA	ENSG00000253660	lncRNA	chr5:167937717-167953516	yes	Gencode v37	Gencode v37,present work-short read	NA	no	Human-specific	Human	Human-specific	Human-specific	NA	NA	NA	NA	NA	NA	NA	NA	NA	NA	NA	antisense	HSAGENE0079639	TENM2	NA	NA	NA	URS0000130114_9606.361004	j	new isoform
HSAGENE0077937	AC008494.3	yes	lncRNA	ENSG00000271797	lncRNA	chr5:115262505-115263448	yes	Gencode v37	Gencode v37	NA	no	25 Mya	Human	Human-specific	NA	Primate	NA	NA	NA	NA	NA	NA	NA	NA	NA	NA	antisense	HSAGENE0077935	PGGT1B	NA	NA	NA	URS0000D5A5F0_9606.353793	=	annotated locus
HSAGENE0077698	AC008505.1	yes	lncRNA	ENSG00000283462	lncRNA	chr5:103880129-103891404	yes	Gencode v37	Gencode v37	Oligodendrocyte	no	25 Mya	Human	Human-specific	Primates	NA	NA	NA	NA	NA	NA	NA	NA	reciprocal	MMULGENE0062574	chr6:101290868-101300625	intergenic distal	NA	NA	NA	NA	NA	URS0000D5C11E_9606.352802	=	annotated locus
HSAGENE0082619	AC008522.1	yes	lncRNA	ENSG00000279232	lncRNA	chr5:98792861-98795766	yes	Gencode v37	Gencode v37	NA	no	90 Mya	Human	Human-specific	Theria	Primate	NA	NA	NA	NA	NA	NA	NA	NA	NA	NA	antisense	HSAGENE0082617	RGMB	NA	NA	NA	URS0000A9496D_9606.352284	=	annotated locus
HSAGENE0082373	AC008525.1	yes	lncRNA	ENSG00000250377	lncRNA	chr5:88691757-88695041	yes	Gencode v37	Gencode v37	aRGCs,IPCs,Immature GlutN	no	25 Mya	Rhesus	Primates	NA	NA	NA	NA	NA	NA	NA	NA	NA	reciprocal	MMULGENE0037471	chr6:85588769-85594094	intergenic proximal	NA	NA	NA	NA	NA	URS0000EF4B5E_9606.350594	j	new isoform
HSAGENE0050743	AC008532.1	yes	lncRNA	ENSG00000286669	lncRNA	chr19:47255850-47256477	yes	Gencode v37	Gencode v37	NA	no	uncertain	NA	NA	NA	NA	NA	NA	NA	NA	NA	NA	NA	NA	NA	NA	antisense	HSAGENE0050744	CCDC9	NA	NA	NA	URS0000EEFD64_9606.211153	=	annotated locus
HSAGENE0050072	AC008537.2	yes	lncRNA	ENSG00000269843	lncRNA	chr19:40831221-40837210	yes	Gencode v37	Gencode v37	NA	no	25 Mya	Human	Human-specific	NA	Primate	NA	NA	NA	NA	NA	NA	NA	NA	NA	NA	antisense	HSAGENE0050071	NA	NA	NA	NA	URS0000234B56_9606.209545	=	annotated locus
HSAGENE0050073	AC008537.3	yes	lncRNA	ENSG00000279108	TEC	chr19:40838896-40870057	yes	Gencode v37	Gencode v37,present work-short read	NA	no	25 Mya	Human	Human-specific	NA	NA	NA	NA	NA	NA	NA	NA	NA	reciprocal,reciprocal,reciprocal,reciprocal,reciprocal,reciprocal	MMULGENE0022128,MMULGENE0022129,MMULGENE0022130,MMULGENE0056418,MMULGENE0056419,MMULGENE0056420	chr19:40081036-40130051,chr19:40083697-40131967,chr19:40084587-40132776,chr19:40064976-40087054,chr19:40073931-40127154,chr19:40085911-40087845	overlapping	HSAGENE0050074	CYP2A6	NA	NA	NA	URS0000EBF254_9606.209548	k	new isoform
HSAGENE0050063	AC008537.4	yes	lncRNA	ENSG00000282951	lncRNA	chr19:40779780-40796943	yes	Gencode v37	Gencode v37	NA	no	90 Mya	NA	NA	NA	Primate	NA	NA	NA	reciprocal	MUSGENE0066127	db_XLOC_027155	chr7:26867849-26872260	reciprocal,reciprocal	MMULGENE0056415,MMULGENE0056416	chr19:40000071-40004691,chr19:40017162-40020692	antisense	HSAGENE0050061	RAB4B	NA	NA	NA	URS00008B2FD8_9606.209531	=	annotated locus
HSAGENE0047624	AC008543.1	yes	lncRNA	ENSG00000197332	lncRNA	chr19:11639721-11686569	yes	Gencode v37	Gencode v37,present work-short read	aRGCs	no	90 Mya	Human	Human-specific	NA	Primate	NA	NA	NA	reciprocal	MUSGENE0074694	Gm18227	chr9:22071546-22081948	non-reciprocal,non-reciprocal	MMULGENE0056106,MMULGENE0056107	chr19:11403443-11443801,chr19:11411824-11427532	intergenic proximal	NA	NA	NA	NA	NA	URS0002617E19_9606.202511	k	new isoform
HSAGENE0047649	AC008543.4	yes	lncRNA	ENSG00000267089	lncRNA	chr19:11841241-11842439	yes	Gencode v37	Gencode v37	NA	no	25 Mya	Human	Human-specific	NA	Primate	NA	NA	NA	NA	NA	NA	NA	non-reciprocal	MMULGENE0023174	chr19:11597051-11613743	intergenic proximal	NA	NA	NA	NA	NA	URS0000318B6A_9606.202541	=	annotated locus
HSAGENE0049394	AC008555.1	yes	lncRNA	ENSG00000261754	lncRNA	chr19:34811589-34814345	yes	Gencode v37	Gencode v37	NA	no	90 Mya	Dog	Boreoeutheria	NA	Primate	NA	NA	NA	NA	NA	NA	NA	reciprocal	MMULGENE0023576	chr19:34211740-34235292	intergenic proximal	NA	NA	NA	NA	NA	URS0000340ED0_9606.207621	=	annotated locus
HSAGENE0049398	AC008555.4	yes	lncRNA	ENSG00000271109	lncRNA	chr19:34848959-34860715	yes	Gencode v37	Gencode v37,present work-short read	NA	no	25 Mya	Human	Human-specific	NA	Primate	NA	NA	NA	NA	NA	NA	NA	NA	NA	NA	intergenic proximal	NA	NA	NA	NA	NA	URS0000EEF369_9606.207665	j	new isoform
HSAGENE0049408	AC008555.6	yes	lncRNA	ENSG00000280106	TEC	chr19:34949038-34951205	yes	Gencode v37	Gencode v37	NA	no	Human-specific	Human	Human-specific	NA	NA	NA	NA	NA	NA	NA	NA	NA	NA	NA	NA	intergenic proximal	NA	NA	NA	NA	NA	URS00008B815D_9606.207782	=	annotated locus
HSAGENE0052577	AC008567.2	yes	lncRNA	ENSG00000267273	lncRNA	chr19:9498678-9510079	yes	Gencode v37	Gencode v37	NA	no	uncertain	Human	Human-specific	Human-specific	NA	NA	NA	NA	NA	NA	NA	NA	NA	NA	NA	antisense	HSAGENE0052576	ZNF560	NA	NA	NA	URS00003C945F_9606.201967	=	annotated locus
HSAGENE0052578	AC008567.3	yes	lncRNA	ENSG00000287960	lncRNA	chr19:9507820-9514539	yes	Gencode v37	Gencode v37	NA	no	uncertain	NA	NA	Human-specific	NA	NA	NA	NA	NA	NA	NA	NA	NA	NA	NA	intergenic proximal	NA	NA	NA	NA	NA	URS0000EF55EE_9606.201971	=	annotated locus
HSAGENE0078098	AC008568.1	yes	lncRNA	ENSG00000229855	lncRNA	chr5:121164687-121359869	yes	Gencode v37	Gencode v37,present work-short read	NA	no	25 Mya	Human	Human-specific	Human-specific	Primate	NA	NA	NA	NA	NA	NA	NA	NA	NA	NA	intergenic distal	NA	NA	NA	NA	NA	URS0000EED490_9606.354604	k	new isoform
HSAGENE0047998	AC008569.1	yes	lncRNA	ENSG00000267379	lncRNA	chr19:14402717-14408723	yes	Gencode v37	Gencode v37	NA	no	25 Mya	Human	Human-specific	NA	Primate	NA	NA	NA	NA	NA	NA	NA	NA	NA	NA	antisense	HSAGENE0047996	ADGRE5	NA	NA	NA	URS00000F33F1_9606.203151	=	annotated locus
HSAGENE0048005	AC008569.2	yes	lncRNA	ENSG00000267474	lncRNA	chr19:14458401-14459366	yes	Gencode v37	Gencode v37	NA	no	25 Mya	Human	Human-specific	NA	Primate	NA	NA	NA	NA	NA	NA	NA	NA	NA	NA	intronic	HSAGENE0048003	PKN1	NA	NA	NA	URS00004AA5F2_9606.203156	=	annotated locus
HSAGENE0078082	AC008574.1	yes	lncRNA	ENSG00000251293	lncRNA	chr5:120245448-120333502	yes	Gencode v37	Gencode v37	NA	no	25 Mya	Human	Human-specific	Primates	Primate	NA	NA	NA	NA	NA	NA	NA	reciprocal	MMULGENE0037597	chr6:117918706-117932088	intergenic distal	NA	NA	NA	NA	NA	URS00003869EC_9606.354504	=	annotated locus
HSAGENE0082012	AC008581.1	yes	lncRNA	ENSG00000250615	lncRNA	chr5:77073881-77074520	yes	Gencode v37	Gencode v37	NA	no	25 Mya	Human	Human-specific	NA	Primate	NA	NA	NA	NA	NA	NA	NA	NA	NA	NA	antisense	HSAGENE0082011	ZBED3	NA	NA	NA	URS0000EA9238_9606.348650	=	annotated locus
HSAGENE0078307	AC008591.1	yes	lncRNA	ENSG00000251680	lncRNA	chr5:129500090-129906117	yes	Gencode v37	Gencode v37,present work-short read	Synaptogenic GlutN	no	90 Mya	Human	Human-specific	Euarchontoglires	NA	NA	NA	NA	reciprocal	MUSGENE0035445	NA	chr18:59205655-59210026	reciprocal,reciprocal	MMULGENE0037625,MMULGENE0037626	chr6:127181166-127246534,chr6:127361244-127368831	antisense	HSAGENE0078305	ADAMTS19	NA	NA	NA	URS0000EEF7FE_9606.355825	k	new isoform
HSAGENE0078457	AC008608.2	yes	lncRNA	ENSG00000271737	lncRNA	chr5:134005147-134005562	yes	Gencode v37	Gencode v37	NA	no	25 Mya	Human	Human-specific	NA	Primate	NA	NA	NA	NA	NA	NA	NA	NA	NA	NA	divergent	NA	NA	NA	NA	NA	URS000023E46C_9606.356380	=	annotated locus
HSAGENE0080348	AC008610.1	yes	lncRNA	ENSG00000248367	lncRNA	chr5:180292155-180320722	yes	New assembly	present work-short read	Synaptogenic GlutN,Cajal-Retzius	no	25 Mya	Human	Human-specific	Primates	Primate	NA	NA	NA	NA	NA	NA	NA	reciprocal	MMULGENE0063184	chr6:177710546-177712267	antisense	HSAGENE0080349	GFPT2	NA	NA	NA	URS0000D581E2_9606.363717	j	new isoform
HSAGENE0050684	AC008622.2	yes	lncRNA	ENSG00000275719	lncRNA	chr19:46787815-46789043	yes	Gencode v37	Gencode v37	NA	no	25 Mya	Human	Human-specific	NA	Primate	NA	NA	NA	NA	NA	NA	NA	non-reciprocal	MMULGENE0022294	chr19:46761668-46804976	antisense	HSAGENE0050682	SLC1A5	NA	NA	NA	URS0000783E10_9606.211082	=	annotated locus
HSAGENE0050677	AC008635.1	yes	lncRNA	ENSG00000269487	lncRNA	chr19:46728603-46732700	yes	Gencode v37	Gencode v37	NA	no	25 Mya	Human	Human-specific	NA	Primate	NA	NA	NA	NA	NA	NA	NA	reciprocal	MMULGENE0022292	chr19:46735203-46738886	antisense	HSAGENE0050675	STRN4	NA	NA	NA	URS000051F921_9606.211072	=	annotated locus
HSAGENE0051110	AC008655.1	yes	lncRNA	ENSG00000267815	lncRNA	chr19:50310022-50310539	yes	Gencode v37	Gencode v37	NA	no	25 Mya	Human	Human-specific	NA	Primate	NA	NA	NA	NA	NA	NA	NA	reciprocal	MMULGENE0024099	chr19:50211757-50213242	antisense	HSAGENE0051105	MYH14	NA	NA	NA	URS000024A7B6_9606.211946	=	annotated locus
HSAGENE0051118	AC008655.2	yes	lncRNA	ENSG00000269392	lncRNA	chr19:50365880-50369331	yes	Gencode v37	Gencode v37	NA	no	25 Mya	Human	Human-specific	NA	Primate	NA	NA	NA	NA	NA	NA	NA	NA	NA	NA	antisense	HSAGENE0051113	NR1H2	NA	NA	NA	URS000045A55A_9606.211965	=	annotated locus
HSAGENE0078733	AC008667.2	yes	lncRNA	ENSG00000250692	lncRNA	chr5:139848290-139856389	yes	Gencode v37	Gencode v37	NA	no	25 Mya	Human	Human-specific	NA	Primate	NA	NA	NA	NA	NA	NA	NA	NA	NA	NA	antisense	HSAGENE0078732	NRG2	NA	NA	NA	URS000037E72D_9606.357337	=	annotated locus
HSAGENE0047920	AC008686.1	yes	lncRNA	ENSG00000267633	lncRNA	chr19:13772118-13774118	yes	Gencode v37	Gencode v37	NA	yes	25 Mya	Human	Human-specific	NA	Primate	NA	NA	NA	NA	NA	NA	NA	reciprocal	MMULGENE0023241	chr19:13352202-13372181	antisense	HSAGENE0047917	MRI1	NA	NA	NA	URS000233B1AA_9606.202947	j	new isoform
HSAGENE0035615	AC008731.1	yes	lncRNA	ENSG00000261669	lncRNA	chr16:24803451-24819739	yes	Gencode v37	Gencode v37	NA	no	25 Mya	Human	Human-specific	NA	Primate	NA	NA	NA	NA	NA	NA	NA	NA	NA	NA	antisense	HSAGENE0035596	TNRC6A	NA	NA	NA	URS000006E471_9606.158010	=	annotated locus
HSAGENE0052516	AC008734.1	yes	lncRNA	ENSG00000269300	lncRNA	chr19:8821501-8824110	yes	Gencode v37	Gencode v37	NA	no	25 Mya	Human	Human-specific	Human-specific	Primate	NA	NA	NA	NA	NA	NA	NA	NA	NA	NA	antisense	HSAGENE0052514	ZNF558	NA	NA	NA	URS000055A6E0_9606.201890	=	annotated locus
HSAGENE0051786	AC008735.1	yes	lncRNA	ENSG00000267096	lncRNA	chr19:55670564-55672963	yes	Gencode v37	Gencode v37,present work-short read	NA	no	25 Mya	Human	Human-specific	NA	Primate	NA	NA	NA	NA	NA	NA	NA	NA	NA	NA	intronic	HSAGENE0051784	U2AF2	NA	NA	NA	URS00023446BF_9606.213763	j	new isoform
HSAGENE0051785	AC008735.2	yes	lncRNA	ENSG00000267523	lncRNA	chr19:55661901-55674715	yes	Gencode v37	Gencode v37	NA	no	90 Mya	Human	Human-specific	Euarchontoglires	Primate	NA	NA	NA	NA	NA	NA	NA	reciprocal	MMULGENE0024299	chr19:55426865-55429130	antisense	HSAGENE0051784	U2AF2	NA	NA	NA	URS0002344794_9606.213760	=	annotated locus
HSAGENE0051774	AC008735.4	yes	lncRNA	ENSG00000276488	lncRNA	chr19:55605639-55614479	yes	New assembly	present work-short read	NA	no	25 Mya	Human	Human-specific	NA	Primate	NA	NA	NA	NA	NA	NA	NA	NA	NA	NA	antisense	HSAGENE0051773	ZNF865	NA	NA	NA	URS0000779BFD_9606.213739	k	new isoform
HSAGENE0049250	AC008736.1	yes	lncRNA	ENSG00000267475	lncRNA	chr19:32686674-32691925	yes	New assembly	present work-short read	NA	no	90 Mya	Dog	Boreoeutheria	Theria	Primate	NA	NA	NA	NA	NA	NA	NA	NA	NA	NA	divergent	NA	NA	NA	NA	NA	URS00025F33C9_9606.207256	=	annotated locus
HSAGENE0048242	AC008737.1	yes	lncRNA	ENSG00000268743	lncRNA	chr19:16844025-16846473	yes	Gencode v37	Gencode v37	NA	no	Human-specific	Human	Human-specific	NA	NA	NA	NA	NA	NA	NA	NA	NA	NA	NA	NA	intronic	HSAGENE0048238	SIN3B	NA	NA	NA	URS00003CDAD7_9606.203771	=	annotated locus
HSAGENE0049290	AC008738.2	yes	lncRNA	ENSG00000267130	lncRNA	chr19:33305036-33309387	yes	Gencode v37	Gencode v37	NA	no	25 Mya	Human	Human-specific	NA	Primate	NA	NA	NA	NA	NA	NA	NA	NA	NA	NA	intergenic proximal	NA	NA	NA	NA	NA	URS000018EFE1_9606.207373	=	annotated locus
HSAGENE0049285	AC008738.3	yes	lncRNA	ENSG00000267580	lncRNA	chr19:33299934-33301168	yes	Gencode v37	Gencode v37	NA	no	25 Mya	Human	Human-specific	NA	Primate	NA	NA	NA	NA	NA	NA	NA	reciprocal	MMULGENE0021895	chr19:32770901-32772450	antisense	HSAGENE0049286	CEBPA	NA	NA	NA	URS00002C7085_9606.207344	=	annotated locus
HSAGENE0049287	AC008738.5	yes	lncRNA	ENSG00000267727	lncRNA	chr19:33301279-33301940	yes	Gencode v37	Gencode v37	NA	no	25 Mya	Human	Human-specific	Primates	Primate	NA	NA	NA	NA	NA	NA	NA	reciprocal	MMULGENE0021895	chr19:32770901-32772450	antisense	HSAGENE0049286	CEBPA	NA	NA	NA	URS00002F7FA3_9606.207346	=	annotated locus
HSAGENE0035652	AC008741.1	yes	lncRNA	ENSG00000259955	lncRNA	chr16:25238318-25239287	yes	Gencode v37	Gencode v37	NA	no	25 Mya	Human	Human-specific	NA	NA	NA	NA	NA	NA	NA	NA	NA	reciprocal	MMULGENE0027290	chr20:23588796-23593248	antisense	HSAGENE0035651	ZKSCAN2	NA	NA	NA	URS00002FCC38_9606.158137	=	annotated locus
HSAGENE0051144	AC008743.1	yes	lncRNA	ENSG00000268231	lncRNA	chr19:50555370-50557969	yes	Gencode v37	Gencode v37	NA	no	Human-specific	Human	Human-specific	NA	NA	NA	NA	NA	NA	NA	NA	NA	NA	NA	NA	overlapping	HSAGENE0051137	NA	NA	NA	NA	URS00001A22CF_9606.212027	=	annotated locus
HSAGENE0049357	AC008747.1	yes	lncRNA	ENSG00000267024	lncRNA	chr19:34426112-34428273	yes	Gencode v37	Gencode v37	NA	no	25 Mya	Human	Human-specific	Human-specific	Primate	NA	NA	NA	NA	NA	NA	NA	NA	NA	NA	antisense	HSAGENE0049352	PDCD2L	NA	NA	NA	URS0000EA659E_9606.207526	=	annotated locus
HSAGENE0051250	AC008750.3	yes	lncRNA	ENSG00000267984	lncRNA	chr19:51345169-51353293	yes	Gencode v37	Gencode v37	NA	yes	90 Mya	Human	Human-specific	Euarchontoglires	Primate	NA	NA	NA	NA	NA	NA	NA	NA	NA	NA	antisense	HSAGENE0051249	ETFB	NA	NA	NA	URS000057EC1D_9606.212342	=	annotated locus
HSAGENE0052082	AC008751.3	yes	lncRNA	ENSG00000286632	lncRNA	chr19:58155211-58177576	yes	Gencode v37	Gencode v37,present work-short read	NA	no	25 Mya	NA	NA	Primates	NA	NA	NA	NA	NA	NA	NA	NA	NA	NA	NA	divergent	NA	NA	NA	NA	NA	URS00023460AC_9606.214543	j	new isoform
HSAGENE0047746	AC008758.2	yes	lncRNA	ENSG00000234848	lncRNA	chr19:12450935-12460705	yes	Gencode v37	Gencode v37	NA	no	25 Mya	Human	Human-specific	Human-specific	Primate	NA	NA	NA	NA	NA	NA	NA	reciprocal	MMULGENE0021574	chr19:12074534-12075619	antisense	HSAGENE0047743	AC008758.6	NA	NA	NA	URS0002342458_9606.202685	=	annotated locus
HSAGENE0052608	AC008759.2	yes	lncRNA	ENSG00000267612	lncRNA	chr19:9730853-9731943	yes	Gencode v37	Gencode v37	NA	no	25 Mya	Human	Human-specific	NA	Primate	NA	NA	NA	NA	NA	NA	NA	non-reciprocal	MMULGENE0021478	chr19:9480078-9525064	intergenic proximal	NA	NA	NA	NA	NA	URS000045F805_9606.202096	=	annotated locus
HSAGENE0052265	AC008760.1	yes	lncRNA	ENSG00000269680	lncRNA	chr19:6742890-6751823	yes	Gencode v37	Gencode v37,present work-short read	NA	no	Human-specific	Human	Human-specific	Human-specific	NA	NA	NA	NA	NA	NA	NA	NA	NA	NA	NA	antisense	HSAGENE0052264	TRIP10	NA	NA	NA	URS00023483C1_9606.201437	j	new isoform
HSAGENE0048340	AC008761.1	yes	lncRNA	ENSG00000268112	lncRNA	chr19:17727840-17734513	yes	Gencode v37	Gencode v37	NA	no	25 Mya	Human	Human-specific	NA	Primate	NA	NA	NA	NA	NA	NA	NA	NA	NA	NA	antisense	HSAGENE0048339	MAP1S	NA	NA	NA	URS00000397D7_9606.203997	=	annotated locus
HSAGENE0048330	AC008761.2	yes	lncRNA	ENSG00000269752	lncRNA	chr19:17613722-17614430	yes	Gencode v37	Gencode v37	NA	no	25 Mya	Human	Human-specific	NA	Primate	NA	NA	NA	NA	NA	NA	NA	non-reciprocal	MMULGENE0021727	chr19:17098625-17165775	antisense	HSAGENE0048329	UNC13A	NA	NA	NA	URS00001191C6_9606.203991	=	annotated locus
HSAGENE0052366	AC008763.1	yes	lncRNA	ENSG00000268204	lncRNA	chr19:7633766-7636990	yes	Gencode v37	Gencode v37	NA	no	25 Mya	Human	Human-specific	NA	Primate	NA	NA	NA	NA	NA	NA	NA	NA	NA	NA	antisense	HSAGENE0052363	AC008763.2	NA	NA	NA	URS00003734B9_9606.201573	=	annotated locus
HSAGENE0048221	AC008764.2	yes	lncRNA	ENSG00000268087	lncRNA	chr19:16610411-16636531	yes	Gencode v37	Gencode v37	NA	no	25 Mya	Human	Human-specific	NA	Primate	NA	NA	NA	NA	NA	NA	NA	reciprocal,reciprocal	MMULGENE0021697,MMULGENE0021698	chr19:16131150-16147209,chr19:16147307-16156861	antisense	HSAGENE0048224	SMIM7	NA	NA	NA	URS0000228F8A_9606.203729	=	annotated locus
HSAGENE0048211	AC008764.3	yes	lncRNA	ENSG00000268309	lncRNA	chr19:16551773-16552328	yes	Gencode v37	Gencode v37	NA	no	25 Mya	Human	Human-specific	NA	Primate	NA	NA	NA	NA	NA	NA	NA	reciprocal	MMULGENE0021695	chr19:16056859-16067949	antisense	HSAGENE0048199	AC008764.1	NA	NA	NA	URS000034FF95_9606.203709	=	annotated locus
HSAGENE0048205	AC008764.6	yes	lncRNA	ENSG00000269399	lncRNA	chr19:16542589-16552526	yes	Gencode v37	Gencode v37,present work-short read	NA	no	25 Mya	Human	Human-specific	NA	Primate	NA	NA	NA	NA	NA	NA	NA	reciprocal	MMULGENE0021695	chr19:16056859-16067949	antisense	HSAGENE0048199	AC008764.1	NA	NA	NA	URS0000765E95_9606.203703	k	new isoform
HSAGENE0048218	AC008764.7	yes	lncRNA	ENSG00000269578	lncRNA	chr19:16586905-16587985	yes	Gencode v37	Gencode v37	NA	no	uncertain	Human	Human-specific	NA	NA	NA	NA	NA	NA	NA	NA	NA	NA	NA	NA	overlapping	HSAGENE0048215	MED26	NA	NA	NA	URS0000197719_9606.203723	=	annotated locus
HSAGENE0048214	AC008764.8	yes	lncRNA	ENSG00000279529	lncRNA	chr19:16572525-16591685	yes	Gencode v37	Gencode v37,present work-short read	NA	yes	300 Mya	Human	Human-specific	Amniotes	Primate	reciprocal	GGALGENE0019523	chr28:4410213-4413023	reciprocal	MUSGENE0072225	Gm17435	chr8:73246689-73280171	reciprocal	MMULGENE0021696	chr19:16085184-16090004	antisense	HSAGENE0048215	MED26	NA	NA	NA	URS00025E9BC6_9606.203715	k	new isoform
HSAGENE0048219	AC008764.9	yes	lncRNA	ENSG00000279748	TEC	chr19:16586905-16589409	yes	Gencode v37	Gencode v37	NA	no	uncertain	Human	Human-specific	NA	NA	NA	NA	NA	NA	NA	NA	NA	NA	NA	NA	antisense	HSAGENE0048199	AC008764.1	NA	NA	NA	URS0000EA0C9A_9606.203725	=	annotated locus
HSAGENE0047662	AC008770.3	yes	lncRNA	ENSG00000267274	lncRNA	chr19:11928705-11956004	yes	Gencode v37	Gencode v37,present work-short read	Synaptogenic GlutN	no	25 Mya	Rhesus	Primates	NA	NA	NA	NA	NA	NA	NA	NA	NA	reciprocal,reciprocal	MMULGENE0021562,MMULGENE0056113	chr19:11620297-11666807,chr19:11591216-11664306	overlapping	HSAGENE0047660	AC008770.2	NA	NA	NA	URS00005287A9_9606.202557	j	new isoform
HSAGENE0082131	AC008771.1	yes	lncRNA	ENSG00000249042	lncRNA	chr5:80411231-80488392	yes	Gencode v37	Gencode v37,present work-short read	Synaptogenic GlutN,Cajal-Retzius	no	90 Mya	Human	Human-specific	Theria	Primate	NA	NA	NA	reciprocal	MUSGENE0021230	NA	chr13:92620424-92632017	reciprocal	MMULGENE0063625	chr6:77236996-77237913	antisense	HSAGENE0082130	ZFYVE16	NA	NA	NA	URS0000EEDB1B_9606.349227	j	new isoform
HSAGENE0078906	AC008781.1	yes	lncRNA	ENSG00000228737	lncRNA	chr5:141618322-141626407	yes	New assembly	present work-short read	NA	no	25 Mya	Human	Human-specific	Human-specific	Primate	NA	NA	NA	NA	NA	NA	NA	NA	NA	NA	antisense	HSAGENE0078898	DIAPH1	NA	NA	NA	URS0002344FF5_9606.357808	k	new isoform
HSAGENE0049127	AC008798.3	yes	lncRNA	ENSG00000286867	lncRNA	chr19:29775504-29781216	yes	Gencode v37	Gencode v37	NA	no	uncertain	NA	NA	NA	NA	NA	NA	NA	NA	NA	NA	NA	NA	NA	NA	intergenic proximal	NA	NA	NA	NA	NA	URS0000EF281A_9606.206640	=	annotated locus
HSAGENE0049259	AC008805.2	yes	lncRNA	ENSG00000267555	lncRNA	chr19:32831295-32833168	yes	Gencode v37	Gencode v37	NA	no	25 Mya	Human	Human-specific	NA	NA	NA	NA	NA	NA	NA	NA	NA	reciprocal	MMULGENE0056309	chr19:32300096-32300800	antisense	HSAGENE0049258	SLC7A9	NA	NA	NA	URS00003BF244_9606.207285	=	annotated locus
HSAGENE0082525	AC008840.1	yes	lncRNA	ENSG00000250240	lncRNA	chr5:95701106-95732295	yes	Gencode v37	Gencode v37,present work-short read	NA	no	25 Mya	Human	Human-specific	NA	Primate	NA	NA	NA	NA	NA	NA	NA	reciprocal	MMULGENE0037507	chr6:92550573-92581115	antisense	HSAGENE0082526	RHOBTB3	NA	NA	NA	URS0000EF31CA_9606.351790	j	new isoform
HSAGENE0035564	AC008870.1	yes	lncRNA	ENSG00000260482	lncRNA	chr16:23670011-23675499	yes	Gencode v37	Gencode v37	NA	no	25 Mya	Human	Human-specific	NA	Primate	NA	NA	NA	NA	NA	NA	NA	NA	NA	NA	overlapping	HSAGENE0035562	DCTN5	NA	NA	NA	URS000077FBEB_9606.157890	k	new isoform
HSAGENE0035554	AC008870.2	yes	lncRNA	ENSG00000260751	lncRNA	chr16:23568673-23569696	yes	Gencode v37	Gencode v37	NA	no	25 Mya	Human	Human-specific	NA	Primate	NA	NA	NA	NA	NA	NA	NA	NA	NA	NA	intronic	HSAGENE0035553	UBFD1	NA	NA	NA	URS000007706A_9606.157882	=	annotated locus
HSAGENE0035566	AC008870.3	yes	lncRNA	ENSG00000261266	lncRNA	chr16:23687049-23687689	yes	Gencode v37	Gencode v37	NA	no	uncertain	Human	Human-specific	NA	NA	NA	NA	NA	NA	NA	NA	NA	NA	NA	NA	antisense	HSAGENE0035565	PLK1	NA	NA	NA	URS00007791D4_9606.157897	=	annotated locus
HSAGENE0035559	AC008870.4	yes	lncRNA	ENSG00000261723	lncRNA	chr16:23605841-23624107	yes	Gencode v37	Gencode v37	NA	no	Human-specific	Human	Human-specific	Human-specific	NA	NA	NA	NA	NA	NA	NA	NA	NA	NA	NA	antisense	HSAGENE0035558	PALB2	NA	NA	NA	URS00005E87E5_9606.157886	=	annotated locus
HSAGENE0052345	AC008878.3	yes	lncRNA	ENSG00000269371	lncRNA	chr19:7519916-7520460	yes	Gencode v37	Gencode v37	NA	no	90 Mya	Human	Human-specific	Euarchontoglires	Primate	NA	NA	NA	non-reciprocal	MUSGENE0071012	db_XLOC_029880	chr8:3389192-3635844	NA	NA	NA	antisense	HSAGENE0052344	ZNF358	NA	NA	NA	URS00001BA091_9606.201552	=	annotated locus
HSAGENE0048168	AC008894.2	yes	lncRNA	ENSG00000269243	lncRNA	chr19:16123661-16139892	yes	Gencode v37	Gencode v37	NA	no	25 Mya	Human	Human-specific	NA	Primate	NA	NA	NA	NA	NA	NA	NA	NA	NA	NA	antisense	HSAGENE0048167	RAB8A	NA	NA	NA	URS0000D57C50_9606.203620	k	new isoform
HSAGENE0048160	AC008894.3	yes	lncRNA	ENSG00000279198	TEC	chr19:16074293-16077395	yes	Gencode v37	Gencode v37	NA	no	uncertain	Human	Human-specific	NA	NA	NA	NA	NA	NA	NA	NA	NA	NA	NA	NA	antisense	HSAGENE0048159	TPM4	NA	NA	NA	URS000234040D_9606.203601	k	new isoform
HSAGENE0050705	AC008895.1	yes	lncRNA	ENSG00000279948	TEC	chr19:46946535-46949156	yes	Gencode v37	Gencode v37	Synaptogenic GlutN,Microglia	no	25 Mya	Human	Human-specific	NA	NA	NA	NA	NA	NA	NA	NA	NA	reciprocal	MMULGENE0022297	chr19:46862283-47013953	intronic	HSAGENE0050695	ARHGAP35	NA	NA	NA	URS0002346B29_9606.211105	=	annotated locus
HSAGENE0082566	AC008906.1	yes	lncRNA	ENSG00000248734	lncRNA	chr5:96784773-96785999	yes	Gencode v37	Gencode v37,present work-short read	NA	no	25 Mya	Human	Human-specific	Human-specific	Primate	NA	NA	NA	NA	NA	NA	NA	NA	NA	NA	antisense	HSAGENE0082565	ERAP1	NA	NA	NA	URS000026FDAA_9606.352023	j	new isoform
HSAGENE0082567	AC008906.2	yes	lncRNA	ENSG00000272109	lncRNA	chr5:96803688-96806105	yes	Gencode v37	Gencode v37	NA	no	25 Mya	Human	Human-specific	NA	Primate	NA	NA	NA	NA	NA	NA	NA	NA	NA	NA	antisense	HSAGENE0082565	ERAP1	NA	NA	NA	URS0000496825_9606.352032	k	new isoform
HSAGENE0081339	AC008914.1	yes	lncRNA	ENSG00000262211	lncRNA	chr5:55936143-55941727	yes	Gencode v37	Gencode v37	NA	yes	25 Mya	Human	Human-specific	NA	NA	NA	NA	NA	NA	NA	NA	NA	reciprocal	MMULGENE0063430	chr6:54234746-54242476	antisense	HSAGENE0081338	IL6ST	NA	NA	NA	URS00005C19BF_9606.345481	=	annotated locus
HSAGENE0035540	AC008915.2	yes	lncRNA	ENSG00000260136	lncRNA	chr16:23421614-23466765	yes	New assembly	present work-short read	NA	no	90 Mya	Human	Human-specific	Euarchontoglires	Ape	NA	NA	NA	non-reciprocal	MUSGENE0064155	Gm44987	chr7:121580974-121596763	reciprocal	MMULGENE0027268	chr20:21770319-21794375	antisense	HSAGENE0035536	COG7	y	ENST00000391291	SNORA75	URS0002336C7A_9606.157852	j	new isoform
HSAGENE0081376	AC008937.1	yes	lncRNA	ENSG00000225230	lncRNA	chr5:56900041-56910714	yes	Gencode v37	Gencode v37	NA	no	25 Mya	Human	Human-specific	Primates	NA	NA	NA	NA	NA	NA	NA	NA	reciprocal	MMULGENE0037315	chr6:55222835-55232646	antisense	HSAGENE0081377	SETD9	NA	NA	NA	URS0000526EF9_9606.345670	=	annotated locus
HSAGENE0081370	AC008937.2	yes	lncRNA	ENSG00000237705	lncRNA	chr5:56842016-56862164	yes	Gencode v37	Gencode v37	NA	no	90 Mya	Human	Human-specific	Euarchontoglires	Primate	NA	NA	NA	NA	NA	NA	NA	reciprocal	MMULGENE0037314	chr6:55153167-55201499	antisense	HSAGENE0081367	MAP3K1	NA	NA	NA	URS000012D956_9606.345663	=	annotated locus
HSAGENE0081379	AC008937.3	yes	lncRNA	ENSG00000271828	lncRNA	chr5:56927874-56929573	yes	Gencode v37	Gencode v37	NA	no	25 Mya	Human	Human-specific	NA	Primate	NA	NA	NA	NA	NA	NA	NA	NA	NA	NA	antisense	HSAGENE0081378	MIER3	NA	NA	NA	URS00005D348C_9606.345674	=	annotated locus
HSAGENE0081053	AC008945.1	yes	lncRNA	ENSG00000272234	lncRNA	chr5:42806394-42806997	yes	Gencode v37	Gencode v37	NA	yes	25 Mya	Human	Human-specific	NA	Primate	NA	NA	NA	NA	NA	NA	NA	NA	NA	NA	antisense	HSAGENE0081052	SELENOP	NA	NA	NA	URS0000394989_9606.344095	=	annotated locus
HSAGENE0052423	AC008946.1	yes	lncRNA	ENSG00000267939	lncRNA	chr19:8005786-8016437	yes	Gencode v37	Gencode v37,present work-short read	NA	no	25 Mya	Human	Human-specific	Human-specific	Primate	NA	NA	NA	NA	NA	NA	NA	non-reciprocal	MMULGENE0021417	chr19:7912654-7956448	overlapping	HSAGENE0052424	CCL25	NA	NA	NA	URS0000E91BA1_9606.201682	j	new isoform
HSAGENE0080891	AC008957.2	yes	lncRNA	ENSG00000274441	lncRNA	chr5:36636019-36649347	yes	Gencode v37	Gencode v37	NA	no	25 Mya	Human	Human-specific	NA	Primate	NA	NA	NA	NA	NA	NA	NA	NA	NA	NA	antisense	HSAGENE0080889	SLC1A3	NA	NA	NA	URS000077A10D_9606.343262	=	annotated locus
HSAGENE0081231	AC008966.1	yes	lncRNA	ENSG00000247796	lncRNA	chr5:53109844-53127673	yes	Gencode v37	Gencode v37,present work-short read	Cajal-Retzius	no	90 Mya	Human	Human-specific	Euarchontoglires	Primate	NA	NA	NA	NA	NA	NA	NA	reciprocal	MMULGENE0036201	chr6:51393495-51395153	antisense	HSAGENE0081230	MOCS2	NA	NA	NA	URS0000EEF522_9606.345051	k	new isoform
HSAGENE0081229	AC008966.2	yes	lncRNA	ENSG00000272123	lncRNA	chr5:53089016-53090780	yes	Gencode v37	Gencode v37,present work-short read	NA	no	25 Mya	Human	Human-specific	NA	Primate	NA	NA	NA	NA	NA	NA	NA	NA	NA	NA	antisense	HSAGENE0081225	ITGA2	NA	NA	NA	URS00001BB9A0_9606.345041	k	new isoform
HSAGENE0052055	AC008969.1	yes	lncRNA	ENSG00000176593	lncRNA	chr19:58002061-58012034	yes	Gencode v37	Gencode v37,present work-short read	Synaptogenic GlutN	no	90 Mya	Ferret	Boreoeutheria	NA	Primate	NA	NA	NA	NA	NA	NA	NA	reciprocal	MMULGENE0022676	chr19:57570716-57571494	antisense	HSAGENE0052053	ZNF606	NA	NA	NA	URS00009BB4A9_9606.214501	m	annotated locus
HSAGENE0052058	AC008969.2	yes	lncRNA	ENSG00000286949	lncRNA	chr19:58016646-58025603	yes	Gencode v37	Gencode v37,present work-short read	NA	no	25 Mya	NA	NA	Human-specific	Primate	NA	NA	NA	NA	NA	NA	NA	non-reciprocal	MMULGENE0024373	chr19:57571651-57583683	intergenic proximal	NA	NA	NA	NA	NA	URS0000EEEFCC_9606.214522	j	new isoform
HSAGENE0081870	AC008972.1	yes	lncRNA	ENSG00000271926	lncRNA	chr5:72953635-72954274	yes	Gencode v37	Gencode v37	NA	no	25 Mya	Rhesus	Primates	NA	Primate	NA	NA	NA	NA	NA	NA	NA	NA	NA	NA	divergent	NA	NA	NA	NA	NA	URS000054449E_9606.347975	=	annotated locus
HSAGENE0049855	AC008982.2	yes	lncRNA	ENSG00000269688	lncRNA	chr19:38844729-38845499	yes	Gencode v37	Gencode v37	NA	no	25 Mya	Human	Human-specific	NA	Primate	NA	NA	NA	NA	NA	NA	NA	NA	NA	NA	intronic	HSAGENE0049853	HNRNPL	NA	NA	NA	URS00000EE78A_9606.209181	=	annotated locus
HSAGENE0049205	AC008992.1	yes	lncRNA	ENSG00000267636	lncRNA	chr19:31416101-31432513	yes	Gencode v37	Gencode v37,present work-short read	NA	no	25 Mya	Marmoset	Primates	Human-specific	Primate	NA	NA	NA	NA	NA	NA	NA	NA	NA	NA	intergenic proximal	NA	NA	NA	NA	NA	URS000043B693_9606.206873	k	new isoform
HSAGENE0051821	AC009005.1	yes	lncRNA	ENSG00000267751	lncRNA	chr19:561610-572378	yes	New assembly	present work-short read	NA	no	Apes	Human	Human-specific	NA	Ape	NA	NA	NA	NA	NA	NA	NA	NA	NA	NA	antisense	HSAGENE0051924	BSG	NA	NA	NA	URS0000EBF4EA_9606.199612	j	new isoform
HSAGENE0035445	AC009019.1	yes	lncRNA	ENSG00000260277	lncRNA	chr16:22083256-22092485	yes	Gencode v37	Gencode v37	NA	no	90 Mya	Human	Human-specific	Euarchontoglires	Ape	NA	NA	NA	reciprocal	MUSGENE0064104	Gm44661	chr7:120335682-120339184	reciprocal	MMULGENE0058153	chr20:20334923-20351077	antisense	HSAGENE0035447	VWA3A	NA	NA	NA	URS0000EF62FD_9606.157623	k	new isoform
HSAGENE0037704	AC009032.1	yes	lncRNA	ENSG00000274093	lncRNA	chr16:69628604-69632664	yes	New assembly	present work-short read	Cajal-Retzius	no	25 Mya	Human	Human-specific	NA	Primate	NA	NA	NA	NA	NA	NA	NA	non-reciprocal	MMULGENE0027643	chr20:56873989-56902741	intronic	HSAGENE0037699	NFAT5	NA	NA	NA	URS00007630CF_9606.164511	k	new isoform
HSAGENE0035464	AC009034.1	yes	lncRNA	ENSG00000261113	lncRNA	chr16:22286708-22288738	yes	Gencode v37	Gencode v37	NA	no	90 Mya	Human	Human-specific	Euarchontoglires	Primate	NA	NA	NA	NA	NA	NA	NA	reciprocal	MMULGENE0028242	chr20:20548186-20553517	antisense	HSAGENE0035456	EEF2K	NA	NA	NA	URS00000C1838_9606.157657	=	annotated locus
HSAGENE0038944	AC009041.3	yes	lncRNA	ENSG00000276931	lncRNA	chr16:968375-969012	yes	Gencode v37	Gencode v37	NA	no	25 Mya	Human	Human-specific	NA	Primate	NA	NA	NA	NA	NA	NA	NA	NA	NA	NA	intronic	HSAGENE0038460	LMF1	NA	NA	NA	URS000077D6AB_9606.153406	=	annotated locus
HSAGENE0037174	AC009052.1	yes	lncRNA	ENSG00000260345	lncRNA	chr16:57461055-57462737	yes	Gencode v37	Gencode v37	NA	no	25 Mya	Human	Human-specific	NA	Primate	NA	NA	NA	NA	NA	NA	NA	NA	NA	NA	overlapping	HSAGENE0037172	COQ9	NA	NA	NA	URS00009B6DA7_9606.162914	=	annotated locus
HSAGENE0037751	AC009060.1	yes	lncRNA	ENSG00000247228	lncRNA	chr16:70138337-70173483	yes	Gencode v37	Gencode v37	NA	no	90 Mya	Human	Human-specific	Theria	Primate	NA	NA	NA	NA	NA	NA	NA	reciprocal	MMULGENE0027692	chr20:61336963-61380911	antisense	HSAGENE0037748	PDPR	NA	NA	NA	URS000234455F_9606.164609	k	new isoform
HSAGENE0037504	AC009061.2	yes	lncRNA	ENSG00000270049	lncRNA	chr16:67481314-67506300	yes	Gencode v37	Gencode v37,present work-short read	Synaptogenic GlutN	no	25 Mya	Human	Human-specific	NA	Primate	NA	NA	NA	NA	NA	NA	NA	NA	NA	NA	antisense	HSAGENE0037505	AGRP	NA	NA	NA	URS00007D1F35_9606.164126	k	new isoform
HSAGENE0035473	AC009065.1	yes	lncRNA	ENSG00000259780	lncRNA	chr16:2235689-2236913	yes	Gencode v37	Gencode v37	NA	no	90 Mya	Human	Human-specific	Theria	Primate	NA	NA	NA	NA	NA	NA	NA	NA	NA	NA	antisense	HSAGENE0035474	DNASE1L2	NA	NA	NA	URS0000112938_9606.153889	=	annotated locus
HSAGENE0035375	AC009065.2	yes	lncRNA	ENSG00000259933	lncRNA	chr16:2091415-2095573	yes	Gencode v37	Gencode v37,present work-short read	NA	no	25 Mya	Human	Human-specific	Human-specific	NA	NA	NA	NA	NA	NA	NA	NA	reciprocal	MMULGENE0027006	chr20:2098087-2128158	antisense	HSAGENE0035370	PKD1	NA	NA	NA	URS00023403E9_9606.153835	j	new isoform
HSAGENE0035386	AC009065.3	yes	lncRNA	ENSG00000260447	lncRNA	chr16:2119207-2120248	yes	Gencode v37	Gencode v37	NA	no	25 Mya	Human	Human-specific	NA	Primate	NA	NA	NA	NA	NA	NA	NA	NA	NA	NA	antisense	HSAGENE0035370	PKD1	NA	NA	NA	URS00003FD2CB_9606.153848	=	annotated locus
HSAGENE0035508	AC009065.4	yes	lncRNA	ENSG00000260778	lncRNA	chr16:2268155-2273419	yes	Gencode v37	Gencode v37,present work-short read	NA	yes	300 Mya	Human	Human-specific	Amniotes	Primate	NA	NA	NA	NA	NA	NA	NA	reciprocal	MMULGENE0027018	chr20:2310324-2315469	antisense	HSAGENE0035499	RNPS1	k	ENST00000401276	MIR940	URS0000699E19_9606.153931	k	new isoform
HSAGENE0035378	AC009065.5	yes	lncRNA	ENSG00000261123	lncRNA	chr16:2094830-2097026	yes	Gencode v37	Gencode v37	NA	no	25 Mya	Human	Human-specific	NA	Primate	NA	NA	NA	NA	NA	NA	NA	NA	NA	NA	intronic	HSAGENE0035370	PKD1	NA	NA	NA	URS00005E216C_9606.153840	=	annotated locus
HSAGENE0035383	AC009065.6	yes	lncRNA	ENSG00000261240	lncRNA	chr16:2112335-2113342	yes	Gencode v37	Gencode v37	NA	no	25 Mya	Human	Human-specific	NA	Primate	NA	NA	NA	NA	NA	NA	NA	NA	NA	NA	antisense	HSAGENE0035370	PKD1	NA	NA	NA	URS0000553CB0_9606.153847	=	annotated locus
HSAGENE0035449	AC009065.7	yes	lncRNA	ENSG00000261532	lncRNA	chr16:2211997-2212863	yes	Gencode v37	Gencode v37	NA	no	25 Mya	Human	Human-specific	NA	Primate	NA	NA	NA	NA	NA	NA	NA	NA	NA	NA	antisense	HSAGENE0035448	PGP	NA	NA	NA	URS00002D38F2_9606.153884	=	annotated locus
HSAGENE0035485	AC009065.8	yes	lncRNA	ENSG00000261663	lncRNA	chr16:2240487-2241818	yes	Gencode v37	Gencode v37	NA	no	25 Mya	Human	Human-specific	NA	Primate	NA	NA	NA	NA	NA	NA	NA	NA	NA	NA	antisense	HSAGENE0035482	ECI1	NA	NA	NA	URS00005C4DF0_9606.153892	=	annotated locus
HSAGENE0037449	AC009084.1	yes	lncRNA	ENSG00000265408	lncRNA	chr16:66942712-66963256	yes	Gencode v37	Gencode v37	NA	no	25 Mya	Human	Human-specific	NA	Primate	NA	NA	NA	NA	NA	NA	NA	NA	NA	NA	overlapping	HSAGENE0037451	CES3	NA	NA	NA	URS00009B510A_9606.164032	=	annotated locus
HSAGENE0037455	AC009084.2	yes	lncRNA	ENSG00000280334	TEC	chr16:67006672-67009481	yes	Gencode v37	Gencode v37	NA	no	Human-specific	Human	Human-specific	NA	NA	NA	NA	NA	NA	NA	NA	NA	NA	NA	NA	antisense	HSAGENE0037453	CES4A	NA	NA	NA	URS000233B75C_9606.164047	=	annotated locus
HSAGENE0037450	AC009084.3	yes	lncRNA	ENSG00000280416	TEC	chr16:66944660-66945096	yes	Gencode v37	Gencode v37	NA	no	uncertain	Human	Human-specific	NA	NA	NA	NA	NA	NA	NA	NA	NA	NA	NA	NA	antisense	HSAGENE0037448	CES2	NA	NA	NA	URS00008B99BC_9606.164033	=	annotated locus
HSAGENE0035963	AC009086.2	yes	lncRNA	ENSG00000279583	TEC	chr16:29595130-29596137	yes	Gencode v37	Gencode v37	NA	no	Human-specific	Human	Human-specific	NA	NA	NA	NA	NA	NA	NA	NA	NA	NA	NA	NA	intergenic proximal	NA	NA	NA	NA	NA	URS000233AF33_9606.158886	=	annotated locus
HSAGENE0037914	AC009087.1	yes	lncRNA	ENSG00000260252	lncRNA	chr16:72084857-72087443	yes	Gencode v37	Gencode v37	NA	no	25 Mya	Human	Human-specific	NA	Primate	NA	NA	NA	NA	NA	NA	NA	NA	NA	NA	antisense	HSAGENE0037908	TXNL4B	NA	NA	NA	URS0000134D55_9606.164939	=	annotated locus
HSAGENE0036225	AC009088.1	yes	lncRNA	ENSG00000260060	lncRNA	chr16:31196131-31196963	yes	Gencode v37	Gencode v37	NA	no	25 Mya	Human	Human-specific	NA	Primate	NA	NA	NA	NA	NA	NA	NA	NA	NA	NA	intergenic proximal	HSAGENE0036222	FUS	NA	NA	NA	URS00001F881F_9606.159507	=	annotated locus
HSAGENE0036223	AC009088.2	yes	lncRNA	ENSG00000260304	lncRNA	chr16:31182511-31183285	yes	Gencode v37	Gencode v37	NA	no	25 Mya	Human	Human-specific	NA	Primate	NA	NA	NA	NA	NA	NA	NA	NA	NA	NA	antisense	HSAGENE0036222	FUS	NA	NA	NA	URS0000334650_9606.159501	=	annotated locus
HSAGENE0036216	AC009088.3	yes	lncRNA	ENSG00000261385	lncRNA	chr16:31131433-31131877	yes	Gencode v37	Gencode v37	NA	no	Human-specific	Human	Human-specific	NA	NA	NA	NA	NA	NA	NA	NA	NA	NA	NA	NA	antisense	HSAGENE0036215	PRSS8	NA	NA	NA	URS00002728F6_9606.159487	=	annotated locus
HSAGENE0037162	AC009090.1	yes	lncRNA	ENSG00000260038	lncRNA	chr16:57247350-57248492	yes	Gencode v37	Gencode v37	NA	no	25 Mya	Human	Human-specific	NA	Primate	NA	NA	NA	NA	NA	NA	NA	NA	NA	NA	overlapping	HSAGENE0037161	PLLP	NA	NA	NA	URS00001FCE37_9606.162887	=	annotated locus
HSAGENE0037160	AC009090.3	yes	lncRNA	ENSG00000276663	lncRNA	chr16:57245832-57246396	yes	Gencode v37	Gencode v37	NA	no	90 Mya	Human	Human-specific	NA	Primate	NA	NA	NA	reciprocal	MUSGENE0073066	NA	chr8:95390602-95399188	reciprocal	MMULGENE0028485	chr20:44449512-44497595	antisense	HSAGENE0037159	ARL2BP	NA	NA	NA	URS0000774ED8_9606.162884	=	annotated locus
HSAGENE0037150	AC009090.5	yes	lncRNA	ENSG00000279803	TEC	chr16:57141050-57144936	yes	Gencode v37	Gencode v37,present work-short read	NA	no	25 Mya	Human	Human-specific	NA	NA	NA	NA	NA	NA	NA	NA	NA	reciprocal	MMULGENE0027504	chr20:44388044-44388660	intronic	HSAGENE0037147	CPNE2	NA	NA	NA	URS0002335D30_9606.162875	k	new isoform
HSAGENE0037153	AC009090.6	yes	lncRNA	ENSG00000285979	lncRNA	chr16:57177349-57181390	yes	Gencode v37	Gencode v37	NA	no	25 Mya	Human	Human-specific	NA	Primate	NA	NA	NA	NA	NA	NA	NA	NA	NA	NA	antisense	HSAGENE0037151	PSME3IP1	NA	NA	NA	URS0000DBB474_9606.162877	=	annotated locus
HSAGENE0035912	AC009093.2	yes	lncRNA	ENSG00000260517	lncRNA	chr16:29139661-29216706	yes	Gencode v37	Gencode v37	Cajal-Retzius	no	25 Mya	Human	Human-specific	NA	Primate	NA	NA	NA	NA	NA	NA	NA	NA	NA	NA	intergenic proximal	NA	NA	NA	NA	NA	URS000077873D_9606.158773	k	new isoform
HSAGENE0037862	AC009097.1	yes	lncRNA	ENSG00000260185	lncRNA	chr16:71655027-71664212	yes	Gencode v37	Gencode v37	NA	no	25 Mya	Human	Human-specific	NA	Ape	NA	NA	NA	NA	NA	NA	NA	reciprocal,reciprocal	MMULGENE0028637,MMULGENE0058490	chr20:59873842-59880557,chr20:59868209-59871981	antisense	HSAGENE0037858	PHLPP2	NA	NA	NA	URS000015FC2B_9606.164880	=	annotated locus
HSAGENE0037855	AC009097.2	yes	lncRNA	ENSG00000260593	lncRNA	chr16:71623708-71626816	yes	Gencode v37	Gencode v37	NA	no	25 Mya	Human	Human-specific	NA	Primate	NA	NA	NA	NA	NA	NA	NA	NA	NA	NA	antisense	HSAGENE0037857	MARVELD3	NA	NA	NA	URS000020322A_9606.164873	=	annotated locus
HSAGENE0037869	AC009097.4	yes	lncRNA	ENSG00000261513	lncRNA	chr16:71723180-71724230	yes	Gencode v37	Gencode v37	NA	no	25 Mya	Rhesus	Primates	NA	Primate	NA	NA	NA	NA	NA	NA	NA	reciprocal	MMULGENE0028636	chr20:59803191-59807811	antisense	HSAGENE0037858	PHLPP2	NA	NA	NA	URS000028A233_9606.164887	=	annotated locus
HSAGENE0037080	AC009102.2	yes	lncRNA	ENSG00000272372	lncRNA	chr16:56351886-56353524	yes	Gencode v37	Gencode v37	NA	yes	Human-specific	Human	Human-specific	NA	NA	NA	NA	NA	NA	NA	NA	NA	NA	NA	NA	antisense	HSAGENE0037070	GNAO1	NA	NA	NA	URS0000042C3E_9606.162686	=	annotated locus
[truncated: 63,858 more rows]
