# Supplementary material for: The Human Developing Cerebral Cortex Is Characterized by an Elevated De Novo Expression of Long Noncoding RNAs in Excitatory Neurons
Source: Mol Biol Evol. 2024 Jun 24;41(7):msae123. doi: 10.1093/molbev/msae123 (PMC11221658; doi:10.1093/molbev/msae123)
Supplement: msae123_Supplementary_Data [file msae123_supplementary_data.zip › 2024_05_09 Supplementary_Table_S3.xlsx]

## Sheet: 1 rhesus
Table S3. Set of genes identified in rhesus macaque (tab 1), in mouse (tab 2), and in chicken (tab 3), their gene type classification, and their comparison with lncRNAs in the RNAcentral database. Gene ID is the unique identifier given by the present assembly pipeline. When the "Ensembl gene name" is "NA", it is a new gene that was identified in the present work; when the "Ensembl gene name" star…
gene id	Ensembl gene name	gene type	genome coordinates	Ensembl gene type	is it in a primary chromosome?	broad gene model source	gene model source	lncRNA type	RNAcentral reference	RNAcentral gffcompare code	Novelty with respect to RNAcentral
MMULGENE0000040	NA	GUCP	chr1:2022235-2025674	NA	yes	New assembly	present work-short read	NA	NA	NA	NA
MMULGENE0000107	GNG4	GUCP	chr1:13380693-13475530	NA	yes	New assembly	present work-short read	NA	NA	NA	NA
MMULGENE0000137	NA	GUCP	chr1:17765950-17775401	NA	yes	New assembly	present work-short read	NA	NA	NA	NA
MMULGENE0000284	NA	GUCP	chr1:38654683-38657190	NA	yes	New assembly	present work-short read	NA	NA	NA	NA
MMULGENE0000434	NA	GUCP	chr1:63067413-63067947	NA	yes	New assembly	present work-short read	NA	NA	NA	NA
MMULGENE0000465	NA	GUCP	chr1:65747639-65870336	NA	yes	New assembly	present work-long read,present work-short read	NA	NA	NA	NA
MMULGENE0000528	NA	GUCP	chr1:77645724-77685605	NA	yes	New assembly	present work-short read	NA	NA	NA	NA
MMULGENE0000725	NA	GUCP	chr1:94853197-94857500	NA	yes	New assembly	present work-short read	NA	NA	NA	NA
MMULGENE0000741	NA	GUCP	chr1:95354660-95363263	NA	yes	New assembly	present work-short read	NA	NA	NA	NA
MMULGENE0000873	NA	GUCP	chr1:101098616-101153339	NA	yes	New assembly	present work-short read	NA	NA	NA	NA
MMULGENE0000931	NA	GUCP	chr1:103940646-103951621	NA	yes	New assembly	present work-short read	NA	NA	NA	NA
MMULGENE0000937	NA	GUCP	chr1:104446535-104458882	NA	yes	Ensembl 104	Ensembl 104,present work-long read	NA	NA	NA	NA
MMULGENE0001104	NA	GUCP	chr1:130804584-130810761	NA	yes	New assembly	present work-short read	NA	NA	NA	NA
MMULGENE0001140	SELENOF	GUCP	chr1:137598771-137652417	NA	yes	New assembly	present work-long read,present work-short read	NA	NA	NA	NA
MMULGENE0001185	NA	GUCP	chr1:146694924-146696454	NA	yes	New assembly	present work-short read	NA	NA	NA	NA
MMULGENE0001501	NA	GUCP	chr1:186706364-186711009	NA	yes	New assembly	present work-short read	NA	NA	NA	NA
MMULGENE0001551	NA	GUCP	chr1:189470504-189487850	NA	yes	New assembly	present work-short read	NA	NA	NA	NA
MMULGENE0001659	NA	GUCP	chr1:197268576-197349112	NA	yes	New assembly	present work-short read	NA	NA	NA	NA
MMULGENE0001702	NA	GUCP	chr1:199470977-199489109	NA	yes	Ensembl 104	Ensembl 104,present work-long read,present work-short read	NA	NA	NA	NA
MMULGENE0001785	NA	GUCP	chr1:204386842-204387360	NA	yes	New assembly	present work-short read	NA	NA	NA	NA
MMULGENE0001842	NA	GUCP	chr1:208550925-208559902	NA	yes	Ensembl 104	Ensembl 104,present work-short read	NA	NA	NA	NA
MMULGENE0001896	NA	GUCP	chr1:212422857-212424966	NA	yes	New assembly	present work-short read	NA	NA	NA	NA
MMULGENE0001926	NA	GUCP	chr1:214018534-214064320	NA	yes	New assembly	present work-short read	NA	NA	NA	NA
MMULGENE0001933	NA	GUCP	chr1:214296519-214298132	NA	yes	New assembly	present work-short read	NA	NA	NA	NA
MMULGENE0002032	NA	GUCP	chr1:221718659-221729056	NA	yes	New assembly	present work-short read	NA	NA	NA	NA
MMULGENE0002241	NA	GUCP	chr1:13605193-13606718	NA	yes	New assembly	present work-short read	NA	NA	NA	NA
MMULGENE0002248	NA	GUCP	chr1:14436832-14448594	NA	yes	New assembly	present work-long read	NA	NA	NA	NA
MMULGENE0002249	COA6	GUCP	chr1:14650608-14662606	NA	yes	New assembly	present work-long read,present work-short read	NA	NA	NA	NA
MMULGENE0002414	NA	GUCP	chr1:40006236-40041314	NA	yes	New assembly	present work-short read	NA	NA	NA	NA
MMULGENE0002533	NA	GUCP	chr1:62529463-62535926	NA	yes	New assembly	present work-short read	NA	NA	NA	NA
MMULGENE0002582	NA	GUCP	chr1:67721425-67725211	NA	yes	New assembly	present work-short read	NA	NA	NA	NA
MMULGENE0002659	NA	GUCP	chr1:81699387-81743526	NA	yes	New assembly	present work-short read	NA	NA	NA	NA
MMULGENE0002695	MRPL55	GUCP	chr1:85678933-85684071	NA	yes	Ensembl 104	Ensembl 104,present work-short read	NA	NA	NA	NA
MMULGENE0002709	NA	GUCP	chr1:86204123-86242697	NA	yes	New assembly	present work-short read	NA	NA	NA	NA
MMULGENE0002736	NA	GUCP	chr1:89531045-89555642	NA	yes	New assembly	present work-short read	NA	NA	NA	NA
MMULGENE0002801	NA	GUCP	chr1:94359820-94365594	NA	yes	New assembly	present work-short read	NA	NA	NA	NA
MMULGENE0002807	NA	GUCP	chr1:94547226-94594217	NA	yes	New assembly	present work-short read	NA	NA	NA	NA
MMULGENE0002981	NA	GUCP	chr1:101871502-101872911	NA	yes	New assembly	present work-long read	NA	NA	NA	NA
MMULGENE0003107	TMEM167B	GUCP	chr1:115051283-115057505	NA	yes	Ensembl 104	Ensembl 104,present work-long read,present work-short read	NA	NA	NA	NA
MMULGENE0003130	NA	GUCP	chr1:118284191-118284986	NA	yes	New assembly	present work-short read	NA	NA	NA	NA
MMULGENE0003201	NA	GUCP	chr1:130805231-130808883	NA	yes	New assembly	present work-short read	NA	NA	NA	NA
MMULGENE0003229	NA	GUCP	chr1:135256751-135459916	NA	yes	Ensembl 104	Ensembl 104,present work-long read,present work-short read	NA	NA	NA	NA
MMULGENE0003312	NA	GUCP	chr1:154555297-154560748	NA	yes	New assembly	present work-short read	NA	NA	NA	NA
MMULGENE0003349	NA	GUCP	chr1:161177458-161177803	NA	yes	New assembly	present work-short read	NA	NA	NA	NA
MMULGENE0003393	NA	GUCP	chr1:169955157-169955760	NA	yes	New assembly	present work-short read	NA	NA	NA	NA
MMULGENE0003398	NA	GUCP	chr1:170176522-170177244	NA	yes	New assembly	present work-short read	NA	NA	NA	NA
MMULGENE0003480	NA	GUCP	chr1:178719318-178721816	NA	yes	New assembly	present work-short read	NA	NA	NA	NA
MMULGENE0003519	NA	GUCP	chr1:180864087-180866319	NA	yes	New assembly	present work-short read	NA	NA	NA	NA
MMULGENE0003529	NA	GUCP	chr1:181556659-181595834	NA	yes	New assembly	present work-short read	NA	NA	NA	NA
MMULGENE0003772	NA	GUCP	chr1:197510161-197519715	NA	yes	New assembly	present work-short read	NA	NA	NA	NA
MMULGENE0003800	NA	GUCP	chr1:198506402-198509844	NA	yes	New assembly	present work-short read	NA	NA	NA	NA
MMULGENE0003803	NA	GUCP	chr1:198565509-198566207	NA	yes	New assembly	present work-short read	NA	NA	NA	NA
MMULGENE0003821	NA	GUCP	chr1:199185761-199194880	NA	yes	New assembly	present work-short read	NA	NA	NA	NA
MMULGENE0004029	NA	GUCP	chr1:214024496-214030206	NA	yes	New assembly	present work-short read	NA	NA	NA	NA
MMULGENE0004052	NA	GUCP	chr1:215163428-215164036	NA	yes	New assembly	present work-short read	NA	NA	NA	NA
MMULGENE0004070	NA	GUCP	chr1:216951692-216953085	NA	yes	New assembly	present work-short read	NA	NA	NA	NA
MMULGENE0004080	NA	GUCP	chr1:217962554-217996078	NA	yes	New assembly	present work-short read	NA	NA	NA	NA
MMULGENE0004181	NA	GUCP	chr1:223006210-223006907	NA	yes	New assembly	present work-short read	NA	NA	NA	NA
MMULGENE0004195	NA	GUCP	chr1:223162379-223164676	NA	yes	New assembly	present work-short read	NA	NA	NA	NA
MMULGENE0004205	NA	GUCP	chr1:223326094-223349331	NA	yes	New assembly	present work-short read	NA	NA	NA	NA
MMULGENE0004241	NA	GUCP	chr10:1078331-1116886	NA	yes	New assembly	present work-short read	NA	NA	NA	NA
MMULGENE0004334	NA	GUCP	chr10:6232364-6246444	NA	yes	New assembly	present work-short read	NA	NA	NA	NA
MMULGENE0004384	NA	GUCP	chr10:8834250-8834722	NA	yes	New assembly	present work-short read	NA	NA	NA	NA
MMULGENE0004423	NA	GUCP	chr10:10160453-10163036	NA	yes	New assembly	present work-short read	NA	NA	NA	NA
MMULGENE0004431	NA	GUCP	chr10:10295739-10298302	NA	yes	New assembly	present work-short read	NA	NA	NA	NA
MMULGENE0004479	NA	GUCP	chr10:12887917-12892299	NA	yes	Ensembl 104	Ensembl 104,present work-short read	NA	NA	NA	NA
MMULGENE0004495	NA	GUCP	chr10:13484769-13490731	NA	yes	New assembly	present work-short read	NA	NA	NA	NA
MMULGENE0004559	NA	GUCP	chr10:16796912-16818065	NA	yes	New assembly	present work-short read	NA	NA	NA	NA
MMULGENE0004577	NA	GUCP	chr10:19177226-19220899	NA	yes	New assembly	present work-long read	NA	NA	NA	NA
MMULGENE0004579	NA	GUCP	chr10:19348059-19361668	NA	yes	Ensembl 104	Ensembl 104,present work-long read	NA	NA	NA	NA
MMULGENE0004583	NA	GUCP	chr10:19624872-19669394	NA	yes	New assembly	present work-short read	NA	NA	NA	NA
MMULGENE0004629	NA	GUCP	chr10:22226654-22230749	NA	yes	New assembly	present work-short read	NA	NA	NA	NA
MMULGENE0004635	NA	GUCP	chr10:22391445-22443066	NA	yes	New assembly	present work-short read	NA	NA	NA	NA
MMULGENE0004684	NA	GUCP	chr10:27172520-27194986	NA	yes	New assembly	present work-short read	NA	NA	NA	NA
MMULGENE0004697	NA	GUCP	chr10:28073727-28090755	NA	yes	New assembly	present work-long read	NA	NA	NA	NA
MMULGENE0004707	NA	GUCP	chr10:28588937-28612809	NA	yes	New assembly	present work-short read	NA	NA	NA	NA
MMULGENE0004746	NA	GUCP	chr10:31221734-31225331	NA	yes	New assembly	present work-short read	NA	NA	NA	NA
MMULGENE0004793	NA	GUCP	chr10:32549372-32560970	NA	yes	New assembly	present work-long read,present work-short read	NA	NA	NA	NA
MMULGENE0004800	NA	GUCP	chr10:32742064-32743797	NA	yes	New assembly	present work-short read	NA	NA	NA	NA
MMULGENE0004811	NA	GUCP	chr10:33203970-33211068	NA	yes	Ensembl 104	Ensembl 104,present work-long read	NA	NA	NA	NA
MMULGENE0004857	NA	GUCP	chr10:35732114-35770944	NA	yes	New assembly	present work-long read	NA	NA	NA	NA
MMULGENE0004960	NA	GUCP	chr10:49755953-49799606	NA	yes	Ensembl 104	Ensembl 104,present work-short read	NA	NA	NA	NA
MMULGENE0005024	NA	GUCP	chr10:62589289-62621210	NA	yes	New assembly	present work-short read	NA	NA	NA	NA
MMULGENE0005026	NA	GUCP	chr10:62606483-62615184	NA	yes	New assembly	present work-short read	NA	NA	NA	NA
MMULGENE0005062	NA	GUCP	chr10:64577688-64579293	NA	yes	New assembly	present work-short read	NA	NA	NA	NA
MMULGENE0005126	NA	GUCP	chr10:68093833-68098637	NA	yes	New assembly	present work-short read	NA	NA	NA	NA
MMULGENE0005160	NA	GUCP	chr10:69981704-70021704	NA	yes	New assembly	present work-short read	NA	NA	NA	NA
MMULGENE0005370	NA	GUCP	chr10:88907053-88911823	NA	yes	New assembly	present work-short read	NA	NA	NA	NA
MMULGENE0005394	NA	GUCP	chr10:91904640-91942932	NA	yes	Ensembl 104	Ensembl 104,present work-short read	NA	NA	NA	NA
MMULGENE0005426	NA	GUCP	chr10:94826020-94829158	NA	yes	New assembly	present work-short read	NA	NA	NA	NA
MMULGENE0005523	NA	GUCP	chr10:99129882-99147410	NA	yes	New assembly	present work-short read	NA	NA	NA	NA
MMULGENE0005540	NA	GUCP	chr10:99352836-99358349	NA	yes	New assembly	present work-short read	NA	NA	NA	NA
MMULGENE0005569	NA	GUCP	chr10:1101525-1104366	NA	yes	New assembly	present work-short read	NA	NA	NA	NA
MMULGENE0005674	NA	GUCP	chr10:6749661-6750309	NA	yes	New assembly	present work-short read	NA	NA	NA	NA
MMULGENE0005707	NA	GUCP	chr10:8838216-8855194	NA	yes	New assembly	present work-short read	NA	NA	NA	NA
MMULGENE0005718	SMDT1	GUCP	chr10:9359949-9415355	NA	yes	New assembly	present work-long read,present work-short read	NA	NA	NA	NA
MMULGENE0005823	NA	GUCP	chr10:13931476-13945026	NA	yes	New assembly	present work-short read	NA	NA	NA	NA
MMULGENE0005832	NA	GUCP	chr10:14530710-14533928	NA	yes	New assembly	present work-short read	NA	NA	NA	NA
MMULGENE0005861	NA	GUCP	chr10:16293343-16307502	NA	yes	New assembly	present work-long read	NA	NA	NA	NA
MMULGENE0005889	NA	GUCP	chr10:19754775-19787469	NA	yes	New assembly	present work-short read	NA	NA	NA	NA
MMULGENE0005893	NA	GUCP	chr10:20032400-20064703	NA	yes	New assembly	present work-short read	NA	NA	NA	NA
MMULGENE0005946	NA	GUCP	chr10:23637372-23643818	NA	yes	New assembly	present work-long read,present work-short read	NA	NA	NA	NA
MMULGENE0005950	NA	GUCP	chr10:24136326-24136730	NA	yes	New assembly	present work-short read	NA	NA	NA	NA
MMULGENE0005995	NA	GUCP	chr10:27651875-27691611	NA	yes	Ensembl 104	Ensembl 104,present work-long read,present work-short read	NA	NA	NA	NA
MMULGENE0005996	NA	GUCP	chr10:27702888-27704888	NA	yes	New assembly	present work-short read	NA	NA	NA	NA
MMULGENE0006001	GUSB	GUCP	chr10:27815909-27838646	NA	yes	New assembly	present work-long read,present work-short read	NA	NA	NA	NA
MMULGENE0006026	NA	GUCP	chr10:29000461-29002541	NA	yes	New assembly	present work-short read	NA	NA	NA	NA
MMULGENE0006085	NA	GUCP	chr10:31213029-31225331	NA	yes	New assembly	present work-short read	NA	NA	NA	NA
MMULGENE0006098	NA	GUCP	chr10:31682657-31683713	NA	yes	New assembly	present work-short read	NA	NA	NA	NA
MMULGENE0006166	NA	GUCP	chr10:34994636-35130265	NA	yes	Ensembl 104	Ensembl 104,present work-short read	NA	NA	NA	NA
MMULGENE0006176	NA	GUCP	chr10:35683915-35713515	NA	yes	Ensembl 104	Ensembl 104,present work-short read	NA	NA	NA	NA
MMULGENE0006259	NA	GUCP	chr10:47901486-47903954	NA	yes	New assembly	present work-short read	NA	NA	NA	NA
MMULGENE0006333	NA	GUCP	chr10:62538293-62539493	NA	yes	New assembly	present work-short read	NA	NA	NA	NA
MMULGENE0006350	NA	GUCP	chr10:63072914-63086976	NA	yes	New assembly	present work-short read	NA	NA	NA	NA
MMULGENE0006514	NA	GUCP	chr10:73687229-73703219	NA	yes	New assembly	present work-long read,present work-short read	NA	NA	NA	NA
MMULGENE0006525	NA	GUCP	chr10:74928892-74929233	NA	yes	New assembly	present work-short read	NA	NA	NA	NA
MMULGENE0006551	NA	GUCP	chr10:79888897-79913183	NA	yes	Ensembl 104	Ensembl 104,present work-short read	NA	NA	NA	NA
MMULGENE0006603	NA	GUCP	chr10:82535561-82540158	NA	yes	New assembly	present work-short read	NA	NA	NA	NA
MMULGENE0006672	NA	GUCP	chr10:91679795-91681396	NA	yes	New assembly	present work-short read	NA	NA	NA	NA
MMULGENE0006780	NA	GUCP	chr10:98640223-98641039	NA	yes	New assembly	present work-short read	NA	NA	NA	NA
MMULGENE0006825	NA	GUCP	chr10:99459203-99460988	NA	yes	New assembly	present work-short read	NA	NA	NA	NA
MMULGENE0006832	CHRNA4	GUCP	chr10_NW_021160252v1_random:58642-62055	NA	no	New assembly	present work-short read	NA	NA	NA	NA
MMULGENE0006911	NA	GUCP	chr11:6804705-6842613	NA	yes	New assembly	present work-short read	NA	NA	NA	NA
MMULGENE0006946	NA	GUCP	chr11:8096841-8104982	NA	yes	New assembly	present work-short read	NA	NA	NA	NA
MMULGENE0006984	NA	GUCP	chr11:10474179-10480315	NA	yes	New assembly	present work-short read	NA	NA	NA	NA
MMULGENE0006985	NA	GUCP	chr11:10482119-10486301	NA	yes	New assembly	present work-short read	NA	NA	NA	NA
MMULGENE0007016	NA	GUCP	chr11:12870742-12872815	NA	yes	New assembly	present work-short read	NA	NA	NA	NA
MMULGENE0007023	NA	GUCP	chr11:13810882-13858442	NA	yes	New assembly	present work-short read	NA	NA	NA	NA
MMULGENE0007207	NA	GUCP	chr11:48737994-48768068	NA	yes	New assembly	present work-long read,present work-short read	NA	NA	NA	NA
MMULGENE0007242	NA	GUCP	chr11:50662587-50676998	NA	yes	New assembly	present work-short read	NA	NA	NA	NA
MMULGENE0007270	NA	GUCP	chr11:52709484-52712450	NA	yes	New assembly	present work-short read	NA	NA	NA	NA
MMULGENE0007277	NA	GUCP	chr11:52888640-52974741	NA	yes	New assembly	present work-short read	NA	NA	NA	NA
MMULGENE0007373	NA	GUCP	chr11:56977229-57002805	NA	yes	New assembly	present work-short read	NA	NA	NA	NA
MMULGENE0007586	NA	GUCP	chr11:97272191-97372811	NA	yes	Ensembl 104	Ensembl 104,present work-short read	NA	NA	NA	NA
MMULGENE0007662	NA	GUCP	chr11:108372917-108383107	NA	yes	New assembly	present work-short read	NA	NA	NA	NA
MMULGENE0007683	NA	GUCP	chr11:110038875-110053471	NA	yes	New assembly	present work-short read	NA	NA	NA	NA
MMULGENE0007789	NA	GUCP	chr11:120231140-120234794	NA	yes	New assembly	present work-long read,present work-short read	NA	NA	NA	NA
MMULGENE0007795	NA	GUCP	chr11:120380572-120415723	NA	yes	New assembly	present work-long read	NA	NA	NA	NA
MMULGENE0007928	NA	GUCP	chr11:130878791-130880073	NA	yes	New assembly	present work-short read	NA	NA	NA	NA
MMULGENE0007937	NA	GUCP	chr11:131253611-131254824	NA	yes	New assembly	present work-short read	NA	NA	NA	NA
MMULGENE0008059	NA	GUCP	chr11:3599933-3607850	NA	yes	New assembly	present work-short read	NA	NA	NA	NA
MMULGENE0008105	NA	GUCP	chr11:7067134-7070615	NA	yes	New assembly	present work-short read	NA	NA	NA	NA
MMULGENE0008139	NA	GUCP	chr11:10021152-10039014	NA	yes	New assembly	present work-short read	NA	NA	NA	NA
MMULGENE0008148	NA	GUCP	chr11:11188917-11205305	NA	yes	New assembly	present work-long read	NA	NA	NA	NA
MMULGENE0008156	NA	GUCP	chr11:12291568-12337478	NA	yes	New assembly	present work-short read	NA	NA	NA	NA
MMULGENE0008340	NA	GUCP	chr11:48399719-48411878	NA	yes	New assembly	present work-short read	NA	NA	NA	NA
MMULGENE0008489	NA	GUCP	chr11:55460431-55462613	NA	yes	New assembly	present work-short read	NA	NA	NA	NA
MMULGENE0008558	NA	GUCP	chr11:61810342-61968789	NA	yes	New assembly	present work-long read,present work-short read	NA	NA	NA	NA
MMULGENE0008737	NA	GUCP	chr11:100006733-100034609	NA	yes	New assembly	present work-short read	NA	NA	NA	NA
MMULGENE0008738	NA	GUCP	chr11:100043762-100098002	NA	yes	New assembly	present work-long read	NA	NA	NA	NA
MMULGENE0008771	NA	GUCP	chr11:104847844-104852967	NA	yes	New assembly	present work-short read	NA	NA	NA	NA
MMULGENE0008781	NA	GUCP	chr11:106367083-106461854	NA	yes	New assembly	present work-long read,present work-short read	NA	NA	NA	NA
MMULGENE0008818	NA	GUCP	chr11:109694835-109701787	NA	yes	Ensembl 104	Ensembl 104,present work-long read,present work-short read	NA	NA	NA	NA
MMULGENE0008835	NA	GUCP	chr11:110995461-111004261	NA	yes	New assembly	present work-short read	NA	NA	NA	NA
MMULGENE0008854	NA	GUCP	chr11:111587905-111589486	NA	yes	New assembly	present work-short read	NA	NA	NA	NA
MMULGENE0008875	NA	GUCP	chr11:113409009-113489748	NA	yes	New assembly	present work-long read	NA	NA	NA	NA
MMULGENE0008897	HRK	GUCP	chr11:116595930-116620581	NA	yes	New assembly	present work-long read,present work-short read	NA	NA	NA	NA
MMULGENE0008899	NA	GUCP	chr11:116761046-116834540	NA	yes	New assembly	present work-short read	NA	NA	NA	NA
MMULGENE0008928	PLA2G1B	GUCP	chr11:120106387-120112921	NA	yes	New assembly	present work-short read	NA	NA	NA	NA
MMULGENE0008983	NA	GUCP	chr11:122374424-122459860	NA	yes	New assembly	present work-short read	NA	NA	NA	NA
MMULGENE0009019	NA	GUCP	chr11:124267883-124268478	NA	yes	New assembly	present work-short read	NA	NA	NA	NA
MMULGENE0009038	NA	GUCP	chr11:126327497-126328244	NA	yes	New assembly	present work-short read	NA	NA	NA	NA
MMULGENE0009118	NA	GUCP	chr11:132544342-132545193	NA	yes	New assembly	present work-short read	NA	NA	NA	NA
MMULGENE0009172	NA	GUCP	chr12:2679950-2697395	NA	yes	New assembly	present work-short read	NA	NA	NA	NA
MMULGENE0009208	NA	GUCP	chr12:10128545-10130242	NA	yes	New assembly	present work-short read	NA	NA	NA	NA
MMULGENE0009508	NA	GUCP	chr12:84016387-84024682	NA	yes	New assembly	present work-short read	NA	NA	NA	NA
MMULGENE0009555	NA	GUCP	chr12:89733049-89778957	NA	yes	New assembly	present work-short read	NA	NA	NA	NA
MMULGENE0009699	NA	GUCP	chr12:112030052-112051414	NA	yes	New assembly	present work-long read	NA	NA	NA	NA
MMULGENE0009759	NA	GUCP	chr12:119865180-119866642	NA	yes	New assembly	present work-short read	NA	NA	NA	NA
MMULGENE0009782	NA	GUCP	chr12:120913317-120914396	NA	yes	New assembly	present work-short read	NA	NA	NA	NA
MMULGENE0009932	NA	GUCP	chr12:14567-16692	NA	yes	New assembly	present work-short read	NA	NA	NA	NA
MMULGENE0009947	NA	GUCP	chr12:453065-455931	NA	yes	Ensembl 104	Ensembl 104,present work-short read	NA	NA	NA	NA
MMULGENE0009949	NA	GUCP	chr12:493656-500733	NA	yes	New assembly	present work-short read	NA	NA	NA	NA
MMULGENE0010111	NA	GUCP	chr12:39166581-39167091	NA	yes	New assembly	present work-short read	NA	NA	NA	NA
MMULGENE0010219	NA	GUCP	chr12:63046585-63047560	NA	yes	New assembly	present work-short read	NA	NA	NA	NA
MMULGENE0010225	NA	GUCP	chr12:63724535-63746095	NA	yes	New assembly	present work-short read	NA	NA	NA	NA
MMULGENE0010256	NA	GUCP	chr12:70039338-70048599	NA	yes	New assembly	present work-short read	NA	NA	NA	NA
MMULGENE0010343	NA	GUCP	chr12:89630157-89630959	NA	yes	New assembly	present work-short read	NA	NA	NA	NA
MMULGENE0010584	NA	GUCP	chr12:125800689-125802770	NA	yes	New assembly	present work-short read	NA	NA	NA	NA
MMULGENE0010671	NA	GUCP	chr12_NW_021160272v1_random:23235-26169	NA	no	New assembly	present work-short read	NA	NA	NA	NA
MMULGENE0010679	NA	GUCP	chr13:186520-190653	NA	yes	New assembly	present work-short read	NA	NA	NA	NA
MMULGENE0010714	COX5B	GUCP	chr13:1352633-1357146	NA	yes	New assembly	present work-long read,present work-short read	NA	NA	NA	NA
MMULGENE0010723	NA	GUCP	chr13:1760053-1760707	NA	yes	New assembly	present work-short read	NA	NA	NA	NA
MMULGENE0011323	OST4	GUCP	chr13:81895488-81897094	NA	yes	New assembly	present work-long read,present work-short read	NA	NA	NA	NA
MMULGENE0011329	NA	GUCP	chr13:82241587-82245702	NA	yes	New assembly	present work-short read	NA	NA	NA	NA
MMULGENE0011435	NA	GUCP	chr13:98713326-98716665	NA	yes	New assembly	present work-short read	NA	NA	NA	NA
MMULGENE0011479	NA	GUCP	chr13:103684064-103768873	NA	yes	Ensembl 104	Ensembl 104,present work-short read	NA	NA	NA	NA
MMULGENE0011513	NA	GUCP	chr13:106480386-106487371	NA	yes	New assembly	present work-short read	NA	NA	NA	NA
MMULGENE0011559	NA	GUCP	chr13:640715-642692	NA	yes	New assembly	present work-short read	NA	NA	NA	NA
MMULGENE0011599	NA	GUCP	chr13:2236986-2238121	NA	yes	New assembly	present work-short read	NA	NA	NA	NA
MMULGENE0011601	COA5	GUCP	chr13:2369660-2378274	NA	yes	New assembly	present work-long read,present work-short read	NA	NA	NA	NA
MMULGENE0011617	NA	GUCP	chr13:3984464-4029084	NA	yes	New assembly	present work-short read	NA	NA	NA	NA
MMULGENE0011619	NA	GUCP	chr13:4034473-4039707	NA	yes	Ensembl 104	Ensembl 104,present work-long read,present work-short read	NA	NA	NA	NA
MMULGENE0011651	NA	GUCP	chr13:7863540-8059928	NA	yes	New assembly	present work-long read	NA	NA	NA	NA
MMULGENE0011657	NA	GUCP	chr13:8421580-8622266	NA	yes	Ensembl 104	Ensembl 104,present work-long read,present work-short read	NA	NA	NA	NA
MMULGENE0011751	NA	GUCP	chr13:18983899-18985043	NA	yes	New assembly	present work-short read	NA	NA	NA	NA
MMULGENE0011926	NA	GUCP	chr13:46902405-46959682	NA	yes	New assembly	present work-short read	NA	NA	NA	NA
MMULGENE0011930	NA	GUCP	chr13:47309955-47341072	NA	yes	Ensembl 104	Ensembl 104,present work-short read	NA	NA	NA	NA
MMULGENE0011965	NA	GUCP	chr13:53302405-53336833	NA	yes	New assembly	present work-short read	NA	NA	NA	NA
MMULGENE0012151	CENPA	GUCP	chr13:82176959-82186530	NA	yes	New assembly	present work-long read,present work-short read	NA	NA	NA	NA
MMULGENE0012266	NA	GUCP	chr13:98615624-98617539	NA	yes	New assembly	present work-short read	NA	NA	NA	NA
MMULGENE0012394	NA	GUCP	chr14:797137-797818	NA	yes	New assembly	present work-short read	NA	NA	NA	NA
MMULGENE0012419	NA	GUCP	chr14:1394565-1425468	NA	yes	New assembly	present work-short read	NA	NA	NA	NA
MMULGENE0012420	NA	GUCP	chr14:1444792-1451151	NA	yes	Ensembl 104	Ensembl 104,present work-short read	NA	NA	NA	NA
MMULGENE0012504	NA	GUCP	chr14:6397428-6397984	NA	yes	New assembly	present work-short read	NA	NA	NA	NA
MMULGENE0012533	NA	GUCP	chr14:7173940-7202058	NA	yes	New assembly	present work-short read	NA	NA	NA	NA
MMULGENE0012579	NA	GUCP	chr14:8714506-8715415	NA	yes	New assembly	present work-short read	NA	NA	NA	NA
MMULGENE0012644	NA	GUCP	chr14:10364050-10372030	NA	yes	New assembly	present work-short read	NA	NA	NA	NA
MMULGENE0012657	NA	GUCP	chr14:10810244-10818878	NA	yes	New assembly	present work-short read	NA	NA	NA	NA
MMULGENE0012807	NA	GUCP	chr14:18351540-18386551	NA	yes	New assembly	present work-short read	NA	NA	NA	NA
MMULGENE0012809	NA	GUCP	chr14:18387576-18390871	NA	yes	New assembly	present work-short read	NA	NA	NA	NA
MMULGENE0013029	NA	GUCP	chr14:55933528-55938382	NA	yes	New assembly	present work-short read	NA	NA	NA	NA
MMULGENE0013141	NA	GUCP	chr14:65790030-65792953	NA	yes	New assembly	present work-short read	NA	NA	NA	NA
MMULGENE0013245	NA	GUCP	chr14:81626164-81639021	NA	yes	New assembly	present work-short read	NA	NA	NA	NA
MMULGENE0013351	NA	GUCP	chr14:105032873-105042520	NA	yes	New assembly	present work-short read	NA	NA	NA	NA
MMULGENE0013353	C14H11orf52	GUCP	chr14:105065729-105073413	NA	yes	New assembly	present work-short read	NA	NA	NA	NA
MMULGENE0013372	NA	GUCP	chr14:106574376-106578855	NA	yes	New assembly	present work-short read	NA	NA	NA	NA
MMULGENE0013489	NA	GUCP	chr14:116038441-116164391	NA	yes	New assembly	present work-long read	NA	NA	NA	NA
MMULGENE0013490	NA	GUCP	chr14:116052780-116057877	NA	yes	New assembly	present work-short read	NA	NA	NA	NA
MMULGENE0013512	NRGN	GUCP	chr14:117517842-117525598	NA	yes	New assembly	present work-long read,present work-short read	NA	NA	NA	NA
MMULGENE0013535	NA	GUCP	chr14:119070132-119072709	NA	yes	New assembly	present work-short read	NA	NA	NA	NA
MMULGENE0013694	NA	GUCP	chr14:2364829-2440264	NA	yes	Ensembl 104	Ensembl 104,present work-long read,present work-short read	NA	NA	NA	NA
MMULGENE0013741	NA	GUCP	chr14:5642006-5649057	NA	yes	New assembly	present work-long read	NA	NA	NA	NA
MMULGENE0013746	NA	GUCP	chr14:5911596-5958506	NA	yes	New assembly	present work-short read	NA	NA	NA	NA
MMULGENE0013828	NA	GUCP	chr14:8649053-8662425	NA	yes	New assembly	present work-short read	NA	NA	NA	NA
MMULGENE0013880	NA	GUCP	chr14:9718516-9723802	NA	yes	New assembly	present work-short read	NA	NA	NA	NA
MMULGENE0013884	NA	GUCP	chr14:9811203-9816167	NA	yes	New assembly	present work-short read	NA	NA	NA	NA
MMULGENE0013906	NA	GUCP	chr14:10355152-10355640	NA	yes	New assembly	present work-short read	NA	NA	NA	NA
MMULGENE0013910	COX8A	GUCP	chr14:10575129-10577696	NA	yes	New assembly	present work-short read	NA	NA	NA	NA
MMULGENE0013939	NA	GUCP	chr14:11514433-11517672	NA	yes	New assembly	present work-short read	NA	NA	NA	NA
MMULGENE0013942	NANOGNB	GUCP	chr14:11527501-11547411	NA	yes	New assembly	present work-short read	NA	NA	NA	NA
MMULGENE0013963	NA	GUCP	chr14:12366295-12367760	NA	yes	New assembly	present work-short read	NA	NA	NA	NA
MMULGENE0014161	NA	GUCP	chr14:28599356-28638430	NA	yes	New assembly	present work-short read	NA	NA	NA	NA
MMULGENE0014285	NA	GUCP	chr14:52863207-52863802	NA	yes	New assembly	present work-short read	NA	NA	NA	NA
MMULGENE0014404	NA	GUCP	chr14:66811328-66812293	NA	yes	New assembly	present work-short read	NA	NA	NA	NA
MMULGENE0014444	NA	GUCP	chr14:70613424-70616232	NA	yes	New assembly	present work-short read	NA	NA	NA	NA
MMULGENE0014572	NA	GUCP	chr14:100910541-100922835	NA	yes	New assembly	present work-short read	NA	NA	NA	NA
MMULGENE0014704	NA	GUCP	chr14:112636873-112641097	NA	yes	New assembly	present work-long read,present work-short read	NA	NA	NA	NA
MMULGENE0014758	NA	GUCP	chr14:117711095-117720987	NA	yes	New assembly	present work-short read	NA	NA	NA	NA
MMULGENE0014812	NA	GUCP	chr14:122876965-122884700	NA	yes	New assembly	present work-long read,present work-short read	NA	NA	NA	NA
MMULGENE0014867	NA	GUCP	chr15:573360-576333	NA	yes	New assembly	present work-short read	NA	NA	NA	NA
MMULGENE0014870	NA	GUCP	chr15:612150-613081	NA	yes	New assembly	present work-short read	NA	NA	NA	NA
MMULGENE0014897	LRRC26	GUCP	chr15:1037637-1038754	NA	yes	New assembly	present work-short read	NA	NA	NA	NA
MMULGENE0014980	NA	GUCP	chr15:4112626-4142777	NA	yes	New assembly	present work-short read	NA	NA	NA	NA
MMULGENE0015053	NA	GUCP	chr15:10604566-10605240	NA	yes	New assembly	present work-short read	NA	NA	NA	NA
MMULGENE0015096	NA	GUCP	chr15:12027877-12037653	NA	yes	New assembly	present work-long read	NA	NA	NA	NA
MMULGENE0015121	NA	GUCP	chr15:12812835-12818778	NA	yes	New assembly	present work-short read	NA	NA	NA	NA
MMULGENE0015155	NA	GUCP	chr15:15813839-15815046	NA	yes	New assembly	present work-short read	NA	NA	NA	NA
MMULGENE0015230	NA	GUCP	chr15:29454755-29457374	NA	yes	New assembly	present work-short read	NA	NA	NA	NA
MMULGENE0015254	NA	GUCP	chr15:30795479-30797589	NA	yes	New assembly	present work-short read	NA	NA	NA	NA
MMULGENE0015384	NA	GUCP	chr15:48653771-48656124	NA	yes	New assembly	present work-short read	NA	NA	NA	NA
MMULGENE0015694	NA	GUCP	chr15:106316440-106316888	NA	yes	New assembly	present work-short read	NA	NA	NA	NA
MMULGENE0015765	NA	GUCP	chr15:111945965-111968291	NA	yes	New assembly	present work-long read,present work-short read	NA	NA	NA	NA
MMULGENE0015784	NA	GUCP	chr15:545745-576333	NA	yes	New assembly	present work-short read	NA	NA	NA	NA
MMULGENE0015795	NA	GUCP	chr15:778162-780012	NA	yes	New assembly	present work-short read	NA	NA	NA	NA
MMULGENE0015848	NA	GUCP	chr15:1843849-1849652	NA	yes	New assembly	present work-short read	NA	NA	NA	NA
MMULGENE0015908	NA	GUCP	chr15:5079214-5085993	NA	yes	New assembly	present work-long read	NA	NA	NA	NA
MMULGENE0015933	NA	GUCP	chr15:8907584-8908456	NA	yes	New assembly	present work-short read	NA	NA	NA	NA
MMULGENE0016001	NA	GUCP	chr15:11842528-11844336	NA	yes	New assembly	present work-short read	NA	NA	NA	NA
MMULGENE0016022	NA	GUCP	chr15:12267249-12309190	NA	yes	New assembly	present work-short read	NA	NA	NA	NA
MMULGENE0016027	BBLN	GUCP	chr15:12433956-12437966	NA	yes	New assembly	present work-short read	NA	NA	NA	NA
MMULGENE0016066	NA	GUCP	chr15:15248786-15271169	NA	yes	New assembly	present work-short read	NA	NA	NA	NA
MMULGENE0016075	NA	GUCP	chr15:15720228-15723291	NA	yes	New assembly	present work-short read	NA	NA	NA	NA
MMULGENE0016120	NA	GUCP	chr15:21609776-21610389	NA	yes	New assembly	present work-short read	NA	NA	NA	NA
MMULGENE0016196	NA	GUCP	chr15:35372757-35397677	NA	yes	New assembly	present work-long read	NA	NA	NA	NA
MMULGENE0016198	NA	GUCP	chr15:35572833-35612677	NA	yes	New assembly	present work-short read	NA	NA	NA	NA
MMULGENE0016236	SEC61B	GUCP	chr15:43687969-43696984	NA	yes	New assembly	present work-long read,present work-short read	NA	NA	NA	NA
MMULGENE0016271	NA	GUCP	chr15:46709258-46717896	NA	yes	New assembly	present work-short read	NA	NA	NA	NA
MMULGENE0016311	NA	GUCP	chr15:49034026-49034537	NA	yes	New assembly	present work-short read	NA	NA	NA	NA
MMULGENE0016332	NA	GUCP	chr15:50288128-50369049	NA	yes	New assembly	present work-short read	NA	NA	NA	NA
MMULGENE0016392	NA	GUCP	chr15:63911382-63979619	NA	yes	New assembly	present work-short read	NA	NA	NA	NA
MMULGENE0016438	NA	GUCP	chr15:77024519-77084029	NA	yes	Ensembl 104	Ensembl 104,present work-short read	NA	NA	NA	NA
MMULGENE0016491	NA	GUCP	chr15:87455176-87480884	NA	yes	New assembly	present work-long read,present work-short read	NA	NA	NA	NA
MMULGENE0016669	NA	GUCP	chr15_NW_021160306v1_random:11228-11803	NA	no	New assembly	present work-short read	NA	NA	NA	NA
MMULGENE0016715	NA	GUCP	chr16:1234893-1248001	NA	yes	New assembly	present work-short read	NA	NA	NA	NA
MMULGENE0016725	NA	GUCP	chr16:1388537-1389783	NA	yes	New assembly	present work-short read	NA	NA	NA	NA
MMULGENE0016772	EMC6	GUCP	chr16:3450210-3500657	NA	yes	New assembly	present work-short read	NA	NA	NA	NA
MMULGENE0016870	NA	GUCP	chr16:7160695-7163043	NA	yes	New assembly	present work-short read	NA	NA	NA	NA
MMULGENE0016909	NA	GUCP	chr16:7967148-8004776	NA	yes	New assembly	present work-short read	NA	NA	NA	NA
MMULGENE0016936	NA	GUCP	chr16:9939404-9958203	NA	yes	New assembly	present work-short read	NA	NA	NA	NA
MMULGENE0016945	NA	GUCP	chr16:11799114-11799618	NA	yes	New assembly	present work-short read	NA	NA	NA	NA
MMULGENE0017060	NA	GUCP	chr16:22956970-22973145	NA	yes	Ensembl 104	Ensembl 104,present work-long read,present work-short read	NA	NA	NA	NA
MMULGENE0017107	NA	GUCP	chr16:25237433-25238367	NA	yes	New assembly	present work-short read	NA	NA	NA	NA
MMULGENE0017123	NA	GUCP	chr16:27700058-27716495	NA	yes	New assembly	present work-short read	NA	NA	NA	NA
MMULGENE0017143	NA	GUCP	chr16:29278160-29303467	NA	yes	New assembly	present work-long read,present work-short read	NA	NA	NA	NA
MMULGENE0017251	NA	GUCP	chr16:40023271-40084515	NA	yes	New assembly	present work-short read	NA	NA	NA	NA
MMULGENE0017272	NA	GUCP	chr16:41877117-42143656	NA	yes	New assembly	present work-long read	NA	NA	NA	NA
MMULGENE0017374	NA	GUCP	chr16:50008487-50012721	NA	yes	New assembly	present work-long read	NA	NA	NA	NA
MMULGENE0017375	NA	GUCP	chr16:50050992-50093108	NA	yes	New assembly	present work-short read	NA	NA	NA	NA
MMULGENE0017437	NA	GUCP	chr16:52914749-52932735	NA	yes	New assembly	present work-short read	NA	NA	NA	NA
MMULGENE0017504	NA	GUCP	chr16:55344525-55346621	NA	yes	New assembly	present work-short read	NA	NA	NA	NA
MMULGENE0017564	NA	GUCP	chr16:57793351-57804959	NA	yes	New assembly	present work-short read	NA	NA	NA	NA
MMULGENE0017753	NA	GUCP	chr16:73182781-73191738	NA	yes	New assembly	present work-short read	NA	NA	NA	NA
MMULGENE0017761	NA	GUCP	chr16:73485706-73487214	NA	yes	New assembly	present work-short read	NA	NA	NA	NA
MMULGENE0017858	NA	GUCP	chr16:77853850-77854294	NA	yes	New assembly	present work-short read	NA	NA	NA	NA
MMULGENE0017879	NPB	GUCP	chr16:78201777-78202476	NA	yes	New assembly	present work-short read	NA	NA	NA	NA
MMULGENE0017893	NA	GUCP	chr16:78467379-78468037	NA	yes	New assembly	present work-short read	NA	NA	NA	NA
MMULGENE0018018	NA	GUCP	chr16:1633902-1642757	NA	yes	New assembly	present work-short read	NA	NA	NA	NA
MMULGENE0018171	NA	GUCP	chr16:7289434-7290311	NA	yes	New assembly	present work-short read	NA	NA	NA	NA
MMULGENE0018232	PIRT	GUCP	chr16:10614472-10625673	NA	yes	New assembly	present work-short read	NA	NA	NA	NA
MMULGENE0018345	NA	GUCP	chr16:19335334-19339768	NA	yes	New assembly	present work-short read	NA	NA	NA	NA
MMULGENE0018421	NA	GUCP	chr16:26762750-26769746	NA	yes	Ensembl 104	Ensembl 104,present work-short read	NA	NA	NA	NA
MMULGENE0018461	NA	GUCP	chr16:30498345-30499299	NA	yes	New assembly	present work-short read	NA	NA	NA	NA
MMULGENE0018486	CCL15	GUCP	chr16:32359233-32363120	NA	yes	New assembly	present work-short read	NA	NA	NA	NA
MMULGENE0018494	NA	GUCP	chr16:32801977-32836940	NA	yes	Ensembl 104	Ensembl 104,present work-long read,present work-short read	NA	NA	NA	NA
MMULGENE0018632	NA	GUCP	chr16:47539392-47544207	NA	yes	New assembly	present work-long read	NA	NA	NA	NA
MMULGENE0018674	NA	GUCP	chr16:49861512-49895659	NA	yes	New assembly	present work-short read	NA	NA	NA	NA
MMULGENE0018698	NA	GUCP	chr16:50809892-50857145	NA	yes	New assembly	present work-short read	NA	NA	NA	NA
MMULGENE0018705	NA	GUCP	chr16:51127464-51130266	NA	yes	New assembly	present work-short read	NA	NA	NA	NA
MMULGENE0018810	NA	GUCP	chr16:53864530-53867109	NA	yes	New assembly	present work-short read	NA	NA	NA	NA
MMULGENE0018917	NA	GUCP	chr16:58876425-58891528	NA	yes	New assembly	present work-short read	NA	NA	NA	NA
MMULGENE0018924	NA	GUCP	chr16:59912830-59932701	NA	yes	Ensembl 104	Ensembl 104,present work-short read	NA	NA	NA	NA
MMULGENE0018957	NA	GUCP	chr16:61305238-61321145	NA	yes	New assembly	present work-short read	NA	NA	NA	NA
MMULGENE0018983	NA	GUCP	chr16:65026695-65051486	NA	yes	New assembly	present work-long read	NA	NA	NA	NA
MMULGENE0019001	NA	GUCP	chr16:68785386-68830849	NA	yes	New assembly	present work-short read	NA	NA	NA	NA
MMULGENE0019005	NA	GUCP	chr16:69424768-69425375	NA	yes	New assembly	present work-short read	NA	NA	NA	NA
MMULGENE0019051	NA	GUCP	chr16:71582853-71583997	NA	yes	New assembly	present work-short read	NA	NA	NA	NA
MMULGENE0019052	NA	GUCP	chr16:71586637-71589243	NA	yes	New assembly	present work-short read	NA	NA	NA	NA
MMULGENE0019102	NA	GUCP	chr16:73457669-73482177	NA	yes	New assembly	present work-short read	NA	NA	NA	NA
MMULGENE0019109	NA	GUCP	chr16:74162727-74171659	NA	yes	New assembly	present work-short read	NA	NA	NA	NA
MMULGENE0019123	NA	GUCP	chr16:74620189-74624672	NA	yes	New assembly	present work-short read	NA	NA	NA	NA
MMULGENE0019144	NA	GUCP	chr16:76074044-76102950	NA	yes	New assembly	present work-short read	NA	NA	NA	NA
MMULGENE0019203	NA	GUCP	chr16:78102301-78103375	NA	yes	New assembly	present work-short read	NA	NA	NA	NA
MMULGENE0019283	NA	GUCP	chr17:133361-136535	NA	yes	New assembly	present work-short read	NA	NA	NA	NA
MMULGENE0019312	NA	GUCP	chr17:1395877-1405311	NA	yes	New assembly	present work-short read	NA	NA	NA	NA
MMULGENE0019391	NA	GUCP	chr17:11167953-11168694	NA	yes	New assembly	present work-short read	NA	NA	NA	NA
MMULGENE0019433	NA	GUCP	chr17:19367387-19370957	NA	yes	New assembly	present work-short read	NA	NA	NA	NA
MMULGENE0019524	NA	GUCP	chr17:31132054-31139150	NA	yes	New assembly	present work-short read	NA	NA	NA	NA
MMULGENE0019530	NA	GUCP	chr17:31688570-31939808	NA	yes	New assembly	present work-long read,present work-short read	NA	NA	NA	NA
MMULGENE0019550	NA	GUCP	chr17:51790986-51803846	NA	yes	Ensembl 104	Ensembl 104,present work-short read	NA	NA	NA	NA
MMULGENE0019596	NA	GUCP	chr17:69424521-69434561	NA	yes	New assembly	present work-short read	NA	NA	NA	NA
MMULGENE0019634	NA	GUCP	chr17:80166928-80170374	NA	yes	New assembly	present work-short read	NA	NA	NA	NA
MMULGENE0019677	TNFSF13B	GUCP	chr17:89752940-89845883	NA	yes	New assembly	present work-long read,present work-short read	NA	NA	NA	NA
MMULGENE0019698	NA	GUCP	chr17:92145244-92147641	NA	yes	New assembly	present work-short read	NA	NA	NA	NA
MMULGENE0019727	SOX1	GUCP	chr17:93421753-93423019	NA	yes	New assembly	present work-short read	NA	NA	NA	NA
MMULGENE0019795	NA	GUCP	chr17:440450-449204	NA	yes	New assembly	present work-short read	NA	NA	NA	NA
MMULGENE0019822	NA	GUCP	chr17:3127418-3167158	NA	yes	New assembly	present work-short read	NA	NA	NA	NA
MMULGENE0020001	EBPL	GUCP	chr17:28110905-28147403	NA	yes	New assembly	present work-short read	NA	NA	NA	NA
MMULGENE0020029	NA	GUCP	chr17:30805022-30840992	NA	yes	Ensembl 104	Ensembl 104,present work-short read	NA	NA	NA	NA
MMULGENE0020048	NA	GUCP	chr17:44734662-44800596	NA	yes	New assembly	present work-long read	NA	NA	NA	NA
MMULGENE0020152	NA	GUCP	chr17:81209850-81214489	NA	yes	New assembly	present work-long read,present work-short read	NA	NA	NA	NA
MMULGENE0020186	NA	GUCP	chr17:88709811-88759716	NA	yes	New assembly	present work-short read	NA	NA	NA	NA
MMULGENE0020278	NA	GUCP	chr17_NW_021160347v1_random:17715-27509	NA	no	New assembly	present work-short read	NA	NA	NA	NA
MMULGENE0020279	NA	GUCP	chr18:27289-28426	NA	yes	New assembly	present work-short read	NA	NA	NA	NA
MMULGENE0020285	NA	GUCP	chr18:254719-288495	NA	yes	Ensembl 104	Ensembl 104,present work-long read,present work-short read	NA	NA	NA	NA
MMULGENE0020297	NA	GUCP	chr18:646176-647180	NA	yes	New assembly	present work-short read	NA	NA	NA	NA
MMULGENE0020372	NA	GUCP	chr18:17738685-17753610	NA	yes	New assembly	present work-long read,present work-short read	NA	NA	NA	NA
MMULGENE0020452	NA	GUCP	chr18:34163216-34165108	NA	yes	New assembly	present work-short read	NA	NA	NA	NA
MMULGENE0020457	IER3IP1	GUCP	chr18:35301588-35323755	NA	yes	New assembly	present work-short read	NA	NA	NA	NA
MMULGENE0020554	NA	GUCP	chr18:59261778-59265412	NA	yes	New assembly	present work-short read	NA	NA	NA	NA
MMULGENE0020603	NA	GUCP	chr18:66945130-66980872	NA	yes	New assembly	present work-long read,present work-short read	NA	NA	NA	NA
MMULGENE0020650	NA	GUCP	chr18:71810966-71829831	NA	yes	New assembly	present work-long read	NA	NA	NA	NA
MMULGENE0020739	NA	GUCP	chr18:2930033-2932733	NA	yes	New assembly	present work-short read	NA	NA	NA	NA
MMULGENE0020834	NA	GUCP	chr18:22556525-22576679	NA	yes	Ensembl 104	Ensembl 104,present work-short read	NA	NA	NA	NA
MMULGENE0020851	NA	GUCP	chr18:27953201-27954537	NA	yes	New assembly	present work-short read	NA	NA	NA	NA
MMULGENE0020897	NA	GUCP	chr18:36225555-36230744	NA	yes	New assembly	present work-short read	NA	NA	NA	NA
MMULGENE0020995	NA	GUCP	chr18:60696719-60697461	NA	yes	New assembly	present work-short read	NA	NA	NA	NA
MMULGENE0021038	LAMA1	GUCP	chr18:68106939-68108876	NA	yes	New assembly	present work-short read	NA	NA	NA	NA
MMULGENE0021143	NA	GUCP	chr19:507473-509072	NA	yes	New assembly	present work-short read	NA	NA	NA	NA
MMULGENE0021146	NA	GUCP	chr19:585758-592556	NA	yes	New assembly	present work-short read	NA	NA	NA	NA
MMULGENE0021194	NA	GUCP	chr19:1717755-1726768	NA	yes	New assembly	present work-short read	NA	NA	NA	NA
MMULGENE0021201	NA	GUCP	chr19:1852002-1852531	NA	yes	New assembly	present work-short read	NA	NA	NA	NA
MMULGENE0021216	OAZ1	GUCP	chr19:2115479-2119582	NA	yes	New assembly	present work-long read,present work-short read	NA	NA	NA	NA
MMULGENE0021243	NA	GUCP	chr19:2874814-2877207	NA	yes	New assembly	present work-short read	NA	NA	NA	NA
MMULGENE0021259	NA	GUCP	chr19:3320970-3322832	NA	yes	New assembly	present work-short read	NA	NA	NA	NA
MMULGENE0021272	NA	GUCP	chr19:3697586-3716054	NA	yes	New assembly	present work-short read	NA	NA	NA	NA
MMULGENE0021330	NA	GUCP	chr19:5162117-5171563	NA	yes	New assembly	present work-short read	NA	NA	NA	NA
MMULGENE0021372	NA	GUCP	chr19:6336286-6347350	NA	yes	New assembly	present work-long read	NA	NA	NA	NA
MMULGENE0021375	NA	GUCP	chr19:6397948-6409207	NA	yes	New assembly	present work-short read	NA	NA	NA	NA
MMULGENE0021376	NA	GUCP	chr19:6429653-6438465	NA	yes	New assembly	present work-short read	NA	NA	NA	NA
MMULGENE0021382	NA	GUCP	chr19:6651579-6655382	NA	yes	New assembly	present work-short read	NA	NA	NA	NA
MMULGENE0021420	NA	GUCP	chr19:7981407-7984059	NA	yes	New assembly	present work-short read	NA	NA	NA	NA
MMULGENE0021454	NA	GUCP	chr19:8898996-8901429	NA	yes	New assembly	present work-short read	NA	NA	NA	NA
MMULGENE0021484	NA	GUCP	chr19:9567688-9568248	NA	yes	New assembly	present work-short read	NA	NA	NA	NA
MMULGENE0021531	NA	GUCP	chr19:10872696-10873154	NA	yes	New assembly	present work-short read	NA	NA	NA	NA
MMULGENE0021544	NA	GUCP	chr19:11198464-11213680	NA	yes	New assembly	present work-short read	NA	NA	NA	NA
MMULGENE0021572	NA	GUCP	chr19:12028004-12030873	NA	yes	New assembly	present work-short read	NA	NA	NA	NA
MMULGENE0021650	NA	GUCP	chr19:14584859-14586484	NA	yes	New assembly	present work-short read	NA	NA	NA	NA
MMULGENE0021663	NA	GUCP	chr19:14968694-15011896	NA	yes	New assembly	present work-short read	NA	NA	NA	NA
MMULGENE0021704	NA	GUCP	chr19:16345398-16347357	NA	yes	New assembly	present work-short read	NA	NA	NA	NA
MMULGENE0021719	MRPL34	GUCP	chr19:16807560-16809090	NA	yes	New assembly	present work-short read	NA	NA	NA	NA
MMULGENE0021798	NA	GUCP	chr19:19387766-19394120	NA	yes	New assembly	present work-short read	NA	NA	NA	NA
MMULGENE0021821	NA	GUCP	chr19:20583662-20623230	NA	yes	New assembly	present work-short read	NA	NA	NA	NA
MMULGENE0021839	NA	GUCP	chr19:22268370-22275199	NA	yes	New assembly	present work-short read	NA	NA	NA	NA
MMULGENE0021877	NA	GUCP	chr19:31032280-31044827	NA	yes	New assembly	present work-short read	NA	NA	NA	NA
MMULGENE0021908	NA	GUCP	chr19:33933385-33944793	NA	yes	New assembly	present work-short read	NA	NA	NA	NA
MMULGENE0021970	NA	GUCP	chr19:35432025-35442425	NA	yes	New assembly	present work-short read	NA	NA	NA	NA
MMULGENE0022042	NA	GUCP	chr19:37535847-37544750	NA	yes	New assembly	present work-short read	NA	NA	NA	NA
MMULGENE0022067	NA	GUCP	chr19:38267162-38269755	NA	yes	New assembly	present work-short read	NA	NA	NA	NA
MMULGENE0022081	NA	GUCP	chr19:38712424-38714019	NA	yes	New assembly	present work-short read	NA	NA	NA	NA
MMULGENE0022098	NA	GUCP	chr19:39282914-39288406	NA	yes	New assembly	present work-short read	NA	NA	NA	NA
MMULGENE0022109	NA	GUCP	chr19:39591748-39593805	NA	yes	New assembly	present work-short read	NA	NA	NA	NA
MMULGENE0022246	NA	GUCP	chr19:45541057-45544785	NA	yes	New assembly	present work-short read	NA	NA	NA	NA
MMULGENE0022274	NA	GUCP	chr19:46123302-46136300	NA	yes	New assembly	present work-short read	NA	NA	NA	NA
MMULGENE0022288	NA	GUCP	chr19:46644699-46650972	NA	yes	New assembly	present work-short read	NA	NA	NA	NA
MMULGENE0022314	NA	GUCP	chr19:47475354-47482421	NA	yes	New assembly	present work-short read	NA	NA	NA	NA
MMULGENE0022356	NA	GUCP	chr19:48656605-48657232	NA	yes	New assembly	present work-short read	NA	NA	NA	NA
MMULGENE0022357	NA	GUCP	chr19:48686680-48783249	NA	yes	New assembly	present work-short read	NA	NA	NA	NA
MMULGENE0022359	NA	GUCP	chr19:48713309-48762171	NA	yes	New assembly	present work-short read	NA	NA	NA	NA
MMULGENE0022367	NA	GUCP	chr19:48890343-48896894	NA	yes	New assembly	present work-short read	NA	NA	NA	NA
MMULGENE0022426	NA	GUCP	chr19:50399158-50417020	NA	yes	New assembly	present work-short read	NA	NA	NA	NA
MMULGENE0022478	NA	GUCP	chr19:51887744-51896918	NA	yes	New assembly	present work-short read	NA	NA	NA	NA
MMULGENE0022502	NA	GUCP	chr19:52608525-52619727	NA	yes	New assembly	present work-long read,present work-short read	NA	NA	NA	NA
MMULGENE0022538	NA	GUCP	chr19:53690086-53722607	NA	yes	New assembly	present work-short read	NA	NA	NA	NA
MMULGENE0022548	NA	GUCP	chr19:53932228-53932777	NA	yes	New assembly	present work-short read	NA	NA	NA	NA
MMULGENE0022559	NA	GUCP	chr19:54133668-54144214	NA	yes	New assembly	present work-short read	NA	NA	NA	NA
MMULGENE0022707	NA	GUCP	chr19:58107189-58107977	NA	yes	New assembly	present work-short read	NA	NA	NA	NA
MMULGENE0022759	NA	GUCP	chr19:509429-547395	NA	yes	New assembly	present work-short read	NA	NA	NA	NA
MMULGENE0022766	NA	GUCP	chr19:591467-626441	NA	yes	New assembly	present work-short read	NA	NA	NA	NA
MMULGENE0022791	NA	GUCP	chr19:1088991-1175744	NA	yes	New assembly	present work-short read	NA	NA	NA	NA
MMULGENE0022800	NA	GUCP	chr19:1251778-1258031	NA	yes	New assembly	present work-short read	NA	NA	NA	NA
MMULGENE0022822	KLF16	GUCP	chr19:1668877-1694383	NA	yes	New assembly	present work-long read,present work-short read	NA	NA	NA	NA
MMULGENE0022825	NA	GUCP	chr19:1773639-1775667	NA	yes	New assembly	present work-long read	NA	NA	NA	NA
MMULGENE0022892	NA	GUCP	chr19:3207133-3244737	NA	yes	New assembly	present work-short read	NA	NA	NA	NA
MMULGENE0022895	NA	GUCP	chr19:3346869-3347523	NA	yes	New assembly	present work-short read	NA	NA	NA	NA
MMULGENE0022929	NA	GUCP	chr19:4118893-4127346	NA	yes	New assembly	present work-short read	NA	NA	NA	NA
MMULGENE0023010	NA	GUCP	chr19:7034405-7035973	NA	yes	New assembly	present work-short read	NA	NA	NA	NA
MMULGENE0023041	NA	GUCP	chr19:8166117-8167687	NA	yes	New assembly	present work-short read	NA	NA	NA	NA
MMULGENE0023054	NA	GUCP	chr19:8423934-8461374	NA	yes	New assembly	present work-short read	NA	NA	NA	NA
MMULGENE0023136	NA	GUCP	chr19:10799174-10821133	NA	yes	New assembly	present work-short read	NA	NA	NA	NA
MMULGENE0023137	NA	GUCP	chr19:10807358-10835662	NA	yes	New assembly	present work-short read	NA	NA	NA	NA
MMULGENE0023147	NA	GUCP	chr19:10993195-10993561	NA	yes	New assembly	present work-short read	NA	NA	NA	NA
MMULGENE0023153	NA	GUCP	chr19:11130626-11134411	NA	yes	New assembly	present work-short read	NA	NA	NA	NA
MMULGENE0023166	NA	GUCP	chr19:11375112-11378300	NA	yes	New assembly	present work-short read	NA	NA	NA	NA
MMULGENE0023245	NA	GUCP	chr19:13476891-13482451	NA	yes	New assembly	present work-short read	NA	NA	NA	NA
MMULGENE0023311	NA	GUCP	chr19:15728576-15779373	NA	yes	New assembly	present work-short read	NA	NA	NA	NA
MMULGENE0023329	NA	GUCP	chr19:16212220-16300734	NA	yes	New assembly	present work-short read	NA	NA	NA	NA
MMULGENE0023354	NA	GUCP	chr19:17016672-17018854	NA	yes	New assembly	present work-short read	NA	NA	NA	NA
MMULGENE0023436	NA	GUCP	chr19:19621168-19628816	NA	yes	New assembly	present work-short read	NA	NA	NA	NA
MMULGENE0023452	NA	GUCP	chr19:20123041-20139766	NA	yes	New assembly	present work-long read	NA	NA	NA	NA
MMULGENE0023457	NA	GUCP	chr19:20268204-20364493	NA	yes	New assembly	present work-short read	NA	NA	NA	NA
MMULGENE0023489	NA	GUCP	chr19:22271126-22286226	NA	yes	New assembly	present work-short read	NA	NA	NA	NA
MMULGENE0023509	NA	GUCP	chr19:28277925-28298699	NA	yes	New assembly	present work-short read	NA	NA	NA	NA
MMULGENE0023546	NA	GUCP	chr19:32658915-32661351	NA	yes	New assembly	present work-short read	NA	NA	NA	NA
MMULGENE0023563	NA	GUCP	chr19:33853696-33855003	NA	yes	New assembly	present work-short read	NA	NA	NA	NA
MMULGENE0023568	NA	GUCP	chr19:33989167-33995274	NA	yes	New assembly	present work-short read	NA	NA	NA	NA
MMULGENE0023571	NA	GUCP	chr19:34032525-34052444	NA	yes	New assembly	present work-long read	NA	NA	NA	NA
MMULGENE0023607	NA	GUCP	chr19:35176271-35178205	NA	yes	New assembly	present work-short read	NA	NA	NA	NA
MMULGENE0023622	COX7A1	GUCP	chr19:35577666-35579850	NA	yes	New assembly	present work-short read	NA	NA	NA	NA
MMULGENE0023653	NA	GUCP	chr19:36079086-36127040	NA	yes	New assembly	present work-short read	NA	NA	NA	NA
MMULGENE0023656	NA	GUCP	chr19:36136565-36140524	NA	yes	New assembly	present work-short read	NA	NA	NA	NA
MMULGENE0023723	NA	GUCP	chr19:38321104-38332095	NA	yes	New assembly	present work-short read	NA	NA	NA	NA
MMULGENE0023725	NA	GUCP	chr19:38442512-38443950	NA	yes	New assembly	present work-short read	NA	NA	NA	NA
MMULGENE0023737	NA	GUCP	chr19:38768266-38768865	NA	yes	New assembly	present work-short read	NA	NA	NA	NA
MMULGENE0023749	NA	GUCP	chr19:39015433-39026916	NA	yes	New assembly	present work-short read	NA	NA	NA	NA
MMULGENE0023754	NA	GUCP	chr19:39153548-39162553	NA	yes	New assembly	present work-short read	NA	NA	NA	NA
MMULGENE0023755	FCGBP	GUCP	chr19:39162740-39165634	NA	yes	New assembly	present work-short read	NA	NA	NA	NA
MMULGENE0023773	NA	GUCP	chr19:39511767-39525043	NA	yes	New assembly	present work-short read	NA	NA	NA	NA
MMULGENE0023826	NA	GUCP	chr19:41157909-41159926	NA	yes	New assembly	present work-short read	NA	NA	NA	NA
MMULGENE0023855	NA	GUCP	chr19:43466987-43484567	NA	yes	New assembly	present work-short read	NA	NA	NA	NA
MMULGENE0023909	NA	GUCP	chr19:45203860-45204620	NA	yes	New assembly	present work-short read	NA	NA	NA	NA
MMULGENE0023965	NA	GUCP	chr19:46794891-46819315	NA	yes	New assembly	present work-short read	NA	NA	NA	NA
MMULGENE0023975	NA	GUCP	chr19:47194297-47223569	NA	yes	New assembly	present work-short read	NA	NA	NA	NA
MMULGENE0023995	NA	GUCP	chr19:47807879-47876367	NA	yes	New assembly	present work-short read	NA	NA	NA	NA
MMULGENE0024000	NA	GUCP	chr19:47991552-48004160	NA	yes	New assembly	present work-short read	NA	NA	NA	NA
MMULGENE0024078	NA	GUCP	chr19:49739675-49740391	NA	yes	New assembly	present work-short read	NA	NA	NA	NA
MMULGENE0024167	NA	GUCP	chr19:52159925-52162825	NA	yes	New assembly	present work-short read	NA	NA	NA	NA
MMULGENE0024240	NA	GUCP	chr19:54048346-54050827	NA	yes	New assembly	present work-short read	NA	NA	NA	NA
MMULGENE0024243	NA	GUCP	chr19:54075030-54086581	NA	yes	New assembly	present work-short read	NA	NA	NA	NA
MMULGENE0024250	NA	GUCP	chr19:54231200-54242051	NA	yes	New assembly	present work-short read	NA	NA	NA	NA
MMULGENE0024274	NA	GUCP	chr19:55032582-55033950	NA	yes	New assembly	present work-short read	NA	NA	NA	NA
MMULGENE0024277	NA	GUCP	chr19:55092856-55120679	NA	yes	New assembly	present work-short read	NA	NA	NA	NA
MMULGENE0024281	NA	GUCP	chr19:55128104-55130339	NA	yes	New assembly	present work-short read	NA	NA	NA	NA
MMULGENE0024313	NA	GUCP	chr19:55955234-55958783	NA	yes	New assembly	present work-short read	NA	NA	NA	NA
MMULGENE0024368	NA	GUCP	chr19:57452531-57454177	NA	yes	New assembly	present work-short read	NA	NA	NA	NA
MMULGENE0024381	NA	GUCP	chr19:57722548-57737116	NA	yes	New assembly	present work-short read	NA	NA	NA	NA
MMULGENE0024382	NA	GUCP	chr19:57764686-57786229	NA	yes	New assembly	present work-long read,present work-short read	NA	NA	NA	NA
MMULGENE0024409	NA	GUCP	chr19_NW_021160363v1_random:24770-36761	NA	no	New assembly	present work-short read	NA	NA	NA	NA
MMULGENE0024425	NA	GUCP	chr19_NW_021160372v1_random:59989-61112	NA	no	New assembly	present work-short read	NA	NA	NA	NA
MMULGENE0024453	NA	GUCP	chr1_NW_021160114v1_random:44099-46760	NA	no	New assembly	present work-short read	NA	NA	NA	NA
MMULGENE0024477	NA	GUCP	chr2:742450-744338	NA	yes	New assembly	present work-short read	NA	NA	NA	NA
MMULGENE0024506	NA	GUCP	chr2:2228006-2229203	NA	yes	New assembly	present work-short read	NA	NA	NA	NA
MMULGENE0024616	NA	GUCP	chr2:23743876-23744179	NA	yes	New assembly	present work-short read	NA	NA	NA	NA
MMULGENE0024737	NA	GUCP	chr2:45205013-45231929	NA	yes	New assembly	present work-long read	NA	NA	NA	NA
MMULGENE0024836	NA	GUCP	chr2:73512962-73702089	NA	yes	New assembly	present work-short read	NA	NA	NA	NA
MMULGENE0024837	NA	GUCP	chr2:73702633-73939242	NA	yes	New assembly	present work-short read	NA	NA	NA	NA
MMULGENE0024882	NA	GUCP	chr2:86622045-86625390	NA	yes	New assembly	present work-short read	NA	NA	NA	NA
MMULGENE0024894	NA	GUCP	chr2:88706443-88746069	NA	yes	New assembly	present work-long read,present work-short read	NA	NA	NA	NA
MMULGENE0024916	NA	GUCP	chr2:89812908-89814414	NA	yes	New assembly	present work-short read	NA	NA	NA	NA
MMULGENE0025053	NA	GUCP	chr2:103498210-103506345	NA	yes	New assembly	present work-short read	NA	NA	NA	NA
MMULGENE0025101	NA	GUCP	chr2:105320672-105343857	NA	yes	New assembly	present work-short read	NA	NA	NA	NA
MMULGENE0025128	NA	GUCP	chr2:106078343-106079548	NA	yes	New assembly	present work-short read	NA	NA	NA	NA
MMULGENE0025304	NA	GUCP	chr2:140842453-140854254	NA	yes	New assembly	present work-short read	NA	NA	NA	NA
MMULGENE0025325	NA	GUCP	chr2:141356533-141373874	NA	yes	New assembly	present work-long read,present work-short read	NA	NA	NA	NA
MMULGENE0025381	NA	GUCP	chr2:147113174-147114385	NA	yes	New assembly	present work-short read	NA	NA	NA	NA
MMULGENE0025389	NA	GUCP	chr2:147351855-147378723	NA	yes	New assembly	present work-short read	NA	NA	NA	NA
MMULGENE0025457	NA	GUCP	chr2:152020722-152024114	NA	yes	New assembly	present work-long read	NA	NA	NA	NA
MMULGENE0025523	NA	GUCP	chr2:162630110-162630825	NA	yes	New assembly	present work-short read	NA	NA	NA	NA
MMULGENE0025732	NA	GUCP	chr2:3326872-3355639	NA	yes	New assembly	present work-short read	NA	NA	NA	NA
MMULGENE0025816	NA	GUCP	chr2:19001554-19186524	NA	yes	Ensembl 104	Ensembl 104,present work-long read,present work-short read	NA	NA	NA	NA
MMULGENE0025832	NA	GUCP	chr2:23739686-23741089	NA	yes	New assembly	present work-short read	NA	NA	NA	NA
MMULGENE0025888	NA	GUCP	chr2:36285135-36327098	NA	yes	New assembly	present work-short read	NA	NA	NA	NA
MMULGENE0025955	NA	GUCP	chr2:46739851-46874561	NA	yes	Ensembl 104	Ensembl 104,present work-long read,present work-short read	NA	NA	NA	NA
MMULGENE0026053	NA	GUCP	chr2:68785000-68788176	NA	yes	New assembly	present work-short read	NA	NA	NA	NA
MMULGENE0026092	NA	GUCP	chr2:78996999-78997917	NA	yes	New assembly	present work-short read	NA	NA	NA	NA
MMULGENE0026249	NA	GUCP	chr2:100612410-100635814	NA	yes	New assembly	present work-short read	NA	NA	NA	NA
MMULGENE0026323	NA	GUCP	chr2:104751726-104783157	NA	yes	New assembly	present work-short read	NA	NA	NA	NA
MMULGENE0026337	NA	GUCP	chr2:105223641-105238957	NA	yes	New assembly	present work-short read	NA	NA	NA	NA
MMULGENE0026366	NA	GUCP	chr2:105888821-105892801	NA	yes	New assembly	present work-short read	NA	NA	NA	NA
MMULGENE0026458	NA	GUCP	chr2:113567068-113573903	NA	yes	New assembly	present work-short read	NA	NA	NA	NA
MMULGENE0026576	NA	GUCP	chr2:141171955-141182289	NA	yes	New assembly	present work-short read	NA	NA	NA	NA
MMULGENE0026654	NA	GUCP	chr2:147874082-147879457	NA	yes	New assembly	present work-short read	NA	NA	NA	NA
MMULGENE0026803	NA	GUCP	chr2:168273429-168281220	NA	yes	New assembly	present work-short read	NA	NA	NA	NA
MMULGENE0026824	NA	GUCP	chr2:174431329-174455698	NA	yes	New assembly	present work-long read,present work-short read	NA	NA	NA	NA
MMULGENE0026896	NA	GUCP	chr2:195704022-195709806	NA	yes	New assembly	present work-short read	NA	NA	NA	NA
MMULGENE0027013	NA	GUCP	chr20:2217395-2222372	NA	yes	New assembly	present work-short read	NA	NA	NA	NA
MMULGENE0027018	NA	GUCP	chr20:2310324-2315469	NA	yes	New assembly	present work-short read	NA	NA	NA	NA
MMULGENE0027084	NA	GUCP	chr20:4413402-4415408	NA	yes	New assembly	present work-short read	NA	NA	NA	NA
MMULGENE0027087	NA	GUCP	chr20:4484110-4492198	NA	yes	New assembly	present work-short read	NA	NA	NA	NA
MMULGENE0027105	NA	GUCP	chr20:5105286-5105881	NA	yes	New assembly	present work-short read	NA	NA	NA	NA
MMULGENE0027108	NA	GUCP	chr20:5174026-5197779	NA	yes	New assembly	present work-short read	NA	NA	NA	NA
MMULGENE0027131	NA	GUCP	chr20:8789898-8811749	NA	yes	New assembly	present work-short read	NA	NA	NA	NA
MMULGENE0027133	NA	GUCP	chr20:8841020-8841761	NA	yes	New assembly	present work-short read	NA	NA	NA	NA
MMULGENE0027179	NA	GUCP	chr20:12948983-12983851	NA	yes	New assembly	present work-short read	NA	NA	NA	NA
MMULGENE0027196	NA	GUCP	chr20:14814168-14816212	NA	yes	New assembly	present work-short read	NA	NA	NA	NA
MMULGENE0027204	NA	GUCP	chr20:15034877-15038067	NA	yes	New assembly	present work-short read	NA	NA	NA	NA
MMULGENE0027283	NA	GUCP	chr20:23245834-23251279	NA	yes	New assembly	present work-short read	NA	NA	NA	NA
MMULGENE0027325	NA	GUCP	chr20:27119753-27120920	NA	yes	New assembly	present work-short read	NA	NA	NA	NA
MMULGENE0027347	NA	GUCP	chr20:27552632-27556722	NA	yes	New assembly	present work-short read	NA	NA	NA	NA
MMULGENE0027379	NA	GUCP	chr20:28227001-28249196	NA	yes	New assembly	present work-short read	NA	NA	NA	NA
MMULGENE0027496	MT1X	GUCP	chr20:43923111-43924888	NA	yes	New assembly	present work-short read	NA	NA	NA	NA
MMULGENE0027530	NA	GUCP	chr20:45343132-45346032	NA	yes	New assembly	present work-short read	NA	NA	NA	NA
MMULGENE0027541	NA	GUCP	chr20:45878903-45882098	NA	yes	New assembly	present work-short read	NA	NA	NA	NA
MMULGENE0027544	NA	GUCP	chr20:45939785-45954168	NA	yes	New assembly	present work-short read	NA	NA	NA	NA
MMULGENE0027696	NA	GUCP	chr20:61628725-61632643	NA	yes	New assembly	present work-long read	NA	NA	NA	NA
MMULGENE0027737	NA	GUCP	chr20:68084242-68087890	NA	yes	New assembly	present work-short read	NA	NA	NA	NA
MMULGENE0027758	NA	GUCP	chr20:71069918-71099809	NA	yes	New assembly	present work-short read	NA	NA	NA	NA
MMULGENE0027886	NA	GUCP	chr20:76968526-76969994	NA	yes	New assembly	present work-short read	NA	NA	NA	NA
MMULGENE0027899	POLR3K	GUCP	chr20:59800-68264	NA	yes	New assembly	present work-short read	NA	NA	NA	NA
MMULGENE0028027	NA	GUCP	chr20:2515445-2560248	NA	yes	New assembly	present work-short read	NA	NA	NA	NA
MMULGENE0028048	NA	GUCP	chr20:3004649-3009069	NA	yes	New assembly	present work-short read	NA	NA	NA	NA
MMULGENE0028078	NA	GUCP	chr20:3788790-3789623	NA	yes	New assembly	present work-short read	NA	NA	NA	NA
MMULGENE0028100	NA	GUCP	chr20:4737024-4750974	NA	yes	New assembly	present work-short read	NA	NA	NA	NA
MMULGENE0028147	NA	GUCP	chr20:9134685-9143682	NA	yes	New assembly	present work-short read	NA	NA	NA	NA
MMULGENE0028242	NA	GUCP	chr20:20548186-20553517	NA	yes	New assembly	present work-short read	NA	NA	NA	NA
MMULGENE0028261	NA	GUCP	chr20:22777866-22792806	NA	yes	New assembly	present work-short read	NA	NA	NA	NA
MMULGENE0028264	NA	GUCP	chr20:23247684-23253565	NA	yes	New assembly	present work-short read	NA	NA	NA	NA
MMULGENE0028301	NA	GUCP	chr20:27051955-27053994	NA	yes	Ensembl 104	Ensembl 104,present work-long read	NA	NA	NA	NA
MMULGENE0028354	NA	GUCP	chr20:28239383-28249170	NA	yes	New assembly	present work-short read	NA	NA	NA	NA
MMULGENE0028359	NA	GUCP	chr20:28323172-28342152	NA	yes	New assembly	present work-short read	NA	NA	NA	NA
MMULGENE0028386	ZNF720	GUCP	chr20:29036624-29111981	NA	yes	New assembly	present work-short read	NA	NA	NA	NA
MMULGENE0028477	NA	GUCP	chr20:43883756-43885355	NA	yes	New assembly	present work-short read	NA	NA	NA	NA
MMULGENE0028538	NA	GUCP	chr20:54065420-54067049	NA	yes	New assembly	present work-short read	NA	NA	NA	NA
MMULGENE0028553	NA	GUCP	chr20:54397939-54399725	NA	yes	New assembly	present work-short read	NA	NA	NA	NA
MMULGENE0028702	NA	GUCP	chr20:67192042-67196396	NA	yes	New assembly	present work-short read	NA	NA	NA	NA
MMULGENE0028717	NA	GUCP	chr20:68268244-68334258	NA	yes	New assembly	present work-long read,present work-short read	NA	NA	NA	NA
MMULGENE0028753	NA	GUCP	chr20:72164088-72196386	NA	yes	Ensembl 104	Ensembl 104,present work-long read,present work-short read	NA	NA	NA	NA
MMULGENE0028803	NA	GUCP	chr20:75553874-75577930	NA	yes	Ensembl 104	Ensembl 104,present work-short read	NA	NA	NA	NA
MMULGENE0028810	NA	GUCP	chr20:75805059-75823820	NA	yes	Ensembl 104	Ensembl 104,present work-long read,present work-short read	NA	NA	NA	NA
MMULGENE0028860	NA	GUCP	chr20:76857534-76870217	NA	yes	New assembly	present work-short read	NA	NA	NA	NA
MMULGENE0028865	NA	GUCP	chr20:76912295-76913068	NA	yes	New assembly	present work-short read	NA	NA	NA	NA
MMULGENE0028868	NA	GUCP	chr20:76947225-76951259	NA	yes	New assembly	present work-short read	NA	NA	NA	NA
MMULGENE0028895	NA	GUCP	chr3:369611-370610	NA	yes	New assembly	present work-short read	NA	NA	NA	NA
MMULGENE0028925	NA	GUCP	chr3:1774742-1780084	NA	yes	New assembly	present work-long read,present work-short read	NA	NA	NA	NA
MMULGENE0028979	NA	GUCP	chr3:3511042-3514023	NA	yes	New assembly	present work-short read	NA	NA	NA	NA
MMULGENE0029022	NA	GUCP	chr3:5271270-5292584	NA	yes	New assembly	present work-short read	NA	NA	NA	NA
MMULGENE0029058	NA	GUCP	chr3:10437354-10513371	NA	yes	New assembly	present work-short read	NA	NA	NA	NA
MMULGENE0029202	NA	GUCP	chr3:34013398-34014160	NA	yes	New assembly	present work-short read	NA	NA	NA	NA
MMULGENE0029211	NA	GUCP	chr3:34190651-34191312	NA	yes	New assembly	present work-short read	NA	NA	NA	NA
MMULGENE0029220	NA	GUCP	chr3:34527455-34532787	NA	yes	New assembly	present work-short read	NA	NA	NA	NA
MMULGENE0029246	NA	GUCP	chr3:35584712-35587744	NA	yes	New assembly	present work-short read	NA	NA	NA	NA
MMULGENE0029269	NA	GUCP	chr3:38107198-38108562	NA	yes	New assembly	present work-short read	NA	NA	NA	NA
MMULGENE0029450	NA	GUCP	chr3:46002956-46023954	NA	yes	New assembly	present work-short read	NA	NA	NA	NA
MMULGENE0029509	NA	GUCP	chr3:53780938-53787634	NA	yes	New assembly	present work-short read	NA	NA	NA	NA
MMULGENE0029524	NA	GUCP	chr3:57006542-57009451	NA	yes	New assembly	present work-short read	NA	NA	NA	NA
MMULGENE0029525	ERV3-1	GUCP	chr3:57084307-57146103	NA	yes	New assembly	present work-long read,present work-short read	NA	NA	NA	NA
MMULGENE0029539	NA	GUCP	chr3:58145714-58146868	NA	yes	New assembly	present work-short read	NA	NA	NA	NA
MMULGENE0029544	NA	GUCP	chr3:58448561-58487841	NA	yes	New assembly	present work-short read	NA	NA	NA	NA
MMULGENE0029687	NA	GUCP	chr3:79472926-79479497	NA	yes	New assembly	present work-short read	NA	NA	NA	NA
MMULGENE0029699	DPY19L1	GUCP	chr3:82451558-82566271	NA	yes	New assembly	present work-short read	NA	NA	NA	NA
MMULGENE0029782	NA	GUCP	chr3:92240304-92240771	NA	yes	New assembly	present work-short read	NA	NA	NA	NA
MMULGENE0029840	NA	GUCP	chr3:107691699-107706501	NA	yes	New assembly	present work-long read,present work-short read	NA	NA	NA	NA
MMULGENE0029842	NA	GUCP	chr3:108022129-108053152	NA	yes	New assembly	present work-short read	NA	NA	NA	NA
MMULGENE0029932	TMEM60	GUCP	chr3:128429556-128434545	NA	yes	New assembly	present work-long read,present work-short read	NA	NA	NA	NA
MMULGENE0030157	NDUFB2	GUCP	chr3:167113887-167123940	NA	yes	New assembly	present work-long read,present work-short read	NA	NA	NA	NA
MMULGENE0030319	NA	GUCP	chr3:177743539-177746998	NA	yes	New assembly	present work-long read	NA	NA	NA	NA
MMULGENE0030407	NA	GUCP	chr3:184445812-184446764	NA	yes	New assembly	present work-short read	NA	NA	NA	NA
MMULGENE0030514	NA	GUCP	chr3:3745265-3748691	NA	yes	New assembly	present work-short read	NA	NA	NA	NA
MMULGENE0030565	NA	GUCP	chr3:8966302-8967131	NA	yes	New assembly	present work-short read	NA	NA	NA	NA
MMULGENE0030675	NA	GUCP	chr3:30210252-30780808	NA	yes	Ensembl 104	Ensembl 104,present work-long read,present work-short read	NA	NA	NA	NA
MMULGENE0030720	NA	GUCP	chr3:34475548-34476146	NA	yes	New assembly	present work-short read	NA	NA	NA	NA
MMULGENE0030782	NA	GUCP	chr3:38508542-38509756	NA	yes	New assembly	present work-short read	NA	NA	NA	NA
MMULGENE0030789	NA	GUCP	chr3:38726481-38728290	NA	yes	New assembly	present work-short read	NA	NA	NA	NA
MMULGENE0030800	NA	GUCP	chr3:39094464-39098990	NA	yes	New assembly	present work-short read	NA	NA	NA	NA
MMULGENE0030838	NA	GUCP	chr3:41344962-41391449	NA	yes	New assembly	present work-short read	NA	NA	NA	NA
MMULGENE0030845	NA	GUCP	chr3:41589216-41598956	NA	yes	New assembly	present work-short read	NA	NA	NA	NA
MMULGENE0030898	NA	GUCP	chr3:43500926-43502081	NA	yes	New assembly	present work-short read	NA	NA	NA	NA
MMULGENE0030908	NA	GUCP	chr3:44422038-44423098	NA	yes	New assembly	present work-short read	NA	NA	NA	NA
MMULGENE0030927	NA	GUCP	chr3:45084670-45097193	NA	yes	New assembly	present work-short read	NA	NA	NA	NA
MMULGENE0030961	NA	GUCP	chr3:46475618-46477885	NA	yes	New assembly	present work-short read	NA	NA	NA	NA
MMULGENE0030964	NA	GUCP	chr3:46654865-46659389	NA	yes	New assembly	present work-short read	NA	NA	NA	NA
MMULGENE0030971	NA	GUCP	chr3:46956162-46957607	NA	yes	New assembly	present work-short read	NA	NA	NA	NA
MMULGENE0030988	NA	GUCP	chr3:48101108-48103908	NA	yes	New assembly	present work-short read	NA	NA	NA	NA
MMULGENE0031025	NA	GUCP	chr3:53766826-53798381	NA	yes	New assembly	present work-short read	NA	NA	NA	NA
MMULGENE0031044	NA	GUCP	chr3:54400659-54419150	NA	yes	Ensembl 104	Ensembl 104,present work-long read	NA	NA	NA	NA
MMULGENE0031071	NA	GUCP	chr3:58566899-58596022	NA	yes	New assembly	present work-long read,present work-short read	NA	NA	NA	NA
MMULGENE0031171	NA	GUCP	chr3:73393864-73486943	NA	yes	New assembly	present work-short read	NA	NA	NA	NA
MMULGENE0031201	NA	GUCP	chr3:79106709-79123468	NA	yes	New assembly	present work-short read	NA	NA	NA	NA
MMULGENE0031393	NA	GUCP	chr3:126721897-126740348	NA	yes	New assembly	present work-short read	NA	NA	NA	NA
MMULGENE0031685	NA	GUCP	chr3:177012586-177015542	NA	yes	New assembly	present work-short read	NA	NA	NA	NA
MMULGENE0031747	NA	GUCP	chr3:182449175-182666444	NA	yes	Ensembl 104	Ensembl 104,present work-long read,present work-short read	NA	NA	NA	NA
MMULGENE0031764	NA	GUCP	chr3:183558907-183559683	NA	yes	New assembly	present work-short read	NA	NA	NA	NA
MMULGENE0031847	NA	GUCP	chr4:2830598-2875166	NA	yes	Ensembl 104	Ensembl 104,present work-short read	NA	NA	NA	NA
MMULGENE0031853	NA	GUCP	chr4:2981966-2993525	NA	yes	Ensembl 104	Ensembl 104,present work-long read,present work-short read	NA	NA	NA	NA
MMULGENE0032054	NA	GUCP	chr4:35502310-35628288	NA	yes	Ensembl 104	Ensembl 104,present work-long read,present work-short read	NA	NA	NA	NA
MMULGENE0032103	NA	GUCP	chr4:47162378-47212992	NA	yes	New assembly	present work-short read	NA	NA	NA	NA
MMULGENE0032269	LYRM2	GUCP	chr4:83761176-83769217	NA	yes	New assembly	present work-short read	NA	NA	NA	NA
MMULGENE0032344	NA	GUCP	chr4:97407285-97485877	NA	yes	New assembly	present work-short read	NA	NA	NA	NA
MMULGENE0032360	NA	GUCP	chr4:99612944-99658890	NA	yes	New assembly	present work-short read	NA	NA	NA	NA
MMULGENE0032521	NA	GUCP	chr4:127814795-127863340	NA	yes	New assembly	present work-short read	NA	NA	NA	NA
MMULGENE0032661	LY6G5C	GUCP	chr4:137821470-137828605	NA	yes	New assembly	present work-long read,present work-short read	NA	NA	NA	NA
MMULGENE0032672	NA	GUCP	chr4:138274063-138277350	NA	yes	New assembly	present work-long read,present work-short read	NA	NA	NA	NA
MMULGENE0032713	NA	GUCP	chr4:140040298-140041471	NA	yes	New assembly	present work-short read	NA	NA	NA	NA
MMULGENE0032820	NA	GUCP	chr4:148208311-148309247	NA	yes	New assembly	present work-short read	NA	NA	NA	NA
MMULGENE0032849	NA	GUCP	chr4:153209917-153312502	NA	yes	Ensembl 104	Ensembl 104,present work-long read,present work-short read	NA	NA	NA	NA
MMULGENE0032929	NA	GUCP	chr4:167016143-167019214	NA	yes	New assembly	present work-short read	NA	NA	NA	NA
MMULGENE0032995	NA	GUCP	chr4:2243898-2244690	NA	yes	New assembly	present work-short read	NA	NA	NA	NA
MMULGENE0033010	NA	GUCP	chr4:3252815-3262929	NA	yes	New assembly	present work-long read,present work-short read	NA	NA	NA	NA
MMULGENE0033025	NA	GUCP	chr4:4271569-4300540	NA	yes	New assembly	present work-short read	NA	NA	NA	NA
MMULGENE0033370	NA	GUCP	chr4:68067134-68081033	NA	yes	New assembly	present work-short read	NA	NA	NA	NA
MMULGENE0033433	SMIM8	GUCP	chr4:85972580-85986394	NA	yes	Ensembl 104	Ensembl 104,present work-long read,present work-short read	NA	NA	NA	NA
MMULGENE0033481	NA	GUCP	chr4:99281524-99282407	NA	yes	New assembly	present work-short read	NA	NA	NA	NA
MMULGENE0033606	NA	GUCP	chr4:126383775-126402860	NA	yes	New assembly	present work-short read	NA	NA	NA	NA
MMULGENE0033696	NA	GUCP	chr4:135239754-135245322	NA	yes	New assembly	present work-short read	NA	NA	NA	NA
MMULGENE0033745	NA	GUCP	chr4:137672633-137672943	NA	yes	New assembly	present work-short read	NA	NA	NA	NA
MMULGENE0033781	NA	GUCP	chr4:139179038-139183195	NA	yes	New assembly	present work-short read	NA	NA	NA	NA
MMULGENE0033822	NA	GUCP	chr4:140158944-140220233	NA	yes	New assembly	present work-short read	NA	NA	NA	NA
MMULGENE0033832	NA	GUCP	chr4:140650674-140652798	NA	yes	New assembly	present work-long read	NA	NA	NA	NA
MMULGENE0033930	NA	GUCP	chr4:147646144-147663743	NA	yes	New assembly	present work-long read,present work-short read	NA	NA	NA	NA
MMULGENE0033979	NA	GUCP	chr4:154470985-154472912	NA	yes	New assembly	present work-short read	NA	NA	NA	NA
MMULGENE0034048	NA	GUCP	chr4:165098549-165106713	NA	yes	New assembly	present work-long read,present work-short read	NA	NA	NA	NA
MMULGENE0034064	NA	GUCP	chr4:166914069-166980616	NA	yes	New assembly	present work-short read	NA	NA	NA	NA
MMULGENE0034105	NA	GUCP	chr4_NW_021160159v1_random:68492-71119	NA	no	New assembly	present work-short read	NA	NA	NA	NA
MMULGENE0034110	NA	GUCP	chr4_NW_021160161v1_random:519524-657861	NA	no	New assembly	present work-short read	NA	NA	NA	NA
MMULGENE0034116	NA	GUCP	chr4_NW_021160161v1_random:158824-160307	NA	no	New assembly	present work-short read	NA	NA	NA	NA
MMULGENE0034123	NA	GUCP	chr4_NW_021160161v1_random:608096-609056	NA	no	New assembly	present work-short read	NA	NA	NA	NA
MMULGENE0034157	NA	GUCP	chr5:1008449-1009871	NA	yes	New assembly	present work-short read	NA	NA	NA	NA
MMULGENE0034251	NA	GUCP	chr5:5837723-5840147	NA	yes	New assembly	present work-long read	NA	NA	NA	NA
MMULGENE0034291	NA	GUCP	chr5:8732222-8733959	NA	yes	New assembly	present work-short read	NA	NA	NA	NA
MMULGENE0034357	NA	GUCP	chr5:24827152-24894792	NA	yes	New assembly	present work-long read,present work-short read	NA	NA	NA	NA
MMULGENE0034375	NA	GUCP	chr5:35379136-35409510	NA	yes	Ensembl 104	Ensembl 104,present work-long read,present work-short read	NA	NA	NA	NA
MMULGENE0034398	NA	GUCP	chr5:38649921-38704144	NA	yes	New assembly	present work-short read	NA	NA	NA	NA
MMULGENE0034400	NA	GUCP	chr5:38794349-38829770	NA	yes	New assembly	present work-short read	NA	NA	NA	NA
MMULGENE0034429	NA	GUCP	chr5:47187538-47211296	NA	yes	New assembly	present work-long read	NA	NA	NA	NA
MMULGENE0034446	PLAC8	GUCP	chr5:50530694-50610049	NA	yes	New assembly	present work-short read	NA	NA	NA	NA
MMULGENE0034463	NA	GUCP	chr5:51661013-51873276	NA	yes	Ensembl 104	Ensembl 104,present work-short read	NA	NA	NA	NA
MMULGENE0034512	NA	GUCP	chr5:60113998-60114375	NA	yes	New assembly	present work-short read	NA	NA	NA	NA
MMULGENE0034515	NA	GUCP	chr5:60232842-60233279	NA	yes	New assembly	present work-short read	NA	NA	NA	NA
MMULGENE0034577	NA	GUCP	chr5:77651115-77661810	NA	yes	New assembly	present work-long read,present work-short read	NA	NA	NA	NA
MMULGENE0034925	NA	GUCP	chr5:167389683-167483444	NA	yes	New assembly	present work-short read	NA	NA	NA	NA
MMULGENE0034928	NA	GUCP	chr5:167556238-167558009	NA	yes	New assembly	present work-short read	NA	NA	NA	NA
MMULGENE0034981	NA	GUCP	chr5:182038243-182056610	NA	yes	Ensembl 104	Ensembl 104,present work-long read,present work-short read	NA	NA	NA	NA
MMULGENE0034990	NA	GUCP	chr5:182577477-182590882	NA	yes	New assembly	present work-short read	NA	NA	NA	NA
MMULGENE0034995	NA	GUCP	chr5:182767646-182769550	NA	yes	New assembly	present work-short read	NA	NA	NA	NA
MMULGENE0035004	NA	GUCP	chr5:183434428-183435082	NA	yes	New assembly	present work-short read	NA	NA	NA	NA
MMULGENE0035045	NA	GUCP	chr5:218936-221537	NA	yes	New assembly	present work-short read	NA	NA	NA	NA
MMULGENE0035115	NA	GUCP	chr5:2575497-2599934	NA	yes	New assembly	present work-short read	NA	NA	NA	NA
MMULGENE0035131	NA	GUCP	chr5:3537797-3543615	NA	yes	New assembly	present work-short read	NA	NA	NA	NA
MMULGENE0035161	NA	GUCP	chr5:4934317-4934971	NA	yes	New assembly	present work-short read	NA	NA	NA	NA
MMULGENE0035225	NA	GUCP	chr5:8734801-8741732	NA	yes	New assembly	present work-long read,present work-short read	NA	NA	NA	NA
MMULGENE0035336	NA	GUCP	chr5:39966519-39967994	NA	yes	New assembly	present work-short read	NA	NA	NA	NA
MMULGENE0035371	OCIAD2	GUCP	chr5:48302279-48319252	NA	yes	New assembly	present work-long read,present work-short read	NA	NA	NA	NA
MMULGENE0035519	NA	GUCP	chr5:80937254-80939246	NA	yes	Ensembl 104	Ensembl 104,present work-short read	NA	NA	NA	NA
MMULGENE0035663	NA	GUCP	chr5:117336545-117342313	NA	yes	New assembly	present work-long read,present work-short read	NA	NA	NA	NA
MMULGENE0035845	NA	GUCP	chr5:167098523-167245703	NA	yes	Ensembl 104	Ensembl 104,present work-long read,present work-short read	NA	NA	NA	NA
MMULGENE0035993	NA	GUCP	chr6:1553106-1587407	NA	yes	Ensembl 104	Ensembl 104,present work-long read,present work-short read	NA	NA	NA	NA
MMULGENE0036114	NA	GUCP	chr6:32321289-32322293	NA	yes	New assembly	present work-short read	NA	NA	NA	NA
MMULGENE0036150	NA	GUCP	chr6:37691752-37726632	NA	yes	New assembly	present work-short read	NA	NA	NA	NA
MMULGENE0036177	NA	GUCP	chr6:42979881-43038014	NA	yes	New assembly	present work-long read	NA	NA	NA	NA
MMULGENE0036302	NA	GUCP	chr6:69557946-69583948	NA	yes	New assembly	present work-long read	NA	NA	NA	NA
MMULGENE0036331	NA	GUCP	chr6:73591028-73640648	NA	yes	New assembly	present work-short read	NA	NA	NA	NA
MMULGENE0036394	NA	GUCP	chr6:85608073-85619873	NA	yes	New assembly	present work-short read	NA	NA	NA	NA
MMULGENE0036458	NA	GUCP	chr6:105963346-105982579	NA	yes	New assembly	present work-short read	NA	NA	NA	NA
MMULGENE0036638	NA	GUCP	chr6:136973027-136981788	NA	yes	New assembly	present work-short read	NA	NA	NA	NA
MMULGENE0036654	NA	GUCP	chr6:138061360-138066907	NA	yes	New assembly	present work-short read	NA	NA	NA	NA
MMULGENE0036660	PCDHA5	GUCP	chr6:138209839-138248060	NA	yes	New assembly	present work-short read	NA	NA	NA	NA
MMULGENE0036684	PCDHGB1	GUCP	chr6:138723908-138725868	NA	yes	New assembly	present work-short read	NA	NA	NA	NA
MMULGENE0036883	NA	GUCP	chr6:170456105-170458045	NA	yes	New assembly	present work-short read	NA	NA	NA	NA
MMULGENE0036924	NA	GUCP	chr6:174508178-174517273	NA	yes	New assembly	present work-short read	NA	NA	NA	NA
MMULGENE0036950	NA	GUCP	chr6:175213950-175229009	NA	yes	Ensembl 104	Ensembl 104,present work-short read	NA	NA	NA	NA
MMULGENE0037398	NA	GUCP	chr6:71551639-71564004	NA	yes	New assembly	present work-short read	NA	NA	NA	NA
MMULGENE0037490	NA	GUCP	chr6:89419913-89560815	NA	yes	New assembly	present work-short read	NA	NA	NA	NA
MMULGENE0037491	NA	GUCP	chr6:89755024-89815514	NA	yes	Ensembl 104	Ensembl 104,present work-short read	NA	NA	NA	NA
MMULGENE0037614	NA	GUCP	chr6:124083021-124084574	NA	yes	New assembly	present work-short read	NA	NA	NA	NA
MMULGENE0037625	NA	GUCP	chr6:127181166-127246534	NA	yes	New assembly	present work-short read	NA	NA	NA	NA
MMULGENE0037720	NA	GUCP	chr6:136955324-136959811	NA	yes	New assembly	present work-short read	NA	NA	NA	NA
MMULGENE0037811	NA	GUCP	chr6:146853693-146856566	NA	yes	New assembly	present work-short read	NA	NA	NA	NA
MMULGENE0037964	NA	GUCP	chr6:172322241-172350623	NA	yes	New assembly	present work-long read	NA	NA	NA	NA
MMULGENE0037989	NA	GUCP	chr6:174297467-174298261	NA	yes	New assembly	present work-short read	NA	NA	NA	NA
MMULGENE0037995	NA	GUCP	chr6:174563812-174567680	NA	yes	New assembly	present work-long read	NA	NA	NA	NA
MMULGENE0038020	NA	GUCP	chr6:175181694-175215469	NA	yes	Ensembl 104	Ensembl 104,present work-long read,present work-short read	NA	NA	NA	NA
MMULGENE0038076	NA	GUCP	chr6:177500404-177515019	NA	yes	Ensembl 104	Ensembl 104,present work-short read	NA	NA	NA	NA
MMULGENE0038087	NA	GUCP	chr6:177864319-177912303	NA	yes	Ensembl 104	Ensembl 104,present work-long read,present work-short read	NA	NA	NA	NA
MMULGENE0038113	NA	GUCP	chr7:332102-339725	NA	yes	New assembly	present work-short read	NA	NA	NA	NA
MMULGENE0038174	NA	GUCP	chr7:5885185-5895535	NA	yes	New assembly	present work-long read,present work-short read	NA	NA	NA	NA
MMULGENE0038350	C15orf48	GUCP	chr7:21840843-21845000	NA	yes	New assembly	present work-short read	NA	NA	NA	NA
MMULGENE0038352	NA	GUCP	chr7:21937379-21978779	NA	yes	Ensembl 104	Ensembl 104,present work-long read,present work-short read	NA	NA	NA	NA
MMULGENE0038368	NA	GUCP	chr7:25727278-25737785	NA	yes	New assembly	present work-short read	NA	NA	NA	NA
MMULGENE0038390	NA	GUCP	chr7:28325104-28370055	NA	yes	New assembly	present work-short read	NA	NA	NA	NA
MMULGENE0038405	C7H15orf65	GUCP	chr7:31827617-31832881	NA	yes	New assembly	present work-short read	NA	NA	NA	NA
MMULGENE0038488	NA	GUCP	chr7:42344045-42382985	NA	yes	New assembly	present work-long read	NA	NA	NA	NA
MMULGENE0038625	NA	GUCP	chr7:56036619-56037623	NA	yes	New assembly	present work-short read	NA	NA	NA	NA
MMULGENE0038720	NA	GUCP	chr7:68678684-68685473	NA	yes	New assembly	present work-short read	NA	NA	NA	NA
MMULGENE0038721	NA	GUCP	chr7:68682884-68685292	NA	yes	New assembly	present work-short read	NA	NA	NA	NA
MMULGENE0038744	NA	GUCP	chr7:69918984-69958560	NA	yes	New assembly	present work-short read	NA	NA	NA	NA
MMULGENE0038765	NA	GUCP	chr7:75450869-75504028	NA	yes	New assembly	present work-long read,present work-short read	NA	NA	NA	NA
MMULGENE0038767	NA	GUCP	chr7:75869935-75872563	NA	yes	New assembly	present work-long read	NA	NA	NA	NA
MMULGENE0038768	NA	GUCP	chr7:75903123-75905292	NA	yes	New assembly	present work-long read,present work-short read	NA	NA	NA	NA
MMULGENE0038949	NA	GUCP	chr7:86307378-86312994	NA	yes	New assembly	present work-short read	NA	NA	NA	NA
MMULGENE0038950	NA	GUCP	chr7:86316607-86319374	NA	yes	New assembly	present work-short read	NA	NA	NA	NA
MMULGENE0039013	NA	GUCP	chr7:97366521-97367316	NA	yes	New assembly	present work-short read	NA	NA	NA	NA
MMULGENE0039060	NA	GUCP	chr7:112021369-112027814	NA	yes	New assembly	present work-short read	NA	NA	NA	NA
MMULGENE0039086	NA	GUCP	chr7:115460441-115540212	NA	yes	New assembly	present work-short read	NA	NA	NA	NA
MMULGENE0039129	NA	GUCP	chr7:123153023-123185385	NA	yes	New assembly	present work-short read	NA	NA	NA	NA
MMULGENE0039215	NA	GUCP	chr7:135638502-135639465	NA	yes	New assembly	present work-short read	NA	NA	NA	NA
MMULGENE0039232	NA	GUCP	chr7:136398837-136403042	NA	yes	New assembly	present work-short read	NA	NA	NA	NA
MMULGENE0039320	NA	GUCP	chr7:151552759-151555800	NA	yes	New assembly	present work-short read	NA	NA	NA	NA
MMULGENE0039486	NA	GUCP	chr7:165905053-165909427	NA	yes	New assembly	present work-short read	NA	NA	NA	NA
MMULGENE0039536	CRIP1	GUCP	chr7:167800225-167801936	NA	yes	New assembly	present work-short read	NA	NA	NA	NA
MMULGENE0039604	NA	GUCP	chr7:3916847-3956650	NA	yes	Ensembl 104	Ensembl 104,present work-long read,present work-short read	NA	NA	NA	NA
MMULGENE0039605	NA	GUCP	chr7:3956656-4003295	NA	yes	Ensembl 104	Ensembl 104,present work-short read	NA	NA	NA	NA
MMULGENE0039618	NA	GUCP	chr7:5004532-5026910	NA	yes	New assembly	present work-short read	NA	NA	NA	NA
MMULGENE0039655	NA	GUCP	chr7:8791868-8794137	NA	yes	New assembly	present work-short read	NA	NA	NA	NA
MMULGENE0039678	NA	GUCP	chr7:10966887-10993914	NA	yes	New assembly	present work-short read	NA	NA	NA	NA
MMULGENE0039696	NA	GUCP	chr7:15286364-15386036	NA	yes	Ensembl 104	Ensembl 104,present work-short read	NA	NA	NA	NA
MMULGENE0039712	NA	GUCP	chr7:16785390-16881091	NA	yes	New assembly	present work-short read	NA	NA	NA	NA
MMULGENE0039720	NA	GUCP	chr7:17297099-17307431	NA	yes	New assembly	present work-short read	NA	NA	NA	NA
MMULGENE0039772	NA	GUCP	chr7:20196869-20197290	NA	yes	New assembly	present work-short read	NA	NA	NA	NA
MMULGENE0039893	NA	GUCP	chr7:38702049-38705227	NA	yes	New assembly	present work-long read	NA	NA	NA	NA
MMULGENE0039895	RPS27L	GUCP	chr7:39598027-39602161	NA	yes	New assembly	present work-short read	NA	NA	NA	NA
MMULGENE0039910	NA	GUCP	chr7:41146982-41153272	NA	yes	New assembly	present work-short read	NA	NA	NA	NA
MMULGENE0039929	NA	GUCP	chr7:42192027-42197555	NA	yes	New assembly	present work-long read	NA	NA	NA	NA
MMULGENE0039948	NA	GUCP	chr7:44940308-44951851	NA	yes	New assembly	present work-short read	NA	NA	NA	NA
MMULGENE0040029	NA	GUCP	chr7:52024816-52051938	NA	yes	New assembly	present work-short read	NA	NA	NA	NA
MMULGENE0040126	NA	GUCP	chr7:62807764-62827688	NA	yes	New assembly	present work-long read	NA	NA	NA	NA
MMULGENE0040151	NA	GUCP	chr7:64003079-64036326	NA	yes	New assembly	present work-short read	NA	NA	NA	NA
MMULGENE0040191	NA	GUCP	chr7:69071840-69072405	NA	yes	New assembly	present work-short read	NA	NA	NA	NA
MMULGENE0040302	NA	GUCP	chr7:82706629-82735667	NA	yes	New assembly	present work-short read	NA	NA	NA	NA
MMULGENE0040306	NA	GUCP	chr7:82937156-82961799	NA	yes	New assembly	present work-short read	NA	NA	NA	NA
MMULGENE0040352	NA	GUCP	chr7:85584318-85601383	NA	yes	New assembly	present work-short read	NA	NA	NA	NA
MMULGENE0040399	NA	GUCP	chr7:92077470-92412581	NA	yes	Ensembl 104	Ensembl 104,present work-short read	NA	NA	NA	NA
MMULGENE0040511	NA	GUCP	chr7:113834280-113848086	NA	yes	New assembly	present work-short read	NA	NA	NA	NA
MMULGENE0040595	NA	GUCP	chr7:126589487-126604361	NA	yes	New assembly	present work-long read	NA	NA	NA	NA
MMULGENE0040604	NA	GUCP	chr7:127585402-127585869	NA	yes	New assembly	present work-short read	NA	NA	NA	NA
MMULGENE0040704	NA	GUCP	chr7:138872792-138881355	NA	yes	New assembly	present work-short read	NA	NA	NA	NA
MMULGENE0040708	NA	GUCP	chr7:139041636-139077191	NA	yes	New assembly	present work-short read	NA	NA	NA	NA
MMULGENE0040786	NA	GUCP	chr7:153288657-153293011	NA	yes	New assembly	present work-short read	NA	NA	NA	NA
MMULGENE0040902	NA	GUCP	chr7:164448499-164453087	NA	yes	New assembly	present work-short read	NA	NA	NA	NA
MMULGENE0040909	NA	GUCP	chr7:164761118-164770054	NA	yes	New assembly	present work-short read	NA	NA	NA	NA
MMULGENE0040930	NA	GUCP	chr7:165887744-165940846	NA	yes	New assembly	present work-short read	NA	NA	NA	NA
MMULGENE0041032	NA	GUCP	chr7_NW_021160203v1_random:39125-42002	NA	no	New assembly	present work-short read	NA	NA	NA	NA
MMULGENE0041038	NA	GUCP	chr8:53955-108596	NA	yes	New assembly	present work-short read	NA	NA	NA	NA
MMULGENE0041047	NA	GUCP	chr8:941758-958312	NA	yes	Ensembl 104	Ensembl 104,present work-long read,present work-short read	NA	NA	NA	NA
MMULGENE0041070	NA	GUCP	chr8:1972526-1973940	NA	yes	New assembly	present work-short read	NA	NA	NA	NA
MMULGENE0041080	NA	GUCP	chr8:2302214-2304748	NA	yes	New assembly	present work-short read	NA	NA	NA	NA
MMULGENE0041112	NA	GUCP	chr8:8001633-8031217	NA	yes	New assembly	present work-long read,present work-short read	NA	NA	NA	NA
MMULGENE0041270	NA	GUCP	chr8:30188032-30195466	NA	yes	New assembly	present work-long read	NA	NA	NA	NA
MMULGENE0041276	NA	GUCP	chr8:30850402-30850934	NA	yes	New assembly	present work-short read	NA	NA	NA	NA
MMULGENE0041287	NA	GUCP	chr8:31968434-31978301	NA	yes	New assembly	present work-short read	NA	NA	NA	NA
MMULGENE0041305	NA	GUCP	chr8:37956524-37957834	NA	yes	New assembly	present work-short read	NA	NA	NA	NA
MMULGENE0041360	NA	GUCP	chr8:43645085-43651837	NA	yes	New assembly	present work-short read	NA	NA	NA	NA
MMULGENE0041393	NA	GUCP	chr8:53321870-53348462	NA	yes	New assembly	present work-short read	NA	NA	NA	NA
MMULGENE0041401	NA	GUCP	chr8:54823782-54824614	NA	yes	New assembly	present work-short read	NA	NA	NA	NA
MMULGENE0041440	NA	GUCP	chr8:62992164-62992716	NA	yes	New assembly	present work-short read	NA	NA	NA	NA
MMULGENE0041451	NA	GUCP	chr8:64990011-65008594	NA	yes	Ensembl 104	Ensembl 104,present work-long read,present work-short read	NA	NA	NA	NA
MMULGENE0041488	NA	GUCP	chr8:74484411-74486667	NA	yes	New assembly	present work-short read	NA	NA	NA	NA
MMULGENE0041489	LY96	GUCP	chr8:74492974-74530971	NA	yes	New assembly	present work-short read	NA	NA	NA	NA
MMULGENE0041573	NA	GUCP	chr8:94868732-94875193	NA	yes	New assembly	present work-long read,present work-short read	NA	NA	NA	NA
MMULGENE0041714	NA	GUCP	chr8:128155960-128461109	NA	yes	Ensembl 104	Ensembl 104,present work-short read	NA	NA	NA	NA
MMULGENE0041774	NA	GUCP	chr8:140859436-140871881	NA	yes	New assembly	present work-short read	NA	NA	NA	NA
MMULGENE0041818	NA	GUCP	chr8:143286552-143287108	NA	yes	New assembly	present work-short read	NA	NA	NA	NA
MMULGENE0041894	NA	GUCP	chr8:145162714-145164776	NA	yes	New assembly	present work-short read	NA	NA	NA	NA
MMULGENE0041969	NA	GUCP	chr8:6973113-6977594	NA	yes	New assembly	present work-short read	NA	NA	NA	NA
MMULGENE0041987	NA	GUCP	chr8:7859836-7867915	NA	yes	New assembly	present work-long read	NA	NA	NA	NA
MMULGENE0042035	NA	GUCP	chr8:12929186-12972043	NA	yes	Ensembl 104	Ensembl 104,present work-short read	NA	NA	NA	NA
MMULGENE0042156	NA	GUCP	chr8:30289324-30329237	NA	yes	New assembly	present work-short read	NA	NA	NA	NA
MMULGENE0042195	NA	GUCP	chr8:38191307-38192406	NA	yes	New assembly	present work-short read	NA	NA	NA	NA
MMULGENE0042205	NA	GUCP	chr8:38506152-38533627	NA	yes	New assembly	present work-short read	NA	NA	NA	NA
MMULGENE0042240	NA	GUCP	chr8:43133863-43146596	NA	yes	New assembly	present work-short read	NA	NA	NA	NA
MMULGENE0042422	NA	GUCP	chr8:84406609-84466351	NA	yes	New assembly	present work-short read	NA	NA	NA	NA
MMULGENE0042425	RBIS	GUCP	chr8:85761295-85768223	NA	yes	New assembly	present work-long read,present work-short read	NA	NA	NA	NA
MMULGENE0042524	NA	GUCP	chr8:103064853-103080882	NA	yes	New assembly	present work-long read	NA	NA	NA	NA
MMULGENE0042594	NA	GUCP	chr8:124780103-124786071	NA	yes	New assembly	present work-short read	NA	NA	NA	NA
MMULGENE0042633	NA	GUCP	chr8:134022038-134022560	NA	yes	New assembly	present work-short read	NA	NA	NA	NA
MMULGENE0042638	NA	GUCP	chr8:135505855-135608574	NA	yes	New assembly	present work-short read	NA	NA	NA	NA
MMULGENE0042654	NA	GUCP	chr8:140698112-140732576	NA	yes	New assembly	present work-short read	NA	NA	NA	NA
MMULGENE0042745	NA	GUCP	chr8:144349224-144360439	NA	yes	New assembly	present work-short read	NA	NA	NA	NA
MMULGENE0042749	NA	GUCP	chr8:144419510-144423754	NA	yes	New assembly	present work-long read,present work-short read	NA	NA	NA	NA
MMULGENE0042751	NA	GUCP	chr8:144534521-144537667	NA	yes	New assembly	present work-short read	NA	NA	NA	NA
MMULGENE0042758	NA	GUCP	chr8:144627465-144636398	NA	yes	New assembly	present work-short read	NA	NA	NA	NA
MMULGENE0042772	NA	GUCP	chr8:144812325-144813640	NA	yes	New assembly	present work-short read	NA	NA	NA	NA
MMULGENE0042785	NA	GUCP	chr8:144939461-144940642	NA	yes	New assembly	present work-short read	NA	NA	NA	NA
MMULGENE0042946	NA	GUCP	chr9:13510330-13512156	NA	yes	New assembly	present work-short read	NA	NA	NA	NA
MMULGENE0042953	NA	GUCP	chr9:14404432-14407175	NA	yes	New assembly	present work-short read	NA	NA	NA	NA
MMULGENE0043130	NA	GUCP	chr9:46922596-46953900	NA	yes	New assembly	present work-short read	NA	NA	NA	NA
MMULGENE0043131	NA	GUCP	chr9:46965623-46974458	NA	yes	New assembly	present work-short read	NA	NA	NA	NA
MMULGENE0043165	NA	GUCP	chr9:50181685-50184988	NA	yes	New assembly	present work-short read	NA	NA	NA	NA
MMULGENE0043335	NA	GUCP	chr9:75899266-75905411	NA	yes	New assembly	present work-long read	NA	NA	NA	NA
MMULGENE0043401	NA	GUCP	chr9:92573278-92601489	NA	yes	Ensembl 104	Ensembl 104,present work-short read	NA	NA	NA	NA
MMULGENE0043422	NA	GUCP	chr9:95729290-95755039	NA	yes	New assembly	present work-short read	NA	NA	NA	NA
MMULGENE0043508	NA	GUCP	chr9:103084613-103092654	NA	yes	New assembly	present work-short read	NA	NA	NA	NA
MMULGENE0043651	NA	GUCP	chr9:122404486-122423081	NA	yes	New assembly	present work-short read	NA	NA	NA	NA
MMULGENE0043731	NA	GUCP	chr9:132435620-132439838	NA	yes	New assembly	present work-short read	NA	NA	NA	NA
MMULGENE0043807	NA	GUCP	chr9:2318219-2319514	NA	yes	New assembly	present work-short read	NA	NA	NA	NA
MMULGENE0043816	NA	GUCP	chr9:3860550-3872263	NA	yes	New assembly	present work-short read	NA	NA	NA	NA
MMULGENE0043922	C1QL3	GUCP	chr9:17644455-17654377	NA	yes	New assembly	present work-short read	NA	NA	NA	NA
MMULGENE0044053	NA	GUCP	chr9:41675709-41699477	NA	yes	New assembly	present work-short read	NA	NA	NA	NA
MMULGENE0044077	NA	GUCP	chr9:46134320-46137006	NA	yes	New assembly	present work-long read	NA	NA	NA	NA
MMULGENE0044109	NA	GUCP	chr9:49463217-49464828	NA	yes	New assembly	present work-short read	NA	NA	NA	NA
MMULGENE0044118	NA	GUCP	chr9:49793554-49876388	NA	yes	New assembly	present work-long read,present work-short read	NA	NA	NA	NA
MMULGENE0044131	NA	GUCP	chr9:50889821-50893300	NA	yes	New assembly	present work-short read	NA	NA	NA	NA
MMULGENE0044260	NA	GUCP	chr9:68920705-68928830	NA	yes	Ensembl 104	Ensembl 104,present work-short read	NA	NA	NA	NA
MMULGENE0044262	NA	GUCP	chr9:68942173-68945334	NA	yes	New assembly	present work-long read	NA	NA	NA	NA
MMULGENE0044263	NA	GUCP	chr9:68954601-68957710	NA	yes	New assembly	present work-long read	NA	NA	NA	NA
MMULGENE0044268	NA	GUCP	chr9:69146882-69162659	NA	yes	New assembly	present work-short read	NA	NA	NA	NA
MMULGENE0044271	NA	GUCP	chr9:69435683-69436773	NA	yes	New assembly	present work-short read	NA	NA	NA	NA
MMULGENE0044287	NA	GUCP	chr9:73493504-73653234	NA	yes	New assembly	present work-short read	NA	NA	NA	NA
MMULGENE0044347	NA	GUCP	chr9:91373249-91383857	NA	yes	New assembly	present work-short read	NA	NA	NA	NA
MMULGENE0044359	NA	GUCP	chr9:92844615-92852805	NA	yes	New assembly	present work-short read	NA	NA	NA	NA
MMULGENE0044385	OPALIN	GUCP	chr9:96764448-96780506	NA	yes	New assembly	present work-long read,present work-short read	NA	NA	NA	NA
MMULGENE0044471	NA	GUCP	chr9:103941561-103949191	NA	yes	New assembly	present work-short read	NA	NA	NA	NA
MMULGENE0044514	NA	GUCP	chr9:113343031-113350745	NA	yes	New assembly	present work-short read	NA	NA	NA	NA
MMULGENE0044617	NA	GUCP	chr9:130846506-130846935	NA	yes	New assembly	present work-short read	NA	NA	NA	NA
MMULGENE0044618	NA	GUCP	chr9:131187532-131188860	NA	yes	New assembly	present work-short read	NA	NA	NA	NA
MMULGENE0044637	NA	GUCP	chr9:132334425-132335245	NA	yes	New assembly	present work-short read	NA	NA	NA	NA
MMULGENE0044675	NA	GUCP	chr9:133707325-133711619	NA	yes	Ensembl 104	Ensembl 104,present work-long read	NA	NA	NA	NA
MMULGENE0044684	NA	GUCP	chr9:133853871-133859001	NA	yes	New assembly	present work-long read,present work-short read	NA	NA	NA	NA
MMULGENE0044696	PSD	GUCP	chr9_NW_021160234v1_random:23129-26378	NA	no	New assembly	present work-short read	NA	NA	NA	NA
MMULGENE0044744	NA	GUCP	chrUn_NW_021160919v1:17725-18101	NA	no	New assembly	present work-short read	NA	NA	NA	NA
MMULGENE0044748	NA	GUCP	chrUn_NW_021161166v1:10844-11504	NA	no	New assembly	present work-short read	NA	NA	NA	NA
MMULGENE0044763	NA	GUCP	chrUn_NW_021161363v1:1599-2091	NA	no	New assembly	present work-short read	NA	NA	NA	NA
MMULGENE0044803	NA	GUCP	chrUn_NW_021161706v1:39496-41117	NA	no	New assembly	present work-short read	NA	NA	NA	NA
MMULGENE0044820	IL3RA	GUCP	chrUn_NW_021161845v1:31610-35923	NA	no	New assembly	present work-short read	NA	NA	NA	NA
MMULGENE0044822	NA	GUCP	chrUn_NW_021161845v1:17043-37337	NA	no	New assembly	present work-short read	NA	NA	NA	NA
MMULGENE0044826	NA	GUCP	chrUn_NW_021161850v1:541008-543638	NA	no	New assembly	present work-short read	NA	NA	NA	NA
MMULGENE0044833	NA	GUCP	chrUn_NW_021161857v1:115-11034	NA	no	New assembly	present work-short read	NA	NA	NA	NA
MMULGENE0044842	NA	GUCP	chrUn_NW_021161961v1:65242-66725	NA	no	New assembly	present work-short read	NA	NA	NA	NA
MMULGENE0044843	NA	GUCP	chrUn_NW_021161990v1:54847-60267	NA	no	New assembly	present work-short read	NA	NA	NA	NA
MMULGENE0044853	NA	GUCP	chrUn_NW_021162009v1:43276-48437	NA	no	New assembly	present work-short read	NA	NA	NA	NA
MMULGENE0044867	NA	GUCP	chrUn_NW_021162239v1:2743-10615	NA	no	New assembly	present work-short read	NA	NA	NA	NA
MMULGENE0044899	NA	GUCP	chrX:1127430-1129027	NA	yes	New assembly	present work-short read	NA	NA	NA	NA
MMULGENE0044931	NA	GUCP	chrX:3419735-3455135	NA	yes	New assembly	present work-long read,present work-short read	NA	NA	NA	NA
MMULGENE0045004	NA	GUCP	chrX:18589202-18591975	NA	yes	New assembly	present work-short read	NA	NA	NA	NA
MMULGENE0045071	NA	GUCP	chrX:40574559-40577848	NA	yes	New assembly	present work-short read	NA	NA	NA	NA
MMULGENE0045160	NUDT10	GUCP	chrX:51099206-51103731	NA	yes	New assembly	present work-short read	NA	NA	NA	NA
MMULGENE0045174	NA	GUCP	chrX:52833727-52865962	NA	yes	New assembly	present work-long read,present work-short read	NA	NA	NA	NA
MMULGENE0045184	NA	GUCP	chrX:54225552-54239169	NA	yes	New assembly	present work-short read	NA	NA	NA	NA
MMULGENE0045373	NA	GUCP	chrX:100779789-100782442	NA	yes	New assembly	present work-short read	NA	NA	NA	NA
MMULGENE0045402	NA	GUCP	chrX:109461171-109468593	NA	yes	New assembly	present work-short read	NA	NA	NA	NA
MMULGENE0045655	NA	GUCP	chrX:1081753-1107281	NA	yes	New assembly	present work-short read	NA	NA	NA	NA
MMULGENE0045660	NA	GUCP	chrX:1134654-1136415	NA	yes	New assembly	present work-short read	NA	NA	NA	NA
MMULGENE0045699	NA	GUCP	chrX:3431784-3434254	NA	yes	New assembly	present work-short read	NA	NA	NA	NA
MMULGENE0045743	NA	GUCP	chrX:15465284-15535961	NA	yes	New assembly	present work-short read	NA	NA	NA	NA
MMULGENE0045749	NA	GUCP	chrX:16518151-16520262	NA	yes	New assembly	present work-short read	NA	NA	NA	NA
MMULGENE0045771	NA	GUCP	chrX:21950318-22073590	NA	yes	New assembly	present work-short read	NA	NA	NA	NA
MMULGENE0045884	NA	GUCP	chrX:48568952-48573965	NA	yes	New assembly	present work-short read	NA	NA	NA	NA
MMULGENE0046024	NA	GUCP	chrX:71298635-71312036	NA	yes	New assembly	present work-short read	NA	NA	NA	NA
MMULGENE0046090	NA	GUCP	chrX:98155193-98157048	NA	yes	New assembly	present work-short read	NA	NA	NA	NA
MMULGENE0046117	NA	GUCP	chrX:100133908-100193759	NA	yes	New assembly	present work-short read	NA	NA	NA	NA
MMULGENE0046257	NA	GUCP	chrX:134769656-134775519	NA	yes	New assembly	present work-short read	NA	NA	NA	NA
MMULGENE0046371	NA	GUCP	chrX_NW_021160383v1_random:54276-55148	NA	no	New assembly	present work-short read	NA	NA	NA	NA
MMULGENE0046372	NA	GUCP	chrX_NW_021160383v1_random:55684-56945	NA	no	New assembly	present work-short read	NA	NA	NA	NA
MMULGENE0000001	NA	lncRNA	chr1:56701-71484	NA	yes	New assembly	present work-short read	upstream_sense-lncRNA	NA	r	new locus
MMULGENE0000019	NA	lncRNA	chr1:1108845-1139712	NA	yes	New assembly	present work-long read	divergent-lncRNA	NA	u	new locus
MMULGENE0000030	NA	lncRNA	chr1:1573152-1618592	NA	yes	New assembly	present work-short read	antisense-lncRNA	URS000197B077_9544.8	y	new locus
MMULGENE0000031	NA	lncRNA	chr1:1611947-1667068	lncRNA	yes	Ensembl 104	Ensembl 104	upstream_antisense-lncRNA	URS000197B077_9544.8	=	annotated locus
MMULGENE0000039	NA	lncRNA	chr1:2018132-2019457	NA	yes	New assembly	present work-short read	overlapping-lncRNA	NA	r	new locus
MMULGENE0000041	NA	lncRNA	chr1:2022362-2023874	NA	yes	New assembly	present work-short read	overlapping-lncRNA	NA	u	new locus
MMULGENE0000043	NA	lncRNA	chr1:2241049-2244266	lncRNA	yes	Ensembl 104	Ensembl 104	downstream_antisense-lncRNA	URS0001953C34_9544.11	=	annotated locus
MMULGENE0000044	NA	lncRNA	chr1:2248516-2250284	NA	yes	New assembly	present work-short read	downstream_antisense-lncRNA	NA	u	new locus
MMULGENE0000045	NA	lncRNA	chr1:2265899-2267776	NA	yes	New assembly	present work-short read	downstream_antisense-lncRNA	NA	r	new locus
MMULGENE0000046	NA	lncRNA	chr1:2327807-2353367	NA	yes	New assembly	present work-short read	antisense-lncRNA	URS000197A36E_9544.12	x	new locus
MMULGENE0000049	NA	lncRNA	chr1:2553781-2563292	lncRNA	yes	Ensembl 104	Ensembl 104,present work-long read	upstream_sense-lncRNA	URS000194B743_9544.13	j	new isoform
MMULGENE0000051	NA	lncRNA	chr1:2568916-2569798	NA	yes	New assembly	present work-short read	overlapping-lncRNA	NA	u	new locus
MMULGENE0000052	NA	lncRNA	chr1:2610934-2611320	NA	yes	New assembly	present work-short read	overlapping-lncRNA	NA	u	new locus
MMULGENE0000053	NA	lncRNA	chr1:2896616-2898508	NA	yes	New assembly	present work-short read	overlapping-lncRNA	NA	r	new locus
MMULGENE0000054	NA	lncRNA	chr1:3382899-3383304	NA	yes	New assembly	present work-short read	antisense-lncRNA	NA	u	new locus
MMULGENE0000056	NA	lncRNA	chr1:3532981-3533739	NA	yes	New assembly	present work-short read	antisense-lncRNA	NA	u	new locus
MMULGENE0000057	NA	lncRNA	chr1:3534986-3535446	NA	yes	New assembly	present work-short read	antisense-lncRNA	NA	u	new locus
MMULGENE0000058	NA	lncRNA	chr1:3576685-3577358	NA	yes	New assembly	present work-short read	antisense-lncRNA	NA	r	new locus
MMULGENE0000061	NA	lncRNA	chr1:4162725-4170303	lncRNA	yes	Ensembl 104	Ensembl 104	downstream_sense-lncRNA	URS00019751F6_9544.25	=	annotated locus
MMULGENE0000063	NA	lncRNA	chr1:4327594-4337670	lncRNA	yes	Ensembl 104	Ensembl 104,present work-short read	downstream_antisense-lncRNA	URS0001955B34_9544.26	k	new isoform
MMULGENE0000065	NA	lncRNA	chr1:4364434-4372471	NA	yes	New assembly	present work-short read	antisense-lncRNA	NA	u	new locus
MMULGENE0000066	NA	lncRNA	chr1:4401228-4415806	NA	yes	New assembly	present work-short read	antisense-lncRNA	NA	u	new locus
MMULGENE0000069	NA	lncRNA	chr1:4899460-4901412	lncRNA	yes	Ensembl 104	Ensembl 104	isolated_intergenic-lncRNA	URS0001979528_9544.30	=	annotated locus
MMULGENE0000070	NA	lncRNA	chr1:5019551-5022217	lncRNA	yes	Ensembl 104	Ensembl 104	downstream_antisense-lncRNA	URS0001951D0F_9544.35	k	new isoform
MMULGENE0000071	NA	lncRNA	chr1:5026480-5052837	lncRNA	yes	Ensembl 104	Ensembl 104,present work-long read,present work-short read	downstream_antisense-lncRNA	URS0001950F86_9544.37	k	new isoform
MMULGENE0000072	NA	lncRNA	chr1:5131168-5132746	lncRNA	yes	Ensembl 104	Ensembl 104	upstream_antisense-lncRNA	URS0001972091_9544.40	=	annotated locus
MMULGENE0000073	NA	lncRNA	chr1:5174553-5177412	lncRNA	yes	Ensembl 104	Ensembl 104	downstream_antisense-lncRNA	URS000195A91E_9544.41	=	annotated locus
MMULGENE0000075	NA	lncRNA	chr1:5368108-5369385	NA	yes	New assembly	present work-short read	overlapping-lncRNA	NA	r	new locus
MMULGENE0000076	NA	lncRNA	chr1:5394038-5395015	NA	yes	New assembly	present work-short read	overlapping-lncRNA	NA	r	new locus
MMULGENE0000078	NA	lncRNA	chr1:5880602-5905525	NA	yes	New assembly	present work-short read	overlapping-lncRNA	NA	u	new locus
MMULGENE0000079	NA	lncRNA	chr1:6000773-6001445	NA	yes	New assembly	present work-short read	overlapping-lncRNA	NA	u	new locus
MMULGENE0000083	NA	lncRNA	chr1:7169437-7169843	NA	yes	New assembly	present work-short read	downstream_antisense-lncRNA	NA	r	new locus
MMULGENE0000087	NA	lncRNA	chr1:7720222-7721395	NA	yes	New assembly	present work-short read	upstream_sense-lncRNA	NA	u	new locus
MMULGENE0000089	NA	lncRNA	chr1:7806159-7876837	NA	yes	New assembly	present work-short read	overlapping-lncRNA	NA	u	new locus
MMULGENE0000092	NA	lncRNA	chr1:10717572-10735415	NA	yes	New assembly	present work-long read	isolated_intergenic-lncRNA	URS000196696B_9544.64	i	new locus
MMULGENE0000094	NA	lncRNA	chr1:11424928-11426983	NA	yes	New assembly	present work-short read	antisense-lncRNA	NA	u	new locus
MMULGENE0000095	NA	lncRNA	chr1:12010888-12013263	NA	yes	New assembly	present work-short read	antisense-lncRNA	NA	u	new locus
MMULGENE0000096	NA	lncRNA	chr1:12311268-12312515	NA	yes	New assembly	present work-short read	antisense-lncRNA	NA	u	new locus
MMULGENE0000098	NA	lncRNA	chr1:12506436-12507622	NA	yes	New assembly	present work-short read	antisense-lncRNA	NA	u	new locus
MMULGENE0000099	NA	lncRNA	chr1:12523418-12527666	NA	yes	New assembly	present work-short read	antisense-lncRNA	NA	u	new locus
MMULGENE0000100	NA	lncRNA	chr1:12548628-12549048	NA	yes	New assembly	present work-short read	downstream_antisense-lncRNA	NA	r	new locus
MMULGENE0000101	NA	lncRNA	chr1:12552405-12572150	NA	yes	New assembly	present work-short read	antisense-lncRNA	NA	u	new locus
MMULGENE0000102	NA	lncRNA	chr1:12590251-12590909	NA	yes	New assembly	present work-short read	antisense-lncRNA	NA	u	new locus
MMULGENE0000104	NA	lncRNA	chr1:12784929-12786383	NA	yes	New assembly	present work-short read	overlapping-lncRNA	NA	r	new locus
MMULGENE0000108	NA	lncRNA	chr1:13396776-13398696	NA	yes	New assembly	present work-short read	downstream_sense-lncRNA	NA	u	new locus
MMULGENE0000110	NA	lncRNA	chr1:13632776-13640892	NA	yes	New assembly	present work-short read	antisense-lncRNA	NA	r	new locus
MMULGENE0000113	NA	lncRNA	chr1:13892851-13893532	NA	yes	New assembly	present work-short read	overlapping-lncRNA	NA	r	new locus
MMULGENE0000115	NA	lncRNA	chr1:14068203-14075027	lncRNA	yes	Ensembl 104	Ensembl 104	isolated_intergenic-lncRNA	URS000195F1AA_9544.86	=	annotated locus
MMULGENE0000116	NA	lncRNA	chr1:14372036-14372710	NA	yes	New assembly	present work-short read	upstream_sense-lncRNA	NA	r	new locus
MMULGENE0000119	NA	lncRNA	chr1:14594572-14596113	NA	yes	New assembly	present work-short read	overlapping-lncRNA	NA	r	new locus
MMULGENE0000120	NA	lncRNA	chr1:15159016-15204746	lncRNA	yes	Ensembl 104	Ensembl 104	upstream_antisense-lncRNA	URS000194E3E7_9544.91	k	new isoform
MMULGENE0000123	NA	lncRNA	chr1:16032184-16044347	NA	yes	New assembly	present work-short read	antisense-lncRNA	NA	u	new locus
MMULGENE0000124	NA	lncRNA	chr1:16195009-16241211	lncRNA	yes	Ensembl 104	Ensembl 104	antisense-lncRNA	URS000194ED67_9544.99	=	annotated locus
MMULGENE0000125	NA	lncRNA	chr1:16269507-16285278	lncRNA	yes	Ensembl 104	Ensembl 104,present work-long read	upstream_antisense-lncRNA	URS0001952EA7_9544.100	k	new isoform
MMULGENE0000127	NA	lncRNA	chr1:16652940-16655555	lncRNA	yes	Ensembl 104	Ensembl 104	downstream_sense-lncRNA	URS0001973D3C_9544.104	=	annotated locus
MMULGENE0000128	NA	lncRNA	chr1:16691495-16693216	NA	yes	New assembly	present work-long read	downstream_sense-lncRNA	URS000196F662_9544.103	i	new locus
MMULGENE0000129	NA	lncRNA	chr1:17369273-17377931	NA	yes	New assembly	present work-short read	downstream_antisense-lncRNA	NA	u	new locus
MMULGENE0000130	NA	lncRNA	chr1:17455385-17457846	NA	yes	New assembly	present work-short read	divergent-lncRNA	NA	r	new locus
MMULGENE0000133	NA	lncRNA	chr1:17655463-17656456	NA	yes	New assembly	present work-short read	downstream_sense-lncRNA	URS0001960DB5_9544.111	x	new locus
MMULGENE0000135	NA	lncRNA	chr1:17714419-17715787	NA	yes	New assembly	present work-short read	antisense-lncRNA	NA	u	new locus
MMULGENE0000139	NA	lncRNA	chr1:17895522-17896052	NA	yes	New assembly	present work-short read	upstream_sense-lncRNA	NA	r	new locus
MMULGENE0000141	NA	lncRNA	chr1:17991758-17993140	NA	yes	New assembly	present work-short read	antisense-lncRNA	NA	u	new locus
MMULGENE0000144	NA	lncRNA	chr1:18183198-18213395	NA	yes	New assembly	present work-long read,present work-short read	antisense-lncRNA	NA	u	new locus
MMULGENE0000146	NA	lncRNA	chr1:18305316-18321057	NA	yes	New assembly	present work-short read	antisense-lncRNA	NA	u	new locus
MMULGENE0000147	NA	lncRNA	chr1:18435846-18442014	NA	yes	New assembly	present work-short read	upstream_antisense-lncRNA	NA	r	new locus
MMULGENE0000149	NA	lncRNA	chr1:18597311-18598532	NA	yes	New assembly	present work-short read	overlapping-lncRNA	NA	r	new locus
MMULGENE0000150	NA	lncRNA	chr1:19120424-19128685	NA	yes	New assembly	present work-long read	isolated_intergenic-lncRNA	NA	u	new locus
MMULGENE0000155	NA	lncRNA	chr1:19602115-19614651	NA	yes	New assembly	present work-short read	downstream_sense-lncRNA	NA	r	new locus
MMULGENE0000156	NA	lncRNA	chr1:19654696-19661633	NA	yes	New assembly	present work-short read	antisense-lncRNA	NA	r	new locus
MMULGENE0000158	NA	lncRNA	chr1:19710000-19756521	NA	yes	New assembly	present work-short read	antisense-lncRNA	URS0001951687_9544.121	y	new locus
MMULGENE0000159	NA	lncRNA	chr1:19748190-19759483	lncRNA	yes	Ensembl 104	Ensembl 104	upstream_antisense-lncRNA	URS0001951687_9544.121	=	annotated locus
MMULGENE0000160	NA	lncRNA	chr1:19789628-19790049	NA	yes	New assembly	present work-short read	upstream_antisense-lncRNA	NA	u	new locus
MMULGENE0000161	NA	lncRNA	chr1:19790075-19790387	NA	yes	New assembly	present work-short read	upstream_antisense-lncRNA	NA	u	new locus
MMULGENE0000162	NA	lncRNA	chr1:19814016-19907981	lncRNA	yes	Ensembl 104	Ensembl 104	upstream_sense-lncRNA	URS0001974799_9544.126	k	new isoform
MMULGENE0000163	NA	lncRNA	chr1:19893170-19899725	lncRNA	yes	Ensembl 104	Ensembl 104	upstream_sense-lncRNA	URS000194DC6D_9544.127	=	annotated locus
MMULGENE0000168	NA	lncRNA	chr1:21241777-21250535	NA	yes	New assembly	present work-short read	upstream_sense-lncRNA	NA	r	new locus
MMULGENE0000176	NA	lncRNA	chr1:23652920-23797321	NA	yes	New assembly	present work-short read	antisense-lncRNA	NA	r	new locus
MMULGENE0000177	NA	lncRNA	chr1:23889823-23937107	lncRNA	yes	Ensembl 104	Ensembl 104	isolated_intergenic-lncRNA	URS0001960E50_9544.159	=	annotated locus
MMULGENE0000178	NA	lncRNA	chr1:24058805-24072728	NA	yes	New assembly	present work-short read	isolated_intergenic-lncRNA	NA	u	new locus
MMULGENE0000180	NA	lncRNA	chr1:24215982-24220551	NA	yes	New assembly	present work-short read	antisense-lncRNA	NA	u	new locus
MMULGENE0000182	NA	lncRNA	chr1:24412249-24414226	NA	yes	New assembly	present work-short read	antisense-lncRNA	NA	r	new locus
MMULGENE0000184	NA	lncRNA	chr1:24568999-24572678	NA	yes	New assembly	present work-short read	upstream_sense-lncRNA	NA	r	new locus
MMULGENE0000189	NA	lncRNA	chr1:25091413-25138747	NA	yes	New assembly	present work-short read	overlapping-lncRNA	NA	u	new locus
MMULGENE0000191	NA	lncRNA	chr1:25420692-25421816	NA	yes	New assembly	present work-short read	overlapping-lncRNA	NA	r	new locus
MMULGENE0000192	NA	lncRNA	chr1:25485066-25492909	NA	yes	New assembly	present work-short read	antisense-lncRNA	NA	u	new locus
MMULGENE0000195	NA	lncRNA	chr1:25596810-25598309	NA	yes	New assembly	present work-short read	downstream_sense-lncRNA	NA	u	new locus
MMULGENE0000198	NA	lncRNA	chr1:25971725-25993809	lncRNA	yes	Ensembl 104	Ensembl 104	downstream_sense-lncRNA	URS000195891E_9544.169	=	annotated locus
MMULGENE0000199	NA	lncRNA	chr1:26162550-26221739	NA	yes	New assembly	present work-short read	upstream_antisense-lncRNA	NA	u	new locus
MMULGENE0000200	NA	lncRNA	chr1:26271947-26361582	lncRNA	yes	Ensembl 104	Ensembl 104,present work-long read	upstream_sense-lncRNA	URS000196837A_9544.171	k	new isoform
MMULGENE0000204	NA	lncRNA	chr1:27190789-27204089	NA	yes	New assembly	present work-short read	antisense-lncRNA	NA	r	new locus
MMULGENE0000205	NA	lncRNA	chr1:27436518-27436985	NA	yes	New assembly	present work-short read	upstream_antisense-lncRNA	NA	u	new locus
MMULGENE0000207	NA	lncRNA	chr1:27492234-27500952	NA	yes	New assembly	present work-long read	downstream_sense-lncRNA	NA	u	new locus
MMULGENE0000208	NA	lncRNA	chr1:27522679-27682873	lncRNA	yes	Ensembl 104	Ensembl 104	downstream_sense-lncRNA	URS000194F03D_9544.175	k	new isoform
MMULGENE0000209	NA	lncRNA	chr1:27535573-27537218	lncRNA	yes	Ensembl 104	Ensembl 104	downstream_sense-lncRNA	URS0001970EFD_9544.178	=	annotated locus
MMULGENE0000211	NA	lncRNA	chr1:27967466-27969870	NA	yes	New assembly	present work-short read	upstream_sense-lncRNA	NA	r	new locus
MMULGENE0000227	NA	lncRNA	chr1:30450407-30485893	NA	yes	New assembly	present work-short read	downstream_antisense-lncRNA	NA	r	new locus
MMULGENE0000229	NA	lncRNA	chr1:30760126-30766696	lncRNA	yes	Ensembl 104	Ensembl 104	upstream_sense-lncRNA	URS000195F6EB_9544.194	=	annotated locus
MMULGENE0000236	NA	lncRNA	chr1:31185742-31208779	NA	yes	New assembly	present work-short read	antisense-lncRNA	NA	u	new locus
MMULGENE0000237	NA	lncRNA	chr1:31199054-31202153	NA	yes	New assembly	present work-short read	downstream_antisense-lncRNA	NA	u	new locus
MMULGENE0000241	NA	lncRNA	chr1:32286845-32287267	NA	yes	New assembly	present work-short read	divergent-lncRNA	NA	u	new locus
MMULGENE0000243	NA	lncRNA	chr1:32370781-32371503	NA	yes	New assembly	present work-short read	overlapping-lncRNA	NA	r	new locus
MMULGENE0000244	NA	lncRNA	chr1:32533649-32573362	NA	yes	New assembly	present work-short read	antisense-lncRNA	NA	u	new locus
MMULGENE0000246	NA	lncRNA	chr1:33123687-33124426	NA	yes	New assembly	present work-short read	downstream_antisense-lncRNA	NA	u	new locus
MMULGENE0000247	NA	lncRNA	chr1:33170157-33180099	NA	yes	New assembly	present work-short read	downstream_antisense-lncRNA	NA	r	new locus
MMULGENE0000250	NA	lncRNA	chr1:34252525-34253209	NA	yes	New assembly	present work-short read	antisense-lncRNA	NA	u	new locus
MMULGENE0000252	NA	lncRNA	chr1:34563982-34569813	NA	yes	New assembly	present work-short read	antisense-lncRNA	NA	r	new locus
MMULGENE0000253	NA	lncRNA	chr1:35298064-35317149	lncRNA	yes	Ensembl 104	Ensembl 104,present work-long read	upstream_sense-lncRNA	URS000196755E_9544.227	=	annotated locus
MMULGENE0000256	NA	lncRNA	chr1:35763735-35889885	lncRNA	yes	Ensembl 104	Ensembl 104,present work-short read	upstream_sense-lncRNA	URS0001964741_9544.233	k	new isoform
MMULGENE0000266	NA	lncRNA	chr1:37042074-37050610	NA	yes	New assembly	present work-short read	antisense-lncRNA	NA	u	new locus
MMULGENE0000267	NA	lncRNA	chr1:37046671-37094830	NA	yes	New assembly	present work-short read	overlapping-lncRNA	NA	r	new locus
MMULGENE0000268	NA	lncRNA	chr1:37064687-37068224	NA	yes	New assembly	present work-short read	antisense-lncRNA	NA	r	new locus
MMULGENE0000273	NA	lncRNA	chr1:37491149-37492366	NA	yes	New assembly	present work-short read	antisense-lncRNA	NA	r	new locus
MMULGENE0000276	NA	lncRNA	chr1:38160000-38170820	NA	yes	New assembly	present work-long read	downstream_sense-lncRNA	NA	u	new locus
MMULGENE0000277	NA	lncRNA	chr1:38166342-38172851	NA	yes	New assembly	present work-short read	downstream_antisense-lncRNA	NA	u	new locus
MMULGENE0000280	NA	lncRNA	chr1:38338693-38341967	NA	yes	New assembly	present work-short read	upstream_sense-lncRNA	NA	u	new locus
MMULGENE0000282	NA	lncRNA	chr1:38508981-38522466	lncRNA	yes	Ensembl 104	Ensembl 104	upstream_sense-lncRNA	URS0001967772_9544.244	=	annotated locus
MMULGENE0000285	NA	lncRNA	chr1:38698330-38725260	NA	yes	New assembly	present work-short read	overlapping-lncRNA	NA	u	new locus
MMULGENE0000286	NA	lncRNA	chr1:38698847-38702053	NA	yes	New assembly	present work-short read	overlapping-lncRNA	NA	u	new locus
MMULGENE0000287	NA	lncRNA	chr1:38804627-38805271	NA	yes	New assembly	present work-short read	overlapping-lncRNA	NA	r	new locus
MMULGENE0000289	NA	lncRNA	chr1:39341105-39349788	lncRNA	yes	Ensembl 104	Ensembl 104	upstream_antisense-lncRNA	URS00019574A8_9544.245	=	annotated locus
MMULGENE0000290	NA	lncRNA	chr1:39358439-39371688	lncRNA	yes	Ensembl 104	Ensembl 104	upstream_antisense-lncRNA	URS0001977A21_9544.247	k	new isoform
MMULGENE0000292	NA	lncRNA	chr1:39665652-39672587	lncRNA	yes	Ensembl 104	Ensembl 104	upstream_antisense-lncRNA	URS000196DA0A_9544.251	k	new isoform
MMULGENE0000294	NA	lncRNA	chr1:39841334-39841736	NA	yes	New assembly	present work-short read	antisense-lncRNA	NA	u	new locus
MMULGENE0000295	NA	lncRNA	chr1:39857119-39871401	NA	yes	New assembly	present work-long read	antisense-lncRNA	NA	u	new locus
MMULGENE0000296	NA	lncRNA	chr1:39992767-39997140	lncRNA	yes	Ensembl 104	Ensembl 104	upstream_sense-lncRNA	URS00019791A7_9544.252	=	annotated locus
MMULGENE0000299	NA	lncRNA	chr1:40267063-40269142	lncRNA	yes	Ensembl 104	Ensembl 104	upstream_sense-lncRNA	URS0001958743_9544.254	=	annotated locus
MMULGENE0000302	NA	lncRNA	chr1:40703429-40723898	NA	yes	New assembly	present work-long read	upstream_sense-lncRNA	NA	r	new locus
MMULGENE0000304	NA	lncRNA	chr1:40893431-40896704	NA	yes	New assembly	present work-short read	antisense-lncRNA	NA	u	new locus
MMULGENE0000306	NA	lncRNA	chr1:41224271-41228921	NA	yes	New assembly	present work-short read	antisense-lncRNA	NA	r	new locus
MMULGENE0000308	NA	lncRNA	chr1:41325949-41327088	NA	yes	New assembly	present work-short read	overlapping-lncRNA	NA	r	new locus
MMULGENE0000313	NA	lncRNA	chr1:42539828-42546870	NA	yes	New assembly	present work-short read	antisense-lncRNA	NA	u	new locus
MMULGENE0000314	NA	lncRNA	chr1:42924330-42957433	lncRNA	yes	Ensembl 104	Ensembl 104	upstream_sense-lncRNA	URS0001951DC5_9544.268	=	annotated locus
MMULGENE0000316	NA	lncRNA	chr1:43431869-43433414	lncRNA	yes	Ensembl 104	Ensembl 104	downstream_sense-lncRNA	URS000195BA03_9544.270	=	annotated locus
MMULGENE0000320	NA	lncRNA	chr1:43685941-43747360	NA	yes	New assembly	present work-short read	upstream_antisense-lncRNA	NA	u	new locus
MMULGENE0000322	NA	lncRNA	chr1:44400806-44404964	lncRNA	yes	Ensembl 104	Ensembl 104	isolated_intergenic-lncRNA	URS000196CD9A_9544.272	=	annotated locus
MMULGENE0000325	NA	lncRNA	chr1:47770144-47775641	lncRNA	yes	Ensembl 104	Ensembl 104,present work-long read,present work-short read	divergent-lncRNA	URS0001979607_9544.276	j	new isoform
MMULGENE0000326	NA	lncRNA	chr1:48624314-48639859	lncRNA	yes	Ensembl 104	Ensembl 104	isolated_intergenic-lncRNA	URS000196C05C_9544.279	=	annotated locus
MMULGENE0000327	NA	lncRNA	chr1:49181629-49266542	lncRNA	yes	Ensembl 104	Ensembl 104,present work-short read	isolated_intergenic-lncRNA	URS0001975C0B_9544.280	k	new isoform
MMULGENE0000330	NA	lncRNA	chr1:49743212-49785227	NA	yes	New assembly	present work-long read	downstream_sense-lncRNA	NA	u	new locus
MMULGENE0000333	NA	lncRNA	chr1:50062506-50066469	lncRNA	yes	Ensembl 104	Ensembl 104	upstream_sense-lncRNA	URS000195F378_9544.282	=	annotated locus
MMULGENE0000335	NA	lncRNA	chr1:50250903-50281735	lncRNA	yes	Ensembl 104	Ensembl 104	downstream_antisense-lncRNA	URS000195DA7F_9544.287	=	annotated locus
MMULGENE0000337	NA	lncRNA	chr1:50397836-50400790	NA	yes	New assembly	present work-short read	antisense-lncRNA	NA	u	new locus
MMULGENE0000339	NA	lncRNA	chr1:50487465-50488085	NA	yes	New assembly	present work-short read	overlapping-lncRNA	NA	r	new locus
MMULGENE0000340	NA	lncRNA	chr1:50559804-50560942	NA	yes	New assembly	present work-short read	overlapping-lncRNA	NA	r	new locus
MMULGENE0000341	NA	lncRNA	chr1:50728211-50761084	lncRNA	yes	Ensembl 104	Ensembl 104	isolated_intergenic-lncRNA	URS00019552D3_9544.291	j	new isoform
MMULGENE0000342	NA	lncRNA	chr1:52712944-52732262	lncRNA	yes	Ensembl 104	Ensembl 104,present work-short read	isolated_intergenic-lncRNA	URS0001959A0B_9544.295	k	new isoform
MMULGENE0000343	NA	lncRNA	chr1:53005178-53116787	lncRNA	yes	Ensembl 104	Ensembl 104	isolated_intergenic-lncRNA	URS000196B40B_9544.296	=	annotated locus
MMULGENE0000344	NA	lncRNA	chr1:53743903-53771267	NA	yes	New assembly	present work-short read	antisense-lncRNA	NA	u	new locus
MMULGENE0000347	NA	lncRNA	chr1:54493299-54537426	NA	yes	New assembly	present work-short read	antisense-lncRNA	NA	u	new locus
MMULGENE0000350	NA	lncRNA	chr1:55290202-55302348	NA	yes	New assembly	present work-long read	upstream_sense-lncRNA	NA	r	new locus
MMULGENE0000355	NA	lncRNA	chr1:56481174-56507114	lncRNA	yes	Ensembl 104	Ensembl 104	isolated_intergenic-lncRNA	URS00019697DF_9544.305	k	new isoform
MMULGENE0000357	NA	lncRNA	chr1:57832967-57836925	NA	yes	New assembly	present work-long read	antisense-lncRNA	NA	u	new locus
MMULGENE0000358	NA	lncRNA	chr1:58072132-58090231	NA	yes	New assembly	present work-short read	antisense-lncRNA	NA	r	new locus
MMULGENE0000363	NA	lncRNA	chr1:58403878-58426561	NA	yes	New assembly	present work-short read	antisense-lncRNA	URS0000905DDA_9544.323	o	new isoform
MMULGENE0000365	NA	lncRNA	chr1:58452706-58458021	NA	yes	New assembly	present work-long read,present work-short read	divergent-lncRNA	NA	u	new locus
MMULGENE0000366	NA	lncRNA	chr1:58544479-58567399	NA	yes	New assembly	present work-short read	antisense-lncRNA	NA	u	new locus
MMULGENE0000369	NA	lncRNA	chr1:58928090-58929699	NA	yes	New assembly	present work-long read	antisense-lncRNA	NA	u	new locus
MMULGENE0000375	NA	lncRNA	chr1:59422854-59423864	NA	yes	New assembly	present work-short read	overlapping-lncRNA	NA	r	new locus
MMULGENE0000376	NA	lncRNA	chr1:59427901-59429283	NA	yes	New assembly	present work-short read	overlapping-lncRNA	NA	r	new locus
MMULGENE0000378	NA	lncRNA	chr1:59494952-59495544	NA	yes	New assembly	present work-short read	downstream_sense-lncRNA	NA	r	new locus
MMULGENE0000379	NA	lncRNA	chr1:59510585-59522815	NA	yes	New assembly	present work-short read	upstream_sense-lncRNA	URS00019583BC_9544.330	x	new locus
MMULGENE0000382	NA	lncRNA	chr1:59585852-59593985	NA	yes	New assembly	present work-short read	antisense-lncRNA	NA	u	new locus
MMULGENE0000385	NA	lncRNA	chr1:59678045-59678677	NA	yes	New assembly	present work-short read	overlapping-lncRNA	NA	u	new locus
MMULGENE0000387	NA	lncRNA	chr1:60021549-60024827	lncRNA	yes	Ensembl 104	Ensembl 104	overlapping-lncRNA	URS000194BB44_9544.338	=	annotated locus
MMULGENE0000388	NA	lncRNA	chr1:60054551-60055452	NA	yes	New assembly	present work-short read	antisense-lncRNA	NA	r	new locus
MMULGENE0000389	NA	lncRNA	chr1:60073504-60076251	NA	yes	New assembly	present work-short read	antisense-lncRNA	NA	u	new locus
MMULGENE0000392	NA	lncRNA	chr1:60346406-60355300	NA	yes	New assembly	present work-short read	antisense-lncRNA	URS000066B41A_9544.341	x	new locus
MMULGENE0000393	NA	lncRNA	chr1:60477387-60480022	lncRNA	yes	Ensembl 104	Ensembl 104	divergent-lncRNA	URS0001977AFC_9544.342	=	annotated locus
MMULGENE0000397	NA	lncRNA	chr1:60656922-60657283	NA	yes	New assembly	present work-short read	overlapping-lncRNA	NA	u	new locus
MMULGENE0000398	NA	lncRNA	chr1:60790755-60796439	lncRNA	yes	Ensembl 104	Ensembl 104	upstream_sense-lncRNA	URS0001952711_9544.343	=	annotated locus
MMULGENE0000400	NA	lncRNA	chr1:60820108-60822192	NA	yes	New assembly	present work-short read	downstream_sense-lncRNA	NA	r	new locus
MMULGENE0000404	NA	lncRNA	chr1:61024391-61037074	lncRNA	yes	Ensembl 104	Ensembl 104	antisense-lncRNA	URS0001953555_9544.351	k	new isoform
MMULGENE0000409	NA	lncRNA	chr1:61504300-61515789	lncRNA	yes	Ensembl 104	Ensembl 104	upstream_sense-lncRNA	URS0001953513_9544.355	=	annotated locus
MMULGENE0000411	NA	lncRNA	chr1:61589855-61590720	NA	yes	New assembly	present work-short read	overlapping-lncRNA	NA	u	new locus
MMULGENE0000412	NA	lncRNA	chr1:61695334-61696442	NA	yes	New assembly	present work-short read	antisense-lncRNA	NA	u	new locus
MMULGENE0000413	NA	lncRNA	chr1:61726292-61736375	NA	yes	New assembly	present work-short read	antisense-lncRNA	NA	u	new locus
MMULGENE0000414	NA	lncRNA	chr1:61917228-61949604	NA	yes	New assembly	present work-short read	antisense-lncRNA	NA	u	new locus
MMULGENE0000415	NA	lncRNA	chr1:61930811-61933338	NA	yes	New assembly	present work-short read	antisense-lncRNA	NA	u	new locus
MMULGENE0000416	NA	lncRNA	chr1:62001139-62002831	NA	yes	New assembly	present work-short read	antisense-lncRNA	NA	u	new locus
MMULGENE0000417	NA	lncRNA	chr1:62019581-62071104	NA	yes	New assembly	present work-short read	overlapping-lncRNA	URS0001977D69_9544.356	y	new locus
MMULGENE0000419	NA	lncRNA	chr1:62064205-62066890	lncRNA	yes	Ensembl 104	Ensembl 104	downstream_sense-lncRNA	URS0001977D69_9544.356	=	annotated locus
MMULGENE0000421	NA	lncRNA	chr1:62269799-62278112	lncRNA	yes	Ensembl 104	Ensembl 104	upstream_sense-lncRNA	URS00019501B1_9544.358	=	annotated locus
MMULGENE0000424	NA	lncRNA	chr1:62602752-62604863	NA	yes	New assembly	present work-short read	antisense-lncRNA	NA	u	new locus
MMULGENE0000425	NA	lncRNA	chr1:62626930-62636183	NA	yes	New assembly	present work-long read	antisense-lncRNA	NA	r	new locus
MMULGENE0000426	NA	lncRNA	chr1:62734313-62747876	lncRNA	yes	Ensembl 104	Ensembl 104	divergent-lncRNA	URS0001969F3A_9544.361	=	annotated locus
MMULGENE0000428	NA	lncRNA	chr1:62850048-62862411	NA	yes	New assembly	present work-short read	antisense-lncRNA	NA	u	new locus
MMULGENE0000429	NA	lncRNA	chr1:62870006-62918751	NA	yes	New assembly	present work-short read	antisense-lncRNA	NA	r	new locus
MMULGENE0000430	NA	lncRNA	chr1:62947724-62948315	NA	yes	New assembly	present work-short read	antisense-lncRNA	NA	r	new locus
MMULGENE0000431	NA	lncRNA	chr1:62960855-62963940	NA	yes	New assembly	present work-short read	antisense-lncRNA	NA	u	new locus
MMULGENE0000436	NA	lncRNA	chr1:63154408-63155670	NA	yes	New assembly	present work-long read	antisense-lncRNA	NA	u	new locus
MMULGENE0000438	NA	lncRNA	chr1:63562615-63590230	lncRNA	yes	Ensembl 104	Ensembl 104	upstream_antisense-lncRNA	URS0001958C78_9544.372	k	new isoform
MMULGENE0000444	NA	lncRNA	chr1:64105869-64123962	NA	yes	New assembly	present work-short read	antisense-lncRNA	NA	u	new locus
MMULGENE0000449	NA	lncRNA	chr1:64387284-64389073	NA	yes	New assembly	present work-long read	downstream_sense-lncRNA	NA	r	new locus
MMULGENE0000461	NA	lncRNA	chr1:65233470-65240486	NA	yes	New assembly	present work-short read	downstream_sense-lncRNA	NA	u	new locus
MMULGENE0000463	NA	lncRNA	chr1:65458845-65460834	NA	yes	New assembly	present work-short read	upstream_antisense-lncRNA	NA	u	new locus
MMULGENE0000464	NA	lncRNA	chr1:65698776-65713202	NA	yes	New assembly	present work-short read	antisense-lncRNA	NA	u	new locus
MMULGENE0000468	NA	lncRNA	chr1:66803875-66857729	lncRNA	yes	Ensembl 104	Ensembl 104,present work-long read	isolated_intergenic-lncRNA	URS00019533AA_9544.383	j	new isoform
MMULGENE0000469	NA	lncRNA	chr1:66921851-66926311	lncRNA	yes	Ensembl 104	Ensembl 104	isolated_intergenic-lncRNA	URS0001966F39_9544.385	k	new isoform
MMULGENE0000471	NA	lncRNA	chr1:67101413-67102169	NA	yes	New assembly	present work-short read	overlapping-lncRNA	NA	u	new locus
MMULGENE0000472	NA	lncRNA	chr1:67112363-67121076	NA	yes	New assembly	present work-short read	antisense-lncRNA	NA	u	new locus
MMULGENE0000479	NA	lncRNA	chr1:67658403-67664948	NA	yes	New assembly	present work-short read	overlapping-lncRNA	NA	u	new locus
MMULGENE0000481	NA	lncRNA	chr1:67801521-67803542	lncRNA	yes	Ensembl 104	Ensembl 104	upstream_sense-lncRNA	URS000194F6CA_9544.392	=	annotated locus
MMULGENE0000484	NA	lncRNA	chr1:68623637-68626656	NA	yes	New assembly	present work-long read	antisense-lncRNA	NA	u	new locus
MMULGENE0000488	NA	lncRNA	chr1:68915086-68975274	NA	yes	New assembly	present work-short read	overlapping-lncRNA	NA	r	new locus
MMULGENE0000490	NA	lncRNA	chr1:69040995-69068287	lncRNA	yes	Ensembl 104	Ensembl 104	downstream_antisense-lncRNA	URS000197BDC3_9544.396	=	annotated locus
MMULGENE0000496	NA	lncRNA	chr1:69903101-69903971	NA	yes	New assembly	present work-short read	antisense-lncRNA	NA	u	new locus
MMULGENE0000501	NA	lncRNA	chr1:70323226-70326440	lncRNA	yes	Ensembl 104	Ensembl 104	antisense-lncRNA	URS00019540F3_9544.402	=	annotated locus
MMULGENE0000504	NA	lncRNA	chr1:70477727-70478371	NA	yes	New assembly	present work-short read	antisense-lncRNA	NA	r	new locus
MMULGENE0000506	NA	lncRNA	chr1:71373819-71379522	NA	yes	New assembly	present work-long read	upstream_sense-lncRNA	URS0001969702_9544.405	i	new locus
MMULGENE0000507	NA	lncRNA	chr1:71430484-71439696	NA	yes	New assembly	present work-long read	upstream_sense-lncRNA	URS0001969702_9544.405	i	new locus
MMULGENE0000510	NA	lncRNA	chr1:72009128-72010281	NA	yes	New assembly	present work-short read	divergent-lncRNA	NA	u	new locus
MMULGENE0000519	NA	lncRNA	chr1:75660673-75663986	lncRNA	yes	Ensembl 104	Ensembl 104	isolated_intergenic-lncRNA	URS000197588F_9544.415	k	new isoform
MMULGENE0000524	NA	lncRNA	chr1:77297005-77298477	NA	yes	New assembly	present work-short read	antisense-lncRNA	NA	u	new locus
MMULGENE0000525	NA	lncRNA	chr1:77411569-77420452	lncRNA	yes	Ensembl 104	Ensembl 104,present work-long read	downstream_antisense-lncRNA	URS0001967623_9544.421	=	annotated locus
MMULGENE0000529	NA	lncRNA	chr1:77659450-77660648	NA	yes	New assembly	present work-short read	overlapping-lncRNA	NA	u	new locus
MMULGENE0000534	NA	lncRNA	chr1:78831556-78892565	lncRNA	yes	Ensembl 104	Ensembl 104	isolated_intergenic-lncRNA	URS000196F85B_9544.435	k	new isoform
MMULGENE0000536	NA	lncRNA	chr1:79514451-79517941	lncRNA	yes	Ensembl 104	Ensembl 104	isolated_intergenic-lncRNA	URS000196B47D_9544.438	=	annotated locus
MMULGENE0000538	NA	lncRNA	chr1:79678086-79681635	NA	yes	New assembly	present work-long read	isolated_intergenic-lncRNA	NA	u	new locus
MMULGENE0000543	NA	lncRNA	chr1:80752858-80753787	NA	yes	New assembly	present work-short read	downstream_antisense-lncRNA	NA	r	new locus
MMULGENE0000550	NA	lncRNA	chr1:81641016-81641416	NA	yes	New assembly	present work-short read	overlapping-lncRNA	NA	r	new locus
MMULGENE0000553	NA	lncRNA	chr1:81924420-81925041	NA	yes	New assembly	present work-short read	overlapping-lncRNA	NA	u	new locus
MMULGENE0000556	NA	lncRNA	chr1:83173751-83192147	NA	yes	New assembly	present work-short read	antisense-lncRNA	NA	r	new locus
MMULGENE0000557	NA	lncRNA	chr1:83189871-83191191	NA	yes	New assembly	present work-short read	antisense-lncRNA	NA	u	new locus
MMULGENE0000558	NA	lncRNA	chr1:83292806-83295763	lncRNA	yes	Ensembl 104	Ensembl 104	upstream_sense-lncRNA	URS000194E0D6_9544.454	=	annotated locus
MMULGENE0000561	NA	lncRNA	chr1:83515602-83518245	NA	yes	New assembly	present work-short read	antisense-lncRNA	NA	r	new locus
MMULGENE0000563	NA	lncRNA	chr1:83601322-83648513	lncRNA	yes	Ensembl 104	Ensembl 104,present work-short read	overlapping-lncRNA	URS0001960FBE_9544.455	k	new isoform
MMULGENE0000564	NA	lncRNA	chr1:83603494-83604443	NA	yes	New assembly	present work-short read	overlapping-lncRNA	NA	u	new locus
MMULGENE0000566	NA	lncRNA	chr1:83732243-83742664	NA	yes	New assembly	present work-long read	divergent-lncRNA	NA	u	new locus
MMULGENE0000570	NA	lncRNA	chr1:83925976-83929684	NA	yes	New assembly	present work-short read	antisense-lncRNA	NA	u	new locus
MMULGENE0000571	NA	lncRNA	chr1:84065833-84068313	lncRNA	yes	Ensembl 104	Ensembl 104	upstream_sense-lncRNA	URS00019772C9_9544.459	=	annotated locus
MMULGENE0000573	NA	lncRNA	chr1:84198923-84199637	NA	yes	New assembly	present work-short read	downstream_antisense-lncRNA	NA	r	new locus
MMULGENE0000576	NA	lncRNA	chr1:84551051-84552719	NA	yes	New assembly	present work-short read	overlapping-lncRNA	NA	u	new locus
MMULGENE0000577	NA	lncRNA	chr1:84880928-84883186	NA	yes	New assembly	present work-short read	antisense-lncRNA	NA	u	new locus
MMULGENE0000578	NA	lncRNA	chr1:85025482-85026417	NA	yes	New assembly	present work-short read	upstream_sense-lncRNA	NA	u	new locus
MMULGENE0000579	NA	lncRNA	chr1:85055606-85086468	NA	yes	New assembly	present work-short read	upstream_sense-lncRNA	NA	r	new locus
MMULGENE0000581	NA	lncRNA	chr1:85207620-85209094	NA	yes	New assembly	present work-short read	downstream_sense-lncRNA	NA	r	new locus
MMULGENE0000582	NA	lncRNA	chr1:85281205-85327725	NA	yes	New assembly	present work-short read	antisense-lncRNA	NA	r	new locus
MMULGENE0000584	NA	lncRNA	chr1:85388983-85401631	NA	yes	New assembly	present work-long read	downstream_sense-lncRNA	NA	r	new locus
MMULGENE0000587	NA	lncRNA	chr1:85646544-85649402	NA	yes	New assembly	present work-short read	upstream_sense-lncRNA	NA	u	new locus
MMULGENE0000589	NA	lncRNA	chr1:85678269-85679510	NA	yes	New assembly	present work-long read	divergent-lncRNA	URS0001967327_9544.463	x	new locus
MMULGENE0000593	NA	lncRNA	chr1:85764941-85773693	NA	yes	New assembly	present work-short read	downstream_sense-lncRNA	NA	u	new locus
MMULGENE0000595	NA	lncRNA	chr1:85970797-85981428	NA	yes	New assembly	present work-long read	antisense-lncRNA	NA	u	new locus
MMULGENE0000598	NA	lncRNA	chr1:86058334-86077625	lncRNA	yes	Ensembl 104	Ensembl 104	upstream_sense-lncRNA	URS0001976369_9544.467	=	annotated locus
MMULGENE0000600	NA	lncRNA	chr1:86152646-86157077	NA	yes	New assembly	present work-short read	upstream_sense-lncRNA	NA	r	new locus
MMULGENE0000601	NA	lncRNA	chr1:86175141-86215060	NA	yes	New assembly	present work-short read	overlapping-lncRNA	URS0000706827_9544.474	y	new locus
MMULGENE0000604	NA	lncRNA	chr1:86193992-86213220	NA	yes	New assembly	present work-short read	overlapping-lncRNA	URS000063F3AE_9544.480	y	new locus
MMULGENE0000605	NA	lncRNA	chr1:86215349-86228360	NA	yes	New assembly	present work-short read	overlapping-lncRNA	URS00006445D3_9544.482	k	new isoform
MMULGENE0000606	NA	lncRNA	chr1:86221172-86235065	NA	yes	New assembly	present work-short read	overlapping-lncRNA	URS00006A07CE_9544.485	y	new locus
MMULGENE0000607	NA	lncRNA	chr1:86225304-86229457	NA	yes	New assembly	present work-short read	overlapping-lncRNA	NA	u	new locus
MMULGENE0000608	NA	lncRNA	chr1:86588830-86618335	NA	yes	New assembly	present work-short read	isolated_intergenic-lncRNA	URS00006839F1_9544.498	x	new locus
MMULGENE0000609	NA	lncRNA	chr1:86589779-86626512	NA	yes	New assembly	present work-short read	isolated_intergenic-lncRNA	URS0000675142_9544.503	x	new locus
MMULGENE0000610	NA	lncRNA	chr1:86595172-86611754	NA	yes	New assembly	present work-short read	isolated_intergenic-lncRNA	URS00006839F1_9544.498	x	new locus
MMULGENE0000611	NA	lncRNA	chr1:86612054-86634274	NA	yes	New assembly	present work-short read	isolated_intergenic-lncRNA	URS0000675142_9544.503	x	new locus
MMULGENE0000612	NA	lncRNA	chr1:88090612-88114787	NA	yes	New assembly	present work-short read	antisense-lncRNA	URS00006F860B_9544.518	x	new locus
MMULGENE0000613	NA	lncRNA	chr1:88096011-88120253	NA	yes	New assembly	present work-short read	antisense-lncRNA	URS000069D2A0_9544.522	x	new locus
MMULGENE0000614	NA	lncRNA	chr1:88111040-88126363	NA	yes	New assembly	present work-short read	antisense-lncRNA	URS000069D2A0_9544.522	x	new locus
MMULGENE0000615	NA	lncRNA	chr1:88115429-88125656	NA	yes	New assembly	present work-short read	antisense-lncRNA	URS0000696116_9544.523	x	new locus
MMULGENE0000616	NA	lncRNA	chr1:88124846-88129800	NA	yes	New assembly	present work-short read	upstream_antisense-lncRNA	NA	u	new locus
MMULGENE0000617	NA	lncRNA	chr1:88292310-88292664	NA	yes	New assembly	present work-short read	antisense-lncRNA	NA	u	new locus
MMULGENE0000618	NA	lncRNA	chr1:88474303-88476752	NA	yes	New assembly	present work-long read	antisense-lncRNA	NA	r	new locus
MMULGENE0000624	NA	lncRNA	chr1:89417128-89418490	NA	yes	New assembly	present work-short read	antisense-lncRNA	NA	u	new locus
MMULGENE0000627	NA	lncRNA	chr1:89663351-89666747	NA	yes	New assembly	present work-short read	antisense-lncRNA	NA	u	new locus
MMULGENE0000630	NA	lncRNA	chr1:89732299-89771567	NA	yes	New assembly	present work-short read	antisense-lncRNA	NA	u	new locus
MMULGENE0000631	NA	lncRNA	chr1:89733457-89736650	NA	yes	New assembly	present work-short read	antisense-lncRNA	NA	u	new locus
MMULGENE0000650	NA	lncRNA	chr1:90523718-90524785	NA	yes	New assembly	present work-short read	antisense-lncRNA	NA	u	new locus
MMULGENE0000653	NA	lncRNA	chr1:90744339-90763135	NA	yes	New assembly	present work-short read	antisense-lncRNA	NA	u	new locus
MMULGENE0000664	NA	lncRNA	chr1:91132758-91142949	NA	yes	New assembly	present work-short read	antisense-lncRNA	NA	u	new locus
MMULGENE0000669	NA	lncRNA	chr1:91910703-91915397	NA	yes	New assembly	present work-short read	antisense-lncRNA	NA	u	new locus
MMULGENE0000670	NA	lncRNA	chr1:91913431-91914490	NA	yes	New assembly	present work-short read	antisense-lncRNA	NA	u	new locus
MMULGENE0000671	NA	lncRNA	chr1:91943033-91945031	NA	yes	New assembly	present work-short read	antisense-lncRNA	NA	u	new locus
MMULGENE0000672	NA	lncRNA	chr1:92106378-92108494	NA	yes	New assembly	present work-short read	antisense-lncRNA	NA	u	new locus
MMULGENE0000687	NA	lncRNA	chr1:92987048-92989466	NA	yes	New assembly	present work-short read	antisense-lncRNA	NA	u	new locus
MMULGENE0000688	NA	lncRNA	chr1:93017548-93019289	NA	yes	New assembly	present work-short read	upstream_antisense-lncRNA	NA	r	new locus
MMULGENE0000689	NA	lncRNA	chr1:93074849-93078381	lncRNA	yes	Ensembl 104	Ensembl 104	upstream_antisense-lncRNA	URS0001974B90_9544.538	=	annotated locus
MMULGENE0000690	NA	lncRNA	chr1:93083339-93110319	lncRNA	yes	Ensembl 104	Ensembl 104	upstream_sense-lncRNA	URS0001976F7E_9544.539	=	annotated locus
MMULGENE0000697	NA	lncRNA	chr1:93527033-93529314	lncRNA	yes	Ensembl 104	Ensembl 104	downstream_sense-lncRNA	URS000195750B_9544.540	=	annotated locus
MMULGENE0000698	NA	lncRNA	chr1:93671030-93693517	lncRNA	yes	Ensembl 104	Ensembl 104	isolated_intergenic-lncRNA	URS000196B693_9544.542	=	annotated locus
MMULGENE0000699	NA	lncRNA	chr1:93777040-93788422	NA	yes	New assembly	present work-long read	upstream_sense-lncRNA	NA	u	new locus
MMULGENE0000708	NA	lncRNA	chr1:94248052-94269627	NA	yes	New assembly	present work-short read	overlapping-lncRNA	NA	r	new locus
MMULGENE0000711	NA	lncRNA	chr1:94341897-94352839	NA	yes	New assembly	present work-long read,present work-short read	antisense-lncRNA	NA	u	new locus
MMULGENE0000712	NA	lncRNA	chr1:94359862-94360554	NA	yes	New assembly	present work-short read	upstream_sense-lncRNA	NA	r	new locus
MMULGENE0000716	NA	lncRNA	chr1:94465450-94478337	NA	yes	New assembly	present work-short read	overlapping-lncRNA	NA	u	new locus
MMULGENE0000718	NA	lncRNA	chr1:94584560-94584976	NA	yes	New assembly	present work-short read	antisense-lncRNA	NA	r	new locus
MMULGENE0000726	NA	lncRNA	chr1:94869907-94885052	NA	yes	New assembly	present work-short read	antisense-lncRNA	NA	r	new locus
MMULGENE0000731	NA	lncRNA	chr1:95045279-95046058	NA	yes	New assembly	present work-short read	overlapping-lncRNA	NA	u	new locus
MMULGENE0000732	NA	lncRNA	chr1:95050275-95051212	NA	yes	New assembly	present work-short read	overlapping-lncRNA	NA	u	new locus
MMULGENE0000735	NA	lncRNA	chr1:95112997-95165062	NA	yes	New assembly	present work-short read	antisense-lncRNA	NA	u	new locus
MMULGENE0000738	NA	lncRNA	chr1:95162545-95172225	NA	yes	New assembly	present work-short read	overlapping-lncRNA	NA	r	new locus
MMULGENE0000739	NA	lncRNA	chr1:95245438-95245708	NA	yes	New assembly	present work-short read	overlapping-lncRNA	NA	u	new locus
MMULGENE0000740	NA	lncRNA	chr1:95314891-95317684	NA	yes	New assembly	present work-short read	overlapping-lncRNA	NA	r	new locus
MMULGENE0000742	NA	lncRNA	chr1:95356889-95357501	NA	yes	New assembly	present work-short read	overlapping-lncRNA	NA	r	new locus
MMULGENE0000743	NA	lncRNA	chr1:95381564-95383006	NA	yes	New assembly	present work-short read	overlapping-lncRNA	NA	u	new locus
MMULGENE0000744	NA	lncRNA	chr1:95427637-95431546	NA	yes	New assembly	present work-short read	antisense-lncRNA	NA	r	new locus
MMULGENE0000745	NA	lncRNA	chr1:95432919-95470325	NA	yes	New assembly	present work-short read	overlapping-lncRNA	URS0000C72B88_9544.556	x	new locus
MMULGENE0000747	NA	lncRNA	chr1:95695364-95696990	NA	yes	New assembly	present work-short read	antisense-lncRNA	NA	u	new locus
MMULGENE0000753	NA	lncRNA	chr1:95817967-95818338	NA	yes	New assembly	present work-short read	overlapping-lncRNA	NA	u	new locus
MMULGENE0000755	NA	lncRNA	chr1:95835295-95836239	NA	yes	New assembly	present work-short read	downstream_sense-lncRNA	NA	u	new locus
MMULGENE0000760	NA	lncRNA	chr1:95962955-95963651	NA	yes	New assembly	present work-short read	antisense-lncRNA	NA	u	new locus
MMULGENE0000767	NA	lncRNA	chr1:96325577-96326555	NA	yes	New assembly	present work-short read	antisense-lncRNA	NA	r	new locus
MMULGENE0000769	NA	lncRNA	chr1:96464451-96465370	NA	yes	New assembly	present work-short read	divergent-lncRNA	NA	r	new locus
MMULGENE0000772	NA	lncRNA	chr1:96581802-96594859	NA	yes	New assembly	present work-short read	antisense-lncRNA	NA	u	new locus
MMULGENE0000773	NA	lncRNA	chr1:96688934-96690770	NA	yes	New assembly	present work-short read	antisense-lncRNA	NA	u	new locus
MMULGENE0000774	NA	lncRNA	chr1:96692135-96697786	NA	yes	New assembly	present work-short read	antisense-lncRNA	NA	r	new locus
MMULGENE0000775	NA	lncRNA	chr1:96761426-96765258	NA	yes	New assembly	present work-short read	downstream_antisense-lncRNA	NA	r	new locus
MMULGENE0000778	NA	lncRNA	chr1:96892262-96929557	NA	yes	New assembly	present work-short read	overlapping-lncRNA	URS00009A14E6_9544.573	y	new locus
MMULGENE0000780	NA	lncRNA	chr1:96919676-96942265	NA	yes	New assembly	present work-short read	overlapping-lncRNA	NA	r	new locus
MMULGENE0000788	NA	lncRNA	chr1:97293850-97295617	NA	yes	New assembly	present work-short read	antisense-lncRNA	NA	u	new locus
MMULGENE0000790	NA	lncRNA	chr1:97420074-97421663	NA	yes	New assembly	present work-short read	antisense-lncRNA	NA	u	new locus
MMULGENE0000806	NA	lncRNA	chr1:97807816-97841537	NA	yes	New assembly	present work-short read	antisense-lncRNA	NA	u	new locus
MMULGENE0000807	NA	lncRNA	chr1:97869462-97872191	lncRNA	yes	Ensembl 104	Ensembl 104	upstream_antisense-lncRNA	URS000195E074_9544.586	=	annotated locus
MMULGENE0000808	NA	lncRNA	chr1:97975520-97989692	NA	yes	New assembly	present work-long read	upstream_sense-lncRNA	NA	r	new locus
MMULGENE0000823	NA	lncRNA	chr1:99240087-99240759	NA	yes	New assembly	present work-short read	downstream_sense-lncRNA	NA	u	new locus
MMULGENE0000829	NA	lncRNA	chr1:99372765-99376685	NA	yes	New assembly	present work-long read	antisense-lncRNA	NA	u	new locus
MMULGENE0000831	NA	lncRNA	chr1:99399841-99401448	NA	yes	New assembly	present work-short read	antisense-lncRNA	NA	u	new locus
MMULGENE0000832	NA	lncRNA	chr1:99488459-99489270	NA	yes	New assembly	present work-short read	antisense-lncRNA	NA	u	new locus
MMULGENE0000834	NA	lncRNA	chr1:99657077-99657930	NA	yes	New assembly	present work-short read	overlapping-lncRNA	NA	u	new locus
MMULGENE0000835	NA	lncRNA	chr1:99685463-99689651	NA	yes	New assembly	present work-short read	overlapping-lncRNA	NA	r	new locus
MMULGENE0000836	NA	lncRNA	chr1:99708144-99754094	NA	yes	New assembly	present work-short read	overlapping-lncRNA	NA	r	new locus
MMULGENE0000840	NA	lncRNA	chr1:99821109-99839373	NA	yes	New assembly	present work-short read	antisense-lncRNA	URS00019596EE_9544.597	y	new locus
MMULGENE0000841	NA	lncRNA	chr1:99859227-99907507	NA	yes	New assembly	present work-short read	antisense-lncRNA	NA	r	new locus
MMULGENE0000842	NA	lncRNA	chr1:99867629-99869351	NA	yes	New assembly	present work-short read	antisense-lncRNA	NA	u	new locus
MMULGENE0000845	NA	lncRNA	chr1:99942121-99944140	NA	yes	New assembly	present work-short read	antisense-lncRNA	NA	r	new locus
MMULGENE0000848	NA	lncRNA	chr1:99971806-99972315	NA	yes	New assembly	present work-short read	overlapping-lncRNA	NA	u	new locus
MMULGENE0000849	NA	lncRNA	chr1:100050480-100055944	NA	yes	New assembly	present work-long read	antisense-lncRNA	NA	u	new locus
MMULGENE0000851	NA	lncRNA	chr1:100086698-100088631	NA	yes	New assembly	present work-short read	antisense-lncRNA	NA	u	new locus
MMULGENE0000854	NA	lncRNA	chr1:100163615-100165733	NA	yes	New assembly	present work-short read	antisense-lncRNA	NA	u	new locus
MMULGENE0000859	NA	lncRNA	chr1:100410564-100442923	NA	yes	New assembly	present work-short read	overlapping-lncRNA	URS0000627BAB_9544.600	x	new locus
MMULGENE0000862	NA	lncRNA	chr1:100524842-100556101	NA	yes	New assembly	present work-short read	overlapping-lncRNA	NA	r	new locus
MMULGENE0000863	NA	lncRNA	chr1:100543263-100546822	NA	yes	New assembly	present work-short read	downstream_sense-lncRNA	NA	r	new locus
MMULGENE0000865	NA	lncRNA	chr1:100670496-100675892	NA	yes	New assembly	present work-short read	antisense-lncRNA	NA	u	new locus
MMULGENE0000870	NA	lncRNA	chr1:100944720-100987469	NA	yes	New assembly	present work-short read	downstream_sense-lncRNA	URS0000957215_9544.606	x	new locus
MMULGENE0000871	NA	lncRNA	chr1:100974485-101020349	NA	yes	New assembly	present work-short read	antisense-lncRNA	NA	u	new locus
MMULGENE0000872	NA	lncRNA	chr1:101022527-101026974	NA	yes	New assembly	present work-short read	antisense-lncRNA	NA	r	new locus
MMULGENE0000882	NA	lncRNA	chr1:101316777-101317820	NA	yes	New assembly	present work-short read	antisense-lncRNA	NA	r	new locus
MMULGENE0000889	NA	lncRNA	chr1:101476597-101479308	NA	yes	New assembly	present work-short read	downstream_antisense-lncRNA	NA	r	new locus
MMULGENE0000890	NA	lncRNA	chr1:101845897-101884245	lncRNA	yes	Ensembl 104	Ensembl 104	downstream_antisense-lncRNA	URS0001978A40_9544.626	=	annotated locus
MMULGENE0000891	NA	lncRNA	chr1:101996730-102000943	NA	yes	New assembly	present work-short read	antisense-lncRNA	NA	u	new locus
MMULGENE0000892	NA	lncRNA	chr1:102070664-102127528	NA	yes	New assembly	present work-long read,present work-short read	antisense-lncRNA	URS0000717817_9544.630	k	new isoform
MMULGENE0000893	NA	lncRNA	chr1:102133833-102135674	NA	yes	New assembly	present work-short read	antisense-lncRNA	NA	u	new locus
MMULGENE0000894	NA	lncRNA	chr1:102142899-102143777	NA	yes	New assembly	present work-short read	antisense-lncRNA	NA	u	new locus
MMULGENE0000895	NA	lncRNA	chr1:102171479-102183384	NA	yes	New assembly	present work-short read	antisense-lncRNA	NA	r	new locus
MMULGENE0000898	NA	lncRNA	chr1:102480986-102489729	NA	yes	New assembly	present work-long read	antisense-lncRNA	NA	u	new locus
MMULGENE0000901	NA	lncRNA	chr1:103006289-103008807	lncRNA	yes	Ensembl 104	Ensembl 104	upstream_sense-lncRNA	URS000195F4E1_9544.635	=	annotated locus
MMULGENE0000904	NA	lncRNA	chr1:103157956-103160600	lncRNA	yes	Ensembl 104	Ensembl 104	upstream_antisense-lncRNA	URS0001955EF6_9544.639	=	annotated locus
MMULGENE0000906	NA	lncRNA	chr1:103212855-103229426	lncRNA	yes	Ensembl 104	Ensembl 104,present work-long read	upstream_sense-lncRNA	URS000194BDC2_9544.643	j	new isoform
MMULGENE0000907	NA	lncRNA	chr1:103241233-103243039	NA	yes	New assembly	present work-short read	upstream_sense-lncRNA	NA	u	new locus
MMULGENE0000912	NA	lncRNA	chr1:103334875-103341589	NA	yes	New assembly	present work-short read	overlapping-lncRNA	NA	r	new locus
MMULGENE0000918	NA	lncRNA	chr1:103434977-103436600	NA	yes	New assembly	present work-short read	antisense-lncRNA	NA	u	new locus
MMULGENE0000920	NA	lncRNA	chr1:103539388-103583623	NA	yes	New assembly	present work-short read	antisense-lncRNA	NA	u	new locus
MMULGENE0000921	NA	lncRNA	chr1:103543149-103544197	NA	yes	New assembly	present work-short read	antisense-lncRNA	NA	r	new locus
MMULGENE0000922	NA	lncRNA	chr1:103544353-103545445	NA	yes	New assembly	present work-short read	antisense-lncRNA	NA	u	new locus
MMULGENE0000923	NA	lncRNA	chr1:103551889-103553536	NA	yes	New assembly	present work-short read	antisense-lncRNA	NA	r	new locus
MMULGENE0000925	NA	lncRNA	chr1:103614047-103620955	NA	yes	New assembly	present work-short read	antisense-lncRNA	NA	r	new locus
MMULGENE0000926	NA	lncRNA	chr1:103716259-103755367	NA	yes	New assembly	present work-long read,present work-short read	antisense-lncRNA	URS000032B6B6_9544.646	k	new isoform
MMULGENE0000942	NA	lncRNA	chr1:104690447-104693018	NA	yes	New assembly	present work-short read	antisense-lncRNA	NA	u	new locus
MMULGENE0000943	NA	lncRNA	chr1:104696463-104748237	NA	yes	New assembly	present work-short read	antisense-lncRNA	NA	u	new locus
MMULGENE0000945	NA	lncRNA	chr1:104843555-104845736	lncRNA	yes	Ensembl 104	Ensembl 104	upstream_antisense-lncRNA	URS000197194F_9544.651	=	annotated locus
MMULGENE0000951	NA	lncRNA	chr1:106655286-106658446	NA	yes	New assembly	present work-long read	divergent-lncRNA	NA	u	new locus
MMULGENE0000956	NA	lncRNA	chr1:107444197-107447918	lncRNA	yes	Ensembl 104	Ensembl 104	downstream_antisense-lncRNA	URS000196FC58_9544.664	=	annotated locus
MMULGENE0000959	NA	lncRNA	chr1:107804359-107867928	lncRNA	yes	Ensembl 104	Ensembl 104,present work-long read	antisense-lncRNA	URS0001957C73_9544.667	k	new isoform
MMULGENE0000961	NA	lncRNA	chr1:108274470-108323102	NA	yes	New assembly	present work-short read	antisense-lncRNA	NA	u	new locus
MMULGENE0000974	NA	lncRNA	chr1:109940999-109960872	lncRNA	yes	Ensembl 104	Ensembl 104	downstream_antisense-lncRNA	URS0001968327_9544.676	k	new isoform
MMULGENE0000976	NA	lncRNA	chr1:110068115-110069178	NA	yes	New assembly	present work-short read	overlapping-lncRNA	NA	u	new locus
MMULGENE0000982	NA	lncRNA	chr1:110537497-110540572	NA	yes	New assembly	present work-short read	antisense-lncRNA	NA	u	new locus
MMULGENE0000983	NA	lncRNA	chr1:111065536-111128614	NA	yes	New assembly	present work-short read	antisense-lncRNA	NA	r	new locus
MMULGENE0000984	NA	lncRNA	chr1:111078205-111087666	NA	yes	New assembly	present work-short read	antisense-lncRNA	NA	u	new locus
MMULGENE0000985	NA	lncRNA	chr1:111078885-111083022	NA	yes	New assembly	present work-short read	antisense-lncRNA	NA	u	new locus
MMULGENE0000986	NA	lncRNA	chr1:111167066-111169129	NA	yes	New assembly	present work-short read	upstream_antisense-lncRNA	URS0001960497_9544.680	=	annotated locus
MMULGENE0000987	NA	lncRNA	chr1:111178305-111193755	NA	yes	New assembly	present work-short read	antisense-lncRNA	NA	r	new locus
MMULGENE0000988	NA	lncRNA	chr1:111180901-111214280	NA	yes	New assembly	present work-short read	antisense-lncRNA	NA	r	new locus
MMULGENE0000993	NA	lncRNA	chr1:111863626-112020811	lncRNA	yes	Ensembl 104	Ensembl 104,present work-long read	antisense-lncRNA	URS00019790D4_9544.691	j	new isoform
MMULGENE0000994	NA	lncRNA	chr1:112045250-112140602	NA	yes	New assembly	present work-long read	upstream_sense-lncRNA	NA	r	new locus
MMULGENE0000998	NA	lncRNA	chr1:112676487-112677184	NA	yes	New assembly	present work-short read	overlapping-lncRNA	NA	u	new locus
MMULGENE0001000	NA	lncRNA	chr1:112796060-112798972	lncRNA	yes	Ensembl 104	Ensembl 104	downstream_sense-lncRNA	URS000196670C_9544.697	=	annotated locus
MMULGENE0001009	NA	lncRNA	chr1:113916589-113925959	NA	yes	New assembly	present work-short read	antisense-lncRNA	NA	u	new locus
MMULGENE0001010	NA	lncRNA	chr1:113917381-113919390	NA	yes	New assembly	present work-short read	antisense-lncRNA	NA	u	new locus
MMULGENE0001012	NA	lncRNA	chr1:114153967-114160095	lncRNA	yes	Ensembl 104	Ensembl 104	upstream_antisense-lncRNA	URS000195B0DB_9544.701	j	new isoform
MMULGENE0001013	NA	lncRNA	chr1:114315735-114316308	NA	yes	New assembly	present work-short read	upstream_sense-lncRNA	NA	u	new locus
MMULGENE0001017	NA	lncRNA	chr1:114514484-114520400	NA	yes	New assembly	present work-short read	antisense-lncRNA	NA	u	new locus
MMULGENE0001019	NA	lncRNA	chr1:114561391-114561871	NA	yes	New assembly	present work-short read	antisense-lncRNA	NA	u	new locus
MMULGENE0001020	NA	lncRNA	chr1:114617907-114619772	lncRNA	yes	Ensembl 104	Ensembl 104	upstream_sense-lncRNA	URS0001970DEB_9544.707	=	annotated locus
MMULGENE0001029	NA	lncRNA	chr1:114931115-114938696	NA	yes	New assembly	present work-long read,present work-short read	antisense-lncRNA	NA	r	new locus
MMULGENE0001030	NA	lncRNA	chr1:114946318-114947203	NA	yes	New assembly	present work-short read	downstream_antisense-lncRNA	NA	u	new locus
MMULGENE0001034	NA	lncRNA	chr1:115130982-115142777	NA	yes	New assembly	present work-short read	overlapping-lncRNA	NA	r	new locus
MMULGENE0001036	NA	lncRNA	chr1:115149921-115150622	NA	yes	New assembly	present work-short read	overlapping-lncRNA	NA	u	new locus
MMULGENE0001037	NA	lncRNA	chr1:115164200-115204075	NA	yes	New assembly	present work-short read	overlapping-lncRNA	NA	r	new locus
MMULGENE0001038	NA	lncRNA	chr1:115168769-115169034	NA	yes	New assembly	present work-short read	overlapping-lncRNA	NA	u	new locus
MMULGENE0001042	NA	lncRNA	chr1:115327602-115329111	NA	yes	New assembly	present work-short read	antisense-lncRNA	NA	u	new locus
MMULGENE0001043	NA	lncRNA	chr1:115554369-115555294	NA	yes	New assembly	present work-short read	antisense-lncRNA	NA	u	new locus
MMULGENE0001045	NA	lncRNA	chr1:115686714-115813542	NA	yes	New assembly	present work-short read	antisense-lncRNA	NA	u	new locus
MMULGENE0001046	NA	lncRNA	chr1:115958604-116062000	lncRNA	yes	Ensembl 104	Ensembl 104,present work-short read	antisense-lncRNA	URS000195C376_9544.716	k	new isoform
MMULGENE0001047	NA	lncRNA	chr1:116035907-116044711	NA	yes	New assembly	present work-short read	antisense-lncRNA	NA	u	new locus
MMULGENE0001053	NA	lncRNA	chr1:117181231-117182718	NA	yes	New assembly	present work-short read	antisense-lncRNA	NA	u	new locus
MMULGENE0001054	NA	lncRNA	chr1:117184380-117187091	NA	yes	New assembly	present work-short read	divergent-lncRNA	NA	u	new locus
MMULGENE0001055	NA	lncRNA	chr1:117965328-118074732	lncRNA	yes	Ensembl 104	Ensembl 104	isolated_intergenic-lncRNA	URS000197BEDC_9544.718	=	annotated locus
MMULGENE0001056	NA	lncRNA	chr1:117985187-118026866	NA	yes	New assembly	present work-short read	isolated_intergenic-lncRNA	URS000197BEDC_9544.718	i	new locus
MMULGENE0001057	NA	lncRNA	chr1:118111058-118121641	lncRNA	yes	Ensembl 104	Ensembl 104	isolated_intergenic-lncRNA	URS00019689F2_9544.720	k	new isoform
MMULGENE0001058	NA	lncRNA	chr1:118214824-118217859	NA	yes	New assembly	present work-short read	downstream_antisense-lncRNA	NA	r	new locus
MMULGENE0001059	NA	lncRNA	chr1:118288239-118288580	NA	yes	New assembly	present work-short read	antisense-lncRNA	NA	u	new locus
MMULGENE0001062	NA	lncRNA	chr1:120710117-120736823	NA	yes	New assembly	present work-short read	antisense-lncRNA	NA	u	new locus
MMULGENE0001063	NA	lncRNA	chr1:120794693-120853960	lncRNA	yes	Ensembl 104	Ensembl 104,present work-short read	upstream_antisense-lncRNA	URS000194E379_9544.724	k	new isoform
MMULGENE0001064	NA	lncRNA	chr1:120990635-121008905	lncRNA	yes	Ensembl 104	Ensembl 104	downstream_antisense-lncRNA	URS0001954DFC_9544.725	=	annotated locus
MMULGENE0001067	NA	lncRNA	chr1:122362752-122365720	NA	yes	New assembly	present work-short read	downstream_sense-lncRNA	NA	u	new locus
MMULGENE0001068	NA	lncRNA	chr1:123025973-123036613	lncRNA	yes	Ensembl 104	Ensembl 104	downstream_antisense-lncRNA	URS0001956927_9544.736	=	annotated locus
MMULGENE0001076	NA	lncRNA	chr1:124232705-124244496	NA	yes	New assembly	present work-short read	antisense-lncRNA	NA	r	new locus
MMULGENE0001078	NA	lncRNA	chr1:124457352-124461409	NA	yes	New assembly	present work-short read	antisense-lncRNA	NA	u	new locus
MMULGENE0001079	NA	lncRNA	chr1:124554411-124559962	lncRNA	yes	Ensembl 104	Ensembl 104	upstream_antisense-lncRNA	URS0001975E7D_9544.743	=	annotated locus
MMULGENE0001080	NA	lncRNA	chr1:124630139-124669754	lncRNA	yes	Ensembl 104	Ensembl 104	isolated_intergenic-lncRNA	URS000196DD58_9544.746	=	annotated locus
MMULGENE0001081	NA	lncRNA	chr1:124815046-124828173	NA	yes	New assembly	present work-short read	antisense-lncRNA	NA	u	new locus
MMULGENE0001083	NA	lncRNA	chr1:125399945-125400632	NA	yes	New assembly	present work-short read	antisense-lncRNA	NA	u	new locus
MMULGENE0001084	NA	lncRNA	chr1:125769623-125780628	lncRNA	yes	Ensembl 104	Ensembl 104	isolated_intergenic-lncRNA	URS0001963936_9544.752	=	annotated locus
MMULGENE0001085	NA	lncRNA	chr1:126084858-126098068	lncRNA	yes	Ensembl 104	Ensembl 104,present work-short read	isolated_intergenic-lncRNA	URS000197A0D5_9544.754	k	new isoform
MMULGENE0001086	NA	lncRNA	chr1:126162660-126168046	NA	yes	New assembly	present work-short read	upstream_sense-lncRNA	NA	u	new locus
MMULGENE0001088	NA	lncRNA	chr1:127270809-127271102	NA	yes	New assembly	present work-short read	downstream_antisense-lncRNA	URS000196DC92_9544.759	i	new locus
MMULGENE0001090	NA	lncRNA	chr1:129027296-129042782	NA	yes	New assembly	present work-long read	antisense-lncRNA	NA	u	new locus
MMULGENE0001091	NA	lncRNA	chr1:129240340-129242129	NA	yes	New assembly	present work-short read	overlapping-lncRNA	NA	u	new locus
MMULGENE0001092	NA	lncRNA	chr1:129329805-129547110	NA	yes	New assembly	present work-short read	divergent-lncRNA	NA	u	new locus
MMULGENE0001093	NA	lncRNA	chr1:129574677-129581481	NA	yes	New assembly	present work-short read	upstream_antisense-lncRNA	NA	u	new locus
MMULGENE0001096	NA	lncRNA	chr1:129796121-129819094	lncRNA	yes	Ensembl 104	Ensembl 104	upstream_antisense-lncRNA	URS000194E628_9544.769	k	new isoform
MMULGENE0001103	NA	lncRNA	chr1:130796699-130804494	lncRNA	yes	Ensembl 104	Ensembl 104,present work-short read	divergent-lncRNA	URS00019568DD_9544.776	j	new isoform
MMULGENE0001113	NA	lncRNA	chr1:132232339-132266960	NA	yes	New assembly	present work-long read	divergent-lncRNA	NA	u	new locus
MMULGENE0001115	NA	lncRNA	chr1:132660006-132662945	NA	yes	New assembly	present work-short read	antisense-lncRNA	NA	u	new locus
MMULGENE0001116	NA	lncRNA	chr1:132675586-132687715	NA	yes	New assembly	present work-short read	divergent-lncRNA	NA	u	new locus
MMULGENE0001119	NA	lncRNA	chr1:133210143-133210715	NA	yes	New assembly	present work-short read	downstream_sense-lncRNA	NA	u	new locus
MMULGENE0001121	NA	lncRNA	chr1:133446310-133448003	lncRNA	yes	Ensembl 104	Ensembl 104	upstream_sense-lncRNA	URS000194D118_9544.801	=	annotated locus
MMULGENE0001128	NA	lncRNA	chr1:134221168-134226624	lncRNA	yes	Ensembl 104	Ensembl 104	isolated_intergenic-lncRNA	URS0001952DA6_9544.806	=	annotated locus
MMULGENE0001130	NA	lncRNA	chr1:134871652-134921117	NA	yes	New assembly	present work-long read,present work-short read	antisense-lncRNA	NA	u	new locus
MMULGENE0001137	NA	lncRNA	chr1:135928998-136013587	NA	yes	New assembly	present work-long read	isolated_intergenic-lncRNA	URS00009780DC_9544.814	y	new locus
MMULGENE0001138	NA	lncRNA	chr1:136262820-136381992	lncRNA	yes	Ensembl 104	Ensembl 104	isolated_intergenic-lncRNA	URS000194CBC5_9544.816	=	annotated locus
MMULGENE0001139	NA	lncRNA	chr1:137192797-137205552	NA	yes	New assembly	present work-short read	antisense-lncRNA	NA	r	new locus
MMULGENE0001141	NA	lncRNA	chr1:137675568-137676471	NA	yes	New assembly	present work-short read	downstream_antisense-lncRNA	NA	r	new locus
MMULGENE0001142	NA	lncRNA	chr1:137692461-137742121	NA	yes	New assembly	present work-long read	downstream_antisense-lncRNA	NA	r	new locus
MMULGENE0001143	NA	lncRNA	chr1:137746216-137752210	NA	yes	New assembly	present work-short read	antisense-lncRNA	NA	u	new locus
MMULGENE0001144	NA	lncRNA	chr1:137789853-137790489	NA	yes	New assembly	present work-short read	antisense-lncRNA	NA	u	new locus
MMULGENE0001147	NA	lncRNA	chr1:138147092-138219641	NA	yes	New assembly	present work-short read	downstream_sense-lncRNA	NA	u	new locus
MMULGENE0001157	NA	lncRNA	chr1:139626428-139647514	lncRNA	yes	Ensembl 104	Ensembl 104	downstream_sense-lncRNA	URS000196C65F_9544.828	=	annotated locus
MMULGENE0001158	NA	lncRNA	chr1:139675221-139707760	NA	yes	New assembly	present work-short read	upstream_sense-lncRNA	NA	u	new locus
MMULGENE0001162	NA	lncRNA	chr1:139955755-139961669	lncRNA	yes	Ensembl 104	Ensembl 104	upstream_antisense-lncRNA	URS000195FF52_9544.829	=	annotated locus
MMULGENE0001163	NA	lncRNA	chr1:139970212-139992320	lncRNA	yes	Ensembl 104	Ensembl 104	downstream_antisense-lncRNA	URS0001956963_9544.830	=	annotated locus
MMULGENE0001166	NA	lncRNA	chr1:140345051-140349265	NA	yes	New assembly	present work-short read	divergent-lncRNA	NA	u	new locus
MMULGENE0001169	NA	lncRNA	chr1:140779212-140821423	lncRNA	yes	Ensembl 104	Ensembl 104	isolated_intergenic-lncRNA	URS00019512A3_9544.833	=	annotated locus
MMULGENE0001171	NA	lncRNA	chr1:142181492-142212734	NA	yes	New assembly	present work-short read	isolated_intergenic-lncRNA	NA	u	new locus
MMULGENE0001172	NA	lncRNA	chr1:142360320-142377784	lncRNA	yes	Ensembl 104	Ensembl 104	downstream_antisense-lncRNA	URS00019678FC_9544.837	=	annotated locus
MMULGENE0001173	NA	lncRNA	chr1:142622014-142687047	NA	yes	New assembly	present work-short read	antisense-lncRNA	NA	u	new locus
MMULGENE0001174	NA	lncRNA	chr1:143119069-143166288	lncRNA	yes	Ensembl 104	Ensembl 104,present work-long read	upstream_antisense-lncRNA	URS0001961094_9544.839	j	new isoform
MMULGENE0001175	NA	lncRNA	chr1:144928509-144947447	NA	yes	New assembly	present work-short read	isolated_intergenic-lncRNA	NA	r	new locus
MMULGENE0001178	NA	lncRNA	chr1:146289386-146377876	NA	yes	New assembly	present work-short read	antisense-lncRNA	NA	r	new locus
MMULGENE0001179	NA	lncRNA	chr1:146380442-146381867	NA	yes	New assembly	present work-short read	antisense-lncRNA	NA	u	new locus
MMULGENE0001180	NA	lncRNA	chr1:146399738-146413434	NA	yes	New assembly	present work-short read	antisense-lncRNA	NA	u	new locus
MMULGENE0001183	NA	lncRNA	chr1:146596889-146598176	NA	yes	New assembly	present work-short read	antisense-lncRNA	NA	r	new locus
MMULGENE0001187	NA	lncRNA	chr1:146823525-146825020	NA	yes	New assembly	present work-short read	antisense-lncRNA	NA	u	new locus
MMULGENE0001190	NA	lncRNA	chr1:146951174-146951505	NA	yes	New assembly	present work-short read	antisense-lncRNA	NA	u	new locus
MMULGENE0001192	NA	lncRNA	chr1:147513600-147541242	NA	yes	New assembly	present work-short read	antisense-lncRNA	NA	u	new locus
MMULGENE0001194	NA	lncRNA	chr1:147795766-147804412	NA	yes	New assembly	present work-short read	antisense-lncRNA	NA	u	new locus
MMULGENE0001195	NA	lncRNA	chr1:147884888-147897236	NA	yes	New assembly	present work-short read	antisense-lncRNA	NA	u	new locus
MMULGENE0001199	NA	lncRNA	chr1:149284236-149285354	NA	yes	New assembly	present work-short read	antisense-lncRNA	NA	u	new locus
MMULGENE0001200	NA	lncRNA	chr1:149421860-149473124	lncRNA	yes	Ensembl 104	Ensembl 104	isolated_intergenic-lncRNA	URS0001961934_9544.856	=	annotated locus
MMULGENE0001203	NA	lncRNA	chr1:149943106-149943621	NA	yes	New assembly	present work-short read	overlapping-lncRNA	NA	u	new locus
MMULGENE0001204	NA	lncRNA	chr1:149946235-149946767	NA	yes	New assembly	present work-short read	antisense-lncRNA	NA	u	new locus
MMULGENE0001206	NA	lncRNA	chr1:150524468-150623245	lncRNA	yes	Ensembl 104	Ensembl 104	isolated_intergenic-lncRNA	URS0001966373_9544.857	=	annotated locus
MMULGENE0001207	NA	lncRNA	chr1:150805835-150812657	lncRNA	yes	Ensembl 104	Ensembl 104	isolated_intergenic-lncRNA	URS000196A386_9544.859	=	annotated locus
MMULGENE0001208	NA	lncRNA	chr1:151890764-151894421	lncRNA	yes	Ensembl 104	Ensembl 104	upstream_sense-lncRNA	URS000195915D_9544.865	=	annotated locus
MMULGENE0001215	NA	lncRNA	chr1:153592061-153601794	NA	yes	New assembly	present work-short read	overlapping-lncRNA	NA	r	new locus
MMULGENE0001219	NA	lncRNA	chr1:155197554-155241326	NA	yes	New assembly	present work-short read	isolated_intergenic-lncRNA	NA	r	new locus
MMULGENE0001223	NA	lncRNA	chr1:156037634-156041966	NA	yes	New assembly	present work-short read	downstream_sense-lncRNA	NA	r	new locus
MMULGENE0001224	NA	lncRNA	chr1:156041993-156042812	NA	yes	New assembly	present work-short read	downstream_sense-lncRNA	NA	r	new locus
MMULGENE0001225	NA	lncRNA	chr1:156148503-156154293	NA	yes	New assembly	present work-short read	upstream_sense-lncRNA	NA	u	new locus
MMULGENE0001227	NA	lncRNA	chr1:156277646-156282100	NA	yes	New assembly	present work-short read	overlapping-lncRNA	NA	u	new locus
MMULGENE0001229	NA	lncRNA	chr1:156408477-156411675	lncRNA	yes	Ensembl 104	Ensembl 104	downstream_sense-lncRNA	URS000196DFD1_9544.882	=	annotated locus
MMULGENE0001231	NA	lncRNA	chr1:156889913-156988799	lncRNA	yes	Ensembl 104	Ensembl 104	upstream_sense-lncRNA	URS000194F3BB_9544.887	k	new isoform
MMULGENE0001234	NA	lncRNA	chr1:157030698-157032161	NA	yes	New assembly	present work-short read	antisense-lncRNA	NA	u	new locus
MMULGENE0001239	NA	lncRNA	chr1:157525106-157525747	NA	yes	New assembly	present work-short read	overlapping-lncRNA	NA	r	new locus
MMULGENE0001241	NA	lncRNA	chr1:159107286-159110478	NA	yes	New assembly	present work-short read	antisense-lncRNA	NA	u	new locus
MMULGENE0001242	NA	lncRNA	chr1:159107852-159117158	NA	yes	New assembly	present work-short read	antisense-lncRNA	NA	u	new locus
MMULGENE0001243	NA	lncRNA	chr1:159372758-159379274	NA	yes	New assembly	present work-short read	upstream_sense-lncRNA	URS0000759A58_9544.899	p	annotated locus
MMULGENE0001244	NA	lncRNA	chr1:159431082-159432694	NA	yes	New assembly	present work-long read	upstream_sense-lncRNA	NA	u	new locus
MMULGENE0001246	NA	lncRNA	chr1:159631427-159633523	NA	yes	New assembly	present work-short read	antisense-lncRNA	NA	r	new locus
MMULGENE0001248	NA	lncRNA	chr1:159741974-159743748	NA	yes	New assembly	present work-short read	antisense-lncRNA	NA	r	new locus
MMULGENE0001249	NA	lncRNA	chr1:159990074-160013106	lncRNA	yes	Ensembl 104	Ensembl 104	upstream_antisense-lncRNA	URS000195C6E9_9544.902	=	annotated locus
MMULGENE0001253	NA	lncRNA	chr1:161046090-161051633	NA	yes	New assembly	present work-short read	antisense-lncRNA	NA	u	new locus
MMULGENE0001256	NA	lncRNA	chr1:161438888-161447760	NA	yes	New assembly	present work-long read	isolated_intergenic-lncRNA	NA	u	new locus
MMULGENE0001257	NA	lncRNA	chr1:161464909-161476902	lncRNA	yes	Ensembl 104	Ensembl 104	downstream_antisense-lncRNA	URS0001953056_9544.913	=	annotated locus
MMULGENE0001258	NA	lncRNA	chr1:161626127-161627586	NA	yes	New assembly	present work-short read	antisense-lncRNA	NA	r	new locus
MMULGENE0001263	NA	lncRNA	chr1:162229843-162265262	NA	yes	New assembly	present work-short read	antisense-lncRNA	URS00006D191F_9544.917	x	new locus
MMULGENE0001266	NA	lncRNA	chr1:162860237-162896718	lncRNA	yes	Ensembl 104	Ensembl 104	downstream_sense-lncRNA	URS0001973FAD_9544.923	=	annotated locus
MMULGENE0001267	NA	lncRNA	chr1:162922456-162959009	lncRNA	yes	Ensembl 104	Ensembl 104	downstream_antisense-lncRNA	URS0001973213_9544.924	=	annotated locus
MMULGENE0001268	NA	lncRNA	chr1:162993283-162998326	NA	yes	New assembly	present work-short read	antisense-lncRNA	NA	u	new locus
MMULGENE0001269	NA	lncRNA	chr1:163251688-163413234	NA	yes	New assembly	present work-short read	antisense-lncRNA	NA	r	new locus
MMULGENE0001270	NA	lncRNA	chr1:163392076-163397429	NA	yes	New assembly	present work-short read	upstream_antisense-lncRNA	NA	u	new locus
MMULGENE0001271	NA	lncRNA	chr1:163445390-163543599	lncRNA	yes	Ensembl 104	Ensembl 104	upstream_antisense-lncRNA	URS000194BBA7_9544.926	k	new isoform
MMULGENE0001272	NA	lncRNA	chr1:163582630-163768094	NA	yes	New assembly	present work-short read	isolated_intergenic-lncRNA	NA	u	new locus
MMULGENE0001273	NA	lncRNA	chr1:163878511-163879067	NA	yes	New assembly	present work-short read	isolated_intergenic-lncRNA	NA	r	new locus
MMULGENE0001277	NA	lncRNA	chr1:165130104-165228675	lncRNA	yes	Ensembl 104	Ensembl 104	divergent-lncRNA	URS0001963E45_9544.928	k	new isoform
MMULGENE0001278	NA	lncRNA	chr1:165350525-165359858	lncRNA	yes	Ensembl 104	Ensembl 104	isolated_intergenic-lncRNA	URS000197B145_9544.931	=	annotated locus
MMULGENE0001282	NA	lncRNA	chr1:166250345-166250860	NA	yes	New assembly	present work-short read	isolated_intergenic-lncRNA	NA	r	new locus
MMULGENE0001283	NA	lncRNA	chr1:166303686-166305188	NA	yes	New assembly	present work-short read	isolated_intergenic-lncRNA	NA	u	new locus
MMULGENE0001285	NA	lncRNA	chr1:166519681-166629888	NA	yes	New assembly	present work-short read	isolated_intergenic-lncRNA	NA	u	new locus
MMULGENE0001286	NA	lncRNA	chr1:166778081-166788140	NA	yes	New assembly	present work-short read	isolated_intergenic-lncRNA	NA	u	new locus
MMULGENE0001288	NA	lncRNA	chr1:166996128-166998566	NA	yes	New assembly	present work-short read	overlapping-lncRNA	NA	r	new locus
MMULGENE0001289	NA	lncRNA	chr1:167420422-167420859	NA	yes	New assembly	present work-short read	overlapping-lncRNA	NA	u	new locus
MMULGENE0001294	NA	lncRNA	chr1:167938914-168022613	NA	yes	New assembly	present work-long read,present work-short read	downstream_sense-lncRNA	NA	u	new locus
MMULGENE0001295	NA	lncRNA	chr1:167954610-167957749	NA	yes	New assembly	present work-short read	downstream_sense-lncRNA	NA	u	new locus
MMULGENE0001296	NA	lncRNA	chr1:167963054-167964369	NA	yes	New assembly	present work-short read	downstream_sense-lncRNA	NA	u	new locus
MMULGENE0001297	NA	lncRNA	chr1:169138536-169144951	lncRNA	yes	Ensembl 104	Ensembl 104	upstream_sense-lncRNA	URS0001977A89_9544.941	=	annotated locus
MMULGENE0001299	NA	lncRNA	chr1:169510460-169514011	NA	yes	New assembly	present work-short read	upstream_sense-lncRNA	NA	r	new locus
MMULGENE0001303	NA	lncRNA	chr1:169709981-169719095	NA	yes	New assembly	present work-short read	antisense-lncRNA	NA	r	new locus
MMULGENE0001305	NA	lncRNA	chr1:169794358-169807204	NA	yes	New assembly	present work-short read	antisense-lncRNA	NA	u	new locus
MMULGENE0001307	NA	lncRNA	chr1:170180079-170181058	NA	yes	New assembly	present work-short read	overlapping-lncRNA	NA	u	new locus
MMULGENE0001314	NA	lncRNA	chr1:170502085-170520932	NA	yes	New assembly	present work-short read	antisense-lncRNA	NA	r	new locus
MMULGENE0001317	NA	lncRNA	chr1:170867323-170868525	NA	yes	New assembly	present work-short read	overlapping-lncRNA	NA	u	new locus
MMULGENE0001318	NA	lncRNA	chr1:170981704-171003023	lncRNA	yes	Ensembl 104	Ensembl 104,present work-long read	antisense-lncRNA	URS000194F0E2_9544.951	m	annotated locus
MMULGENE0001320	NA	lncRNA	chr1:171070603-171074407	lncRNA	yes	Ensembl 104	Ensembl 104	upstream_sense-lncRNA	URS00019776BE_9544.952	=	annotated locus
MMULGENE0001324	NA	lncRNA	chr1:171313672-171314247	NA	yes	New assembly	present work-short read	overlapping-lncRNA	NA	u	new locus
MMULGENE0001326	NA	lncRNA	chr1:171484557-171506349	NA	yes	New assembly	present work-short read	antisense-lncRNA	NA	u	new locus
MMULGENE0001328	NA	lncRNA	chr1:171561405-171569998	NA	yes	New assembly	present work-short read	antisense-lncRNA	NA	r	new locus
MMULGENE0001329	NA	lncRNA	chr1:171591473-171593484	NA	yes	New assembly	present work-short read	antisense-lncRNA	NA	r	new locus
MMULGENE0001330	NA	lncRNA	chr1:171617005-171624041	NA	yes	New assembly	present work-short read	antisense-lncRNA	NA	u	new locus
MMULGENE0001331	NA	lncRNA	chr1:171672708-171681366	NA	yes	New assembly	present work-short read	antisense-lncRNA	NA	r	new locus
MMULGENE0001333	NA	lncRNA	chr1:171819241-171820038	NA	yes	New assembly	present work-short read	antisense-lncRNA	NA	u	new locus
MMULGENE0001337	NA	lncRNA	chr1:172361102-172374970	NA	yes	New assembly	present work-short read	antisense-lncRNA	NA	u	new locus
MMULGENE0001343	NA	lncRNA	chr1:172670211-172677438	NA	yes	New assembly	present work-short read	overlapping-lncRNA	NA	r	new locus
MMULGENE0001344	NA	lncRNA	chr1:172675456-172675969	NA	yes	New assembly	present work-short read	overlapping-lncRNA	NA	r	new locus
MMULGENE0001345	NA	lncRNA	chr1:172693414-172706034	NA	yes	New assembly	present work-short read	antisense-lncRNA	NA	r	new locus
MMULGENE0001353	NA	lncRNA	chr1:174174930-174215462	lncRNA	yes	Ensembl 104	Ensembl 104	downstream_antisense-lncRNA	URS0001956F7F_9544.975	k	new isoform
MMULGENE0001356	NA	lncRNA	chr1:176145198-176146864	NA	yes	New assembly	present work-short read	downstream_antisense-lncRNA	NA	r	new locus
MMULGENE0001357	NA	lncRNA	chr1:176185873-176187692	NA	yes	New assembly	present work-short read	antisense-lncRNA	NA	r	new locus
MMULGENE0001358	NA	lncRNA	chr1:176187023-176208852	NA	yes	New assembly	present work-short read	antisense-lncRNA	NA	r	new locus
MMULGENE0001360	NA	lncRNA	chr1:176692667-176693493	NA	yes	New assembly	present work-short read	antisense-lncRNA	NA	u	new locus
MMULGENE0001361	NA	lncRNA	chr1:176743889-176748255	NA	yes	New assembly	present work-short read	overlapping-lncRNA	NA	u	new locus
MMULGENE0001362	NA	lncRNA	chr1:176761751-176773197	lncRNA	yes	Ensembl 104	Ensembl 104	downstream_sense-lncRNA	URS000196210B_9544.981	k	new isoform
MMULGENE0001363	NA	lncRNA	chr1:176970824-176998954	NA	yes	New assembly	present work-short read	downstream_antisense-lncRNA	NA	r	new locus
MMULGENE0001365	NA	lncRNA	chr1:177109113-177154721	NA	yes	New assembly	present work-short read	antisense-lncRNA	NA	r	new locus
MMULGENE0001366	NA	lncRNA	chr1:177146121-177164927	NA	yes	New assembly	present work-short read	antisense-lncRNA	NA	r	new locus
MMULGENE0001378	NA	lncRNA	chr1:178125793-178133024	NA	yes	New assembly	present work-short read	antisense-lncRNA	NA	u	new locus
MMULGENE0001384	NA	lncRNA	chr1:178721940-178723023	NA	yes	New assembly	present work-short read	overlapping-lncRNA	NA	r	new locus
MMULGENE0001385	NA	lncRNA	chr1:178858210-178899791	NA	yes	New assembly	present work-short read	antisense-lncRNA	NA	r	new locus
MMULGENE0001392	NA	lncRNA	chr1:179404279-179404945	NA	yes	New assembly	present work-short read	antisense-lncRNA	NA	u	new locus
MMULGENE0001396	NA	lncRNA	chr1:179568995-179570215	NA	yes	New assembly	present work-short read	overlapping-lncRNA	NA	r	new locus
MMULGENE0001397	NA	lncRNA	chr1:179587949-179591334	NA	yes	New assembly	present work-short read	overlapping-lncRNA	NA	r	new locus
MMULGENE0001400	NA	lncRNA	chr1:179667650-179676463	NA	yes	New assembly	present work-short read	antisense-lncRNA	NA	u	new locus
MMULGENE0001401	NA	lncRNA	chr1:179735506-179744753	NA	yes	New assembly	present work-short read	antisense-lncRNA	NA	u	new locus
MMULGENE0001406	NA	lncRNA	chr1:180461771-180465247	NA	yes	New assembly	present work-short read	antisense-lncRNA	NA	u	new locus
MMULGENE0001407	NA	lncRNA	chr1:180504307-180506182	NA	yes	New assembly	present work-short read	divergent-lncRNA	NA	u	new locus
MMULGENE0001408	NA	lncRNA	chr1:180751735-180753268	NA	yes	New assembly	present work-short read	antisense-lncRNA	NA	u	new locus
MMULGENE0001409	NA	lncRNA	chr1:180755632-180758485	NA	yes	New assembly	present work-short read	antisense-lncRNA	NA	u	new locus
MMULGENE0001410	NA	lncRNA	chr1:180816311-180838763	NA	yes	New assembly	present work-short read	overlapping-lncRNA	NA	r	new locus
MMULGENE0001413	NA	lncRNA	chr1:181017952-181018598	NA	yes	New assembly	present work-short read	antisense-lncRNA	NA	u	new locus
MMULGENE0001416	NA	lncRNA	chr1:181185928-181187899	lncRNA	yes	Ensembl 104	Ensembl 104	downstream_antisense-lncRNA	URS0001959AFC_9544.1004	=	annotated locus
MMULGENE0001419	NA	lncRNA	chr1:181272517-181278458	NA	yes	New assembly	present work-short read	antisense-lncRNA	NA	u	new locus
MMULGENE0001421	NA	lncRNA	chr1:181629706-181633521	NA	yes	New assembly	present work-short read	downstream_sense-lncRNA	NA	u	new locus
MMULGENE0001422	NA	lncRNA	chr1:181689633-181714257	NA	yes	New assembly	present work-short read	antisense-lncRNA	NA	r	new locus
MMULGENE0001423	NA	lncRNA	chr1:181703316-181706060	NA	yes	New assembly	present work-short read	antisense-lncRNA	NA	u	new locus
MMULGENE0001427	NA	lncRNA	chr1:181855724-181855993	NA	yes	New assembly	present work-short read	antisense-lncRNA	NA	u	new locus
MMULGENE0001428	NA	lncRNA	chr1:181874094-181874389	NA	yes	New assembly	present work-short read	antisense-lncRNA	NA	u	new locus
MMULGENE0001429	NA	lncRNA	chr1:181879675-181882645	NA	yes	New assembly	present work-short read	antisense-lncRNA	NA	u	new locus
MMULGENE0001430	NA	lncRNA	chr1:181880830-181884502	NA	yes	New assembly	present work-short read	antisense-lncRNA	NA	r	new locus
MMULGENE0001431	NA	lncRNA	chr1:181882835-181929592	NA	yes	New assembly	present work-short read	antisense-lncRNA	NA	r	new locus
MMULGENE0001432	NA	lncRNA	chr1:181897693-181900043	NA	yes	New assembly	present work-long read	antisense-lncRNA	NA	u	new locus
MMULGENE0001435	NA	lncRNA	chr1:182165813-182166467	NA	yes	New assembly	present work-short read	antisense-lncRNA	NA	r	new locus
MMULGENE0001438	NA	lncRNA	chr1:182402983-182406936	NA	yes	New assembly	present work-short read	upstream_antisense-lncRNA	NA	u	new locus
MMULGENE0001439	NA	lncRNA	chr1:182500606-182515113	lncRNA	yes	Ensembl 104	Ensembl 104	upstream_sense-lncRNA	URS0001957DFB_9544.1010	=	annotated locus
MMULGENE0001442	NA	lncRNA	chr1:182726868-182729064	NA	yes	New assembly	present work-short read	downstream_sense-lncRNA	NA	r	new locus
MMULGENE0001443	NA	lncRNA	chr1:182742143-182742964	NA	yes	New assembly	present work-short read	downstream_sense-lncRNA	NA	u	new locus
MMULGENE0001447	NA	lncRNA	chr1:183036894-183037150	NA	yes	New assembly	present work-short read	overlapping-lncRNA	NA	r	new locus
MMULGENE0001452	NA	lncRNA	chr1:183738581-183760344	NA	yes	New assembly	present work-short read	antisense-lncRNA	NA	u	new locus
MMULGENE0001455	NA	lncRNA	chr1:184056436-184061705	NA	yes	New assembly	present work-short read	antisense-lncRNA	NA	u	new locus
MMULGENE0001456	NA	lncRNA	chr1:184130954-184149833	NA	yes	New assembly	present work-long read	antisense-lncRNA	NA	r	new locus
MMULGENE0001457	NA	lncRNA	chr1:184153184-184166862	NA	yes	New assembly	present work-short read	antisense-lncRNA	NA	u	new locus
MMULGENE0001459	NA	lncRNA	chr1:184309456-184309970	NA	yes	New assembly	present work-short read	antisense-lncRNA	NA	u	new locus
MMULGENE0001461	NA	lncRNA	chr1:184546365-184567296	NA	yes	New assembly	present work-short read	antisense-lncRNA	NA	r	new locus
MMULGENE0001462	NA	lncRNA	chr1:184625537-184625894	NA	yes	New assembly	present work-short read	divergent-lncRNA	NA	u	new locus
MMULGENE0001469	NA	lncRNA	chr1:184822558-184823425	NA	yes	New assembly	present work-short read	antisense-lncRNA	NA	u	new locus
MMULGENE0001473	NA	lncRNA	chr1:184955426-184958878	lncRNA	yes	Ensembl 104	Ensembl 104	downstream_sense-lncRNA	URS0001974FC2_9544.1023	=	annotated locus
MMULGENE0001476	NA	lncRNA	chr1:185067174-185067569	NA	yes	New assembly	present work-short read	antisense-lncRNA	NA	r	new locus
MMULGENE0001477	NA	lncRNA	chr1:185185169-185185708	NA	yes	New assembly	present work-short read	antisense-lncRNA	NA	r	new locus
MMULGENE0001478	NA	lncRNA	chr1:185215412-185222388	NA	yes	New assembly	present work-short read	antisense-lncRNA	NA	u	new locus
MMULGENE0001479	NA	lncRNA	chr1:185227037-185228015	NA	yes	New assembly	present work-short read	antisense-lncRNA	NA	u	new locus
MMULGENE0001480	NA	lncRNA	chr1:185439944-185442636	NA	yes	New assembly	present work-short read	antisense-lncRNA	NA	r	new locus
MMULGENE0001481	NA	lncRNA	chr1:185444787-185445906	NA	yes	New assembly	present work-short read	antisense-lncRNA	NA	u	new locus
MMULGENE0001482	NA	lncRNA	chr1:185488783-185515593	NA	yes	New assembly	present work-short read	antisense-lncRNA	NA	u	new locus
MMULGENE0001483	NA	lncRNA	chr1:185594333-185688725	NA	yes	New assembly	present work-short read	antisense-lncRNA	URS0000725932_9544.1028	x	new locus
MMULGENE0001484	NA	lncRNA	chr1:185603755-185647291	NA	yes	New assembly	present work-short read	upstream_antisense-lncRNA	URS000070263B_9544.1027	y	new locus
MMULGENE0001485	NA	lncRNA	chr1:185629408-185630321	NA	yes	New assembly	present work-short read	upstream_sense-lncRNA	NA	r	new locus
MMULGENE0001487	NA	lncRNA	chr1:185667862-185675212	NA	yes	New assembly	present work-short read	overlapping-lncRNA	URS0000725932_9544.1028	x	new locus
MMULGENE0001491	NA	lncRNA	chr1:186068807-186069502	NA	yes	New assembly	present work-short read	isolated_intergenic-lncRNA	NA	u	new locus
MMULGENE0001492	NA	lncRNA	chr1:186290712-186292020	lncRNA	yes	Ensembl 104	Ensembl 104	isolated_intergenic-lncRNA	URS000194DAAD_9544.1031	=	annotated locus
MMULGENE0001493	NA	lncRNA	chr1:186445883-186449481	lncRNA	yes	Ensembl 104	Ensembl 104	upstream_sense-lncRNA	URS000196FDB3_9544.1033	=	annotated locus
MMULGENE0001495	NA	lncRNA	chr1:186564513-186568802	NA	yes	New assembly	present work-short read	antisense-lncRNA	NA	u	new locus
MMULGENE0001500	NA	lncRNA	chr1:186667055-186667827	NA	yes	New assembly	present work-short read	overlapping-lncRNA	NA	r	new locus
MMULGENE0001505	NA	lncRNA	chr1:186822393-186823775	NA	yes	New assembly	present work-short read	overlapping-lncRNA	NA	r	new locus
MMULGENE0001506	NA	lncRNA	chr1:186835448-186835873	NA	yes	New assembly	present work-short read	overlapping-lncRNA	NA	r	new locus
MMULGENE0001510	NA	lncRNA	chr1:187014550-187018434	NA	yes	New assembly	present work-short read	overlapping-lncRNA	NA	u	new locus
MMULGENE0001514	NA	lncRNA	chr1:187127185-187136413	NA	yes	New assembly	present work-short read	overlapping-lncRNA	URS0000919257_9544.1041	y	new locus
MMULGENE0001515	NA	lncRNA	chr1:187140695-187142550	NA	yes	New assembly	present work-short read	overlapping-lncRNA	NA	u	new locus
MMULGENE0001516	NA	lncRNA	chr1:187156977-187159514	NA	yes	New assembly	present work-short read	overlapping-lncRNA	NA	u	new locus
MMULGENE0001517	NA	lncRNA	chr1:187275423-187276354	NA	yes	New assembly	present work-short read	overlapping-lncRNA	NA	u	new locus
MMULGENE0001519	NA	lncRNA	chr1:187572429-187583394	NA	yes	New assembly	present work-short read	overlapping-lncRNA	NA	r	new locus
MMULGENE0001520	NA	lncRNA	chr1:187623590-187624383	NA	yes	New assembly	present work-short read	overlapping-lncRNA	NA	u	new locus
MMULGENE0001521	NA	lncRNA	chr1:187846165-187859275	NA	yes	New assembly	present work-short read	downstream_sense-lncRNA	NA	u	new locus
MMULGENE0001525	NA	lncRNA	chr1:188168010-188168847	NA	yes	New assembly	present work-short read	downstream_sense-lncRNA	NA	u	new locus
MMULGENE0001529	NA	lncRNA	chr1:188309194-188339559	NA	yes	New assembly	present work-short read	antisense-lncRNA	NA	r	new locus
MMULGENE0001530	NA	lncRNA	chr1:188344855-188346626	NA	yes	New assembly	present work-short read	antisense-lncRNA	NA	r	new locus
MMULGENE0001531	NA	lncRNA	chr1:188356267-188358845	NA	yes	New assembly	present work-short read	antisense-lncRNA	NA	r	new locus
MMULGENE0001532	NA	lncRNA	chr1:188415007-188415337	NA	yes	New assembly	present work-short read	antisense-lncRNA	NA	u	new locus
MMULGENE0001535	NA	lncRNA	chr1:188508349-188542184	NA	yes	New assembly	present work-short read	antisense-lncRNA	NA	r	new locus
MMULGENE0001537	NA	lncRNA	chr1:188541495-188543011	NA	yes	New assembly	present work-short read	antisense-lncRNA	NA	u	new locus
MMULGENE0001538	NA	lncRNA	chr1:188786271-188795698	NA	yes	New assembly	present work-short read	antisense-lncRNA	NA	u	new locus
MMULGENE0001545	NA	lncRNA	chr1:189189166-189190003	NA	yes	New assembly	present work-short read	overlapping-lncRNA	NA	u	new locus
MMULGENE0001546	NA	lncRNA	chr1:189327254-189349025	NA	yes	New assembly	present work-short read	antisense-lncRNA	URS0001973AA7_9544.1052	y	new locus
MMULGENE0001547	NA	lncRNA	chr1:189328645-189329419	NA	yes	New assembly	present work-short read	antisense-lncRNA	NA	r	new locus
MMULGENE0001548	NA	lncRNA	chr1:189411045-189413884	lncRNA	yes	Ensembl 104	Ensembl 104	upstream_sense-lncRNA	URS000194D458_9544.1053	=	annotated locus
MMULGENE0001550	NA	lncRNA	chr1:189461974-189462366	NA	yes	New assembly	present work-short read	overlapping-lncRNA	NA	u	new locus
MMULGENE0001552	NA	lncRNA	chr1:189485476-189512148	NA	yes	New assembly	present work-short read	antisense-lncRNA	NA	u	new locus
MMULGENE0001553	NA	lncRNA	chr1:189488818-189509129	NA	yes	New assembly	present work-short read	antisense-lncRNA	NA	r	new locus
MMULGENE0001554	NA	lncRNA	chr1:189493525-189494696	NA	yes	New assembly	present work-short read	downstream_antisense-lncRNA	NA	r	new locus
MMULGENE0001555	NA	lncRNA	chr1:189497661-189505875	NA	yes	New assembly	present work-short read	downstream_antisense-lncRNA	NA	r	new locus
MMULGENE0001556	NA	lncRNA	chr1:189540251-189545273	NA	yes	New assembly	present work-short read	antisense-lncRNA	NA	r	new locus
MMULGENE0001562	NA	lncRNA	chr1:189784085-189785912	NA	yes	New assembly	present work-short read	downstream_sense-lncRNA	NA	r	new locus
MMULGENE0001563	NA	lncRNA	chr1:189915402-189919025	NA	yes	New assembly	present work-long read	upstream_antisense-lncRNA	NA	r	new locus
MMULGENE0001564	NA	lncRNA	chr1:190019427-190020535	NA	yes	New assembly	present work-short read	isolated_intergenic-lncRNA	NA	r	new locus
MMULGENE0001565	NA	lncRNA	chr1:190035167-190048895	lncRNA	yes	Ensembl 104	Ensembl 104	isolated_intergenic-lncRNA	URS0001977168_9544.1060	k	new isoform
MMULGENE0001566	NA	lncRNA	chr1:190424522-190428223	NA	yes	New assembly	present work-long read	antisense-lncRNA	NA	u	new locus
MMULGENE0001567	NA	lncRNA	chr1:190458315-190459525	NA	yes	New assembly	present work-short read	upstream_sense-lncRNA	NA	r	new locus
MMULGENE0001571	NA	lncRNA	chr1:191240865-191246493	lncRNA	yes	Ensembl 104	Ensembl 104	overlapping-lncRNA	URS0001967AD2_9544.1062	=	annotated locus
MMULGENE0001573	NA	lncRNA	chr1:191347232-191364093	NA	yes	New assembly	present work-short read	antisense-lncRNA	NA	u	new locus
MMULGENE0001575	NA	lncRNA	chr1:191518575-191524232	NA	yes	New assembly	present work-long read,present work-short read	downstream_antisense-lncRNA	NA	u	new locus
MMULGENE0001578	NA	lncRNA	chr1:191712540-191714987	NA	yes	New assembly	present work-short read	downstream_sense-lncRNA	NA	r	new locus
MMULGENE0001581	NA	lncRNA	chr1:191799543-191801452	NA	yes	New assembly	present work-short read	antisense-lncRNA	NA	r	new locus
MMULGENE0001584	NA	lncRNA	chr1:191884961-191889908	NA	yes	New assembly	present work-short read	antisense-lncRNA	NA	r	new locus
MMULGENE0001585	NA	lncRNA	chr1:191938983-191940302	NA	yes	New assembly	present work-short read	upstream_sense-lncRNA	NA	u	new locus
MMULGENE0001587	NA	lncRNA	chr1:191977107-192015768	NA	yes	New assembly	present work-short read	antisense-lncRNA	NA	r	new locus
MMULGENE0001590	NA	lncRNA	chr1:192054082-192056923	NA	yes	New assembly	present work-short read	antisense-lncRNA	NA	u	new locus
MMULGENE0001591	NA	lncRNA	chr1:192057041-192060032	NA	yes	New assembly	present work-short read	antisense-lncRNA	NA	u	new locus
MMULGENE0001592	NA	lncRNA	chr1:192123948-192174021	NA	yes	New assembly	present work-short read	antisense-lncRNA	NA	u	new locus
MMULGENE0001593	NA	lncRNA	chr1:192169772-192171887	NA	yes	New assembly	present work-short read	antisense-lncRNA	NA	r	new locus
MMULGENE0001594	NA	lncRNA	chr1:192240379-192247761	lncRNA	yes	Ensembl 104	Ensembl 104	upstream_sense-lncRNA	URS000195A9DD_9544.1069	j	new isoform
MMULGENE0001597	NA	lncRNA	chr1:192307146-192311108	lncRNA	yes	Ensembl 104	Ensembl 104,present work-long read	downstream_sense-lncRNA	URS00019540BD_9544.1070	n	annotated locus
MMULGENE0001600	NA	lncRNA	chr1:192432554-192432803	NA	yes	New assembly	present work-short read	overlapping-lncRNA	NA	u	new locus
MMULGENE0001602	NA	lncRNA	chr1:192467522-192468373	NA	yes	New assembly	present work-short read	antisense-lncRNA	NA	u	new locus
MMULGENE0001603	NA	lncRNA	chr1:192537376-192554189	NA	yes	New assembly	present work-short read	antisense-lncRNA	NA	r	new locus
MMULGENE0001604	NA	lncRNA	chr1:192568209-192570558	NA	yes	New assembly	present work-short read	antisense-lncRNA	NA	u	new locus
MMULGENE0001605	NA	lncRNA	chr1:192573142-192579671	NA	yes	New assembly	present work-short read	antisense-lncRNA	NA	r	new locus
MMULGENE0001606	NA	lncRNA	chr1:192655870-192656866	NA	yes	New assembly	present work-short read	divergent-lncRNA	NA	u	new locus
MMULGENE0001607	NA	lncRNA	chr1:192712561-192719877	lncRNA	yes	Ensembl 104	Ensembl 104	upstream_sense-lncRNA	URS00019793B1_9544.1075	=	annotated locus
MMULGENE0001611	NA	lncRNA	chr1:192921838-192923406	NA	yes	New assembly	present work-short read	overlapping-lncRNA	NA	r	new locus
MMULGENE0001612	NA	lncRNA	chr1:192932698-192933240	NA	yes	New assembly	present work-short read	overlapping-lncRNA	NA	u	new locus
MMULGENE0001615	NA	lncRNA	chr1:193055624-193056743	NA	yes	New assembly	present work-short read	upstream_antisense-lncRNA	NA	r	new locus
MMULGENE0001617	NA	lncRNA	chr1:193225749-193229525	NA	yes	New assembly	present work-long read	antisense-lncRNA	NA	u	new locus
MMULGENE0001618	NA	lncRNA	chr1:193266662-193269114	NA	yes	New assembly	present work-short read	downstream_antisense-lncRNA	NA	u	new locus
MMULGENE0001622	NA	lncRNA	chr1:193534159-193534701	NA	yes	New assembly	present work-short read	downstream_sense-lncRNA	NA	r	new locus
MMULGENE0001624	NA	lncRNA	chr1:193646217-193647839	NA	yes	New assembly	present work-short read	overlapping-lncRNA	NA	r	new locus
MMULGENE0001628	NA	lncRNA	chr1:194171513-194197601	lncRNA	yes	Ensembl 104	Ensembl 104	isolated_intergenic-lncRNA	URS000195004B_9544.1083	=	annotated locus
MMULGENE0001629	NA	lncRNA	chr1:194405706-194406196	NA	yes	New assembly	present work-short read	isolated_intergenic-lncRNA	NA	u	new locus
MMULGENE0001631	NA	lncRNA	chr1:194707854-194716550	lncRNA	yes	Ensembl 104	Ensembl 104	downstream_sense-lncRNA	URS000194DF51_9544.1085	=	annotated locus
MMULGENE0001632	NA	lncRNA	chr1:194817606-194823765	lncRNA	yes	Ensembl 104	Ensembl 104,present work-short read	isolated_intergenic-lncRNA	URS0001975741_9544.1086	j	new isoform
MMULGENE0001633	NA	lncRNA	chr1:194828659-194832440	lncRNA	yes	Ensembl 104	Ensembl 104	isolated_intergenic-lncRNA	URS0001961B99_9544.1087	=	annotated locus
MMULGENE0001634	NA	lncRNA	chr1:194931992-194932410	NA	yes	New assembly	present work-short read	isolated_intergenic-lncRNA	NA	u	new locus
MMULGENE0001635	NA	lncRNA	chr1:195084442-195093907	lncRNA	yes	Ensembl 104	Ensembl 104	isolated_intergenic-lncRNA	URS00019782FD_9544.1090	=	annotated locus
MMULGENE0001636	NA	lncRNA	chr1:195144797-195145417	NA	yes	New assembly	present work-short read	isolated_intergenic-lncRNA	NA	u	new locus
MMULGENE0001638	NA	lncRNA	chr1:195494166-195495120	NA	yes	New assembly	present work-short read	downstream_sense-lncRNA	NA	r	new locus
MMULGENE0001641	NA	lncRNA	chr1:195566774-195600868	NA	yes	New assembly	present work-short read	antisense-lncRNA	NA	u	new locus
MMULGENE0001643	NA	lncRNA	chr1:195904065-195924411	NA	yes	New assembly	present work-short read	overlapping-lncRNA	NA	r	new locus
MMULGENE0001645	NA	lncRNA	chr1:196098840-196102214	NA	yes	New assembly	present work-short read	antisense-lncRNA	URS00006D2F8D_9544.1097	y	new locus
MMULGENE0001646	NA	lncRNA	chr1:196125911-196148247	NA	yes	New assembly	present work-short read	antisense-lncRNA	NA	u	new locus
MMULGENE0001647	NA	lncRNA	chr1:196183279-196206365	NA	yes	New assembly	present work-short read	antisense-lncRNA	NA	u	new locus
MMULGENE0001648	NA	lncRNA	chr1:196341994-196357943	NA	yes	New assembly	present work-long read	antisense-lncRNA	NA	u	new locus
MMULGENE0001653	NA	lncRNA	chr1:196861734-196863640	NA	yes	New assembly	present work-short read	upstream_antisense-lncRNA	NA	u	new locus
MMULGENE0001663	NA	lncRNA	chr1:197465415-197522075	NA	yes	New assembly	present work-short read	antisense-lncRNA	NA	r	new locus
MMULGENE0001664	NA	lncRNA	chr1:197470224-197495630	NA	yes	New assembly	present work-short read	antisense-lncRNA	NA	r	new locus
MMULGENE0001665	NA	lncRNA	chr1:197479168-197508004	NA	yes	New assembly	present work-short read	antisense-lncRNA	NA	u	new locus
MMULGENE0001666	NA	lncRNA	chr1:197503689-197551775	NA	yes	New assembly	present work-short read	antisense-lncRNA	URS0001954688_9544.1118	y	new locus
MMULGENE0001669	NA	lncRNA	chr1:197639791-197640356	NA	yes	New assembly	present work-short read	overlapping-lncRNA	NA	u	new locus
MMULGENE0001670	NA	lncRNA	chr1:197659226-197661137	NA	yes	New assembly	present work-short read	antisense-lncRNA	NA	r	new locus
MMULGENE0001672	NA	lncRNA	chr1:197777861-197786853	lncRNA	yes	Ensembl 104	Ensembl 104	downstream_antisense-lncRNA	URS000195991A_9544.1120	=	annotated locus
MMULGENE0001677	NA	lncRNA	chr1:197930662-197931730	NA	yes	New assembly	present work-short read	antisense-lncRNA	NA	u	new locus
MMULGENE0001678	NA	lncRNA	chr1:198068086-198069622	NA	yes	New assembly	present work-short read	antisense-lncRNA	NA	u	new locus
MMULGENE0001681	NA	lncRNA	chr1:198513322-198513734	NA	yes	New assembly	present work-short read	antisense-lncRNA	NA	u	new locus
MMULGENE0001682	NA	lncRNA	chr1:198518250-198555717	NA	yes	New assembly	present work-short read	antisense-lncRNA	URS0000726D59_9544.1129	x	new locus
MMULGENE0001683	NA	lncRNA	chr1:198520136-198522210	NA	yes	New assembly	present work-short read	antisense-lncRNA	NA	r	new locus
MMULGENE0001684	NA	lncRNA	chr1:198590516-198591173	NA	yes	New assembly	present work-short read	antisense-lncRNA	NA	u	new locus
MMULGENE0001689	NA	lncRNA	chr1:198759987-198770816	NA	yes	New assembly	present work-long read	antisense-lncRNA	NA	u	new locus
MMULGENE0001690	NA	lncRNA	chr1:198772324-198773917	NA	yes	New assembly	present work-short read	antisense-lncRNA	NA	u	new locus
MMULGENE0001695	NA	lncRNA	chr1:198983824-198987633	NA	yes	New assembly	present work-short read	antisense-lncRNA	NA	u	new locus
MMULGENE0001696	NA	lncRNA	chr1:199018871-199073497	NA	yes	New assembly	present work-short read	overlapping-lncRNA	NA	r	new locus
MMULGENE0001698	NA	lncRNA	chr1:199114139-199116352	NA	yes	New assembly	present work-long read	antisense-lncRNA	NA	r	new locus
MMULGENE0001699	NA	lncRNA	chr1:199252218-199254599	NA	yes	New assembly	present work-short read	antisense-lncRNA	NA	u	new locus
MMULGENE0001700	NA	lncRNA	chr1:199378029-199378567	NA	yes	New assembly	present work-short read	antisense-lncRNA	NA	u	new locus
MMULGENE0001707	NA	lncRNA	chr1:199919278-199922235	NA	yes	New assembly	present work-short read	antisense-lncRNA	NA	r	new locus
MMULGENE0001708	NA	lncRNA	chr1:200093238-200098887	NA	yes	New assembly	present work-long read	divergent-lncRNA	NA	u	new locus
MMULGENE0001709	NA	lncRNA	chr1:200113572-200114319	NA	yes	New assembly	present work-short read	downstream_antisense-lncRNA	NA	r	new locus
MMULGENE0001712	NA	lncRNA	chr1:200182173-200187207	lncRNA	yes	Ensembl 104	Ensembl 104	downstream_antisense-lncRNA	URS0001956BA9_9544.1145	=	annotated locus
MMULGENE0001713	NA	lncRNA	chr1:200197569-200204356	NA	yes	New assembly	present work-short read	antisense-lncRNA	NA	u	new locus
MMULGENE0001714	NA	lncRNA	chr1:200200486-200224264	NA	yes	New assembly	present work-short read	antisense-lncRNA	NA	r	new locus
MMULGENE0001722	NA	lncRNA	chr1:200696092-200696399	NA	yes	New assembly	present work-short read	downstream_sense-lncRNA	NA	u	new locus
MMULGENE0001723	NA	lncRNA	chr1:200721757-200722803	NA	yes	New assembly	present work-short read	downstream_sense-lncRNA	NA	r	new locus
MMULGENE0001726	NA	lncRNA	chr1:200804277-200813964	lncRNA	yes	Ensembl 104	Ensembl 104	upstream_antisense-lncRNA	URS0001965E50_9544.1149	=	annotated locus
MMULGENE0001727	NA	lncRNA	chr1:200838530-200883087	lncRNA	yes	Ensembl 104	Ensembl 104	upstream_sense-lncRNA	URS000195FF91_9544.1150	k	new isoform
MMULGENE0001728	NA	lncRNA	chr1:200871031-200898855	NA	yes	New assembly	present work-short read	overlapping-lncRNA	URS00006B4EFC_9544.1153	x	new locus
MMULGENE0001731	NA	lncRNA	chr1:200891978-200921396	NA	yes	New assembly	present work-short read	overlapping-lncRNA	URS000195E03E_9544.1155	y	new locus
MMULGENE0001732	NA	lncRNA	chr1:200916608-200921788	lncRNA	yes	Ensembl 104	Ensembl 104,present work-short read	downstream_sense-lncRNA	URS000195E03E_9544.1155	j	new isoform
MMULGENE0001735	NA	lncRNA	chr1:200986907-200994614	NA	yes	New assembly	present work-short read	antisense-lncRNA	NA	u	new locus
MMULGENE0001736	NA	lncRNA	chr1:201012493-201057477	NA	yes	New assembly	present work-short read	antisense-lncRNA	URS0000988A8E_9544.1157	x	new locus
MMULGENE0001738	NA	lncRNA	chr1:201091858-201094755	lncRNA	yes	Ensembl 104	Ensembl 104	downstream_sense-lncRNA	URS0001959C17_9544.1160	=	annotated locus
MMULGENE0001739	NA	lncRNA	chr1:201105462-201123699	NA	yes	New assembly	present work-long read	downstream_antisense-lncRNA	URS00009A6C0E_9544.1161	y	new locus
MMULGENE0001740	NA	lncRNA	chr1:201144598-201150932	NA	yes	New assembly	present work-long read	upstream_antisense-lncRNA	NA	r	new locus
MMULGENE0001745	NA	lncRNA	chr1:201355093-201356711	NA	yes	New assembly	present work-short read	overlapping-lncRNA	NA	r	new locus
MMULGENE0001746	NA	lncRNA	chr1:201379000-201379428	NA	yes	New assembly	present work-short read	overlapping-lncRNA	NA	u	new locus
MMULGENE0001749	NA	lncRNA	chr1:201484929-201491686	NA	yes	New assembly	present work-short read	downstream_sense-lncRNA	NA	u	new locus
MMULGENE0001750	NA	lncRNA	chr1:201562604-201587664	lncRNA	yes	Ensembl 104	Ensembl 104,present work-short read	upstream_sense-lncRNA	URS000196C5B9_9544.1167	j	new isoform
MMULGENE0001755	NA	lncRNA	chr1:201871755-201872441	NA	yes	New assembly	present work-short read	antisense-lncRNA	NA	u	new locus
MMULGENE0001756	NA	lncRNA	chr1:202149399-202160232	NA	yes	New assembly	present work-short read	upstream_antisense-lncRNA	NA	u	new locus
MMULGENE0001757	NA	lncRNA	chr1:202251467-202254395	NA	yes	New assembly	present work-short read	antisense-lncRNA	NA	u	new locus
MMULGENE0001758	NA	lncRNA	chr1:202362019-202362859	NA	yes	New assembly	present work-short read	upstream_antisense-lncRNA	NA	u	new locus
MMULGENE0001759	NA	lncRNA	chr1:202364295-202367565	NA	yes	New assembly	present work-long read	upstream_antisense-lncRNA	NA	r	new locus
MMULGENE0001761	NA	lncRNA	chr1:202613845-202623407	NA	yes	New assembly	present work-short read	upstream_sense-lncRNA	URS0001971D82_9544.1176	i	new locus
MMULGENE0001763	NA	lncRNA	chr1:202663657-202665256	NA	yes	New assembly	present work-short read	downstream_sense-lncRNA	NA	u	new locus
MMULGENE0001764	NA	lncRNA	chr1:202730837-202750493	NA	yes	New assembly	present work-short read	downstream_antisense-lncRNA	NA	r	new locus
MMULGENE0001765	NA	lncRNA	chr1:202752167-202776045	NA	yes	New assembly	present work-short read	antisense-lncRNA	URS000196F710_9544.1179	x	new locus
MMULGENE0001770	NA	lncRNA	chr1:203161719-203162111	NA	yes	New assembly	present work-short read	overlapping-lncRNA	NA	u	new locus
MMULGENE0001771	NA	lncRNA	chr1:203245400-203246055	NA	yes	New assembly	present work-short read	antisense-lncRNA	NA	r	new locus
MMULGENE0001772	NA	lncRNA	chr1:203261542-203266273	lncRNA	yes	Ensembl 104	Ensembl 104	upstream_antisense-lncRNA	URS000194DC1A_9544.1181	=	annotated locus
MMULGENE0001774	NA	lncRNA	chr1:203496705-203497423	NA	yes	New assembly	present work-short read	downstream_sense-lncRNA	NA	r	new locus
MMULGENE0001784	NA	lncRNA	chr1:204288427-204357927	NA	yes	New assembly	present work-short read	downstream_antisense-lncRNA	NA	u	new locus
MMULGENE0001786	NA	lncRNA	chr1:204420482-204421463	NA	yes	New assembly	present work-short read	antisense-lncRNA	NA	u	new locus
MMULGENE0001795	NA	lncRNA	chr1:205084553-205113225	NA	yes	New assembly	present work-short read	antisense-lncRNA	NA	u	new locus
MMULGENE0001803	NA	lncRNA	chr1:205652171-205652933	NA	yes	New assembly	present work-short read	downstream_sense-lncRNA	NA	u	new locus
MMULGENE0001805	NA	lncRNA	chr1:205666681-205668095	NA	yes	New assembly	present work-short read	downstream_sense-lncRNA	NA	u	new locus
MMULGENE0001806	NA	lncRNA	chr1:205666878-205671754	NA	yes	New assembly	present work-short read	downstream_sense-lncRNA	NA	u	new locus
MMULGENE0001807	NA	lncRNA	chr1:205719804-205721089	NA	yes	New assembly	present work-short read	upstream_antisense-lncRNA	NA	u	new locus
MMULGENE0001812	NA	lncRNA	chr1:206184440-206184784	NA	yes	New assembly	present work-short read	upstream_antisense-lncRNA	NA	u	new locus
MMULGENE0001813	NA	lncRNA	chr1:206967630-206985155	NA	yes	New assembly	present work-short read	upstream_antisense-lncRNA	NA	r	new locus
MMULGENE0001814	NA	lncRNA	chr1:207280703-207325165	NA	yes	New assembly	present work-short read	overlapping-lncRNA	NA	r	new locus
MMULGENE0001819	NA	lncRNA	chr1:207768720-207769919	NA	yes	New assembly	present work-short read	overlapping-lncRNA	NA	u	new locus
MMULGENE0001821	NA	lncRNA	chr1:207890752-207902722	lncRNA	yes	Ensembl 104	Ensembl 104	upstream_antisense-lncRNA	URS000196770F_9544.1203	=	annotated locus
MMULGENE0001822	NA	lncRNA	chr1:207908495-207909604	NA	yes	New assembly	present work-short read	upstream_antisense-lncRNA	NA	u	new locus
MMULGENE0001823	NA	lncRNA	chr1:207944000-207952882	NA	yes	New assembly	present work-short read	upstream_sense-lncRNA	NA	r	new locus
MMULGENE0001824	NA	lncRNA	chr1:207974982-207977143	lncRNA	yes	Ensembl 104	Ensembl 104	upstream_sense-lncRNA	URS000196F6DF_9544.1208	=	annotated locus
MMULGENE0001826	NA	lncRNA	chr1:208045511-208071837	NA	yes	New assembly	present work-short read	upstream_sense-lncRNA	NA	u	new locus
MMULGENE0001827	NA	lncRNA	chr1:208060584-208061082	NA	yes	New assembly	present work-short read	upstream_sense-lncRNA	NA	r	new locus
MMULGENE0001828	NA	lncRNA	chr1:208072270-208072742	NA	yes	New assembly	present work-short read	upstream_sense-lncRNA	NA	r	new locus
MMULGENE0001832	NA	lncRNA	chr1:208139485-208164224	NA	yes	New assembly	present work-short read	overlapping-lncRNA	NA	u	new locus
MMULGENE0001833	NA	lncRNA	chr1:208160187-208160536	NA	yes	New assembly	present work-short read	overlapping-lncRNA	NA	u	new locus
MMULGENE0001834	NA	lncRNA	chr1:208321740-208324700	NA	yes	New assembly	present work-short read	antisense-lncRNA	NA	r	new locus
MMULGENE0001835	NA	lncRNA	chr1:208325733-208330615	NA	yes	New assembly	present work-long read	antisense-lncRNA	NA	u	new locus
MMULGENE0001837	NA	lncRNA	chr1:208369707-208409145	NA	yes	New assembly	present work-short read	overlapping-lncRNA	NA	r	new locus
MMULGENE0001839	NA	lncRNA	chr1:208507083-208507753	NA	yes	New assembly	present work-short read	overlapping-lncRNA	NA	r	new locus
MMULGENE0001840	NA	lncRNA	chr1:208521979-208524745	NA	yes	New assembly	present work-short read	overlapping-lncRNA	NA	u	new locus
MMULGENE0001847	NA	lncRNA	chr1:208735454-208736840	NA	yes	New assembly	present work-short read	overlapping-lncRNA	NA	u	new locus
MMULGENE0001850	NA	lncRNA	chr1:208926521-208926986	NA	yes	New assembly	present work-short read	antisense-lncRNA	NA	r	new locus
MMULGENE0001851	NA	lncRNA	chr1:209004078-209020012	NA	yes	New assembly	present work-short read	antisense-lncRNA	NA	u	new locus
MMULGENE0001852	NA	lncRNA	chr1:209029107-209049973	NA	yes	New assembly	present work-short read	antisense-lncRNA	NA	r	new locus
MMULGENE0001853	NA	lncRNA	chr1:209040848-209052105	NA	yes	New assembly	present work-short read	antisense-lncRNA	NA	r	new locus
MMULGENE0001856	NA	lncRNA	chr1:209130099-209144462	NA	yes	New assembly	present work-short read	antisense-lncRNA	NA	u	new locus
MMULGENE0001857	NA	lncRNA	chr1:209164745-209208828	NA	yes	New assembly	present work-short read	antisense-lncRNA	NA	u	new locus
MMULGENE0001860	NA	lncRNA	chr1:209302884-209347966	NA	yes	New assembly	present work-short read	antisense-lncRNA	NA	r	new locus
MMULGENE0001861	NA	lncRNA	chr1:209355545-209427313	NA	yes	New assembly	present work-short read	antisense-lncRNA	NA	u	new locus
MMULGENE0001862	NA	lncRNA	chr1:209395398-209437309	NA	yes	New assembly	present work-short read	antisense-lncRNA	NA	u	new locus
MMULGENE0001863	NA	lncRNA	chr1:209462363-209484850	NA	yes	New assembly	present work-short read	antisense-lncRNA	NA	u	new locus
MMULGENE0001864	NA	lncRNA	chr1:209465817-209490193	NA	yes	New assembly	present work-short read	antisense-lncRNA	NA	u	new locus
MMULGENE0001866	NA	lncRNA	chr1:209516864-209554732	NA	yes	New assembly	present work-short read	antisense-lncRNA	URS0001964323_9544.1219	x	new locus
MMULGENE0001867	NA	lncRNA	chr1:209669526-209692088	lncRNA	yes	Ensembl 104	Ensembl 104	divergent-lncRNA	URS0001972180_9544.1220	=	annotated locus
MMULGENE0001868	NA	lncRNA	chr1:209875391-209876538	NA	yes	New assembly	present work-short read	antisense-lncRNA	NA	u	new locus
MMULGENE0001869	NA	lncRNA	chr1:210105094-210108211	NA	yes	New assembly	present work-long read	antisense-lncRNA	NA	r	new locus
MMULGENE0001872	NA	lncRNA	chr1:210389807-210436084	NA	yes	New assembly	present work-short read	upstream_antisense-lncRNA	NA	r	new locus
MMULGENE0001873	NA	lncRNA	chr1:210425574-210457132	NA	yes	New assembly	present work-short read	isolated_intergenic-lncRNA	NA	u	new locus
MMULGENE0001874	NA	lncRNA	chr1:210488245-210647490	NA	yes	New assembly	present work-short read	overlapping-lncRNA	NA	r	new locus
MMULGENE0001877	NA	lncRNA	chr1:210719996-210724218	NA	yes	New assembly	present work-long read	downstream_sense-lncRNA	NA	u	new locus
MMULGENE0001878	NA	lncRNA	chr1:211076285-211098781	NA	yes	New assembly	present work-long read	antisense-lncRNA	NA	u	new locus
MMULGENE0001879	NA	lncRNA	chr1:211272321-211309358	NA	yes	New assembly	present work-short read	antisense-lncRNA	NA	u	new locus
MMULGENE0001886	NA	lncRNA	chr1:211793159-211795168	NA	yes	New assembly	present work-short read	antisense-lncRNA	NA	r	new locus
MMULGENE0001887	NA	lncRNA	chr1:211828613-211829685	NA	yes	New assembly	present work-short read	upstream_sense-lncRNA	NA	u	new locus
MMULGENE0001889	NA	lncRNA	chr1:211865156-211866470	NA	yes	New assembly	present work-short read	overlapping-lncRNA	NA	u	new locus
MMULGENE0001890	NA	lncRNA	chr1:211868169-211869198	NA	yes	New assembly	present work-short read	overlapping-lncRNA	NA	r	new locus
MMULGENE0001895	NA	lncRNA	chr1:212421701-212422538	NA	yes	New assembly	present work-short read	antisense-lncRNA	NA	u	new locus
MMULGENE0001898	NA	lncRNA	chr1:212441085-212480111	NA	yes	New assembly	present work-short read	antisense-lncRNA	NA	r	new locus
MMULGENE0001903	NA	lncRNA	chr1:212736259-212743509	NA	yes	New assembly	present work-short read	antisense-lncRNA	NA	u	new locus
MMULGENE0001907	NA	lncRNA	chr1:212937110-212938249	NA	yes	New assembly	present work-short read	antisense-lncRNA	NA	u	new locus
MMULGENE0001908	NA	lncRNA	chr1:212942804-212944678	NA	yes	New assembly	present work-short read	antisense-lncRNA	NA	u	new locus
MMULGENE0001909	NA	lncRNA	chr1:212945241-212948018	NA	yes	New assembly	present work-short read	antisense-lncRNA	NA	u	new locus
MMULGENE0001910	NA	lncRNA	chr1:213000720-213018748	lncRNA	yes	Ensembl 104	Ensembl 104,present work-short read	upstream_antisense-lncRNA	URS000195C278_9544.1238	k	new isoform
MMULGENE0001911	NA	lncRNA	chr1:213184770-213195824	NA	yes	New assembly	present work-short read	antisense-lncRNA	NA	u	new locus
MMULGENE0001914	NA	lncRNA	chr1:213374591-213377082	NA	yes	New assembly	present work-short read	overlapping-lncRNA	NA	u	new locus
MMULGENE0001916	NA	lncRNA	chr1:213395769-213397372	NA	yes	New assembly	present work-short read	downstream_sense-lncRNA	NA	u	new locus
MMULGENE0001918	NA	lncRNA	chr1:213426385-213429815	NA	yes	New assembly	present work-short read	antisense-lncRNA	NA	u	new locus
MMULGENE0001922	NA	lncRNA	chr1:213952127-213952679	NA	yes	New assembly	present work-short read	antisense-lncRNA	NA	u	new locus
MMULGENE0001923	NA	lncRNA	chr1:213991182-213993061	NA	yes	New assembly	present work-short read	antisense-lncRNA	NA	r	new locus
MMULGENE0001925	NA	lncRNA	chr1:214000218-214000899	NA	yes	New assembly	present work-short read	overlapping-lncRNA	NA	r	new locus
MMULGENE0001927	NA	lncRNA	chr1:214027251-214028705	NA	yes	New assembly	present work-short read	overlapping-lncRNA	NA	u	new locus
MMULGENE0001928	NA	lncRNA	chr1:214049083-214067010	NA	yes	New assembly	present work-short read	antisense-lncRNA	NA	r	new locus
MMULGENE0001929	NA	lncRNA	chr1:214074189-214167978	NA	yes	New assembly	present work-short read	antisense-lncRNA	URS000095CF7E_9544.1251	x	new locus
MMULGENE0001930	NA	lncRNA	chr1:214155050-214155571	NA	yes	New assembly	present work-short read	antisense-lncRNA	NA	u	new locus
MMULGENE0001931	NA	lncRNA	chr1:214243728-214244445	NA	yes	New assembly	present work-short read	antisense-lncRNA	NA	r	new locus
MMULGENE0001932	NA	lncRNA	chr1:214280082-214327667	NA	yes	New assembly	present work-short read	antisense-lncRNA	URS0000715AD9_9544.1252	x	new locus
MMULGENE0001934	NA	lncRNA	chr1:214303952-214306503	NA	yes	New assembly	present work-short read	antisense-lncRNA	URS0000715AD9_9544.1252	x	new locus
MMULGENE0001936	NA	lncRNA	chr1:214388689-214426100	NA	yes	New assembly	present work-short read	antisense-lncRNA	NA	r	new locus
MMULGENE0001937	NA	lncRNA	chr1:214424565-214426009	NA	yes	New assembly	present work-short read	antisense-lncRNA	NA	r	new locus
MMULGENE0001938	NA	lncRNA	chr1:214456092-214484500	NA	yes	New assembly	present work-short read	antisense-lncRNA	NA	r	new locus
MMULGENE0001939	NA	lncRNA	chr1:214482979-214485368	NA	yes	New assembly	present work-short read	antisense-lncRNA	NA	r	new locus
MMULGENE0001940	NA	lncRNA	chr1:214517389-214518135	NA	yes	New assembly	present work-short read	antisense-lncRNA	NA	u	new locus
MMULGENE0001942	NA	lncRNA	chr1:214543013-214543486	NA	yes	New assembly	present work-short read	antisense-lncRNA	NA	r	new locus
MMULGENE0001944	NA	lncRNA	chr1:214615449-214642282	NA	yes	New assembly	present work-short read	antisense-lncRNA	NA	u	new locus
MMULGENE0001945	NA	lncRNA	chr1:214689031-214689552	NA	yes	New assembly	present work-short read	overlapping-lncRNA	NA	r	new locus
MMULGENE0001946	NA	lncRNA	chr1:214759738-214761696	NA	yes	New assembly	present work-short read	antisense-lncRNA	NA	u	new locus
MMULGENE0001947	NA	lncRNA	chr1:214787690-214788705	NA	yes	New assembly	present work-short read	antisense-lncRNA	NA	r	new locus
MMULGENE0001948	NA	lncRNA	chr1:214799572-214813044	NA	yes	New assembly	present work-long read,present work-short read	antisense-lncRNA	NA	u	new locus
MMULGENE0001949	NA	lncRNA	chr1:214910537-214911076	NA	yes	New assembly	present work-short read	antisense-lncRNA	NA	r	new locus
MMULGENE0001950	NA	lncRNA	chr1:215061628-215068107	NA	yes	New assembly	present work-short read	upstream_sense-lncRNA	NA	u	new locus
MMULGENE0001953	NA	lncRNA	chr1:215265634-215272082	NA	yes	New assembly	present work-short read	upstream_antisense-lncRNA	NA	u	new locus
MMULGENE0001954	NA	lncRNA	chr1:215343442-215346126	lncRNA	yes	Ensembl 104	Ensembl 104,present work-short read	upstream_sense-lncRNA	URS000195EA97_9544.1259	j	new isoform
MMULGENE0001957	NA	lncRNA	chr1:215432944-215434795	NA	yes	New assembly	present work-short read	overlapping-lncRNA	NA	r	new locus
MMULGENE0001959	NA	lncRNA	chr1:215600946-215603065	NA	yes	New assembly	present work-short read	upstream_sense-lncRNA	NA	r	new locus
MMULGENE0001961	NA	lncRNA	chr1:215665632-215671688	NA	yes	New assembly	present work-short read	downstream_sense-lncRNA	NA	u	new locus
MMULGENE0001963	NA	lncRNA	chr1:215820082-215916325	NA	yes	New assembly	present work-short read	overlapping-lncRNA	NA	r	new locus
MMULGENE0001964	NA	lncRNA	chr1:216191465-216198164	NA	yes	New assembly	present work-short read	antisense-lncRNA	NA	u	new locus
MMULGENE0001970	NA	lncRNA	chr1:217885222-217886188	NA	yes	New assembly	present work-short read	antisense-lncRNA	NA	r	new locus
MMULGENE0001972	NA	lncRNA	chr1:217938957-217957366	NA	yes	New assembly	present work-short read	antisense-lncRNA	NA	u	new locus
MMULGENE0001975	NA	lncRNA	chr1:218016109-218016836	NA	yes	New assembly	present work-short read	overlapping-lncRNA	NA	u	new locus
MMULGENE0001978	NA	lncRNA	chr1:218118933-218148503	NA	yes	New assembly	present work-short read	overlapping-lncRNA	NA	u	new locus
MMULGENE0001981	NA	lncRNA	chr1:218281185-218283675	NA	yes	New assembly	present work-long read	antisense-lncRNA	NA	u	new locus
MMULGENE0001984	NA	lncRNA	chr1:218346558-218348488	NA	yes	New assembly	present work-short read	upstream_sense-lncRNA	NA	u	new locus
MMULGENE0001986	NA	lncRNA	chr1:218393482-218394102	NA	yes	New assembly	present work-short read	overlapping-lncRNA	NA	r	new locus
MMULGENE0001987	NA	lncRNA	chr1:218436859-218437679	NA	yes	New assembly	present work-short read	antisense-lncRNA	NA	u	new locus
MMULGENE0001989	NA	lncRNA	chr1:218595285-218595978	NA	yes	New assembly	present work-short read	overlapping-lncRNA	NA	u	new locus
MMULGENE0001991	NA	lncRNA	chr1:218765919-218766480	NA	yes	New assembly	present work-short read	downstream_sense-lncRNA	NA	u	new locus
MMULGENE0001992	NA	lncRNA	chr1:218932012-218933912	lncRNA	yes	Ensembl 104	Ensembl 104	isolated_intergenic-lncRNA	URS000195D914_9544.1283	=	annotated locus
MMULGENE0001993	NA	lncRNA	chr1:218935230-218938087	lncRNA	yes	Ensembl 104	Ensembl 104	isolated_intergenic-lncRNA	URS0001971C28_9544.1284	=	annotated locus
MMULGENE0001994	NA	lncRNA	chr1:219007868-219008652	NA	yes	New assembly	present work-short read	isolated_intergenic-lncRNA	NA	u	new locus
MMULGENE0001995	NA	lncRNA	chr1:219103202-219104253	NA	yes	New assembly	present work-short read	isolated_intergenic-lncRNA	NA	u	new locus
MMULGENE0001996	NA	lncRNA	chr1:219171790-219184069	lncRNA	yes	Ensembl 104	Ensembl 104	isolated_intergenic-lncRNA	URS0001975BC6_9544.1288	k	new isoform
MMULGENE0001997	NA	lncRNA	chr1:219294652-219295333	NA	yes	New assembly	present work-short read	isolated_intergenic-lncRNA	NA	u	new locus
MMULGENE0001998	NA	lncRNA	chr1:219850994-219851565	NA	yes	New assembly	present work-short read	antisense-lncRNA	NA	u	new locus
MMULGENE0001999	NA	lncRNA	chr1:220191774-220192820	NA	yes	New assembly	present work-short read	upstream_antisense-lncRNA	NA	u	new locus
MMULGENE0002000	NA	lncRNA	chr1:220195481-220196048	NA	yes	New assembly	present work-short read	upstream_antisense-lncRNA	NA	u	new locus
MMULGENE0002001	NA	lncRNA	chr1:220354757-220360524	lncRNA	yes	Ensembl 104	Ensembl 104	isolated_intergenic-lncRNA	URS0001965DF9_9544.1294	=	annotated locus
MMULGENE0002002	NA	lncRNA	chr1:220365865-220369230	NA	yes	New assembly	present work-short read	isolated_intergenic-lncRNA	NA	u	new locus
MMULGENE0002003	NA	lncRNA	chr1:220377345-220401157	lncRNA	yes	Ensembl 104	Ensembl 104,present work-short read	downstream_antisense-lncRNA	URS000196AE6B_9544.1295	j	new isoform
MMULGENE0002004	NA	lncRNA	chr1:220468885-220474832	NA	yes	New assembly	present work-short read	downstream_antisense-lncRNA	URS000195B38F_9544.1296	x	new locus
MMULGENE0002005	NA	lncRNA	chr1:220478448-220480480	NA	yes	New assembly	present work-long read	downstream_antisense-lncRNA	NA	u	new locus
MMULGENE0002006	NA	lncRNA	chr1:220576551-220583564	lncRNA	yes	Ensembl 104	Ensembl 104	upstream_sense-lncRNA	URS0001967430_9544.1298	=	annotated locus
MMULGENE0002009	NA	lncRNA	chr1:220638017-220638362	NA	yes	New assembly	present work-short read	overlapping-lncRNA	NA	u	new locus
MMULGENE0002010	NA	lncRNA	chr1:220678139-220679146	NA	yes	New assembly	present work-short read	overlapping-lncRNA	NA	u	new locus
MMULGENE0002014	NA	lncRNA	chr1:220765642-220766496	NA	yes	New assembly	present work-short read	overlapping-lncRNA	NA	u	new locus
MMULGENE0002018	NA	lncRNA	chr1:221064820-221078617	NA	yes	New assembly	present work-short read	antisense-lncRNA	NA	r	new locus
MMULGENE0002019	NA	lncRNA	chr1:221079159-221090888	NA	yes	New assembly	present work-short read	antisense-lncRNA	NA	u	new locus
MMULGENE0002020	NA	lncRNA	chr1:221091428-221092292	NA	yes	New assembly	present work-short read	antisense-lncRNA	NA	u	new locus
MMULGENE0002021	NA	lncRNA	chr1:221137257-221138335	NA	yes	New assembly	present work-short read	antisense-lncRNA	NA	u	new locus
MMULGENE0002022	NA	lncRNA	chr1:221239603-221242525	NA	yes	New assembly	present work-short read	antisense-lncRNA	NA	u	new locus
MMULGENE0002023	NA	lncRNA	chr1:221307761-221309574	NA	yes	New assembly	present work-short read	antisense-lncRNA	NA	u	new locus
MMULGENE0002024	NA	lncRNA	chr1:221399842-221403813	NA	yes	New assembly	present work-long read	antisense-lncRNA	NA	u	new locus
MMULGENE0002025	NA	lncRNA	chr1:221431155-221431665	NA	yes	New assembly	present work-short read	antisense-lncRNA	NA	u	new locus
MMULGENE0002027	NA	lncRNA	chr1:221498876-221506676	NA	yes	New assembly	present work-long read	divergent-lncRNA	NA	u	new locus
MMULGENE0002028	NA	lncRNA	chr1:221508300-221510259	lncRNA	yes	Ensembl 104	Ensembl 104	upstream_antisense-lncRNA	URS000195451F_9544.1302	=	annotated locus
MMULGENE0002029	NA	lncRNA	chr1:221524258-221526319	NA	yes	New assembly	present work-long read	upstream_antisense-lncRNA	NA	r	new locus
MMULGENE0002030	NA	lncRNA	chr1:221540289-221541210	NA	yes	New assembly	present work-short read	upstream_antisense-lncRNA	NA	u	new locus
MMULGENE0002031	NA	lncRNA	chr1:221589243-221590282	lncRNA	yes	Ensembl 104	Ensembl 104	upstream_antisense-lncRNA	URS0001957F83_9544.1303	=	annotated locus
MMULGENE0002033	NA	lncRNA	chr1:221719635-221721838	lncRNA	yes	Ensembl 104	Ensembl 104,present work-short read	upstream_sense-lncRNA	URS000197BB0F_9544.1305	o	new isoform
MMULGENE0002036	NA	lncRNA	chr1:221809987-221812668	NA	yes	New assembly	present work-short read	divergent-lncRNA	NA	r	new locus
MMULGENE0002040	NA	lncRNA	chr1:221965870-221967832	lncRNA	yes	Ensembl 104	Ensembl 104	divergent-lncRNA	URS000194DFA5_9544.1306	=	annotated locus
MMULGENE0002041	NA	lncRNA	chr1:221970690-221976122	lncRNA	yes	Ensembl 104	Ensembl 104	upstream_antisense-lncRNA	URS00019660F9_9544.1307	=	annotated locus
MMULGENE0002042	NA	lncRNA	chr1:221972538-221973644	NA	yes	New assembly	present work-short read	upstream_antisense-lncRNA	URS00019660F9_9544.1307	i	new locus
MMULGENE0002044	NA	lncRNA	chr1:222014040-222016016	NA	yes	New assembly	present work-short read	antisense-lncRNA	NA	u	new locus
MMULGENE0002046	NA	lncRNA	chr1:222059808-222061398	NA	yes	New assembly	present work-short read	overlapping-lncRNA	NA	u	new locus
MMULGENE0002047	NA	lncRNA	chr1:222099224-222102343	NA	yes	New assembly	present work-short read	antisense-lncRNA	NA	u	new locus
MMULGENE0002048	NA	lncRNA	chr1:222151235-222163210	NA	yes	New assembly	present work-short read	antisense-lncRNA	NA	u	new locus
MMULGENE0002049	NA	lncRNA	chr1:222152959-222153853	NA	yes	New assembly	present work-short read	antisense-lncRNA	NA	u	new locus
MMULGENE0002050	NA	lncRNA	chr1:222170825-222171828	NA	yes	New assembly	present work-short read	antisense-lncRNA	NA	u	new locus
MMULGENE0002051	NA	lncRNA	chr1:222207190-222215626	lncRNA	yes	Ensembl 104	Ensembl 104	upstream_sense-lncRNA	URS00019688E4_9544.1308	k	new isoform
MMULGENE0002053	NA	lncRNA	chr1:222269710-222274242	NA	yes	New assembly	present work-short read	antisense-lncRNA	NA	r	new locus
MMULGENE0002054	NA	lncRNA	chr1:222274854-222275367	NA	yes	New assembly	present work-short read	antisense-lncRNA	NA	r	new locus
MMULGENE0002055	NA	lncRNA	chr1:222278920-222287305	NA	yes	New assembly	present work-long read	antisense-lncRNA	NA	u	new locus
MMULGENE0002056	NA	lncRNA	chr1:222295942-222298200	NA	yes	New assembly	present work-short read	antisense-lncRNA	NA	u	new locus
MMULGENE0002058	NA	lncRNA	chr1:222335414-222336599	NA	yes	New assembly	present work-short read	antisense-lncRNA	NA	r	new locus
MMULGENE0002059	NA	lncRNA	chr1:222397523-222398884	NA	yes	New assembly	present work-short read	antisense-lncRNA	NA	u	new locus
MMULGENE0002061	NA	lncRNA	chr1:222436617-222444174	NA	yes	New assembly	present work-short read	upstream_antisense-lncRNA	NA	r	new locus
MMULGENE0002063	NA	lncRNA	chr1:222520320-222548663	NA	yes	New assembly	present work-short read	overlapping-lncRNA	NA	r	new locus
MMULGENE0002065	NA	lncRNA	chr1:222652934-222654183	NA	yes	New assembly	present work-short read	upstream_sense-lncRNA	NA	u	new locus
MMULGENE0002067	NA	lncRNA	chr1:222657990-222661066	NA	yes	New assembly	present work-short read	overlapping-lncRNA	NA	r	new locus
MMULGENE0002069	NA	lncRNA	chr1:222704154-222725088	NA	yes	New assembly	present work-short read	overlapping-lncRNA	NA	r	new locus
MMULGENE0002070	NA	lncRNA	chr1:222727114-222743557	NA	yes	New assembly	present work-short read	overlapping-lncRNA	NA	r	new locus
MMULGENE0002073	NA	lncRNA	chr1:222768138-222769075	NA	yes	New assembly	present work-short read	antisense-lncRNA	NA	u	new locus
MMULGENE0002074	NA	lncRNA	chr1:222781482-222783131	NA	yes	New assembly	present work-long read,present work-short read	divergent-lncRNA	NA	r	new locus
MMULGENE0002075	NA	lncRNA	chr1:222788979-222792324	NA	yes	New assembly	present work-short read	antisense-lncRNA	NA	u	new locus
MMULGENE0002076	NA	lncRNA	chr1:222794503-222795438	NA	yes	New assembly	present work-short read	antisense-lncRNA	URS0001968222_9544.1311	i	new locus
MMULGENE0002082	NA	lncRNA	chr1:222903900-222934471	NA	yes	New assembly	present work-short read	antisense-lncRNA	NA	u	new locus
MMULGENE0002086	NA	lncRNA	chr1:223030402-223032813	NA	yes	New assembly	present work-short read	overlapping-lncRNA	NA	r	new locus
MMULGENE0002088	NA	lncRNA	chr1:223055430-223065635	NA	yes	New assembly	present work-short read	upstream_sense-lncRNA	NA	u	new locus
MMULGENE0002098	NA	lncRNA	chr1:223222891-223225042	NA	yes	New assembly	present work-short read	antisense-lncRNA	NA	u	new locus
MMULGENE0002101	NA	lncRNA	chr1:223325441-223327571	NA	yes	New assembly	present work-short read	overlapping-lncRNA	NA	r	new locus
MMULGENE0002108	NA	lncRNA	chr1:223485027-223488830	NA	yes	New assembly	present work-short read	antisense-lncRNA	NA	u	new locus
MMULGENE0002110	NA	lncRNA	chr1:223505019-223506505	NA	yes	New assembly	present work-short read	downstream_sense-lncRNA	NA	u	new locus
MMULGENE0002111	NA	lncRNA	chr1:223513979-223517247	NA	yes	New assembly	present work-short read	downstream_sense-lncRNA	NA	u	new locus
MMULGENE0002114	NA	lncRNA	chr1:66335-67357	NA	yes	New assembly	present work-short read	upstream_antisense-lncRNA	NA	u	new locus
MMULGENE0002115	NA	lncRNA	chr1:70293-71524	NA	yes	New assembly	present work-long read	divergent-lncRNA	NA	r	new locus
MMULGENE0002117	NA	lncRNA	chr1:95181-102280	NA	yes	New assembly	present work-long read	antisense-lncRNA	NA	u	new locus
MMULGENE0002119	NA	lncRNA	chr1:177664-178020	NA	yes	New assembly	present work-short read	antisense-lncRNA	NA	u	new locus
MMULGENE0002120	NA	lncRNA	chr1:178025-178751	NA	yes	New assembly	present work-short read	antisense-lncRNA	NA	r	new locus
MMULGENE0002144	NA	lncRNA	chr1:1651423-1651852	NA	yes	New assembly	present work-short read	upstream_antisense-lncRNA	URS000197B077_9544.8	i	new locus
MMULGENE0002145	NA	lncRNA	chr1:1727382-1777554	NA	yes	New assembly	present work-short read	upstream_antisense-lncRNA	NA	r	new locus
MMULGENE0002147	NA	lncRNA	chr1:1865590-1866216	NA	yes	New assembly	present work-short read	antisense-lncRNA	NA	r	new locus
MMULGENE0002148	NA	lncRNA	chr1:1882217-1883710	NA	yes	New assembly	present work-short read	antisense-lncRNA	NA	r	new locus
MMULGENE0002149	NA	lncRNA	chr1:1885214-1895426	NA	yes	New assembly	present work-short read	downstream_antisense-lncRNA	NA	u	new locus
MMULGENE0002151	NA	lncRNA	chr1:1896705-1902548	NA	yes	New assembly	present work-long read,present work-short read	divergent-lncRNA	NA	r	new locus
MMULGENE0002152	NA	lncRNA	chr1:1902870-1910715	NA	yes	New assembly	present work-short read	antisense-lncRNA	NA	u	new locus
MMULGENE0002153	NA	lncRNA	chr1:1913259-1915648	NA	yes	New assembly	present work-short read	antisense-lncRNA	NA	r	new locus
MMULGENE0002154	NA	lncRNA	chr1:1931469-1935409	NA	yes	New assembly	present work-long read	antisense-lncRNA	NA	u	new locus
MMULGENE0002156	NA	lncRNA	chr1:1960707-1983560	NA	yes	New assembly	present work-short read	antisense-lncRNA	NA	r	new locus
MMULGENE0002157	NA	lncRNA	chr1:2014266-2015233	NA	yes	New assembly	present work-short read	antisense-lncRNA	NA	u	new locus
MMULGENE0002158	NA	lncRNA	chr1:2019931-2036673	NA	yes	New assembly	present work-short read	antisense-lncRNA	NA	r	new locus
MMULGENE0002159	NA	lncRNA	chr1:2074300-2082733	NA	yes	New assembly	present work-short read	antisense-lncRNA	NA	r	new locus
MMULGENE0002161	NA	lncRNA	chr1:2248256-2252175	NA	yes	New assembly	present work-short read	downstream_sense-lncRNA	NA	u	new locus
MMULGENE0002162	NA	lncRNA	chr1:2250869-2252834	NA	yes	New assembly	present work-short read	downstream_sense-lncRNA	NA	u	new locus
MMULGENE0002164	NA	lncRNA	chr1:2290277-2298468	NA	yes	New assembly	present work-short read	overlapping-lncRNA	NA	r	new locus
MMULGENE0002167	NA	lncRNA	chr1:2534105-2534827	NA	yes	New assembly	present work-short read	antisense-lncRNA	NA	u	new locus
MMULGENE0002168	NA	lncRNA	chr1:2730641-2753002	NA	yes	New assembly	present work-short read	antisense-lncRNA	NA	r	new locus
MMULGENE0002169	NA	lncRNA	chr1:2896616-2898372	NA	yes	New assembly	present work-short read	antisense-lncRNA	NA	r	new locus
MMULGENE0002170	NA	lncRNA	chr1:2903603-2906121	NA	yes	New assembly	present work-short read	antisense-lncRNA	NA	r	new locus
MMULGENE0002173	NA	lncRNA	chr1:3739725-3740125	NA	yes	New assembly	present work-short read	overlapping-lncRNA	NA	u	new locus
MMULGENE0002174	NA	lncRNA	chr1:3945230-3956592	NA	yes	New assembly	present work-short read	antisense-lncRNA	NA	u	new locus
MMULGENE0002175	NA	lncRNA	chr1:3948314-3948925	NA	yes	New assembly	present work-short read	antisense-lncRNA	NA	r	new locus
MMULGENE0002177	NA	lncRNA	chr1:4230428-4231433	NA	yes	New assembly	present work-short read	upstream_antisense-lncRNA	NA	r	new locus
MMULGENE0002178	NA	lncRNA	chr1:4234738-4235620	NA	yes	New assembly	present work-short read	antisense-lncRNA	NA	u	new locus
MMULGENE0002179	NA	lncRNA	chr1:4243050-4243305	NA	yes	New assembly	present work-short read	antisense-lncRNA	NA	u	new locus
MMULGENE0002185	NA	lncRNA	chr1:4768265-4773425	lncRNA	yes	Ensembl 104	Ensembl 104	upstream_sense-lncRNA	URS000195A800_9544.27	=	annotated locus
MMULGENE0002186	NA	lncRNA	chr1:4980256-5013068	lncRNA	yes	Ensembl 104	Ensembl 104,present work-long read,present work-short read	downstream_sense-lncRNA	URS000196A9A1_9544.31	j	new isoform
MMULGENE0002188	NA	lncRNA	chr1:5065753-5067103	NA	yes	New assembly	present work-short read	overlapping-lncRNA	NA	u	new locus
MMULGENE0002189	NA	lncRNA	chr1:5080446-5089094	NA	yes	New assembly	present work-short read	upstream_sense-lncRNA	NA	u	new locus
MMULGENE0002191	NA	lncRNA	chr1:5199491-5202661	NA	yes	New assembly	present work-long read	downstream_sense-lncRNA	URS0001966CCF_9544.42	=	annotated locus
MMULGENE0002193	NA	lncRNA	chr1:5434334-5465673	NA	yes	New assembly	present work-short read	antisense-lncRNA	NA	r	new locus
MMULGENE0002194	NA	lncRNA	chr1:5553191-5562737	NA	yes	New assembly	present work-short read	antisense-lncRNA	NA	u	new locus
MMULGENE0002196	NA	lncRNA	chr1:5630666-5632394	NA	yes	New assembly	present work-short read	overlapping-lncRNA	NA	u	new locus
MMULGENE0002197	NA	lncRNA	chr1:5728523-5738434	NA	yes	New assembly	present work-short read	overlapping-lncRNA	NA	u	new locus
MMULGENE0002206	NA	lncRNA	chr1:7622321-7666832	lncRNA	yes	Ensembl 104	Ensembl 104	downstream_antisense-lncRNA	URS000194C389_9544.53	k	new isoform
MMULGENE0002207	NA	lncRNA	chr1:7708618-7721662	NA	yes	New assembly	present work-short read	divergent-lncRNA	NA	u	new locus
MMULGENE0002208	NA	lncRNA	chr1:8561116-8562595	NA	yes	New assembly	present work-short read	antisense-lncRNA	NA	u	new locus
MMULGENE0002210	NA	lncRNA	chr1:8930621-8931273	NA	yes	New assembly	present work-short read	overlapping-lncRNA	NA	u	new locus
MMULGENE0002212	NA	lncRNA	chr1:9398265-9399096	NA	yes	New assembly	present work-short read	overlapping-lncRNA	NA	u	new locus
MMULGENE0002213	NA	lncRNA	chr1:10189780-10192047	lncRNA	yes	Ensembl 104	Ensembl 104	isolated_intergenic-lncRNA	URS00019670A8_9544.59	=	annotated locus
MMULGENE0002214	NA	lncRNA	chr1:10334233-10341688	lncRNA	yes	Ensembl 104	Ensembl 104	isolated_intergenic-lncRNA	URS0001952378_9544.60	=	annotated locus
MMULGENE0002215	NA	lncRNA	chr1:10440973-10472877	lncRNA	yes	Ensembl 104	Ensembl 104	isolated_intergenic-lncRNA	URS00019705E5_9544.61	k	new isoform
MMULGENE0002217	NA	lncRNA	chr1:10659725-10843995	lncRNA	yes	Ensembl 104	Ensembl 104	downstream_sense-lncRNA	URS00019630E6_9544.63	j	new isoform
MMULGENE0002219	NA	lncRNA	chr1:10940378-11114361	lncRNA	yes	Ensembl 104	Ensembl 104	upstream_antisense-lncRNA	URS0001967730_9544.67	=	annotated locus
MMULGENE0002220	NA	lncRNA	chr1:10999137-11000665	lncRNA	yes	Ensembl 104	Ensembl 104	isolated_intergenic-lncRNA	URS0001974B04_9544.68	=	annotated locus
MMULGENE0002222	NA	lncRNA	chr1:12045507-12046410	NA	yes	New assembly	present work-short read	upstream_sense-lncRNA	NA	u	new locus
MMULGENE0002223	NA	lncRNA	chr1:12065208-12082284	lncRNA	yes	Ensembl 104	Ensembl 104	upstream_sense-lncRNA	URS0001967CEC_9544.69	=	annotated locus
MMULGENE0002227	NA	lncRNA	chr1:12427406-12433140	lncRNA	yes	Ensembl 104	Ensembl 104	upstream_antisense-lncRNA	URS0001969F1F_9544.71	=	annotated locus
MMULGENE0002228	NA	lncRNA	chr1:12485611-12487355	NA	yes	New assembly	present work-short read	antisense-lncRNA	NA	u	new locus
MMULGENE0002231	NA	lncRNA	chr1:12734558-12781984	NA	yes	New assembly	present work-short read	antisense-lncRNA	URS0000697978_9544.73	y	new locus
MMULGENE0002234	NA	lncRNA	chr1:13006184-13009229	NA	yes	New assembly	present work-short read	antisense-lncRNA	NA	u	new locus
MMULGENE0002235	NA	lncRNA	chr1:13045571-13046143	NA	yes	New assembly	present work-short read	antisense-lncRNA	NA	u	new locus
MMULGENE0002236	NA	lncRNA	chr1:13383074-13388320	NA	yes	New assembly	present work-long read	downstream_antisense-lncRNA	NA	u	new locus
MMULGENE0002237	NA	lncRNA	chr1:13435755-13448022	NA	yes	New assembly	present work-short read	downstream_antisense-lncRNA	NA	r	new locus
MMULGENE0002238	NA	lncRNA	chr1:13438114-13439434	NA	yes	New assembly	present work-short read	downstream_antisense-lncRNA	NA	u	new locus
MMULGENE0002239	NA	lncRNA	chr1:13470974-13508449	NA	yes	New assembly	present work-short read	upstream_antisense-lncRNA	NA	u	new locus
MMULGENE0002244	NA	lncRNA	chr1:13716882-13783021	NA	yes	New assembly	present work-short read	antisense-lncRNA	URS0000912BCE_9544.81	y	new locus
MMULGENE0002245	NA	lncRNA	chr1:13871763-13911953	NA	yes	New assembly	present work-short read	antisense-lncRNA	URS0001973C4C_9544.83	x	new locus
MMULGENE0002246	NA	lncRNA	chr1:13896212-13897292	NA	yes	New assembly	present work-short read	antisense-lncRNA	NA	u	new locus
MMULGENE0002247	NA	lncRNA	chr1:14388916-14429714	NA	yes	New assembly	present work-long read,present work-short read	divergent-lncRNA	NA	u	new locus
MMULGENE0002251	NA	lncRNA	chr1:14702254-14703124	NA	yes	New assembly	present work-short read	downstream_sense-lncRNA	NA	u	new locus
MMULGENE0002253	NA	lncRNA	chr1:15143355-15159007	lncRNA	yes	Ensembl 104	Ensembl 104	upstream_sense-lncRNA	URS00019505AA_9544.90	=	annotated locus
MMULGENE0002256	NA	lncRNA	chr1:15442520-15455054	lncRNA	yes	Ensembl 104	Ensembl 104	upstream_sense-lncRNA	URS0001952091_9544.93	=	annotated locus
MMULGENE0002258	NA	lncRNA	chr1:16029383-16030397	NA	yes	New assembly	present work-short read	antisense-lncRNA	NA	u	new locus
MMULGENE0002260	NA	lncRNA	chr1:16105653-16118229	lncRNA	yes	Ensembl 104	Ensembl 104	downstream_sense-lncRNA	URS000196AE2A_9544.96	=	annotated locus
MMULGENE0002262	NA	lncRNA	chr1:16641204-16697875	lncRNA	yes	Ensembl 104	Ensembl 104	downstream_antisense-lncRNA	URS000196F662_9544.103	=	annotated locus
MMULGENE0002263	NA	lncRNA	chr1:16678333-16685903	lncRNA	yes	Ensembl 104	Ensembl 104	downstream_antisense-lncRNA	URS000197231A_9544.105	=	annotated locus
MMULGENE0002264	NA	lncRNA	chr1:16895436-16921956	NA	yes	New assembly	present work-short read	downstream_sense-lncRNA	NA	r	new locus
MMULGENE0002268	NA	lncRNA	chr1:17654191-17656581	lncRNA	yes	Ensembl 104	Ensembl 104,present work-short read	antisense-lncRNA	URS0001960DB5_9544.111	k	new isoform
MMULGENE0002270	NA	lncRNA	chr1:17742747-17754379	NA	yes	New assembly	present work-short read	antisense-lncRNA	NA	r	new locus
MMULGENE0002272	NA	lncRNA	chr1:17786257-17786642	NA	yes	New assembly	present work-short read	overlapping-lncRNA	NA	u	new locus
MMULGENE0002276	NA	lncRNA	chr1:18293922-18294699	NA	yes	New assembly	present work-short read	antisense-lncRNA	NA	u	new locus
MMULGENE0002278	NA	lncRNA	chr1:18411343-18412215	NA	yes	New assembly	present work-short read	upstream_sense-lncRNA	NA	u	new locus
MMULGENE0002279	NA	lncRNA	chr1:18417279-18420092	NA	yes	New assembly	present work-short read	upstream_sense-lncRNA	NA	r	new locus
MMULGENE0002280	NA	lncRNA	chr1:18644860-18647190	NA	yes	New assembly	present work-short read	antisense-lncRNA	NA	u	new locus
MMULGENE0002283	NA	lncRNA	chr1:18999563-19008050	lncRNA	yes	Ensembl 104	Ensembl 104,present work-short read	upstream_sense-lncRNA	URS0001962A84_9544.117	=	annotated locus
MMULGENE0002286	NA	lncRNA	chr1:19562403-19574399	NA	yes	New assembly	present work-short read	antisense-lncRNA	NA	u	new locus
MMULGENE0002289	NA	lncRNA	chr1:20113612-20121717	NA	yes	New assembly	present work-short read	isolated_intergenic-lncRNA	NA	u	new locus
MMULGENE0002292	NA	lncRNA	chr1:20473684-20590204	lncRNA	yes	Ensembl 104	Ensembl 104,present work-short read	upstream_antisense-lncRNA	URS000196365F_9544.146	j	new isoform
MMULGENE0002294	NA	lncRNA	chr1:21571240-21573556	lncRNA	yes	Ensembl 104	Ensembl 104	isolated_intergenic-lncRNA	URS0001950E56_9544.148	=	annotated locus
MMULGENE0002296	NA	lncRNA	chr1:22076969-22077928	NA	yes	New assembly	present work-short read	antisense-lncRNA	NA	u	new locus
MMULGENE0002297	NA	lncRNA	chr1:22085407-22107537	NA	yes	New assembly	present work-short read	antisense-lncRNA	NA	r	new locus
MMULGENE0002298	NA	lncRNA	chr1:22097557-22099544	NA	yes	New assembly	present work-short read	antisense-lncRNA	NA	u	new locus
MMULGENE0002299	NA	lncRNA	chr1:22148903-22149413	NA	yes	New assembly	present work-short read	antisense-lncRNA	NA	u	new locus
MMULGENE0002300	NA	lncRNA	chr1:22254706-22256492	NA	yes	New assembly	present work-short read	antisense-lncRNA	NA	u	new locus
MMULGENE0002301	NA	lncRNA	chr1:22386744-22399408	NA	yes	New assembly	present work-short read	downstream_antisense-lncRNA	NA	u	new locus
MMULGENE0002306	NA	lncRNA	chr1:23408975-23410612	NA	yes	New assembly	present work-short read	downstream_antisense-lncRNA	NA	u	new locus
MMULGENE0002308	NA	lncRNA	chr1:23914790-23918063	lncRNA	yes	Ensembl 104	Ensembl 104	isolated_intergenic-lncRNA	URS000197486D_9544.160	=	annotated locus
MMULGENE0002309	NA	lncRNA	chr1:24192011-24193457	NA	yes	New assembly	present work-short read	upstream_antisense-lncRNA	NA	u	new locus
MMULGENE0002311	NA	lncRNA	chr1:24228401-24234313	NA	yes	New assembly	present work-short read	overlapping-lncRNA	NA	r	new locus
MMULGENE0002312	NA	lncRNA	chr1:24251698-24263928	NA	yes	New assembly	present work-short read	downstream_sense-lncRNA	NA	u	new locus
MMULGENE0002315	NA	lncRNA	chr1:24520711-24527432	lncRNA	yes	Ensembl 104	Ensembl 104	downstream_antisense-lncRNA	URS0001950205_9544.163	=	annotated locus
MMULGENE0002316	NA	lncRNA	chr1:24734006-24735534	NA	yes	New assembly	present work-short read	antisense-lncRNA	NA	u	new locus
MMULGENE0002319	NA	lncRNA	chr1:25128126-25138863	NA	yes	New assembly	present work-short read	antisense-lncRNA	NA	u	new locus
MMULGENE0002323	NA	lncRNA	chr1:25589096-25594517	NA	yes	New assembly	present work-short read	antisense-lncRNA	NA	r	new locus
MMULGENE0002326	NA	lncRNA	chr1:26182478-26246001	NA	yes	New assembly	present work-long read	isolated_intergenic-lncRNA	NA	u	new locus
MMULGENE0002338	NA	lncRNA	chr1:27820290-27843640	lncRNA	yes	Ensembl 104	Ensembl 104	antisense-lncRNA	URS00019615DD_9544.179	=	annotated locus
MMULGENE0002344	NA	lncRNA	chr1:29441265-29445685	NA	yes	New assembly	present work-short read	antisense-lncRNA	URS000043F622_9544.188	o	new isoform
MMULGENE0002346	NA	lncRNA	chr1:30134183-30156237	NA	yes	New assembly	present work-long read,present work-short read	isolated_intergenic-lncRNA	NA	r	new locus
MMULGENE0002351	NA	lncRNA	chr1:30639713-30767021	lncRNA	yes	Ensembl 104	Ensembl 104,present work-short read	divergent-lncRNA	URS0001973A87_9544.192	j	new isoform
MMULGENE0002355	NA	lncRNA	chr1:31142933-31143350	NA	yes	New assembly	present work-short read	antisense-lncRNA	NA	r	new locus
MMULGENE0002356	NA	lncRNA	chr1:31163206-31167665	lncRNA	yes	Ensembl 104	Ensembl 104,present work-long read,present work-short read	divergent-lncRNA	URS00006C0EB7_9544.207	k	new isoform
MMULGENE0002360	NA	lncRNA	chr1:31415540-31463025	lncRNA	yes	Ensembl 104	Ensembl 104,present work-long read,present work-short read	antisense-lncRNA	URS0001979E08_9544.216	k	new isoform
MMULGENE0002362	NA	lncRNA	chr1:32251299-32260706	NA	yes	New assembly	present work-long read	antisense-lncRNA	URS00006E60D1_9544.218	x	new locus
MMULGENE0002363	NA	lncRNA	chr1:32271912-32273355	NA	yes	New assembly	present work-short read	antisense-lncRNA	NA	r	new locus
MMULGENE0002367	NA	lncRNA	chr1:33132786-33142842	lncRNA	yes	Ensembl 104	Ensembl 104	downstream_sense-lncRNA	URS00019631F0_9544.223	=	annotated locus
MMULGENE0002368	NA	lncRNA	chr1:33166596-33203751	NA	yes	New assembly	present work-long read,present work-short read	downstream_sense-lncRNA	NA	r	new locus
MMULGENE0002371	NA	lncRNA	chr1:34086542-34087587	NA	yes	New assembly	present work-short read	antisense-lncRNA	NA	u	new locus
MMULGENE0002372	NA	lncRNA	chr1:34498073-34499823	NA	yes	New assembly	present work-short read	antisense-lncRNA	NA	u	new locus
MMULGENE0002374	NA	lncRNA	chr1:34639549-34838229	NA	yes	New assembly	present work-long read,present work-short read	upstream_sense-lncRNA	NA	u	new locus
MMULGENE0002375	NA	lncRNA	chr1:35102909-35144193	lncRNA	yes	Ensembl 104	Ensembl 104	downstream_sense-lncRNA	URS000195C7B1_9544.226	=	annotated locus
MMULGENE0002377	NA	lncRNA	chr1:35244777-35270478	NA	yes	New assembly	present work-long read,present work-short read	upstream_sense-lncRNA	NA	r	new locus
MMULGENE0002378	NA	lncRNA	chr1:35330476-35333168	lncRNA	yes	Ensembl 104	Ensembl 104,present work-short read	antisense-lncRNA	URS00019533FC_9544.229	j	new isoform
MMULGENE0002382	NA	lncRNA	chr1:35736337-35737804	NA	yes	New assembly	present work-long read	divergent-lncRNA	NA	u	new locus
MMULGENE0002383	NA	lncRNA	chr1:35768786-35776599	NA	yes	New assembly	present work-short read	downstream_antisense-lncRNA	URS0001968AFA_9544.234	x	new locus
MMULGENE0002385	NA	lncRNA	chr1:36241959-36284688	NA	yes	New assembly	present work-long read	antisense-lncRNA	NA	u	new locus
MMULGENE0002388	NA	lncRNA	chr1:36441434-36484476	lncRNA	yes	Ensembl 104	Ensembl 104,present work-short read	divergent-lncRNA	URS000195E422_9544.237	j	new isoform
MMULGENE0002392	NA	lncRNA	chr1:37113428-37130267	NA	yes	New assembly	present work-short read	antisense-lncRNA	NA	u	new locus
MMULGENE0002393	NA	lncRNA	chr1:37360731-37361274	NA	yes	New assembly	present work-short read	antisense-lncRNA	NA	u	new locus
MMULGENE0002394	NA	lncRNA	chr1:37379269-37382041	NA	yes	New assembly	present work-short read	antisense-lncRNA	NA	r	new locus
MMULGENE0002395	NA	lncRNA	chr1:37426234-37426974	NA	yes	New assembly	present work-short read	antisense-lncRNA	NA	u	new locus
MMULGENE0002397	NA	lncRNA	chr1:37490570-37491266	NA	yes	New assembly	present work-short read	overlapping-lncRNA	NA	u	new locus
MMULGENE0002399	NA	lncRNA	chr1:37922577-37923086	NA	yes	New assembly	present work-short read	antisense-lncRNA	NA	r	new locus
MMULGENE0002401	NA	lncRNA	chr1:38150045-38175679	NA	yes	New assembly	present work-long read,present work-short read	antisense-lncRNA	NA	u	new locus
MMULGENE0002403	NA	lncRNA	chr1:38265516-38292902	lncRNA	yes	Ensembl 104	Ensembl 104	divergent-lncRNA	URS0001958C71_9544.243	=	annotated locus
MMULGENE0002404	NA	lncRNA	chr1:38469268-38477603	NA	yes	New assembly	present work-long read	upstream_antisense-lncRNA	NA	r	new locus
MMULGENE0002405	NA	lncRNA	chr1:38637319-38642146	NA	yes	New assembly	present work-short read	antisense-lncRNA	NA	u	new locus
MMULGENE0002406	NA	lncRNA	chr1:38671171-38696772	NA	yes	New assembly	present work-long read,present work-short read	antisense-lncRNA	NA	u	new locus
MMULGENE0002407	NA	lncRNA	chr1:38693095-38693458	NA	yes	New assembly	present work-short read	antisense-lncRNA	NA	u	new locus
MMULGENE0002415	NA	lncRNA	chr1:40086530-40089138	NA	yes	New assembly	present work-long read,present work-short read	antisense-lncRNA	NA	r	new locus
MMULGENE0002418	NA	lncRNA	chr1:40732732-40734784	NA	yes	New assembly	present work-long read	antisense-lncRNA	NA	u	new locus
MMULGENE0002423	NA	lncRNA	chr1:41645718-41646569	NA	yes	New assembly	present work-short read	antisense-lncRNA	NA	u	new locus
MMULGENE0002425	NA	lncRNA	chr1:41884892-41894317	NA	yes	New assembly	present work-short read	antisense-lncRNA	NA	u	new locus
MMULGENE0002426	NA	lncRNA	chr1:41904847-41929568	lncRNA	yes	Ensembl 104	Ensembl 104,present work-short read	downstream_antisense-lncRNA	URS000195E496_9544.261	j	new isoform
MMULGENE0002427	NA	lncRNA	chr1:41929920-41937786	NA	yes	New assembly	present work-short read	downstream_sense-lncRNA	NA	u	new locus
MMULGENE0002432	NA	lncRNA	chr1:42515313-42520971	NA	yes	New assembly	present work-short read	antisense-lncRNA	NA	u	new locus
MMULGENE0002437	NA	lncRNA	chr1:47073637-47081293	lncRNA	yes	Ensembl 104	Ensembl 104	isolated_intergenic-lncRNA	URS000195FA25_9544.274	=	annotated locus
MMULGENE0002439	NA	lncRNA	chr1:48512188-48520014	lncRNA	yes	Ensembl 104	Ensembl 104	isolated_intergenic-lncRNA	URS000196F52C_9544.278	=	annotated locus
MMULGENE0002440	NA	lncRNA	chr1:49354343-49359118	lncRNA	yes	Ensembl 104	Ensembl 104	isolated_intergenic-lncRNA	URS0001979109_9544.281	=	annotated locus
MMULGENE0002441	NA	lncRNA	chr1:49789435-49790413	NA	yes	New assembly	present work-short read	upstream_antisense-lncRNA	NA	u	new locus
MMULGENE0002442	NA	lncRNA	chr1:50170402-50249385	lncRNA	yes	Ensembl 104	Ensembl 104	downstream_sense-lncRNA	URS0001952EFE_9544.286	k	new isoform
MMULGENE0002446	NA	lncRNA	chr1:50430789-50432618	NA	yes	New assembly	present work-long read	antisense-lncRNA	NA	u	new locus
MMULGENE0002448	NA	lncRNA	chr1:50977987-50995273	NA	yes	New assembly	present work-long read	isolated_intergenic-lncRNA	NA	u	new locus
MMULGENE0002450	NA	lncRNA	chr1:53428937-53465474	lncRNA	yes	Ensembl 104	Ensembl 104	isolated_intergenic-lncRNA	URS000195BD70_9544.297	=	annotated locus
MMULGENE0002455	NA	lncRNA	chr1:54721415-54747125	NA	yes	New assembly	present work-short read	antisense-lncRNA	NA	u	new locus
MMULGENE0002456	NA	lncRNA	chr1:54835411-54836462	NA	yes	New assembly	present work-short read	antisense-lncRNA	NA	u	new locus
MMULGENE0002458	NA	lncRNA	chr1:55493157-55501887	lncRNA	yes	Ensembl 104	Ensembl 104	upstream_antisense-lncRNA	URS0001966F5B_9544.300	=	annotated locus
MMULGENE0002460	NA	lncRNA	chr1:56325763-56364900	NA	yes	New assembly	present work-long read	isolated_intergenic-lncRNA	URS000196D775_9544.303	k	new isoform
MMULGENE0002461	NA	lncRNA	chr1:56530624-56550655	lncRNA	yes	Ensembl 104	Ensembl 104	isolated_intergenic-lncRNA	URS000195330B_9544.306	=	annotated locus
MMULGENE0002462	NA	lncRNA	chr1:57669409-57728956	NA	yes	New assembly	present work-short read	downstream_antisense-lncRNA	URS0001979D6C_9544.314	y	new locus
MMULGENE0002463	NA	lncRNA	chr1:57683058-57787478	lncRNA	yes	Ensembl 104	Ensembl 104	downstream_sense-lncRNA	URS0001979D6C_9544.314	=	annotated locus
MMULGENE0002464	NA	lncRNA	chr1:57773705-57792979	lncRNA	yes	Ensembl 104	Ensembl 104,present work-long read	downstream_sense-lncRNA	URS000195FDCE_9544.316	k	new isoform
MMULGENE0002468	NA	lncRNA	chr1:58044292-58046557	lncRNA	yes	Ensembl 104	Ensembl 104	upstream_sense-lncRNA	URS000196EEC8_9544.320	k	new isoform
MMULGENE0002470	NA	lncRNA	chr1:58282031-58289516	NA	yes	New assembly	present work-short read	antisense-lncRNA	NA	u	new locus
MMULGENE0002475	NA	lncRNA	chr1:58573568-58574004	NA	yes	New assembly	present work-short read	overlapping-lncRNA	NA	u	new locus
MMULGENE0002482	NA	lncRNA	chr1:59028376-59044575	NA	yes	New assembly	present work-short read	upstream_antisense-lncRNA	NA	u	new locus
MMULGENE0002483	NA	lncRNA	chr1:59050047-59076646	NA	yes	New assembly	present work-short read	antisense-lncRNA	NA	u	new locus
MMULGENE0002484	NA	lncRNA	chr1:59143946-59144314	NA	yes	New assembly	present work-short read	antisense-lncRNA	NA	u	new locus
MMULGENE0002485	NA	lncRNA	chr1:59214736-59253411	NA	yes	New assembly	present work-short read	antisense-lncRNA	NA	u	new locus
MMULGENE0002486	NA	lncRNA	chr1:59234383-59235194	NA	yes	New assembly	present work-short read	antisense-lncRNA	NA	u	new locus
MMULGENE0002487	NA	lncRNA	chr1:59304152-59310564	NA	yes	New assembly	present work-short read	antisense-lncRNA	NA	r	new locus
MMULGENE0002489	NA	lncRNA	chr1:59434229-59435963	NA	yes	New assembly	present work-short read	antisense-lncRNA	NA	u	new locus
MMULGENE0002490	NA	lncRNA	chr1:59436560-59437396	NA	yes	New assembly	present work-short read	antisense-lncRNA	NA	u	new locus
MMULGENE0002491	NA	lncRNA	chr1:59528096-59550938	lncRNA	yes	Ensembl 104	Ensembl 104	upstream_antisense-lncRNA	URS000197699E_9544.331	=	annotated locus
MMULGENE0002492	NA	lncRNA	chr1:59561041-59565012	NA	yes	New assembly	present work-short read	antisense-lncRNA	NA	u	new locus
MMULGENE0002498	NA	lncRNA	chr1:60021545-60023871	NA	yes	New assembly	present work-short read	antisense-lncRNA	URS000194BB44_9544.338	x	new locus
MMULGENE0002512	NA	lncRNA	chr1:60806429-60810786	lncRNA	yes	Ensembl 104	Ensembl 104	upstream_antisense-lncRNA	URS0001970A69_9544.344	=	annotated locus
MMULGENE0002515	NA	lncRNA	chr1:60998735-60999124	NA	yes	New assembly	present work-short read	antisense-lncRNA	NA	u	new locus
MMULGENE0002516	NA	lncRNA	chr1:61015684-61017398	NA	yes	New assembly	present work-short read	antisense-lncRNA	NA	u	new locus
MMULGENE0002518	NA	lncRNA	chr1:61253437-61270898	NA	yes	New assembly	present work-short read	downstream_antisense-lncRNA	NA	r	new locus
MMULGENE0002519	NA	lncRNA	chr1:61360538-61363828	NA	yes	New assembly	present work-short read	antisense-lncRNA	NA	u	new locus
MMULGENE0002527	NA	lncRNA	chr1:62009909-62025352	NA	yes	New assembly	present work-short read	antisense-lncRNA	NA	u	new locus
MMULGENE0002528	NA	lncRNA	chr1:62063733-62105315	NA	yes	New assembly	present work-short read	downstream_antisense-lncRNA	URS0001977D69_9544.356	x	new locus
MMULGENE0002529	NA	lncRNA	chr1:62097460-62106559	NA	yes	New assembly	present work-short read	downstream_sense-lncRNA	NA	u	new locus
MMULGENE0002531	NA	lncRNA	chr1:62343282-62344576	NA	yes	New assembly	present work-short read	antisense-lncRNA	NA	u	new locus
MMULGENE0002532	NA	lncRNA	chr1:62404941-62405726	NA	yes	New assembly	present work-short read	antisense-lncRNA	NA	u	new locus
MMULGENE0002534	NA	lncRNA	chr1:62538538-62544457	NA	yes	New assembly	present work-short read	antisense-lncRNA	NA	u	new locus
MMULGENE0002537	NA	lncRNA	chr1:62609613-62656908	NA	yes	New assembly	present work-short read	overlapping-lncRNA	NA	r	new locus
MMULGENE0002542	NA	lncRNA	chr1:63069012-63092688	NA	yes	New assembly	present work-short read	antisense-lncRNA	NA	r	new locus
MMULGENE0002543	NA	lncRNA	chr1:63069629-63070168	NA	yes	New assembly	present work-short read	downstream_antisense-lncRNA	NA	r	new locus
MMULGENE0002544	NA	lncRNA	chr1:63092722-63095041	NA	yes	New assembly	present work-long read	antisense-lncRNA	NA	u	new locus
MMULGENE0002552	NA	lncRNA	chr1:63486609-63488870	lncRNA	yes	Ensembl 104	Ensembl 104	downstream_sense-lncRNA	URS0001968939_9544.370	=	annotated locus
MMULGENE0002557	NA	lncRNA	chr1:63764075-63793461	NA	yes	New assembly	present work-long read	antisense-lncRNA	NA	u	new locus
MMULGENE0002558	NA	lncRNA	chr1:63967063-63977907	NA	yes	New assembly	present work-long read	antisense-lncRNA	NA	u	new locus
MMULGENE0002560	NA	lncRNA	chr1:64141089-64142574	NA	yes	New assembly	present work-short read	antisense-lncRNA	NA	u	new locus
MMULGENE0002567	NA	lncRNA	chr1:64848934-64849517	NA	yes	New assembly	present work-short read	antisense-lncRNA	NA	u	new locus
MMULGENE0002568	NA	lncRNA	chr1:64993947-65010152	NA	yes	New assembly	present work-short read	antisense-lncRNA	NA	u	new locus
MMULGENE0002569	NA	lncRNA	chr1:65079843-65176763	NA	yes	New assembly	present work-short read	antisense-lncRNA	NA	u	new locus
MMULGENE0002570	NA	lncRNA	chr1:65220479-65254866	NA	yes	New assembly	present work-long read	antisense-lncRNA	NA	u	new locus
MMULGENE0002571	NA	lncRNA	chr1:65284221-65285312	NA	yes	New assembly	present work-short read	antisense-lncRNA	NA	u	new locus
MMULGENE0002575	NA	lncRNA	chr1:66111653-66137155	lncRNA	yes	Ensembl 104	Ensembl 104	downstream_antisense-lncRNA	URS0001958DCF_9544.381	k	new isoform
MMULGENE0002576	NA	lncRNA	chr1:66145263-66225750	lncRNA	yes	Ensembl 104	Ensembl 104,present work-short read	downstream_antisense-lncRNA	URS0001979171_9544.382	k	new isoform
MMULGENE0002577	NA	lncRNA	chr1:66405878-66605240	NA	yes	New assembly	present work-short read	antisense-lncRNA	NA	u	new locus
MMULGENE0002583	NA	lncRNA	chr1:67761668-67763718	lncRNA	yes	Ensembl 104	Ensembl 104	downstream_antisense-lncRNA	URS000197C511_9544.391	=	annotated locus
MMULGENE0002585	NA	lncRNA	chr1:68301423-68313054	NA	yes	New assembly	present work-short read	overlapping-lncRNA	NA	r	new locus
MMULGENE0002586	NA	lncRNA	chr1:68601607-68602656	NA	yes	New assembly	present work-short read	overlapping-lncRNA	NA	r	new locus
MMULGENE0002588	NA	lncRNA	chr1:68849290-68863622	NA	yes	New assembly	present work-short read	antisense-lncRNA	NA	u	new locus
MMULGENE0002593	NA	lncRNA	chr1:69312241-69313092	NA	yes	New assembly	present work-short read	overlapping-lncRNA	NA	r	new locus
MMULGENE0002595	NA	lncRNA	chr1:69443522-69487304	NA	yes	New assembly	present work-short read	overlapping-lncRNA	NA	r	new locus
MMULGENE0002596	NA	lncRNA	chr1:69715533-69748572	NA	yes	New assembly	present work-short read	upstream_antisense-lncRNA	NA	r	new locus
MMULGENE0002598	NA	lncRNA	chr1:69918303-69927376	NA	yes	New assembly	present work-short read	antisense-lncRNA	NA	r	new locus
MMULGENE0002599	NA	lncRNA	chr1:70048336-70049537	NA	yes	New assembly	present work-short read	upstream_antisense-lncRNA	NA	u	new locus
MMULGENE0002603	NA	lncRNA	chr1:70370329-70396235	NA	yes	New assembly	present work-short read	antisense-lncRNA	NA	u	new locus
MMULGENE0002604	NA	lncRNA	chr1:70404806-70406483	NA	yes	New assembly	present work-long read	upstream_antisense-lncRNA	NA	r	new locus
MMULGENE0002605	NA	lncRNA	chr1:70417206-70422522	NA	yes	New assembly	present work-short read	antisense-lncRNA	NA	u	new locus
MMULGENE0002606	NA	lncRNA	chr1:70423082-70423473	NA	yes	New assembly	present work-short read	antisense-lncRNA	NA	u	new locus
MMULGENE0002607	NA	lncRNA	chr1:70446256-70448855	NA	yes	New assembly	present work-short read	antisense-lncRNA	NA	u	new locus
MMULGENE0002609	NA	lncRNA	chr1:70696512-70705889	NA	yes	New assembly	present work-short read	antisense-lncRNA	NA	u	new locus
MMULGENE0002610	NA	lncRNA	chr1:71215857-71448408	lncRNA	yes	Ensembl 104	Ensembl 104,present work-long read,present work-short read	antisense-lncRNA	URS0001973483_9544.403	j	new isoform
MMULGENE0002611	NA	lncRNA	chr1:71444212-71447863	NA	yes	New assembly	present work-long read,present work-short read	divergent-lncRNA	URS0001969702_9544.405	i	new locus
MMULGENE0002612	NA	lncRNA	chr1:71702143-71702670	NA	yes	New assembly	present work-short read	upstream_antisense-lncRNA	NA	r	new locus
MMULGENE0002615	NA	lncRNA	chr1:72424209-72439375	NA	yes	New assembly	present work-short read	upstream_antisense-lncRNA	NA	r	new locus
MMULGENE0002616	NA	lncRNA	chr1:72556034-72557826	NA	yes	New assembly	present work-short read	antisense-lncRNA	NA	u	new locus
MMULGENE0002619	NA	lncRNA	chr1:74815903-74818414	lncRNA	yes	Ensembl 104	Ensembl 104	isolated_intergenic-lncRNA	URS0001973E74_9544.408	=	annotated locus
MMULGENE0002620	NA	lncRNA	chr1:74830925-74904784	lncRNA	yes	Ensembl 104	Ensembl 104	downstream_sense-lncRNA	URS000197193E_9544.410	k	new isoform
MMULGENE0002621	NA	lncRNA	chr1:74912910-74929824	lncRNA	yes	Ensembl 104	Ensembl 104	downstream_sense-lncRNA	URS00019522A6_9544.412	k	new isoform
MMULGENE0002623	NA	lncRNA	chr1:75107192-75110977	NA	yes	New assembly	present work-short read	overlapping-lncRNA	NA	r	new locus
MMULGENE0002624	NA	lncRNA	chr1:75831553-75833679	NA	yes	New assembly	present work-short read	downstream_antisense-lncRNA	NA	u	new locus
MMULGENE0002626	NA	lncRNA	chr1:76497075-76721246	lncRNA	yes	Ensembl 104	Ensembl 104,present work-long read,present work-short read	antisense-lncRNA	URS00019557CA_9544.418	j	new isoform
MMULGENE0002627	NA	lncRNA	chr1:76943020-76965172	NA	yes	New assembly	present work-long read	isolated_intergenic-lncRNA	NA	u	new locus
MMULGENE0002629	NA	lncRNA	chr1:77297062-77297555	NA	yes	New assembly	present work-short read	upstream_sense-lncRNA	NA	u	new locus
MMULGENE0002634	NA	lncRNA	chr1:77826705-77827022	NA	yes	New assembly	present work-short read	overlapping-lncRNA	NA	u	new locus
MMULGENE0002635	NA	lncRNA	chr1:78107430-78122074	NA	yes	New assembly	present work-short read	antisense-lncRNA	NA	u	new locus
MMULGENE0002636	NA	lncRNA	chr1:78357055-78359543	NA	yes	New assembly	present work-short read	antisense-lncRNA	NA	u	new locus
MMULGENE0002638	NA	lncRNA	chr1:78492068-78500980	NA	yes	New assembly	present work-short read	antisense-lncRNA	NA	u	new locus
MMULGENE0002639	NA	lncRNA	chr1:79056615-79135701	NA	yes	New assembly	present work-short read	isolated_intergenic-lncRNA	NA	u	new locus
MMULGENE0002641	NA	lncRNA	chr1:79476606-79481596	lncRNA	yes	Ensembl 104	Ensembl 104	upstream_sense-lncRNA	URS000194C00F_9544.436	=	annotated locus
MMULGENE0002642	NA	lncRNA	chr1:79675142-79758039	NA	yes	New assembly	present work-short read	isolated_intergenic-lncRNA	NA	u	new locus
MMULGENE0002643	NA	lncRNA	chr1:79890610-79953897	NA	yes	New assembly	present work-short read	isolated_intergenic-lncRNA	NA	r	new locus
MMULGENE0002653	NA	lncRNA	chr1:81052712-81074470	NA	yes	New assembly	present work-long read,present work-short read	antisense-lncRNA	NA	r	new locus
MMULGENE0002657	NA	lncRNA	chr1:81555328-81572399	NA	yes	New assembly	present work-long read	divergent-lncRNA	NA	u	new locus
MMULGENE0002660	NA	lncRNA	chr1:81838168-81840369	NA	yes	New assembly	present work-short read	antisense-lncRNA	NA	u	new locus
MMULGENE0002662	NA	lncRNA	chr1:82095037-82100952	NA	yes	New assembly	present work-short read	antisense-lncRNA	NA	u	new locus
MMULGENE0002664	NA	lncRNA	chr1:82230677-82231606	NA	yes	New assembly	present work-short read	antisense-lncRNA	NA	u	new locus
MMULGENE0002665	NA	lncRNA	chr1:82846060-82892800	NA	yes	New assembly	present work-short read	downstream_sense-lncRNA	NA	r	new locus
MMULGENE0002667	NA	lncRNA	chr1:82981922-82986253	lncRNA	yes	Ensembl 104	Ensembl 104	upstream_sense-lncRNA	URS000194BD78_9544.450	=	annotated locus
MMULGENE0002669	NA	lncRNA	chr1:83252005-83252790	NA	yes	New assembly	present work-short read	upstream_sense-lncRNA	NA	r	new locus
MMULGENE0002670	NA	lncRNA	chr1:83261817-83317582	NA	yes	New assembly	present work-short read	divergent-lncRNA	URS0001954933_9544.452	j	new isoform
MMULGENE0002676	NA	lncRNA	chr1:83601201-83605706	NA	yes	New assembly	present work-short read	antisense-lncRNA	NA	u	new locus
[truncated: 65,760 more rows]

## Sheet: 2 mouse
Table S3. Set of genes identified in rhesus macaque (tab 1), in mouse (tab 2), and in chicken (tab 3), their gene type classification, and their comparison with lncRNAs in the RNAcentral database. Gene ID is the unique identifier given by the present assembly pipeline. When the "Ensembl gene name" is "NA", it is a new gene that was identified in the present work; when the "Ensembl gene name" star…
gene id	Ensembl gene name	gene type	genome coordinates	Genecode gene id	Ensembl gene type	is it in a primary chromosome?	broad gene model source	gene model source	lncRNA type	RNAcentral reference	RNAcentral gffcompare code	Novelty with respect to RNAcentral
MUSGENE0000023	NA	lncRNA	chr1_MU069434v1_random:266-2217	NA	NA	no	New assembly	present work-short read	antisense-lncRNA	NA	NA	NA
MUSGENE0000024	NA	lncRNA	chr1_MU069434v1_random:4243-7501	NA	NA	no	New assembly	present work-short read	antisense-lncRNA	NA	NA	NA
MUSGENE0000025	NA	lncRNA	chr1_MU069434v1_random:7549-7798	NA	NA	no	New assembly	present work-short read	antisense-lncRNA	NA	NA	NA
MUSGENE0000026	Snhg6	lncRNA	chr1:10011794-10014371	ENSMUSG00000098234	lncRNA	yes	New assembly	present work-short read	antisense-lncRNA	URS00025F2C53_10090.52	m	annotated locus
MUSGENE0000027	NA	lncRNA	chr1:100153656-100159675	NA	NA	yes	New assembly	present work-short read	antisense-lncRNA	NA	u	new locus
MUSGENE0000031	E330040D14Rik	lncRNA	chr1:10037539-10038912	ENSMUSG00000104025	TEC	yes	Gencode m27	Gencode m27	antisense-lncRNA	NA	u	new locus
MUSGENE0000034	Gm15818	lncRNA	chr1:10052612-10062591	ENSMUSG00000087199	lncRNA	yes	Gencode m27	Gencode m27	antisense-lncRNA	URS000077E70F_10090.58	=	annotated locus
MUSGENE0000037	NA	lncRNA	chr1:100705525-100706803	NA	NA	yes	New assembly	present work-short read	isolated_intergenic-lncRNA	NA	u	new locus
MUSGENE0000038	db_XLOC_001745	lncRNA	chr1:100758956-100765227	NA	lncRNA	yes	Other data bank	Sarropoulos et al. 2019	isolated_intergenic-lncRNA	NA	u	new locus
MUSGENE0000040	db_XLOC_001746	lncRNA	chr1:101018737-101021030	NA	lncRNA	yes	Other data bank	Sarropoulos et al. 2019	isolated_intergenic-lncRNA	NA	u	new locus
MUSGENE0000042	Gm20268	lncRNA	chr1:101083534-101102927	ENSMUSG00000100684	lncRNA	yes	Gencode m27	Gencode m27	isolated_intergenic-lncRNA	URS0000764511_10090.869	=	annotated locus
MUSGENE0000043	db_XLOC_000586	lncRNA	chr1:101190241-101208025	NA	lncRNA	yes	Other data bank	Sarropoulos et al. 2019	isolated_intergenic-lncRNA	NA	u	new locus
MUSGENE0000044	1700047N06Rik	lncRNA	chr1:10127250-10128169	ENSMUSG00000102356	TEC	yes	Gencode m27	Gencode m27	antisense-lncRNA	NA	u	new locus
MUSGENE0000047	NA	lncRNA	chr1:10167139-10171582	NA	NA	yes	New assembly	present work-short read	overlapping-lncRNA	NA	u	new locus
MUSGENE0000050	db_XLOC_000587	lncRNA	chr1:101815334-101865351	NA	lncRNA	yes	Other data bank	Sarropoulos et al. 2019	isolated_intergenic-lncRNA	URS000076434C_10090.870	x	new locus
MUSGENE0000051	Gm28187	lncRNA	chr1:101820683-101822816	ENSMUSG00000099375	lncRNA	yes	Gencode m27	Gencode m27	isolated_intergenic-lncRNA	URS000076434C_10090.870	=	annotated locus
MUSGENE0000052	db_XLOC_000588	lncRNA	chr1:102043486-102048665	NA	lncRNA	yes	Other data bank	Sarropoulos et al. 2019	isolated_intergenic-lncRNA	NA	u	new locus
MUSGENE0000053	db_XLOC_001748	lncRNA	chr1:102069656-102083520	NA	lncRNA	yes	Other data bank	Sarropoulos et al. 2019	isolated_intergenic-lncRNA	NA	u	new locus
MUSGENE0000056	NA	lncRNA	chr1:102242021-102306394	NA	NA	yes	New assembly	present work-short read	isolated_intergenic-lncRNA	NA	u	new locus
MUSGENE0000059	Gm37569	lncRNA	chr1:10267306-10269027	ENSMUSG00000102556	TEC	yes	Gencode m27	Gencode m27	overlapping-lncRNA	NA	u	new locus
MUSGENE0000060	db_XLOC_000029	lncRNA	chr1:10297275-10297755	NA	lncRNA	yes	Other data bank	Sarropoulos et al. 2019	antisense-lncRNA	NA	u	new locus
MUSGENE0000061	NA	lncRNA	chr1:10300172-10302538	NA	NA	yes	New assembly	present work-short read	overlapping-lncRNA	NA	u	new locus
MUSGENE0000062	db_XLOC_000030	lncRNA	chr1:10303451-10306330	NA	lncRNA	yes	Other data bank	Sarropoulos et al. 2019	antisense-lncRNA	NA	u	new locus
MUSGENE0000064	db_XLOC_000590	lncRNA	chr1:103106536-103107568	NA	lncRNA	yes	Other data bank	Sarropoulos et al. 2019	isolated_intergenic-lncRNA	NA	u	new locus
MUSGENE0000066	db_XLOC_001217	lncRNA	chr1:10353149-10356035	NA	lncRNA	yes	Other data bank	Sarropoulos et al. 2019	downstream_sense-lncRNA	NA	u	new locus
MUSGENE0000067	db_XLOC_001750	lncRNA	chr1:103582262-103591962	NA	lncRNA	yes	Other data bank	Sarropoulos et al. 2019	isolated_intergenic-lncRNA	NA	u	new locus
MUSGENE0000068	Gm37789	lncRNA	chr1:103652070-103654958	ENSMUSG00000102325	TEC	yes	Gencode m27	Gencode m27	isolated_intergenic-lncRNA	NA	u	new locus
MUSGENE0000069	db_XLOC_000031	lncRNA	chr1:10385351-10467952	NA	lncRNA	yes	Other data bank	Sarropoulos et al. 2019	antisense-lncRNA	NA	u	new locus
MUSGENE0000076	db_XLOC_001751	lncRNA	chr1:104582186-104586346	NA	lncRNA	yes	Other data bank	Sarropoulos et al. 2019	isolated_intergenic-lncRNA	NA	u	new locus
MUSGENE0000078	Gm38031	lncRNA	chr1:104703839-104706853	ENSMUSG00000103991	TEC	yes	Gencode m27	Gencode m27	overlapping-lncRNA	NA	u	new locus
MUSGENE0000079	Gm36969	lncRNA	chr1:104834248-104837056	ENSMUSG00000103060	TEC	yes	Gencode m27	Gencode m27	overlapping-lncRNA	NA	u	new locus
MUSGENE0000080	Gm15699	lncRNA	chr1:104839156-104840058	ENSMUSG00000089866	lncRNA	yes	Gencode m27	Gencode m27	antisense-lncRNA	URS0000778BCC_10090.877	=	annotated locus
MUSGENE0000081	NA	lncRNA	chr1:104920074-104926734	NA	NA	yes	New assembly	present work-short read	antisense-lncRNA	NA	u	new locus
MUSGENE0000082	db_XLOC_001753	lncRNA	chr1:104930975-104933565	NA	lncRNA	yes	Other data bank	Sarropoulos et al. 2019	downstream_antisense-lncRNA	NA	u	new locus
MUSGENE0000083	db_XLOC_001754	lncRNA	chr1:104940466-105119813	NA	lncRNA	yes	Other data bank	Hezroni et al. 2015	downstream_antisense-lncRNA	URS00007865DB_10090.878	x	new locus
MUSGENE0000084	db_XLOC_001755	lncRNA	chr1:104956457-104958074	NA	lncRNA	yes	Other data bank	Sarropoulos et al. 2019	downstream_antisense-lncRNA	NA	u	new locus
MUSGENE0000085	db_XLOC_001756	lncRNA	chr1:104967290-104968974	NA	lncRNA	yes	Other data bank	Sarropoulos et al. 2019	downstream_antisense-lncRNA	NA	u	new locus
MUSGENE0000086	db_XLOC_001757	lncRNA	chr1:104975724-105051481	NA	lncRNA	yes	Other data bank	Sarropoulos et al. 2019	downstream_antisense-lncRNA	URS00007865DB_10090.878	x	new locus
MUSGENE0000087	Gm29012	lncRNA	chr1:105044179-105055091	ENSMUSG00000099669	lncRNA	yes	Gencode m27	Gencode m27	isolated_intergenic-lncRNA	URS00007865DB_10090.878	=	annotated locus
MUSGENE0000088	db_XLOC_001758	lncRNA	chr1:105082354-105085615	NA	lncRNA	yes	Other data bank	Sarropoulos et al. 2019	isolated_intergenic-lncRNA	NA	u	new locus
MUSGENE0000090	Gm38005	lncRNA	chr1:10519470-10522214	ENSMUSG00000103810	TEC	yes	Gencode m27	Gencode m27	overlapping-lncRNA	NA	u	new locus
MUSGENE0000091	db_XLOC_001759	lncRNA	chr1:105195351-105444559	NA	lncRNA	yes	Other data bank	Hezroni et al. 2015	overlapping-lncRNA	URS00025E7759_10090.879	x	new locus
MUSGENE0000092	db_XLOC_001760	lncRNA	chr1:105202659-105311635	NA	lncRNA	yes	Other data bank	Hezroni et al. 2015	overlapping-lncRNA	URS00025E7759_10090.879	x	new locus
MUSGENE0000095	Gm17634	lncRNA	chr1:105283732-105289462	ENSMUSG00000097482	lncRNA	yes	Gencode m27	Gencode m27	antisense-lncRNA	URS0000786076_10090.882	k	new isoform
MUSGENE0000096	Gm28403	lncRNA	chr1:105309985-105496864	ENSMUSG00000101214	lncRNA	yes	Gencode m27	Gencode m27	overlapping-lncRNA	URS000077AE5A_10090.883	=	annotated locus
MUSGENE0000097	db_XLOC_001762	lncRNA	chr1:105336578-105337808	NA	lncRNA	yes	Other data bank	Sarropoulos et al. 2019	upstream_sense-lncRNA	URS000077AE5A_10090.883	i	new locus
MUSGENE0000099	db_XLOC_001763	lncRNA	chr1:105383667-105414207	NA	lncRNA	yes	Other data bank	Hezroni et al. 2015,Sarropoulos et al. 2019	downstream_sense-lncRNA	URS000077AE5A_10090.883	i	new locus
MUSGENE0000100	db_XLOC_001764	lncRNA	chr1:105394734-105593647	NA	lncRNA	yes	Other data bank	Hezroni et al. 2015	antisense-lncRNA	URS0000A953FF_10090.885	x	new locus
MUSGENE0000101	db_XLOC_000594	lncRNA	chr1:105433381-105449943	NA	lncRNA	yes	Other data bank	Sarropoulos et al. 2019	antisense-lncRNA	URS000077AE5A_10090.883	i	new locus
MUSGENE0000103	NA	lncRNA	chr1:105452104-105454941	NA	NA	yes	New assembly	present work-short read	antisense-lncRNA	URS000077AE5A_10090.883	i	new locus
MUSGENE0000104	Gm28404	lncRNA	chr1:105491851-105492303	ENSMUSG00000100672	lncRNA	yes	Gencode m27	Gencode m27	overlapping-lncRNA	URS000076FC96_10090.884	=	annotated locus
MUSGENE0000107	db_XLOC_001765	lncRNA	chr1:105562461-105795579	NA	lncRNA	yes	Other data bank	Hezroni et al. 2015	antisense-lncRNA	NA	u	new locus
MUSGENE0000108	NA	lncRNA	chr1:105570513-105571634	NA	NA	yes	New assembly	present work-short read	overlapping-lncRNA	NA	u	new locus
MUSGENE0000110	db_XLOC_001766	lncRNA	chr1:105616954-105797743	NA	lncRNA	yes	Other data bank	Hezroni et al. 2015	antisense-lncRNA	NA	u	new locus
MUSGENE0000111	Gm37566	lncRNA	chr1:105636298-105640652	ENSMUSG00000104044	TEC	yes	Gencode m27	Gencode m27	overlapping-lncRNA	NA	u	new locus
MUSGENE0000114	db_XLOC_001767	lncRNA	chr1:105793217-105795917	NA	lncRNA	yes	Other data bank	Sarropoulos et al. 2019	downstream_antisense-lncRNA	NA	u	new locus
MUSGENE0000115	db_XLOC_000595	lncRNA	chr1:105797667-105805282	NA	lncRNA	yes	Other data bank	Sarropoulos et al. 2019	downstream_sense-lncRNA	NA	u	new locus
MUSGENE0000116	db_XLOC_000596	lncRNA	chr1:105814412-105815226	NA	lncRNA	yes	Other data bank	Sarropoulos et al. 2019	downstream_sense-lncRNA	NA	u	new locus
MUSGENE0000117	Gm37779	lncRNA	chr1:105815363-105818742	ENSMUSG00000102690	TEC	yes	Gencode m27	Gencode m27	downstream_antisense-lncRNA	NA	u	new locus
MUSGENE0000118	db_XLOC_001768	lncRNA	chr1:105831311-105861768	NA	lncRNA	yes	Other data bank	Sarropoulos et al. 2019	downstream_antisense-lncRNA	NA	u	new locus
MUSGENE0000120	db_XLOC_000597	lncRNA	chr1:105899465-105900469	NA	lncRNA	yes	Other data bank	Sarropoulos et al. 2019	upstream_sense-lncRNA	NA	u	new locus
MUSGENE0000121	Gm7160	lncRNA	chr1:105907080-105918012	ENSMUSG00000099843	lncRNA	yes	Gencode m27	Gencode m27	divergent-lncRNA	URS00025E5B44_10090.890	j	new isoform
MUSGENE0000122	db_XLOC_001770	lncRNA	chr1:105915708-105948190	NA	lncRNA	yes	Other data bank	Sarropoulos et al. 2019	antisense-lncRNA	URS00025E3616_10090.887	y	new locus
MUSGENE0000124	db_XLOC_000598	lncRNA	chr1:105951657-106030596	NA	lncRNA	yes	Other data bank	Hezroni et al. 2015	overlapping-lncRNA	NA	u	new locus
MUSGENE0000125	NA	lncRNA	chr1:105957172-105998583	NA	NA	yes	New assembly	present work-short read	antisense-lncRNA	NA	u	new locus
MUSGENE0000126	Gm37372	lncRNA	chr1:106000314-106003624	ENSMUSG00000102501	TEC	yes	Gencode m27	Gencode m27	downstream_antisense-lncRNA	NA	u	new locus
MUSGENE0000128	db_XLOC_000600	lncRNA	chr1:106027413-106074360	NA	lncRNA	yes	Other data bank	Hezroni et al. 2015	upstream_sense-lncRNA	NA	u	new locus
MUSGENE0000129	Gm20753	lncRNA	chr1:106080355-106099254	ENSMUSG00000101583	lncRNA	yes	Gencode m27	Gencode m27	divergent-lncRNA	URS0000782EC4_10090.893	=	annotated locus
MUSGENE0000131	NA	lncRNA	chr1:106117486-106119151	NA	NA	yes	New assembly	present work-short read	overlapping-lncRNA	NA	u	new locus
MUSGENE0000132	Gm38235	lncRNA	chr1:106147044-106151995	ENSMUSG00000103291	TEC	yes	Gencode m27	Gencode m27	overlapping-lncRNA	NA	u	new locus
MUSGENE0000133	db_XLOC_000601	lncRNA	chr1:106193839-106268816	NA	lncRNA	yes	Other data bank	Hezroni et al. 2015	overlapping-lncRNA	NA	u	new locus
MUSGENE0000135	db_XLOC_000602	lncRNA	chr1:106312524-106539097	NA	lncRNA	yes	Other data bank	Hezroni et al. 2015	overlapping-lncRNA	URS000078020C_10090.894	x	new locus
MUSGENE0000136	A530053M12Rik	lncRNA	chr1:106327908-106329717	ENSMUSG00000100247	lncRNA	yes	Gencode m27	Gencode m27	downstream_antisense-lncRNA	URS000078020C_10090.894	=	annotated locus
MUSGENE0000138	db_XLOC_000604	lncRNA	chr1:106451752-106455098	NA	lncRNA	yes	Other data bank	Sarropoulos et al. 2019	downstream_antisense-lncRNA	NA	u	new locus
MUSGENE0000139	db_XLOC_000605	lncRNA	chr1:106455138-106457822	NA	lncRNA	yes	Other data bank	Sarropoulos et al. 2019	downstream_antisense-lncRNA	NA	u	new locus
MUSGENE0000141	D630008O14Rik	lncRNA	chr1:106469673-106502775	ENSMUSG00000054006	lncRNA	yes	Gencode m27	Gencode m27	antisense-lncRNA	URS0000765654_10090.895	j	new isoform
MUSGENE0000142	Gm37053	lncRNA	chr1:106532514-106534600	ENSMUSG00000103348	TEC	yes	Gencode m27	Gencode m27	overlapping-lncRNA	NA	u	new locus
MUSGENE0000144	db_XLOC_000603	lncRNA	chr1:106669439-106672035	NA	lncRNA	yes	Other data bank	Sarropoulos et al. 2019	antisense-lncRNA	NA	u	new locus
MUSGENE0000145	NA	lncRNA	chr1:106674617-106675215	NA	NA	yes	New assembly	present work-short read	antisense-lncRNA	NA	u	new locus
MUSGENE0000147	NA	lncRNA	chr1:106720477-106722442	NA	NA	yes	New assembly	present work-short read	antisense-lncRNA	NA	u	new locus
MUSGENE0000148	NA	lncRNA	chr1:106724002-106752503	NA	NA	yes	New assembly	present work-short read	antisense-lncRNA	NA	u	new locus
MUSGENE0000163	Gm15391	lncRNA	chr1:107312930-107315142	ENSMUSG00000087210	lncRNA	yes	Gencode m27	Gencode m27	downstream_antisense-lncRNA	URS0000780948_10090.898	=	annotated locus
MUSGENE0000165	db_XLOC_001774	lncRNA	chr1:107407697-107428724	NA	lncRNA	yes	Other data bank	Hezroni et al. 2015,Sarropoulos et al. 2019	upstream_antisense-lncRNA	NA	u	new locus
MUSGENE0000167	db_XLOC_001775	lncRNA	chr1:107439185-107451821	NA	lncRNA	yes	Other data bank	Sarropoulos et al. 2019	antisense-lncRNA	NA	u	new locus
MUSGENE0000170	Gm15389	lncRNA	chr1:107614738-107621244	ENSMUSG00000086161	lncRNA	yes	Gencode m27	Gencode m27	downstream_sense-lncRNA	URS000076C491_10090.900	=	annotated locus
MUSGENE0000172	NA	lncRNA	chr1:107697538-107698838	NA	NA	yes	New assembly	present work-short read	isolated_intergenic-lncRNA	NA	u	new locus
MUSGENE0000173	db_XLOC_001776	lncRNA	chr1:107699138-107710109	NA	lncRNA	yes	Other data bank	Sarropoulos et al. 2019	isolated_intergenic-lncRNA	NA	u	new locus
MUSGENE0000174	D830032E09Rik	lncRNA	chr1:107844989-107956067	ENSMUSG00000100457	lncRNA	yes	Gencode m27	Gencode m27	isolated_intergenic-lncRNA	URS00025E960B_10090.908	k	new isoform
MUSGENE0000178	Gm38212	lncRNA	chr1:108344807-108347562	ENSMUSG00000104478	TEC	yes	Gencode m27	Gencode m27	isolated_intergenic-lncRNA	NA	u	new locus
MUSGENE0000179	Gm37133	lncRNA	chr1:10852681-10854602	ENSMUSG00000103448	TEC	yes	Gencode m27	Gencode m27	upstream_sense-lncRNA	NA	u	new locus
MUSGENE0000184	db_XLOC_000610	lncRNA	chr1:109355803-109359968	NA	lncRNA	yes	Other data bank	Sarropoulos et al. 2019	isolated_intergenic-lncRNA	NA	u	new locus
MUSGENE0000189	db_XLOC_000611	lncRNA	chr1:110099337-110104270	NA	lncRNA	yes	Other data bank	Sarropoulos et al. 2019	downstream_sense-lncRNA	NA	u	new locus
MUSGENE0000190	db_XLOC_000612	lncRNA	chr1:110166263-110167994	NA	lncRNA	yes	Other data bank	Sarropoulos et al. 2019	downstream_sense-lncRNA	NA	u	new locus
MUSGENE0000191	db_XLOC_000032	lncRNA	chr1:11030110-11036526	NA	lncRNA	yes	Other data bank	Sarropoulos et al. 2019	upstream_sense-lncRNA	NA	u	new locus
MUSGENE0000197	Gm38255	lncRNA	chr1:110885561-110888556	ENSMUSG00000102788	TEC	yes	Gencode m27	Gencode m27	overlapping-lncRNA	NA	u	new locus
MUSGENE0000198	Gm36944	lncRNA	chr1:110892409-110895167	ENSMUSG00000102160	TEC	yes	Gencode m27	Gencode m27	overlapping-lncRNA	NA	u	new locus
MUSGENE0000199	db_XLOC_000613	lncRNA	chr1:111078083-111107160	NA	lncRNA	yes	Other data bank	Sarropoulos et al. 2019	isolated_intergenic-lncRNA	NA	u	new locus
MUSGENE0000200	Gm29088	lncRNA	chr1:111313420-111374375	ENSMUSG00000101253	lncRNA	yes	Gencode m27	Gencode m27	isolated_intergenic-lncRNA	URS000076D376_10090.921	=	annotated locus
MUSGENE0000202	NA	lncRNA	chr1:111634902-111635322	NA	NA	yes	New assembly	present work-short read	isolated_intergenic-lncRNA	NA	u	new locus
MUSGENE0000203	NA	lncRNA	chr1:111690290-111691587	NA	NA	yes	New assembly	present work-short read	downstream_sense-lncRNA	NA	u	new locus
MUSGENE0000204	NA	lncRNA	chr1:111691857-111785120	NA	NA	yes	New assembly	present work-short read	downstream_sense-lncRNA	NA	u	new locus
MUSGENE0000206	Gm37934	lncRNA	chr1:111761553-111761954	ENSMUSG00000102728	TEC	yes	Gencode m27	Gencode m27	downstream_antisense-lncRNA	NA	u	new locus
MUSGENE0000209	db_XLOC_001779	lncRNA	chr1:111821511-111914009	NA	lncRNA	yes	Other data bank	Hezroni et al. 2015	upstream_sense-lncRNA	NA	u	new locus
MUSGENE0000210	db_XLOC_001780	lncRNA	chr1:111909359-111910175	NA	lncRNA	yes	Other data bank	Sarropoulos et al. 2019	isolated_intergenic-lncRNA	NA	u	new locus
MUSGENE0000211	db_XLOC_001781	lncRNA	chr1:111914193-112107260	NA	lncRNA	yes	Other data bank	Hezroni et al. 2015	isolated_intergenic-lncRNA	NA	u	new locus
MUSGENE0000215	NA	lncRNA	chr1:112308356-112328841	NA	NA	yes	New assembly	present work-short read	isolated_intergenic-lncRNA	NA	u	new locus
MUSGENE0000217	db_XLOC_000614	lncRNA	chr1:112344156-112422577	NA	lncRNA	yes	Other data bank	Sarropoulos et al. 2019	isolated_intergenic-lncRNA	URS000071DC55_10090.922	y	new locus
MUSGENE0000218	db_XLOC_000615	lncRNA	chr1:112501870-112555723	NA	lncRNA	yes	Other data bank	Sarropoulos et al. 2019	isolated_intergenic-lncRNA	NA	u	new locus
MUSGENE0000222	db_XLOC_001782	lncRNA	chr1:113025800-113029689	NA	lncRNA	yes	Other data bank	Sarropoulos et al. 2019	isolated_intergenic-lncRNA	NA	u	new locus
MUSGENE0000223	db_XLOC_000616	lncRNA	chr1:113073149-113078621	NA	lncRNA	yes	Other data bank	Sarropoulos et al. 2019	isolated_intergenic-lncRNA	NA	u	new locus
MUSGENE0000224	db_XLOC_001783	lncRNA	chr1:113140738-113171684	NA	lncRNA	yes	Other data bank	Sarropoulos et al. 2019	isolated_intergenic-lncRNA	NA	u	new locus
MUSGENE0000225	Gm28189	lncRNA	chr1:113217070-113218095	ENSMUSG00000101453	lncRNA	yes	Gencode m27	Gencode m27	isolated_intergenic-lncRNA	URS000076FCB6_10090.923	=	annotated locus
MUSGENE0000226	db_XLOC_001784	lncRNA	chr1:113366430-113446070	NA	lncRNA	yes	Other data bank	Sarropoulos et al. 2019	isolated_intergenic-lncRNA	NA	u	new locus
MUSGENE0000227	db_XLOC_001785	lncRNA	chr1:113440658-113546324	NA	lncRNA	yes	Other data bank	Hezroni et al. 2015	isolated_intergenic-lncRNA	NA	u	new locus
MUSGENE0000230	db_XLOC_001786	lncRNA	chr1:113627218-113714892	NA	lncRNA	yes	Other data bank	Hezroni et al. 2015,Sarropoulos et al. 2019	isolated_intergenic-lncRNA	URS0000AA0272_10090.924	y	new locus
MUSGENE0000231	db_XLOC_000617	lncRNA	chr1:113715046-113846160	NA	lncRNA	yes	Other data bank	Sarropoulos et al. 2019	isolated_intergenic-lncRNA	URS000075F3CC_10090.925	x	new locus
MUSGENE0000232	9330185C12Rik	lncRNA	chr1:113819115-113891864	ENSMUSG00000097648	lncRNA	yes	Gencode m27	Gencode m27	isolated_intergenic-lncRNA	URS000075F3CC_10090.925	=	annotated locus
MUSGENE0000233	db_XLOC_001219	lncRNA	chr1:11385327-11387679	NA	lncRNA	yes	Other data bank	Sarropoulos et al. 2019	downstream_antisense-lncRNA	NA	u	new locus
MUSGENE0000234	db_XLOC_001787	lncRNA	chr1:113861142-113863092	NA	lncRNA	yes	Other data bank	Sarropoulos et al. 2019	isolated_intergenic-lncRNA	URS000075F3CC_10090.925	i	new locus
MUSGENE0000235	db_XLOC_000033	lncRNA	chr1:11388644-11390041	NA	lncRNA	yes	Other data bank	Sarropoulos et al. 2019	downstream_sense-lncRNA	NA	u	new locus
MUSGENE0000236	db_XLOC_001220	lncRNA	chr1:11389743-11399896	NA	lncRNA	yes	Other data bank	Sarropoulos et al. 2019	downstream_antisense-lncRNA	NA	u	new locus
MUSGENE0000237	db_XLOC_000618	lncRNA	chr1:114080165-114082189	NA	lncRNA	yes	Other data bank	Sarropoulos et al. 2019	isolated_intergenic-lncRNA	NA	u	new locus
MUSGENE0000238	db_XLOC_000034	lncRNA	chr1:11408086-11413780	NA	lncRNA	yes	Other data bank	Sarropoulos et al. 2019	downstream_sense-lncRNA	NA	u	new locus
MUSGENE0000239	db_XLOC_001788	lncRNA	chr1:114225248-114234403	NA	lncRNA	yes	Other data bank	Sarropoulos et al. 2019	isolated_intergenic-lncRNA	NA	u	new locus
MUSGENE0000240	Gm37410	lncRNA	chr1:11434150-11437188	ENSMUSG00000103494	TEC	yes	Gencode m27	Gencode m27	upstream_antisense-lncRNA	NA	u	new locus
MUSGENE0000241	db_XLOC_000619	lncRNA	chr1:114723713-114784442	NA	lncRNA	yes	Other data bank	Sarropoulos et al. 2019	isolated_intergenic-lncRNA	NA	u	new locus
MUSGENE0000242	NA	lncRNA	chr1:114777372-114790644	NA	NA	yes	New assembly	present work-short read	isolated_intergenic-lncRNA	NA	u	new locus
MUSGENE0000244	Gm38178	lncRNA	chr1:11487142-11489612	ENSMUSG00000103825	TEC	yes	Gencode m27	Gencode m27	overlapping-lncRNA	NA	u	new locus
MUSGENE0000246	db_XLOC_000620	lncRNA	chr1:115170676-115172402	NA	lncRNA	yes	Other data bank	Sarropoulos et al. 2019	isolated_intergenic-lncRNA	NA	u	new locus
MUSGENE0000247	db_XLOC_001789	lncRNA	chr1:115397586-115398606	NA	lncRNA	yes	Other data bank	Sarropoulos et al. 2019	isolated_intergenic-lncRNA	NA	u	new locus
MUSGENE0000248	db_XLOC_001790	lncRNA	chr1:115403065-115412976	NA	lncRNA	yes	Other data bank	Sarropoulos et al. 2019	isolated_intergenic-lncRNA	NA	u	new locus
MUSGENE0000251	db_XLOC_001792	lncRNA	chr1:116487311-116515047	NA	lncRNA	yes	Other data bank	Sarropoulos et al. 2019	antisense-lncRNA	NA	u	new locus
MUSGENE0000253	db_XLOC_000621	lncRNA	chr1:116694467-116707942	NA	lncRNA	yes	Other data bank	Sarropoulos et al. 2019	upstream_sense-lncRNA	NA	u	new locus
MUSGENE0000256	db_XLOC_001793	lncRNA	chr1:116795791-116870050	NA	lncRNA	yes	Other data bank	Sarropoulos et al. 2019	downstream_antisense-lncRNA	NA	u	new locus
MUSGENE0000257	db_XLOC_000622	lncRNA	chr1:117316849-117319411	NA	lncRNA	yes	Other data bank	Sarropoulos et al. 2019	isolated_intergenic-lncRNA	NA	u	new locus
MUSGENE0000259	db_XLOC_001794	lncRNA	chr1:117400208-117401690	NA	lncRNA	yes	Other data bank	Sarropoulos et al. 2019	isolated_intergenic-lncRNA	NA	u	new locus
MUSGENE0000261	Zfp813-ps	lncRNA	chr1:117531608-117534214	ENSMUSG00000107979	lncRNA	yes	Gencode m27	Gencode m27	upstream_sense-lncRNA	NA	u	new locus
MUSGENE0000268	Gm38069	lncRNA	chr1:11774431-11776574	ENSMUSG00000103561	TEC	yes	Gencode m27	Gencode m27	overlapping-lncRNA	NA	u	new locus
MUSGENE0000278	db_XLOC_001795	lncRNA	chr1:118020007-118262966	NA	lncRNA	yes	Other data bank	Hezroni et al. 2015	overlapping-lncRNA	NA	u	new locus
MUSGENE0000279	db_XLOC_000624	lncRNA	chr1:118020007-118263058	NA	lncRNA	yes	Other data bank	Hezroni et al. 2015	overlapping-lncRNA	NA	u	new locus
MUSGENE0000284	Gm28867	lncRNA	chr1:118285042-118291179	ENSMUSG00000099936	lncRNA	yes	Gencode m27	Gencode m27	downstream_sense-lncRNA	URS000078466F_10090.932	=	annotated locus
MUSGENE0000285	db_XLOC_001796	lncRNA	chr1:118293810-118540507	NA	lncRNA	yes	Other data bank	Hezroni et al. 2015	antisense-lncRNA	URS00025EB183_10090.933	y	new locus
MUSGENE0000286	NA	lncRNA	chr1:118314630-118316728	NA	NA	yes	New assembly	present work-short read	divergent-lncRNA	URS00025EB183_10090.933	o	new isoform
MUSGENE0000288	2900060B14Rik	lncRNA	chr1:118386382-118386997	ENSMUSG00000107722	lncRNA	yes	Gencode m27	Gencode m27	antisense-lncRNA	URS00008C41AE_10090.935	=	annotated locus
MUSGENE0000289	db_XLOC_000627	lncRNA	chr1:118388338-118566710	NA	lncRNA	yes	Other data bank	Hezroni et al. 2015	overlapping-lncRNA	URS0000AB0612_10090.938	x	new locus
MUSGENE0000291	db_XLOC_001798	lncRNA	chr1:118447147-118453213	NA	lncRNA	yes	Other data bank	Sarropoulos et al. 2019	antisense-lncRNA	NA	u	new locus
MUSGENE0000292	NA	lncRNA	chr1:118486395-118487200	NA	NA	yes	New assembly	present work-short read	antisense-lncRNA	NA	u	new locus
MUSGENE0000293	db_XLOC_001800	lncRNA	chr1:118534578-118539397	NA	lncRNA	yes	Other data bank	Sarropoulos et al. 2019	antisense-lncRNA	NA	u	new locus
MUSGENE0000296	db_XLOC_001802	lncRNA	chr1:118583793-118813970	NA	lncRNA	yes	Other data bank	Hezroni et al. 2015	overlapping-lncRNA	URS00006F0EE3_10090.939	x	new locus
MUSGENE0000297	db_XLOC_001804	lncRNA	chr1:118666596-118688406	NA	lncRNA	yes	Other data bank	Sarropoulos et al. 2019	downstream_antisense-lncRNA	NA	u	new locus
MUSGENE0000298	db_XLOC_001805	lncRNA	chr1:118689902-118900249	NA	lncRNA	yes	Other data bank	Hezroni et al. 2015	overlapping-lncRNA	URS000075A579_10090.940	x	new locus
MUSGENE0000299	db_XLOC_001806	lncRNA	chr1:118694126-118697785	NA	lncRNA	yes	Other data bank	Sarropoulos et al. 2019	downstream_sense-lncRNA	NA	u	new locus
MUSGENE0000300	db_XLOC_001807	lncRNA	chr1:118736033-118895731	NA	lncRNA	yes	Other data bank	Hezroni et al. 2015	overlapping-lncRNA	URS000075A579_10090.940	x	new locus
MUSGENE0000302	NA	lncRNA	chr1:118761788-118769163	NA	NA	yes	New assembly	present work-short read	antisense-lncRNA	NA	u	new locus
MUSGENE0000304	db_XLOC_000628	lncRNA	chr1:118787310-118794702	NA	lncRNA	yes	Other data bank	Sarropoulos et al. 2019	antisense-lncRNA	NA	u	new locus
MUSGENE0000305	db_XLOC_001808	lncRNA	chr1:118820607-118915530	NA	lncRNA	yes	Other data bank	Hezroni et al. 2015	overlapping-lncRNA	URS000075A579_10090.940	x	new locus
MUSGENE0000306	db_XLOC_001809	lncRNA	chr1:118979658-119273935	NA	lncRNA	yes	Other data bank	Hezroni et al. 2015	overlapping-lncRNA	URS00007882AA_10090.944	x	new locus
MUSGENE0000307	Gm26831	lncRNA	chr1:118986199-118987578	ENSMUSG00000097408	lncRNA	yes	Gencode m27	Gencode m27	upstream_antisense-lncRNA	URS000076FAB6_10090.941	=	annotated locus
MUSGENE0000308	db_XLOC_000629	lncRNA	chr1:119011505-119020456	NA	lncRNA	yes	Other data bank	Sarropoulos et al. 2019	upstream_antisense-lncRNA	NA	u	new locus
MUSGENE0000309	db_XLOC_001810	lncRNA	chr1:119032308-119080666	NA	lncRNA	yes	Other data bank	Sarropoulos et al. 2019	upstream_sense-lncRNA	NA	u	new locus
MUSGENE0000310	db_XLOC_000630	lncRNA	chr1:119045981-119048257	NA	lncRNA	yes	Other data bank	Sarropoulos et al. 2019	upstream_antisense-lncRNA	NA	u	new locus
MUSGENE0000311	db_XLOC_001811	lncRNA	chr1:119066376-119113390	NA	lncRNA	yes	Other data bank	Hezroni et al. 2015,Sarropoulos et al. 2019	upstream_sense-lncRNA	NA	u	new locus
MUSGENE0000313	db_XLOC_000631	lncRNA	chr1:119095452-119108501	NA	lncRNA	yes	Other data bank	Sarropoulos et al. 2019	isolated_intergenic-lncRNA	NA	u	new locus
MUSGENE0000314	db_XLOC_000632	lncRNA	chr1:119117378-119121394	NA	lncRNA	yes	Other data bank	Sarropoulos et al. 2019	isolated_intergenic-lncRNA	NA	u	new locus
MUSGENE0000315	NA	lncRNA	chr1:119130537-119137463	NA	NA	yes	New assembly	present work-short read	isolated_intergenic-lncRNA	NA	u	new locus
MUSGENE0000316	db_XLOC_001812	lncRNA	chr1:119145451-119167979	NA	lncRNA	yes	Other data bank	Sarropoulos et al. 2019	isolated_intergenic-lncRNA	NA	u	new locus
MUSGENE0000317	db_XLOC_000633	lncRNA	chr1:119145451-119190820	NA	lncRNA	yes	Other data bank	Sarropoulos et al. 2019	isolated_intergenic-lncRNA	NA	u	new locus
MUSGENE0000319	db_XLOC_000634	lncRNA	chr1:119217741-119220045	NA	lncRNA	yes	Other data bank	Sarropoulos et al. 2019	isolated_intergenic-lncRNA	NA	u	new locus
MUSGENE0000320	Gm29456	lncRNA	chr1:119233076-119254563	ENSMUSG00000099860	lncRNA	yes	Gencode m27	Gencode m27	downstream_sense-lncRNA	URS000077726C_10090.942	=	annotated locus
MUSGENE0000321	NA	lncRNA	chr1:119233347-119247310	NA	NA	yes	New assembly	present work-short read	downstream_antisense-lncRNA	URS000077726C_10090.942	x	new locus
MUSGENE0000322	Gm29455	lncRNA	chr1:119256805-119313311	ENSMUSG00000101179	lncRNA	yes	Gencode m27	Gencode m27,present work-short read	downstream_antisense-lncRNA	URS00007882AA_10090.944	j	new isoform
MUSGENE0000324	NA	lncRNA	chr1:119347832-119367442	NA	NA	yes	New assembly	present work-short read	antisense-lncRNA	NA	u	new locus
MUSGENE0000325	db_XLOC_000637	lncRNA	chr1:119356639-119362251	NA	lncRNA	yes	Other data bank	Sarropoulos et al. 2019	upstream_antisense-lncRNA	NA	u	new locus
MUSGENE0000326	NA	lncRNA	chr1:119368326-119372449	NA	NA	yes	New assembly	present work-short read	upstream_sense-lncRNA	NA	u	new locus
MUSGENE0000327	db_XLOC_000639	lncRNA	chr1:119371995-119373444	NA	lncRNA	yes	Other data bank	Sarropoulos et al. 2019	downstream_antisense-lncRNA	NA	u	new locus
MUSGENE0000330	Gm27184	lncRNA	chr1:119445280-119454089	ENSMUSG00000098447	lncRNA	yes	Gencode m27	Gencode m27,present work-short read	antisense-lncRNA	URS000077BB12_10090.945	j	new isoform
MUSGENE0000332	3830432H09Rik	lncRNA	chr1:119457210-119463895	ENSMUSG00000101731	lncRNA	yes	Gencode m27	Gencode m27	downstream_antisense-lncRNA	URS000077DF76_10090.948	k	new isoform
MUSGENE0000334	Gm37219	lncRNA	chr1:119558474-119559399	ENSMUSG00000102687	TEC	yes	Gencode m27	Gencode m27	overlapping-lncRNA	NA	u	new locus
MUSGENE0000336	db_XLOC_000640	lncRNA	chr1:119596020-119765210	NA	lncRNA	yes	Other data bank	Hezroni et al. 2015	antisense-lncRNA	NA	u	new locus
MUSGENE0000337	NA	lncRNA	chr1:119627049-119627380	NA	NA	yes	New assembly	present work-short read	overlapping-lncRNA	NA	u	new locus
MUSGENE0000339	Gm37745	lncRNA	chr1:119718493-119726655	ENSMUSG00000103146	TEC	yes	Gencode m27	Gencode m27	overlapping-lncRNA	NA	u	new locus
MUSGENE0000341	db_XLOC_000641	lncRNA	chr1:119727123-119761264	NA	lncRNA	yes	Other data bank	Sarropoulos et al. 2019	antisense-lncRNA	NA	u	new locus
MUSGENE0000344	NA	lncRNA	chr1:119817392-119821910	NA	NA	yes	New assembly	present work-short read	downstream_sense-lncRNA	NA	u	new locus
MUSGENE0000345	NA	lncRNA	chr1:119823889-119829525	NA	NA	yes	New assembly	present work-short read	downstream_sense-lncRNA	NA	u	new locus
MUSGENE0000347	Gm28209	lncRNA	chr1:119829551-119855750	ENSMUSG00000101224	lncRNA	yes	Gencode m27	Gencode m27,present work-short read	antisense-lncRNA	URS000075F156_10090.949	j	new isoform
MUSGENE0000350	db_XLOC_000643	lncRNA	chr1:119906700-119976048	NA	lncRNA	yes	Other data bank	Hezroni et al. 2015	overlapping-lncRNA	NA	u	new locus
MUSGENE0000352	NA	lncRNA	chr1:119928801-119935368	NA	NA	yes	New assembly	present work-short read	antisense-lncRNA	NA	u	new locus
MUSGENE0000354	db_XLOC_001817	lncRNA	chr1:119946666-119980754	NA	lncRNA	yes	Other data bank	Sarropoulos et al. 2019	antisense-lncRNA	NA	u	new locus
MUSGENE0000355	db_XLOC_001818	lncRNA	chr1:119968064-120185917	NA	lncRNA	yes	Other data bank	Hezroni et al. 2015	overlapping-lncRNA	NA	u	new locus
MUSGENE0000356	db_XLOC_001819	lncRNA	chr1:119992145-120195964	NA	lncRNA	yes	Other data bank	Hezroni et al. 2015	overlapping-lncRNA	NA	u	new locus
MUSGENE0000358	db_XLOC_001820	lncRNA	chr1:120003584-120016494	NA	lncRNA	yes	Other data bank	Hezroni et al. 2015	upstream_sense-lncRNA	NA	u	new locus
MUSGENE0000359	db_XLOC_000646	lncRNA	chr1:120013709-120015819	NA	lncRNA	yes	Other data bank	Sarropoulos et al. 2019	upstream_antisense-lncRNA	NA	u	new locus
MUSGENE0000360	db_XLOC_001821	lncRNA	chr1:120023935-120026283	NA	lncRNA	yes	Other data bank	Sarropoulos et al. 2019	downstream_sense-lncRNA	NA	u	new locus
MUSGENE0000363	NA	lncRNA	chr1:120111822-120116653	NA	NA	yes	New assembly	present work-short read	antisense-lncRNA	NA	u	new locus
MUSGENE0000365	db_XLOC_000647	lncRNA	chr1:120160744-120161121	NA	lncRNA	yes	Other data bank	Sarropoulos et al. 2019	antisense-lncRNA	NA	u	new locus
MUSGENE0000366	db_XLOC_001822	lncRNA	chr1:120220218-120230412	NA	lncRNA	yes	Other data bank	Sarropoulos et al. 2019	upstream_sense-lncRNA	NA	u	new locus
MUSGENE0000368	NA	lncRNA	chr1:120268392-120270460	NA	NA	yes	New assembly	present work-short read	antisense-lncRNA	NA	u	new locus
MUSGENE0000369	1700012E03Rik	lncRNA	chr1:120363534-120366184	ENSMUSG00000101275	lncRNA	yes	Gencode m27	Gencode m27	downstream_antisense-lncRNA	URS0000788F03_10090.950	=	annotated locus
MUSGENE0000371	db_XLOC_000649	lncRNA	chr1:120407437-120413594	NA	lncRNA	yes	Other data bank	Sarropoulos et al. 2019	antisense-lncRNA	NA	u	new locus
MUSGENE0000372	db_XLOC_001825	lncRNA	chr1:120496213-120527868	NA	lncRNA	yes	Other data bank	Sarropoulos et al. 2019	upstream_antisense-lncRNA	NA	u	new locus
MUSGENE0000374	db_XLOC_000650	lncRNA	chr1:120542232-120545109	NA	lncRNA	yes	Other data bank	Sarropoulos et al. 2019	downstream_sense-lncRNA	NA	u	new locus
MUSGENE0000375	db_XLOC_000035	lncRNA	chr1:12054255-12061321	NA	lncRNA	yes	Other data bank	Sarropoulos et al. 2019	downstream_sense-lncRNA	NA	u	new locus
MUSGENE0000376	2610027F03Rik	lncRNA	chr1:120549469-120618132	ENSMUSG00000099957	lncRNA	yes	Gencode m27	Gencode m27	downstream_sense-lncRNA	URS000198D94F_10090.951	=	annotated locus
MUSGENE0000377	db_XLOC_001826	lncRNA	chr1:120605877-120616504	NA	lncRNA	yes	Other data bank	Sarropoulos et al. 2019	downstream_antisense-lncRNA	URS000198D94F_10090.951	x	new locus
MUSGENE0000378	db_XLOC_000652	lncRNA	chr1:120661005-120662160	NA	lncRNA	yes	Other data bank	Sarropoulos et al. 2019	isolated_intergenic-lncRNA	NA	u	new locus
MUSGENE0000379	Gm29346	lncRNA	chr1:120686172-120691294	ENSMUSG00000101386	lncRNA	yes	Gencode m27	Gencode m27	isolated_intergenic-lncRNA	URS0000781784_10090.952	=	annotated locus
MUSGENE0000380	Gm29345	lncRNA	chr1:120744229-120764816	ENSMUSG00000101922	lncRNA	yes	Gencode m27	Gencode m27,present work-short read	isolated_intergenic-lncRNA	URS0000767FE2_10090.953	=	annotated locus
MUSGENE0000382	NA	lncRNA	chr1:120771204-120800720	NA	NA	yes	New assembly	present work-short read	isolated_intergenic-lncRNA	URS0000782038_10090.954	x	new locus
MUSGENE0000383	Gm29348	lncRNA	chr1:120775718-120785215	ENSMUSG00000099336	lncRNA	yes	Gencode m27	Gencode m27	isolated_intergenic-lncRNA	URS0000782038_10090.954	=	annotated locus
MUSGENE0000384	Gm29347	lncRNA	chr1:120784403-120785739	ENSMUSG00000100979	lncRNA	yes	Gencode m27	Gencode m27	isolated_intergenic-lncRNA	URS00007883FC_10090.955	=	annotated locus
MUSGENE0000385	Gm37043	lncRNA	chr1:120796725-120799829	ENSMUSG00000102360	TEC	yes	Gencode m27	Gencode m27	isolated_intergenic-lncRNA	NA	u	new locus
MUSGENE0000386	NA	lncRNA	chr1:120801390-120803007	NA	NA	yes	New assembly	present work-short read	isolated_intergenic-lncRNA	NA	u	new locus
MUSGENE0000387	db_XLOC_001827	lncRNA	chr1:120991651-121022211	NA	lncRNA	yes	Other data bank	Sarropoulos et al. 2019	isolated_intergenic-lncRNA	URS00025E943B_10090.960	x	new locus
MUSGENE0000388	db_XLOC_001221	lncRNA	chr1:12099258-12105670	NA	lncRNA	yes	Other data bank	Sarropoulos et al. 2019	downstream_antisense-lncRNA	NA	u	new locus
MUSGENE0000389	Celrr	lncRNA	chr1:121015134-121106170	ENSMUSG00000097881	lncRNA	yes	Gencode m27	Gencode m27,present work-short read	isolated_intergenic-lncRNA	URS00007736B6_10090.967	j	new isoform
MUSGENE0000390	Gm29359	lncRNA	chr1:121152005-121155255	ENSMUSG00000101700	lncRNA	yes	Gencode m27	Gencode m27	downstream_antisense-lncRNA	URS0000771E71_10090.968	=	annotated locus
MUSGENE0000391	db_XLOC_001828	lncRNA	chr1:121164479-121171917	NA	lncRNA	yes	Other data bank	Sarropoulos et al. 2019	downstream_sense-lncRNA	NA	u	new locus
MUSGENE0000392	db_XLOC_001829	lncRNA	chr1:121214066-121220673	NA	lncRNA	yes	Other data bank	Sarropoulos et al. 2019	downstream_sense-lncRNA	NA	u	new locus
MUSGENE0000393	Gm38283	lncRNA	chr1:121227866-121228560	ENSMUSG00000104332	TEC	yes	Gencode m27	Gencode m27	downstream_sense-lncRNA	NA	u	new locus
MUSGENE0000395	db_XLOC_000657	lncRNA	chr1:121243142-121474829	NA	lncRNA	yes	Other data bank	Hezroni et al. 2015	antisense-lncRNA	URS000076EBFE_10090.969	x	new locus
MUSGENE0000396	Gm37174	lncRNA	chr1:121255821-121258878	ENSMUSG00000104253	TEC	yes	Gencode m27	Gencode m27	antisense-lncRNA	NA	u	new locus
MUSGENE0000397	2210011K15Rik	lncRNA	chr1:121282751-121326928	ENSMUSG00000101791	lncRNA	yes	New assembly	present work-short read	upstream_sense-lncRNA	URS000076EBFE_10090.969	j	new isoform
MUSGENE0000398	db_XLOC_001831	lncRNA	chr1:121295826-121491819	NA	lncRNA	yes	Other data bank	Hezroni et al. 2015	overlapping-lncRNA	URS000075F934_10090.970	y	new locus
MUSGENE0000399	NA	lncRNA	chr1:121318607-121358024	NA	NA	yes	New assembly	present work-short read	upstream_sense-lncRNA	NA	u	new locus
MUSGENE0000400	db_XLOC_001832	lncRNA	chr1:121356473-121358722	NA	lncRNA	yes	Other data bank	Sarropoulos et al. 2019	divergent-lncRNA	NA	u	new locus
MUSGENE0000402	NA	lncRNA	chr1:121384025-121384605	NA	NA	yes	New assembly	present work-short read	overlapping-lncRNA	NA	u	new locus
MUSGENE0000403	db_XLOC_001833	lncRNA	chr1:121389962-121390644	NA	lncRNA	yes	Other data bank	Sarropoulos et al. 2019	antisense-lncRNA	NA	u	new locus
MUSGENE0000404	Gm15392	lncRNA	chr1:121417025-121420932	ENSMUSG00000085857	lncRNA	yes	Gencode m27	Gencode m27	antisense-lncRNA	URS000075F934_10090.970	=	annotated locus
MUSGENE0000408	db_XLOC_000659	lncRNA	chr1:121475356-121699275	NA	lncRNA	yes	Other data bank	Hezroni et al. 2015	antisense-lncRNA	NA	u	new locus
MUSGENE0000409	db_XLOC_001835	lncRNA	chr1:121478486-121699275	NA	lncRNA	yes	Other data bank	Hezroni et al. 2015	overlapping-lncRNA	NA	u	new locus
MUSGENE0000412	Gm37920	lncRNA	chr1:121634244-121634992	ENSMUSG00000102488	TEC	yes	Gencode m27	Gencode m27	isolated_intergenic-lncRNA	NA	u	new locus
MUSGENE0000416	Gm28590	lncRNA	chr1:122132874-122179909	ENSMUSG00000099960	lncRNA	yes	Gencode m27	Gencode m27	isolated_intergenic-lncRNA	URS0000763AA5_10090.972	=	annotated locus
MUSGENE0000417	db_XLOC_001836	lncRNA	chr1:122142823-122152385	NA	lncRNA	yes	Other data bank	Sarropoulos et al. 2019	isolated_intergenic-lncRNA	URS0000763AA5_10090.972	i	new locus
MUSGENE0000418	db_XLOC_001837	lncRNA	chr1:122157445-122163994	NA	lncRNA	yes	Other data bank	Sarropoulos et al. 2019	isolated_intergenic-lncRNA	URS0000763AA5_10090.972	x	new locus
MUSGENE0000419	Gm36982	lncRNA	chr1:122449478-122450605	ENSMUSG00000103263	TEC	yes	Gencode m27	Gencode m27	isolated_intergenic-lncRNA	NA	u	new locus
MUSGENE0000421	Gm37970	lncRNA	chr1:122793771-122795502	ENSMUSG00000104180	TEC	yes	Gencode m27	Gencode m27	isolated_intergenic-lncRNA	NA	u	new locus
MUSGENE0000422	db_XLOC_001838	lncRNA	chr1:122988949-123106612	NA	lncRNA	yes	Other data bank	Hezroni et al. 2015	isolated_intergenic-lncRNA	NA	u	new locus
MUSGENE0000424	db_XLOC_000661	lncRNA	chr1:123099621-123489407	NA	lncRNA	yes	Other data bank	Hezroni et al. 2015	antisense-lncRNA	URS000070FDEE_10090.975	x	new locus
MUSGENE0000428	db_XLOC_001839	lncRNA	chr1:123229824-123231470	NA	lncRNA	yes	Other data bank	Sarropoulos et al. 2019	downstream_sense-lncRNA	NA	u	new locus
MUSGENE0000430	Gm37478	lncRNA	chr1:123291469-123294963	ENSMUSG00000102801	TEC	yes	Gencode m27	Gencode m27	overlapping-lncRNA	NA	u	new locus
MUSGENE0000431	Gm37221	lncRNA	chr1:123298901-123301907	ENSMUSG00000102681	TEC	yes	Gencode m27	Gencode m27	overlapping-lncRNA	NA	u	new locus
MUSGENE0000432	Gm37066	lncRNA	chr1:123318840-123320900	ENSMUSG00000104410	TEC	yes	Gencode m27	Gencode m27	overlapping-lncRNA	NA	u	new locus
MUSGENE0000433	Gm37781	lncRNA	chr1:123384963-123388180	ENSMUSG00000102521	TEC	yes	Gencode m27	Gencode m27	overlapping-lncRNA	NA	u	new locus
MUSGENE0000434	Gm37396	lncRNA	chr1:123396179-123397673	ENSMUSG00000104205	TEC	yes	Gencode m27	Gencode m27	overlapping-lncRNA	NA	u	new locus
MUSGENE0000435	Gm38263	lncRNA	chr1:123487112-123490170	ENSMUSG00000102902	TEC	yes	Gencode m27	Gencode m27	overlapping-lncRNA	NA	u	new locus
MUSGENE0000438	Gm37551	lncRNA	chr1:123755028-123757888	ENSMUSG00000102940	TEC	yes	Gencode m27	Gencode m27	overlapping-lncRNA	NA	u	new locus
MUSGENE0000439	db_XLOC_000662	lncRNA	chr1:123973105-123994860	NA	lncRNA	yes	Other data bank	Sarropoulos et al. 2019	antisense-lncRNA	NA	u	new locus
MUSGENE0000440	db_XLOC_001840	lncRNA	chr1:124125788-124182762	NA	lncRNA	yes	Other data bank	Sarropoulos et al. 2019	overlapping-lncRNA	NA	u	new locus
MUSGENE0000441	Gm38073	lncRNA	chr1:124303315-124306979	ENSMUSG00000103914	TEC	yes	Gencode m27	Gencode m27	overlapping-lncRNA	NA	u	new locus
MUSGENE0000443	Gm37717	lncRNA	chr1:124752439-124755465	ENSMUSG00000102240	TEC	yes	Gencode m27	Gencode m27	overlapping-lncRNA	NA	u	new locus
MUSGENE0000444	db_XLOC_000663	lncRNA	chr1:124773804-124774138	NA	lncRNA	yes	Other data bank	Sarropoulos et al. 2019	divergent-lncRNA	NA	u	new locus
MUSGENE0000445	db_XLOC_001841	lncRNA	chr1:124812330-124831584	NA	lncRNA	yes	Other data bank	Sarropoulos et al. 2019	upstream_sense-lncRNA	NA	u	new locus
MUSGENE0000446	db_XLOC_000664	lncRNA	chr1:124844880-124849077	NA	lncRNA	yes	Other data bank	Sarropoulos et al. 2019	upstream_antisense-lncRNA	NA	u	new locus
MUSGENE0000447	1700121L03Rik	lncRNA	chr1:125118019-125125192	ENSMUSG00000099574	lncRNA	yes	Gencode m27	Gencode m27	isolated_intergenic-lncRNA	URS00007683AD_10090.977	=	annotated locus
MUSGENE0000448	db_XLOC_000665	lncRNA	chr1:125232550-125244587	NA	lncRNA	yes	Other data bank	Sarropoulos et al. 2019	downstream_antisense-lncRNA	NA	u	new locus
MUSGENE0000449	db_XLOC_001843	lncRNA	chr1:125272668-125278197	NA	lncRNA	yes	Other data bank	Sarropoulos et al. 2019	downstream_sense-lncRNA	NA	u	new locus
MUSGENE0000450	db_XLOC_000666	lncRNA	chr1:125278249-125297073	NA	lncRNA	yes	Other data bank	Sarropoulos et al. 2019	downstream_antisense-lncRNA	NA	u	new locus
MUSGENE0000452	db_XLOC_000667	lncRNA	chr1:125324842-125334367	NA	lncRNA	yes	Other data bank	Sarropoulos et al. 2019	antisense-lncRNA	NA	u	new locus
MUSGENE0000453	db_XLOC_001222	lncRNA	chr1:12535334-12591103	NA	lncRNA	yes	Other data bank	Sarropoulos et al. 2019	isolated_intergenic-lncRNA	NA	u	new locus
MUSGENE0000454	Gm28706	lncRNA	chr1:125372304-125375135	ENSMUSG00000102063	lncRNA	yes	Gencode m27	Gencode m27	upstream_antisense-lncRNA	URS0000765179_10090.979	=	annotated locus
MUSGENE0000455	db_XLOC_000668	lncRNA	chr1:125437063-125441409	NA	lncRNA	yes	Other data bank	Sarropoulos et al. 2019	upstream_sense-lncRNA	NA	u	new locus
MUSGENE0000457	db_XLOC_000669	lncRNA	chr1:125508569-125526385	NA	lncRNA	yes	Other data bank	Hezroni et al. 2015	overlapping-lncRNA	NA	u	new locus
MUSGENE0000460	db_XLOC_000670	lncRNA	chr1:125764002-125768636	NA	lncRNA	yes	Other data bank	Hezroni et al. 2015	overlapping-lncRNA	NA	u	new locus
MUSGENE0000463	Gm37161	lncRNA	chr1:125847003-125849699	ENSMUSG00000104519	TEC	yes	Gencode m27	Gencode m27	overlapping-lncRNA	NA	u	new locus
MUSGENE0000464	NA	lncRNA	chr1:125849543-125850285	NA	NA	yes	New assembly	present work-short read	antisense-lncRNA	NA	u	new locus
MUSGENE0000465	Gm37936	lncRNA	chr1:125997877-125999198	ENSMUSG00000102723	TEC	yes	Gencode m27	Gencode m27	overlapping-lncRNA	NA	u	new locus
MUSGENE0000466	db_XLOC_001846	lncRNA	chr1:126160726-126275297	NA	lncRNA	yes	Other data bank	Hezroni et al. 2015	overlapping-lncRNA	NA	u	new locus
MUSGENE0000467	Gm38177	lncRNA	chr1:126251372-126252411	ENSMUSG00000103824	TEC	yes	Gencode m27	Gencode m27	overlapping-lncRNA	NA	u	new locus
MUSGENE0000469	db_XLOC_000672	lncRNA	chr1:126374884-126380504	NA	lncRNA	yes	Other data bank	Sarropoulos et al. 2019	antisense-lncRNA	NA	u	new locus
MUSGENE0000470	db_XLOC_001847	lncRNA	chr1:126511604-126736124	NA	lncRNA	yes	Other data bank	Hezroni et al. 2015	overlapping-lncRNA	NA	u	new locus
MUSGENE0000471	db_XLOC_001848	lncRNA	chr1:126607758-126746685	NA	lncRNA	yes	Other data bank	Hezroni et al. 2015	overlapping-lncRNA	NA	u	new locus
MUSGENE0000472	NA	lncRNA	chr1:126757328-126758137	NA	NA	yes	New assembly	present work-short read	antisense-lncRNA	NA	u	new locus
MUSGENE0000473	NA	lncRNA	chr1:126789314-126829413	NA	NA	yes	New assembly	present work-short read	upstream_sense-lncRNA	URS000077CBCF_10090.980	y	new locus
MUSGENE0000474	4930599A14Rik	lncRNA	chr1:126799940-126804352	ENSMUSG00000101600	lncRNA	yes	Gencode m27	Gencode m27	upstream_sense-lncRNA	URS0000764A32_10090.981	k	new isoform
MUSGENE0000475	NA	lncRNA	chr1:126867181-126870899	NA	NA	yes	New assembly	present work-short read	isolated_intergenic-lncRNA	NA	u	new locus
MUSGENE0000476	db_XLOC_001851	lncRNA	chr1:126944100-126949372	NA	lncRNA	yes	Other data bank	Sarropoulos et al. 2019	isolated_intergenic-lncRNA	NA	u	new locus
MUSGENE0000478	db_XLOC_000673	lncRNA	chr1:127119759-127147642	NA	lncRNA	yes	Other data bank	Hezroni et al. 2015	overlapping-lncRNA	NA	u	new locus
MUSGENE0000480	NA	lncRNA	chr1:127141440-127142707	NA	NA	yes	New assembly	present work-short read	overlapping-lncRNA	NA	u	new locus
MUSGENE0000481	Gm37772	lncRNA	chr1:127169828-127171221	ENSMUSG00000104039	TEC	yes	Gencode m27	Gencode m27	overlapping-lncRNA	NA	u	new locus
MUSGENE0000482	Gm37510	lncRNA	chr1:127198261-127203022	ENSMUSG00000104378	TEC	yes	Gencode m27	Gencode m27	overlapping-lncRNA	NA	u	new locus
MUSGENE0000485	db_XLOC_001852	lncRNA	chr1:127278052-127298561	NA	lncRNA	yes	Other data bank	Sarropoulos et al. 2019	antisense-lncRNA	NA	u	new locus
MUSGENE0000486	db_XLOC_001853	lncRNA	chr1:127315080-127353741	NA	lncRNA	yes	Other data bank	Sarropoulos et al. 2019	antisense-lncRNA	NA	u	new locus
MUSGENE0000487	Gm38301	lncRNA	chr1:127334513-127335055	ENSMUSG00000103390	TEC	yes	Gencode m27	Gencode m27	overlapping-lncRNA	NA	u	new locus
MUSGENE0000488	Gm17644	lncRNA	chr1:12737787-12743314	ENSMUSG00000097171	lncRNA	yes	Gencode m27	Gencode m27	upstream_sense-lncRNA	URS000075C0E0_10090.67	=	annotated locus
MUSGENE0000489	db_XLOC_001854	lncRNA	chr1:127405349-127426119	NA	lncRNA	yes	Other data bank	Hezroni et al. 2015	overlapping-lncRNA	NA	u	new locus
MUSGENE0000490	Gm29663	lncRNA	chr1:12740548-12741400	ENSMUSG00000101314	lncRNA	yes	Gencode m27	Gencode m27	upstream_antisense-lncRNA	URS00007773D5_10090.68	=	annotated locus
MUSGENE0000493	db_XLOC_000674	lncRNA	chr1:127423489-127425248	NA	lncRNA	yes	Other data bank	Sarropoulos et al. 2019	antisense-lncRNA	NA	u	new locus
MUSGENE0000494	db_XLOC_000036	lncRNA	chr1:12750747-12760267	NA	lncRNA	yes	Other data bank	Sarropoulos et al. 2019	upstream_sense-lncRNA	NA	u	new locus
MUSGENE0000495	db_XLOC_001855	lncRNA	chr1:127542110-127808887	NA	lncRNA	yes	Other data bank	Hezroni et al. 2015,Sarropoulos et al. 2019	antisense-lncRNA	URS00025E919A_10090.985	j	new isoform
MUSGENE0000496	NA	lncRNA	chr1:127604295-127638666	NA	NA	yes	New assembly	present work-short read	antisense-lncRNA	NA	u	new locus
MUSGENE0000497	db_XLOC_000676	lncRNA	chr1:127611557-127614414	NA	lncRNA	yes	Other data bank	Sarropoulos et al. 2019	upstream_antisense-lncRNA	NA	u	new locus
MUSGENE0000499	NA	lncRNA	chr1:12763040-12764832	NA	NA	yes	New assembly	present work-short read	antisense-lncRNA	NA	u	new locus
MUSGENE0000501	2900009J06Rik	lncRNA	chr1:127681275-127702523	ENSMUSG00000102014	lncRNA	yes	New assembly	present work-short read	antisense-lncRNA	URS0000767BB9_10090.986	=	annotated locus
MUSGENE0000502	NA	lncRNA	chr1:127682094-127682972	NA	NA	yes	New assembly	present work-short read	antisense-lncRNA	URS00007707E9_10090.987	i	new locus
MUSGENE0000506	db_XLOC_001856	lncRNA	chr1:127855682-127858817	NA	lncRNA	yes	Other data bank	Sarropoulos et al. 2019	antisense-lncRNA	NA	u	new locus
MUSGENE0000507	NA	lncRNA	chr1:127863347-127871606	NA	NA	yes	New assembly	present work-short read	antisense-lncRNA	NA	u	new locus
MUSGENE0000509	Gm28800	lncRNA	chr1:127887253-127895189	ENSMUSG00000099760	lncRNA	yes	Gencode m27	Gencode m27	antisense-lncRNA	URS0000767D55_10090.988	=	annotated locus
MUSGENE0000510	Gm38248	lncRNA	chr1:127906642-127912424	ENSMUSG00000104164	TEC	yes	Gencode m27	Gencode m27	overlapping-lncRNA	NA	u	new locus
MUSGENE0000511	NA	lncRNA	chr1:127933215-127934089	NA	NA	yes	New assembly	present work-short read	antisense-lncRNA	NA	u	new locus
MUSGENE0000513	Gm37625	lncRNA	chr1:128012197-128017068	ENSMUSG00000102782	TEC	yes	Gencode m27	Gencode m27	overlapping-lncRNA	NA	u	new locus
MUSGENE0000514	Gm38026	lncRNA	chr1:128025328-128029207	ENSMUSG00000103999	TEC	yes	Gencode m27	Gencode m27	overlapping-lncRNA	NA	u	new locus
MUSGENE0000517	Gm37588	lncRNA	chr1:128059894-128062389	ENSMUSG00000104239	TEC	yes	Gencode m27	Gencode m27	overlapping-lncRNA	NA	u	new locus
MUSGENE0000518	Gm37868	lncRNA	chr1:128071351-128074085	ENSMUSG00000102179	TEC	yes	Gencode m27	Gencode m27	overlapping-lncRNA	NA	u	new locus
MUSGENE0000519	Gm37407	lncRNA	chr1:128090951-128092266	ENSMUSG00000103497	TEC	yes	Gencode m27	Gencode m27	overlapping-lncRNA	NA	u	new locus
MUSGENE0000520	NA	lncRNA	chr1:128120890-128124836	NA	NA	yes	New assembly	present work-short read	antisense-lncRNA	NA	u	new locus
MUSGENE0000522	db_XLOC_001861	lncRNA	chr1:128171893-128215606	NA	lncRNA	yes	Other data bank	Hezroni et al. 2015	antisense-lncRNA	NA	u	new locus
MUSGENE0000523	NA	lncRNA	chr1:128175755-128177179	NA	NA	yes	New assembly	present work-short read	overlapping-lncRNA	NA	u	new locus
MUSGENE0000524	db_XLOC_001863	lncRNA	chr1:128201428-128207009	NA	lncRNA	yes	Other data bank	Sarropoulos et al. 2019	antisense-lncRNA	NA	u	new locus
MUSGENE0000527	NA	lncRNA	chr1:128264218-128265208	NA	NA	yes	New assembly	present work-short read	overlapping-lncRNA	NA	u	new locus
MUSGENE0000530	db_XLOC_000678	lncRNA	chr1:128435212-128631331	NA	lncRNA	yes	Other data bank	Hezroni et al. 2015	antisense-lncRNA	URS0000A8561A_10090.991	x	new locus
MUSGENE0000532	NA	lncRNA	chr1:128447666-128448462	NA	NA	yes	New assembly	present work-short read	downstream_antisense-lncRNA	NA	u	new locus
MUSGENE0000534	db_XLOC_000679	lncRNA	chr1:128515936-128520001	NA	lncRNA	yes	Other data bank	Sarropoulos et al. 2019	antisense-lncRNA	NA	u	new locus
MUSGENE0000537	db_XLOC_000680	lncRNA	chr1:128690698-128691455	NA	lncRNA	yes	Other data bank	Sarropoulos et al. 2019	isolated_intergenic-lncRNA	NA	u	new locus
MUSGENE0000538	Gm26686	lncRNA	chr1:128698336-128702158	ENSMUSG00000097283	lncRNA	yes	Gencode m27	Gencode m27	isolated_intergenic-lncRNA	URS000076DC1A_10090.993	=	annotated locus
MUSGENE0000539	db_XLOC_000681	lncRNA	chr1:128700458-128707598	NA	lncRNA	yes	Other data bank	Sarropoulos et al. 2019	isolated_intergenic-lncRNA	URS000076DC1A_10090.993	x	new locus
MUSGENE0000540	NA	lncRNA	chr1:12910379-12913171	NA	NA	yes	New assembly	present work-short read	antisense-lncRNA	NA	u	new locus
MUSGENE0000542	Gm38240	lncRNA	chr1:129210844-129213330	ENSMUSG00000103742	TEC	yes	Gencode m27	Gencode m27	overlapping-lncRNA	NA	u	new locus
MUSGENE0000543	Gm38330	lncRNA	chr1:129300041-129300999	ENSMUSG00000103637	TEC	yes	Gencode m27	Gencode m27	overlapping-lncRNA	NA	u	new locus
MUSGENE0000544	db_XLOC_001865	lncRNA	chr1:129351244-129359229	NA	lncRNA	yes	Other data bank	Sarropoulos et al. 2019	antisense-lncRNA	NA	u	new locus
MUSGENE0000546	db_XLOC_001866	lncRNA	chr1:129523464-129535207	NA	lncRNA	yes	Other data bank	Sarropoulos et al. 2019	antisense-lncRNA	NA	u	new locus
MUSGENE0000547	db_XLOC_001867	lncRNA	chr1:129536491-129577192	NA	lncRNA	yes	Other data bank	Sarropoulos et al. 2019	antisense-lncRNA	URS00025EC0C3_10090.995	j	new isoform
MUSGENE0000548	Gm36951	lncRNA	chr1:129638280-129640966	ENSMUSG00000104130	TEC	yes	Gencode m27	Gencode m27	overlapping-lncRNA	NA	u	new locus
MUSGENE0000550	db_XLOC_000682	lncRNA	chr1:129729086-129729560	NA	lncRNA	yes	Other data bank	Hezroni et al. 2015	overlapping-lncRNA	NA	u	new locus
MUSGENE0000552	Gm37479	lncRNA	chr1:129760885-129764725	ENSMUSG00000102800	TEC	yes	Gencode m27	Gencode m27	overlapping-lncRNA	NA	u	new locus
MUSGENE0000553	Gm37064	lncRNA	chr1:129788552-129790782	ENSMUSG00000103803	TEC	yes	Gencode m27	Gencode m27	overlapping-lncRNA	NA	u	new locus
MUSGENE0000554	Gm37278	lncRNA	chr1:129870899-129873770	ENSMUSG00000103281	TEC	yes	Gencode m27	Gencode m27	overlapping-lncRNA	NA	u	new locus
MUSGENE0000555	db_XLOC_001868	lncRNA	chr1:130084494-130095252	NA	lncRNA	yes	Other data bank	Sarropoulos et al. 2019	antisense-lncRNA	NA	u	new locus
MUSGENE0000557	Gm16081	lncRNA	chr1:130197687-130208995	ENSMUSG00000086633	lncRNA	yes	Gencode m27	Gencode m27	downstream_antisense-lncRNA	URS000077CB56_10090.996	=	annotated locus
MUSGENE0000558	db_XLOC_000683	lncRNA	chr1:130200091-130204910	NA	lncRNA	yes	Other data bank	Sarropoulos et al. 2019	downstream_sense-lncRNA	URS000077CB56_10090.996	i	new locus
MUSGENE0000560	NA	lncRNA	chr1:130318015-130367279	NA	NA	yes	New assembly	present work-short read	antisense-lncRNA	URS0000768D76_10090.998	x	new locus
MUSGENE0000561	db_XLOC_000684	lncRNA	chr1:130338554-130377390	NA	lncRNA	yes	Other data bank	Sarropoulos et al. 2019	antisense-lncRNA	URS0000768D76_10090.998	x	new locus
MUSGENE0000562	Cd55os	lncRNA	chr1:130350561-130365651	ENSMUSG00000087691	lncRNA	yes	Gencode m27	Gencode m27	antisense-lncRNA	URS000077E597_10090.997	=	annotated locus
MUSGENE0000563	Gm15675	lncRNA	chr1:130357518-130364928	ENSMUSG00000086825	lncRNA	yes	Gencode m27	Gencode m27	downstream_sense-lncRNA	URS0000768D76_10090.998	=	annotated locus
MUSGENE0000565	Gm16083	lncRNA	chr1:130390313-130484812	ENSMUSG00000085526	lncRNA	yes	Gencode m27	Gencode m27,present work-short read	antisense-lncRNA	URS00025E3837_10090.1000	k	new isoform
MUSGENE0000566	Gm37109	lncRNA	chr1:130395709-130397962	ENSMUSG00000102139	TEC	yes	Gencode m27	Gencode m27	upstream_antisense-lncRNA	URS000076026F_10090.999	i	new locus
MUSGENE0000567	Gm37283	lncRNA	chr1:130401480-130403050	ENSMUSG00000103751	TEC	yes	Gencode m27	Gencode m27	upstream_antisense-lncRNA	URS000076026F_10090.999	i	new locus
MUSGENE0000568	db_XLOC_001870	lncRNA	chr1:130452674-130637750	NA	lncRNA	yes	Other data bank	Hezroni et al. 2015	overlapping-lncRNA	URS000076026F_10090.999	x	new locus
MUSGENE0000569	NA	lncRNA	chr1:130460281-130467468	NA	NA	yes	New assembly	present work-short read	downstream_antisense-lncRNA	URS000076026F_10090.999	i	new locus
MUSGENE0000576	Gm37163	lncRNA	chr1:130654869-130656558	ENSMUSG00000104515	TEC	yes	Gencode m27	Gencode m27	overlapping-lncRNA	NA	u	new locus
MUSGENE0000578	Gm28857	lncRNA	chr1:130667899-130669064	ENSMUSG00000099556	lncRNA	yes	Gencode m27	Gencode m27	antisense-lncRNA	URS0000768B5E_10090.1006	=	annotated locus
MUSGENE0000579	db_XLOC_001873	lncRNA	chr1:130691010-130691881	NA	lncRNA	yes	Other data bank	Sarropoulos et al. 2019	downstream_antisense-lncRNA	URS00025F4E83_10090.1005	j	new isoform
MUSGENE0000580	Gm28856	lncRNA	chr1:130694121-130712170	ENSMUSG00000100106	lncRNA	yes	Gencode m27	Gencode m27	upstream_sense-lncRNA	URS000076EA93_10090.1008	=	annotated locus
MUSGENE0000582	Gm15848	lncRNA	chr1:130737714-130751821	ENSMUSG00000086706	lncRNA	yes	Gencode m27	Gencode m27	antisense-lncRNA	URS00025E3945_10090.1013	j	new isoform
MUSGENE0000583	db_XLOC_001871	lncRNA	chr1:130739840-130760249	NA	lncRNA	yes	Other data bank	Sarropoulos et al. 2019	antisense-lncRNA	URS00025E3B04_10090.1009	y	new locus
MUSGENE0000586	db_XLOC_001875	lncRNA	chr1:130800449-130939563	NA	lncRNA	yes	Other data bank	Hezroni et al. 2015	overlapping-lncRNA	NA	u	new locus
MUSGENE0000591	db_XLOC_001877	lncRNA	chr1:130974943-130978068	NA	lncRNA	yes	Other data bank	Hezroni et al. 2015	downstream_sense-lncRNA	NA	u	new locus
MUSGENE0000593	Gm37084	lncRNA	chr1:131013989-131019886	ENSMUSG00000102856	TEC	yes	Gencode m27	Gencode m27	overlapping-lncRNA	NA	u	new locus
MUSGENE0000596	NA	lncRNA	chr1:131089469-131090557	NA	NA	yes	New assembly	present work-short read	overlapping-lncRNA	NA	u	new locus
MUSGENE0000597	NA	lncRNA	chr1:131095611-131101298	NA	NA	yes	New assembly	present work-short read	antisense-lncRNA	NA	u	new locus
MUSGENE0000599	NA	lncRNA	chr1:131116402-131122684	NA	NA	yes	New assembly	present work-short read	antisense-lncRNA	NA	u	new locus
MUSGENE0000601	NA	lncRNA	chr1:131179244-131180165	NA	NA	yes	New assembly	present work-short read	downstream_antisense-lncRNA	NA	u	new locus
MUSGENE0000603	Gm28914	lncRNA	chr1:131187244-131188290	ENSMUSG00000102027	lncRNA	yes	Gencode m27	Gencode m27	antisense-lncRNA	URS0000775EC4_10090.1019	=	annotated locus
MUSGENE0000604	Gm28913	lncRNA	chr1:131191067-131194486	ENSMUSG00000102055	lncRNA	yes	Gencode m27	Gencode m27	antisense-lncRNA	URS0000764497_10090.1020	=	annotated locus
MUSGENE0000605	db_XLOC_000689	lncRNA	chr1:131203329-131329035	NA	lncRNA	yes	Other data bank	Sarropoulos et al. 2019	antisense-lncRNA	NA	u	new locus
MUSGENE0000607	Gm38262	lncRNA	chr1:131269040-131270421	ENSMUSG00000102733	TEC	yes	Gencode m27	Gencode m27	overlapping-lncRNA	NA	u	new locus
MUSGENE0000608	NA	lncRNA	chr1:131288352-131289311	NA	NA	yes	New assembly	present work-short read	antisense-lncRNA	NA	u	new locus
MUSGENE0000609	Gm37162	lncRNA	chr1:13129625-13130175	ENSMUSG00000104518	TEC	yes	Gencode m27	Gencode m27	downstream_sense-lncRNA	NA	u	new locus
MUSGENE0000610	Gm37954	lncRNA	chr1:131304199-131306269	ENSMUSG00000104060	TEC	yes	Gencode m27	Gencode m27	overlapping-lncRNA	NA	u	new locus
MUSGENE0000612	Gm29488	lncRNA	chr1:131334550-131336951	ENSMUSG00000101778	lncRNA	yes	Gencode m27	Gencode m27	overlapping-lncRNA	URS0000772EB2_10090.1021	=	annotated locus
MUSGENE0000614	Gm29283	lncRNA	chr1:13139062-13148886	ENSMUSG00000099498	lncRNA	yes	Gencode m27	Gencode m27	downstream_antisense-lncRNA	URS000075FA96_10090.69	=	annotated locus
MUSGENE0000616	NA	lncRNA	chr1:131500486-131526833	NA	NA	yes	New assembly	present work-short read	divergent-lncRNA	NA	u	new locus
MUSGENE0000617	NA	lncRNA	chr1:131501524-131501774	NA	NA	yes	New assembly	present work-short read	upstream_sense-lncRNA	NA	u	new locus
MUSGENE0000621	db_XLOC_001879	lncRNA	chr1:131602514-131621514	NA	lncRNA	yes	Other data bank	Sarropoulos et al. 2019	antisense-lncRNA	NA	u	new locus
MUSGENE0000623	db_XLOC_001880	lncRNA	chr1:131657778-131661406	NA	lncRNA	yes	Other data bank	Sarropoulos et al. 2019	upstream_antisense-lncRNA	NA	u	new locus
MUSGENE0000627	db_XLOC_001878	lncRNA	chr1:131771654-131797776	NA	lncRNA	yes	Other data bank	Sarropoulos et al. 2019	antisense-lncRNA	NA	u	new locus
MUSGENE0000629	NA	lncRNA	chr1:131800654-131840403	NA	NA	yes	New assembly	present work-short read	antisense-lncRNA	NA	u	new locus
MUSGENE0000633	Gm38067	lncRNA	chr1:131842267-131844177	ENSMUSG00000103569	TEC	yes	Gencode m27	Gencode m27	overlapping-lncRNA	NA	u	new locus
MUSGENE0000634	Gm37676	lncRNA	chr1:131860202-131860708	ENSMUSG00000103975	TEC	yes	Gencode m27	Gencode m27	antisense-lncRNA	NA	u	new locus
MUSGENE0000635	db_XLOC_000690	lncRNA	chr1:131866118-132056195	NA	lncRNA	yes	Other data bank	Hezroni et al. 2015	overlapping-lncRNA	URS00009B835D_10090.1023	y	new locus
MUSGENE0000636	db_XLOC_000038	lncRNA	chr1:13188374-13188844	NA	lncRNA	yes	Other data bank	Sarropoulos et al. 2019	antisense-lncRNA	NA	u	new locus
MUSGENE0000637	Gm29103	lncRNA	chr1:131890692-131942224	ENSMUSG00000100037	lncRNA	yes	Gencode m27	Gencode m27	overlapping-lncRNA	URS00009B835D_10090.1023	=	annotated locus
MUSGENE0000639	db_XLOC_001881	lncRNA	chr1:131898174-131899742	NA	lncRNA	yes	Other data bank	Sarropoulos et al. 2019	antisense-lncRNA	URS00009B835D_10090.1023	i	new locus
MUSGENE0000642	NA	lncRNA	chr1:131995481-131998848	NA	NA	yes	New assembly	present work-short read	antisense-lncRNA	NA	u	new locus
MUSGENE0000643	Gm37120	lncRNA	chr1:132018021-132036061	ENSMUSG00000103966	TEC	yes	Gencode m27	Gencode m27,present work-short read	downstream_antisense-lncRNA	URS0000AAA12C_10090.1024	y	new locus
MUSGENE0000645	Gm29629	lncRNA	chr1:132067242-132070538	ENSMUSG00000099874	lncRNA	yes	Gencode m27	Gencode m27	antisense-lncRNA	URS0000769DDB_10090.1025	=	annotated locus
MUSGENE0000646	db_XLOC_000693	lncRNA	chr1:132080638-132081964	NA	lncRNA	yes	Other data bank	Sarropoulos et al. 2019	upstream_antisense-lncRNA	NA	u	new locus
MUSGENE0000651	NA	lncRNA	chr1:132125605-132128608	NA	NA	yes	New assembly	present work-short read	antisense-lncRNA	URS000075CCA1_10090.1026	x	new locus
MUSGENE0000652	db_XLOC_001882	lncRNA	chr1:132128807-132131541	NA	lncRNA	yes	Other data bank	Hezroni et al. 2015	antisense-lncRNA	NA	u	new locus
MUSGENE0000654	db_XLOC_000694	lncRNA	chr1:132196048-132205430	NA	lncRNA	yes	Other data bank	Sarropoulos et al. 2019	downstream_sense-lncRNA	URS000077ADEF_10090.1027	x	new locus
MUSGENE0000655	Gm29630	lncRNA	chr1:132196251-132208779	ENSMUSG00000101549	lncRNA	yes	New assembly	present work-short read	downstream_antisense-lncRNA	URS000077ADEF_10090.1027	j	new isoform
MUSGENE0000656	NA	lncRNA	chr1:132212188-132219054	NA	NA	yes	New assembly	present work-short read	upstream_antisense-lncRNA	NA	u	new locus
MUSGENE0000658	db_XLOC_000695	lncRNA	chr1:132220055-132221416	NA	lncRNA	yes	Other data bank	Sarropoulos et al. 2019	upstream_sense-lncRNA	NA	u	new locus
MUSGENE0000660	NA	lncRNA	chr1:132226299-132227390	NA	NA	yes	New assembly	present work-short read	antisense-lncRNA	NA	u	new locus
MUSGENE0000662	db_XLOC_001884	lncRNA	chr1:132249109-132250600	NA	lncRNA	yes	Other data bank	Sarropoulos et al. 2019	antisense-lncRNA	NA	u	new locus
MUSGENE0000663	F730311O21Rik	lncRNA	chr1:132269761-132277364	ENSMUSG00000100658	lncRNA	yes	Gencode m27	Gencode m27	downstream_antisense-lncRNA	URS0000785B93_10090.1033	=	annotated locus
MUSGENE0000665	Gm15849	lncRNA	chr1:132308867-132310247	ENSMUSG00000090079	lncRNA	yes	Gencode m27	Gencode m27	antisense-lncRNA	URS00007616C1_10090.1043	=	annotated locus
MUSGENE0000667	6030442K20Rik	lncRNA	chr1:132359292-132404802	ENSMUSG00000097760	lncRNA	yes	Gencode m27	Gencode m27,present work-short read	antisense-lncRNA	URS00009B8280_10090.1044	j	new isoform
MUSGENE0000668	NA	lncRNA	chr1:13237119-13240123	NA	NA	yes	New assembly	present work-short read	antisense-lncRNA	NA	u	new locus
MUSGENE0000669	NA	lncRNA	chr1:132378894-132380732	NA	NA	yes	New assembly	present work-short read	antisense-lncRNA	NA	u	new locus
MUSGENE0000671	NA	lncRNA	chr1:132424584-132426011	NA	NA	yes	New assembly	present work-short read	antisense-lncRNA	NA	u	new locus
MUSGENE0000672	NA	lncRNA	chr1:132433342-132435013	NA	NA	yes	New assembly	present work-short read	antisense-lncRNA	NA	u	new locus
MUSGENE0000675	db_XLOC_000697	lncRNA	chr1:132447746-132492112	NA	lncRNA	yes	Other data bank	Sarropoulos et al. 2019	antisense-lncRNA	NA	u	new locus
MUSGENE0000676	NA	lncRNA	chr1:132455811-132456850	NA	NA	yes	New assembly	present work-short read	antisense-lncRNA	NA	u	new locus
MUSGENE0000677	NA	lncRNA	chr1:132465495-132467827	NA	NA	yes	New assembly	present work-short read	overlapping-lncRNA	NA	u	new locus
MUSGENE0000678	Gm38376	lncRNA	chr1:13247686-13249938	ENSMUSG00000103506	TEC	yes	Gencode m27	Gencode m27	overlapping-lncRNA	NA	u	new locus
MUSGENE0000680	db_XLOC_000698	lncRNA	chr1:132514731-132533138	NA	lncRNA	yes	Other data bank	Sarropoulos et al. 2019	antisense-lncRNA	NA	u	new locus
MUSGENE0000681	NA	lncRNA	chr1:132539651-132546615	NA	NA	yes	New assembly	present work-short read	overlapping-lncRNA	NA	u	new locus
MUSGENE0000682	NA	lncRNA	chr1:132565958-132569859	NA	NA	yes	New assembly	present work-short read	overlapping-lncRNA	NA	u	new locus
MUSGENE0000683	Gm10538	lncRNA	chr1:132657093-132660564	ENSMUSG00000101126	lncRNA	yes	Gencode m27	Gencode m27	antisense-lncRNA	URS000077218B_10090.1046	=	annotated locus
MUSGENE0000684	db_XLOC_001887	lncRNA	chr1:132704798-132720545	NA	lncRNA	yes	Other data bank	Sarropoulos et al. 2019	upstream_sense-lncRNA	NA	u	new locus
MUSGENE0000685	db_XLOC_000699	lncRNA	chr1:132714873-132720507	NA	lncRNA	yes	Other data bank	Sarropoulos et al. 2019	upstream_antisense-lncRNA	NA	u	new locus
MUSGENE0000686	db_XLOC_001888	lncRNA	chr1:132745516-132747307	NA	lncRNA	yes	Other data bank	Sarropoulos et al. 2019	upstream_antisense-lncRNA	NA	u	new locus
MUSGENE0000687	db_XLOC_001889	lncRNA	chr1:132767801-132797186	NA	lncRNA	yes	Other data bank	Sarropoulos et al. 2019	upstream_antisense-lncRNA	NA	u	new locus
MUSGENE0000688	db_XLOC_001890	lncRNA	chr1:132778608-132783203	NA	lncRNA	yes	Other data bank	Sarropoulos et al. 2019	upstream_antisense-lncRNA	NA	u	new locus
MUSGENE0000689	db_XLOC_001891	lncRNA	chr1:132798930-132799938	NA	lncRNA	yes	Other data bank	Sarropoulos et al. 2019	upstream_antisense-lncRNA	NA	u	new locus
MUSGENE0000691	NA	lncRNA	chr1:132841927-132845787	NA	NA	yes	New assembly	present work-short read	antisense-lncRNA	NA	u	new locus
MUSGENE0000692	NA	lncRNA	chr1:132855453-132856619	NA	NA	yes	New assembly	present work-short read	overlapping-lncRNA	NA	u	new locus
MUSGENE0000694	Gm38308	lncRNA	chr1:132871250-132873058	ENSMUSG00000102709	TEC	yes	Gencode m27	Gencode m27	upstream_sense-lncRNA	NA	u	new locus
MUSGENE0000696	db_XLOC_000700	lncRNA	chr1:132901401-132906598	NA	lncRNA	yes	Other data bank	Sarropoulos et al. 2019	antisense-lncRNA	NA	u	new locus
MUSGENE0000697	db_XLOC_000701	lncRNA	chr1:132921899-132969531	NA	lncRNA	yes	Other data bank	Sarropoulos et al. 2019	antisense-lncRNA	URS000022DD4A_10090.1050	x	new locus
MUSGENE0000698	NA	lncRNA	chr1:132941403-132941941	NA	NA	yes	New assembly	present work-short read	overlapping-lncRNA	NA	u	new locus
MUSGENE0000700	db_XLOC_000703	lncRNA	chr1:132954491-132959413	NA	lncRNA	yes	Other data bank	Sarropoulos et al. 2019	antisense-lncRNA	NA	u	new locus
MUSGENE0000702	Gm28609	lncRNA	chr1:132977866-132996143	ENSMUSG00000101102	lncRNA	yes	Gencode m27	Gencode m27	antisense-lncRNA	URS00025EEC2E_10090.1054	c	annotated locus
MUSGENE0000703	NA	lncRNA	chr1:133008707-133012723	NA	NA	yes	New assembly	present work-short read	antisense-lncRNA	NA	u	new locus
MUSGENE0000704	NA	lncRNA	chr1:133033142-133038234	NA	NA	yes	New assembly	present work-short read	antisense-lncRNA	NA	u	new locus
MUSGENE0000705	Gm37409	lncRNA	chr1:13305033-13306658	ENSMUSG00000103495	TEC	yes	Gencode m27	Gencode m27	overlapping-lncRNA	NA	u	new locus
MUSGENE0000706	Gm26616	lncRNA	chr1:133056414-133059520	ENSMUSG00000102425	TEC	yes	Gencode m27	Gencode m27	antisense-lncRNA	NA	u	new locus
MUSGENE0000708	db_XLOC_001896	lncRNA	chr1:133072746-133074595	NA	lncRNA	yes	Other data bank	Sarropoulos et al. 2019	downstream_antisense-lncRNA	NA	u	new locus
MUSGENE0000709	db_XLOC_001897	lncRNA	chr1:133091773-133097835	NA	lncRNA	yes	Other data bank	Sarropoulos et al. 2019	antisense-lncRNA	NA	u	new locus
MUSGENE0000711	NA	lncRNA	chr1:133108955-133111606	NA	NA	yes	New assembly	present work-short read	antisense-lncRNA	NA	u	new locus
MUSGENE0000712	NA	lncRNA	chr1:133149711-133150165	NA	NA	yes	New assembly	present work-short read	overlapping-lncRNA	NA	u	new locus
MUSGENE0000713	Gm19461	lncRNA	chr1:133178136-133197546	ENSMUSG00000101693	lncRNA	yes	Gencode m27	Gencode m27	antisense-lncRNA	URS000077E0E3_10090.1061	k	new isoform
MUSGENE0000717	db_XLOC_001899	lncRNA	chr1:133242767-133250309	NA	lncRNA	yes	Other data bank	Sarropoulos et al. 2019	antisense-lncRNA	NA	u	new locus
MUSGENE0000720	db_XLOC_001900	lncRNA	chr1:133297197-133532402	NA	lncRNA	yes	Other data bank	Hezroni et al. 2015	antisense-lncRNA	URS000066362A_10090.1062	x	new locus
MUSGENE0000723	db_XLOC_000706	lncRNA	chr1:133499931-133600645	NA	lncRNA	yes	Other data bank	Sarropoulos et al. 2019	antisense-lncRNA	URS00025F0AE1_10090.1063	y	new locus
MUSGENE0000725	NA	lncRNA	chr1:133538027-133542799	NA	NA	yes	New assembly	present work-short read	antisense-lncRNA	NA	u	new locus
MUSGENE0000729	db_XLOC_000709	lncRNA	chr1:133596223-133874965	NA	lncRNA	yes	Other data bank	Hezroni et al. 2015,Sarropoulos et al. 2019	antisense-lncRNA	URS00025F0AE1_10090.1063	o	new isoform
MUSGENE0000730	Gm38223	lncRNA	chr1:13360036-13360730	ENSMUSG00000102639	TEC	yes	Gencode m27	Gencode m27	overlapping-lncRNA	NA	u	new locus
MUSGENE0000734	Gm37702	lncRNA	chr1:13367260-13369131	ENSMUSG00000104170	TEC	yes	Gencode m27	Gencode m27	overlapping-lncRNA	NA	u	new locus
MUSGENE0000735	Gm37368	lncRNA	chr1:133702948-133706159	ENSMUSG00000102509	TEC	yes	Gencode m27	Gencode m27	overlapping-lncRNA	NA	u	new locus
MUSGENE0000736	Gm10537	lncRNA	chr1:133757266-133758963	ENSMUSG00000103166	TEC	yes	Gencode m27	Gencode m27	upstream_antisense-lncRNA	NA	u	new locus
MUSGENE0000737	Gm28441	lncRNA	chr1:133762927-133766110	ENSMUSG00000100830	lncRNA	yes	Gencode m27	Gencode m27	upstream_antisense-lncRNA	URS00007827E2_10090.1065	=	annotated locus
MUSGENE0000738	db_XLOC_001901	lncRNA	chr1:133779508-133781174	NA	lncRNA	yes	Other data bank	Sarropoulos et al. 2019	downstream_sense-lncRNA	NA	u	new locus
MUSGENE0000739	db_XLOC_000711	lncRNA	chr1:133821605-133950461	NA	lncRNA	yes	Other data bank	Hezroni et al. 2015	antisense-lncRNA	URS00025EEB85_10090.1068	y	new locus
MUSGENE0000741	Gm15851	lncRNA	chr1:133834269-133842560	ENSMUSG00000090208	lncRNA	yes	Gencode m27	Gencode m27	antisense-lncRNA	URS00007667D9_10090.1066	=	annotated locus
MUSGENE0000743	Gm1627	lncRNA	chr1:133889900-133899676	ENSMUSG00000100987	lncRNA	yes	Gencode m27	Gencode m27	upstream_antisense-lncRNA	URS000078637A_10090.1067	=	annotated locus
MUSGENE0000744	NA	lncRNA	chr1:133890491-133901219	NA	NA	yes	New assembly	present work-short read	upstream_sense-lncRNA	URS000078637A_10090.1067	x	new locus
MUSGENE0000745	db_XLOC_000712	lncRNA	chr1:133905268-133910449	NA	lncRNA	yes	Other data bank	Sarropoulos et al. 2019	upstream_sense-lncRNA	URS00025EEB85_10090.1068	j	new isoform
MUSGENE0000748	NA	lncRNA	chr1:133982048-133983168	NA	NA	yes	New assembly	present work-short read	downstream_sense-lncRNA	NA	u	new locus
MUSGENE0000749	NA	lncRNA	chr1:133987527-133990952	NA	NA	yes	New assembly	present work-short read	downstream_antisense-lncRNA	URS00025E6094_10090.1069	j	new isoform
MUSGENE0000751	NA	lncRNA	chr1:134008222-134012594	NA	NA	yes	New assembly	present work-short read	divergent-lncRNA	URS00025EDBBB_10090.1072	o	new isoform
MUSGENE0000752	db_XLOC_001903	lncRNA	chr1:134019093-134020296	NA	lncRNA	yes	Other data bank	Sarropoulos et al. 2019	upstream_sense-lncRNA	NA	u	new locus
MUSGENE0000753	Gm38140	lncRNA	chr1:134024143-134026897	ENSMUSG00000102380	TEC	yes	Gencode m27	Gencode m27	upstream_antisense-lncRNA	NA	u	new locus
MUSGENE0000758	db_XLOC_001225	lncRNA	chr1:13412604-13589646	NA	lncRNA	yes	Other data bank	Hezroni et al. 2015	overlapping-lncRNA	URS0000761CB2_10090.72	x	new locus
MUSGENE0000760	Gm38120	lncRNA	chr1:13413787-13418428	ENSMUSG00000103085	TEC	yes	Gencode m27	Gencode m27	overlapping-lncRNA	NA	u	new locus
MUSGENE0000761	NA	lncRNA	chr1:134198913-134215130	NA	NA	yes	New assembly	present work-short read	upstream_antisense-lncRNA	URS00006F8C8D_10090.1073	y	new locus
MUSGENE0000764	Gm38380	lncRNA	chr1:13424707-13426954	ENSMUSG00000102664	TEC	yes	Gencode m27	Gencode m27	overlapping-lncRNA	NA	u	new locus
MUSGENE0000765	NA	lncRNA	chr1:134252502-134254358	NA	NA	yes	New assembly	present work-short read	antisense-lncRNA	NA	u	new locus
MUSGENE0000767	db_XLOC_000714	lncRNA	chr1:134289834-134292962	NA	lncRNA	yes	Other data bank	Sarropoulos et al. 2019	divergent-lncRNA	NA	u	new locus
MUSGENE0000768	db_XLOC_001905	lncRNA	chr1:134289861-134306909	NA	lncRNA	yes	Other data bank	Sarropoulos et al. 2019	upstream_sense-lncRNA	NA	u	new locus
MUSGENE0000769	db_XLOC_001226	lncRNA	chr1:13430969-13595567	NA	lncRNA	yes	Other data bank	Hezroni et al. 2015	overlapping-lncRNA	URS0000761CB2_10090.72	x	new locus
MUSGENE0000770	db_XLOC_000039	lncRNA	chr1:13430980-13433966	NA	lncRNA	yes	Other data bank	Sarropoulos et al. 2019	antisense-lncRNA	NA	u	new locus
MUSGENE0000772	NA	lncRNA	chr1:134315332-134334357	NA	NA	yes	New assembly	present work-short read	antisense-lncRNA	NA	u	new locus
MUSGENE0000773	db_XLOC_001906	lncRNA	chr1:134323188-134326120	NA	lncRNA	yes	Other data bank	Sarropoulos et al. 2019	downstream_antisense-lncRNA	NA	u	new locus
MUSGENE0000776	Platr1	lncRNA	chr1:134363366-134367335	ENSMUSG00000101061	lncRNA	yes	Gencode m27	Gencode m27	downstream_sense-lncRNA	URS0000788D7C_10090.1075	=	annotated locus
MUSGENE0000777	Gm37935	lncRNA	chr1:134382230-134383211	ENSMUSG00000102722	TEC	yes	Gencode m27	Gencode m27	divergent-lncRNA	NA	u	new locus
MUSGENE0000779	db_XLOC_001907	lncRNA	chr1:134411659-134411971	NA	lncRNA	yes	Other data bank	Sarropoulos et al. 2019	antisense-lncRNA	NA	u	new locus
MUSGENE0000781	db_XLOC_001908	lncRNA	chr1:134425956-134429777	NA	lncRNA	yes	Other data bank	Sarropoulos et al. 2019	antisense-lncRNA	NA	u	new locus
MUSGENE0000782	NA	lncRNA	chr1:134433773-134446597	NA	NA	yes	New assembly	present work-short read	antisense-lncRNA	NA	u	new locus
MUSGENE0000783	NA	lncRNA	chr1:134437617-134439271	NA	NA	yes	New assembly	present work-short read	downstream_sense-lncRNA	NA	u	new locus
MUSGENE0000786	Gm29570	lncRNA	chr1:13446294-13458637	ENSMUSG00000101476	lncRNA	yes	Gencode m27	Gencode m27	divergent-lncRNA	URS0000761CB2_10090.72	=	annotated locus
MUSGENE0000788	NA	lncRNA	chr1:134474045-134511397	NA	NA	yes	New assembly	present work-short read	overlapping-lncRNA	URS00025F0EBA_10090.1077	x	new locus
MUSGENE0000789	db_XLOC_001909	lncRNA	chr1:134477733-134480932	NA	lncRNA	yes	Other data bank	Sarropoulos et al. 2019	upstream_sense-lncRNA	NA	u	new locus
MUSGENE0000791	NA	lncRNA	chr1:134489439-134510034	NA	NA	yes	New assembly	present work-short read	overlapping-lncRNA	NA	u	new locus
MUSGENE0000792	db_XLOC_001910	lncRNA	chr1:134531367-134559853	NA	lncRNA	yes	Other data bank	Sarropoulos et al. 2019	antisense-lncRNA	NA	u	new locus
MUSGENE0000793	Gm26783	lncRNA	chr1:134569992-134574258	ENSMUSG00000097435	lncRNA	yes	Gencode m27	Gencode m27	divergent-lncRNA	URS0000763490_10090.1078	=	annotated locus
MUSGENE0000795	db_XLOC_001912	lncRNA	chr1:134594516-134817150	NA	lncRNA	yes	Other data bank	Hezroni et al. 2015	overlapping-lncRNA	URS0000786E60_10090.1080	x	new locus
MUSGENE0000796	db_XLOC_001913	lncRNA	chr1:134595493-134820577	NA	lncRNA	yes	Other data bank	Hezroni et al. 2015	overlapping-lncRNA	URS0000786E60_10090.1080	x	new locus
MUSGENE0000797	db_XLOC_001227	lncRNA	chr1:13462693-13560085	NA	lncRNA	yes	Other data bank	Hezroni et al. 2015	upstream_sense-lncRNA	NA	u	new locus
MUSGENE0000798	db_XLOC_000041	lncRNA	chr1:13462791-13560085	NA	lncRNA	yes	Other data bank	Hezroni et al. 2015	upstream_antisense-lncRNA	NA	u	new locus
MUSGENE0000799	db_XLOC_000715	lncRNA	chr1:134652445-134997830	NA	lncRNA	yes	Other data bank	Hezroni et al. 2015	antisense-lncRNA	URS0000786E60_10090.1080	y	new locus
MUSGENE0000800	NA	lncRNA	chr1:134680073-134680618	NA	NA	yes	New assembly	present work-short read	antisense-lncRNA	NA	u	new locus
MUSGENE0000802	Gm37949	lncRNA	chr1:134727633-134729723	ENSMUSG00000103614	TEC	yes	Gencode m27	Gencode m27	overlapping-lncRNA	NA	u	new locus
MUSGENE0000803	Gm37677	lncRNA	chr1:134747654-134755287	ENSMUSG00000103976	TEC	yes	Gencode m27	Gencode m27	overlapping-lncRNA	NA	u	new locus
MUSGENE0000804	Gm28892	lncRNA	chr1:134761880-134774153	ENSMUSG00000101168	lncRNA	yes	Gencode m27	Gencode m27	antisense-lncRNA	URS0000786E60_10090.1080	=	annotated locus
MUSGENE0000807	db_XLOC_001914	lncRNA	chr1:134892327-134898500	NA	lncRNA	yes	Other data bank	Sarropoulos et al. 2019	antisense-lncRNA	NA	u	new locus
MUSGENE0000809	db_XLOC_000717	lncRNA	chr1:134914069-134917454	NA	lncRNA	yes	Other data bank	Sarropoulos et al. 2019	antisense-lncRNA	NA	u	new locus
MUSGENE0000811	Gm10535	lncRNA	chr1:135036699-135041116	ENSMUSG00000097988	lncRNA	yes	Gencode m27	Gencode m27	upstream_antisense-lncRNA	URS000076A352_10090.1081	=	annotated locus
MUSGENE0000812	db_XLOC_000720	lncRNA	chr1:135051626-135053726	NA	lncRNA	yes	Other data bank	Sarropoulos et al. 2019	upstream_sense-lncRNA	NA	u	new locus
MUSGENE0000815	NA	lncRNA	chr1:135074632-135080298	NA	NA	yes	New assembly	present work-short read	antisense-lncRNA	URS0000AA7AFD_10090.1083	k	new isoform
MUSGENE0000816	Gm15445	lncRNA	chr1:135080701-135081544	ENSMUSG00000085311	lncRNA	yes	Gencode m27	Gencode m27	overlapping-lncRNA	URS000078064C_10090.1084	=	annotated locus
MUSGENE0000819	Gm26642	lncRNA	chr1:135176299-135194181	ENSMUSG00000097680	lncRNA	yes	Gencode m27	Gencode m27	antisense-lncRNA	URS000076F0BA_10090.1085	=	annotated locus
MUSGENE0000822	NA	lncRNA	chr1:135194793-135201808	NA	NA	yes	New assembly	present work-short read	antisense-lncRNA	NA	u	new locus
MUSGENE0000823	NA	lncRNA	chr1:135201833-135205374	NA	NA	yes	New assembly	present work-short read	antisense-lncRNA	NA	u	new locus
MUSGENE0000826	db_XLOC_001917	lncRNA	chr1:135295375-135296552	NA	lncRNA	yes	Other data bank	Sarropoulos et al. 2019	antisense-lncRNA	NA	u	new locus
MUSGENE0000827	NA	lncRNA	chr1:135296206-135297115	NA	NA	yes	New assembly	present work-short read	downstream_sense-lncRNA	NA	u	new locus
MUSGENE0000830	NA	lncRNA	chr1:135319217-135353088	NA	NA	yes	New assembly	present work-short read	antisense-lncRNA	URS000077411F_10090.1087	x	new locus
MUSGENE0000831	Gm28277	lncRNA	chr1:135337360-135341924	ENSMUSG00000100620	lncRNA	yes	Gencode m27	Gencode m27	overlapping-lncRNA	URS000077411F_10090.1087	=	annotated locus
MUSGENE0000832	db_XLOC_000724	lncRNA	chr1:135344871-135347839	NA	lncRNA	yes	Other data bank	Sarropoulos et al. 2019	antisense-lncRNA	NA	u	new locus
MUSGENE0000833	NA	lncRNA	chr1:135348562-135350571	NA	NA	yes	New assembly	present work-short read	overlapping-lncRNA	NA	u	new locus
MUSGENE0000834	NA	lncRNA	chr1:135361924-135370504	NA	NA	yes	New assembly	present work-short read	antisense-lncRNA	NA	u	new locus
MUSGENE0000836	NA	lncRNA	chr1:135374677-135377065	NA	NA	yes	New assembly	present work-short read	antisense-lncRNA	NA	u	new locus
MUSGENE0000837	db_XLOC_000728	lncRNA	chr1:135393574-135412225	NA	lncRNA	yes	Other data bank	Sarropoulos et al. 2019	antisense-lncRNA	NA	u	new locus
MUSGENE0000838	2610012C04Rik	lncRNA	chr1:135408130-135409152	ENSMUSG00000102474	TEC	yes	Gencode m27	Gencode m27	overlapping-lncRNA	NA	u	new locus
MUSGENE0000839	NA	lncRNA	chr1:135448064-135452708	NA	NA	yes	New assembly	present work-short read	antisense-lncRNA	NA	u	new locus
MUSGENE0000840	Gm37333	lncRNA	chr1:135450826-135453076	ENSMUSG00000104524	TEC	yes	Gencode m27	Gencode m27	overlapping-lncRNA	NA	u	new locus
MUSGENE0000841	db_XLOC_000730	lncRNA	chr1:135455172-135460707	NA	lncRNA	yes	Other data bank	Sarropoulos et al. 2019	antisense-lncRNA	NA	u	new locus
MUSGENE0000842	NA	lncRNA	chr1:135482074-135483088	NA	NA	yes	New assembly	present work-short read	overlapping-lncRNA	NA	u	new locus
MUSGENE0000843	db_XLOC_000731	lncRNA	chr1:135494410-135675167	NA	lncRNA	yes	Other data bank	Hezroni et al. 2015	overlapping-lncRNA	URS000078508C_10090.1089	y	new locus
MUSGENE0000844	Gm4793	lncRNA	chr1:135512511-135527686	ENSMUSG00000054412	lncRNA	yes	Gencode m27	Gencode m27	antisense-lncRNA	URS000078508C_10090.1089	=	annotated locus
MUSGENE0000845	NA	lncRNA	chr1:135585726-135614545	NA	NA	yes	New assembly	present work-short read	overlapping-lncRNA	NA	u	new locus
MUSGENE0000847	db_XLOC_001918	lncRNA	chr1:135622985-135667482	NA	lncRNA	yes	Other data bank	Hezroni et al. 2015,Sarropoulos et al. 2019	antisense-lncRNA	URS00025E6122_10090.1090	x	new locus
MUSGENE0000848	db_XLOC_001919	lncRNA	chr1:135669431-135674310	NA	lncRNA	yes	Other data bank	Sarropoulos et al. 2019	antisense-lncRNA	NA	u	new locus
MUSGENE0000851	db_XLOC_001921	lncRNA	chr1:135736076-135743813	NA	lncRNA	yes	Other data bank	Sarropoulos et al. 2019	antisense-lncRNA	NA	u	new locus
MUSGENE0000852	db_XLOC_000733	lncRNA	chr1:135744585-135745786	NA	lncRNA	yes	Other data bank	Sarropoulos et al. 2019	upstream_sense-lncRNA	NA	u	new locus
MUSGENE0000855	db_XLOC_001922	lncRNA	chr1:135772005-135774951	NA	lncRNA	yes	Other data bank	Sarropoulos et al. 2019	antisense-lncRNA	NA	u	new locus
MUSGENE0000858	Gm36938	lncRNA	chr1:135824132-135826827	ENSMUSG00000102414	TEC	yes	Gencode m27	Gencode m27	overlapping-lncRNA	NA	u	new locus
MUSGENE0000859	db_XLOC_001923	lncRNA	chr1:135847680-135859681	NA	lncRNA	yes	Other data bank	Sarropoulos et al. 2019	upstream_sense-lncRNA	NA	u	new locus
MUSGENE0000860	db_XLOC_000734	lncRNA	chr1:135862371-135865004	NA	lncRNA	yes	Other data bank	Sarropoulos et al. 2019	upstream_antisense-lncRNA	NA	u	new locus
MUSGENE0000863	NA	lncRNA	chr1:135945838-135946594	NA	NA	yes	New assembly	present work-short read	antisense-lncRNA	NA	u	new locus
MUSGENE0000864	NA	lncRNA	chr1:135954584-135962991	NA	NA	yes	New assembly	present work-short read	antisense-lncRNA	NA	u	new locus
MUSGENE0000865	NA	lncRNA	chr1:135959539-135960155	NA	NA	yes	New assembly	present work-short read	antisense-lncRNA	NA	u	new locus
MUSGENE0000866	NA	lncRNA	chr1:135968549-135978326	NA	NA	yes	New assembly	present work-short read	upstream_sense-lncRNA	URS00025E58B5_10090.1096	x	new locus
MUSGENE0000867	db_XLOC_000042	lncRNA	chr1:13597555-13602131	NA	lncRNA	yes	Other data bank	Sarropoulos et al. 2019	downstream_antisense-lncRNA	NA	u	new locus
MUSGENE0000870	Gm37014	lncRNA	chr1:135984919-135987171	ENSMUSG00000102838	TEC	yes	Gencode m27	Gencode m27	overlapping-lncRNA	NA	u	new locus
MUSGENE0000871	db_XLOC_001924	lncRNA	chr1:136029975-136031790	NA	lncRNA	yes	Other data bank	Sarropoulos et al. 2019	antisense-lncRNA	NA	u	new locus
MUSGENE0000872	Gm37759	lncRNA	chr1:136044315-136047560	ENSMUSG00000102717	lncRNA	yes	Gencode m27	Gencode m27	antisense-lncRNA	URS0000811AFE_10090.1097	=	annotated locus
MUSGENE0000873	Gm15850	lncRNA	chr1:136053916-136058965	ENSMUSG00000086264	lncRNA	yes	Gencode m27	Gencode m27,present work-short read	divergent-lncRNA	URS000077D97A_10090.1098	j	new isoform
MUSGENE0000875	NA	lncRNA	chr1:136080646-136084321	NA	NA	yes	New assembly	present work-short read	antisense-lncRNA	NA	u	new locus
MUSGENE0000876	NA	lncRNA	chr1:136086709-136088222	NA	NA	yes	New assembly	present work-short read	antisense-lncRNA	NA	u	new locus
MUSGENE0000877	NA	lncRNA	chr1:136092753-136105838	NA	NA	yes	New assembly	present work-short read	antisense-lncRNA	NA	u	new locus
MUSGENE0000880	Gm26568	lncRNA	chr1:136143812-136152809	ENSMUSG00000097315	lncRNA	yes	Gencode m27	Gencode m27	antisense-lncRNA	URS00008116C9_10090.1103	=	annotated locus
MUSGENE0000881	A430034D21Rik	lncRNA	chr1:136159456-136178214	ENSMUSG00000103594	lncRNA	yes	Gencode m27	Gencode m27,present work-short read	antisense-lncRNA	URS0000811D62_10090.1104	k	new isoform
MUSGENE0000882	Gm37552	lncRNA	chr1:136180409-136183584	ENSMUSG00000102941	lncRNA	yes	Gencode m27	Gencode m27	downstream_sense-lncRNA	URS000081192B_10090.1105	=	annotated locus
MUSGENE0000883	Gm26781	lncRNA	chr1:136187145-136202144	ENSMUSG00000097433	lncRNA	yes	Gencode m27	Gencode m27	antisense-lncRNA	URS000081208C_10090.1106	=	annotated locus
MUSGENE0000886	db_XLOC_000738	lncRNA	chr1:136273027-136275563	NA	lncRNA	yes	Other data bank	Sarropoulos et al. 2019	antisense-lncRNA	NA	u	new locus
MUSGENE0000887	NA	lncRNA	chr1:136303414-136327372	NA	NA	yes	New assembly	present work-short read	upstream_sense-lncRNA	NA	u	new locus
MUSGENE0000888	9230116N13Rik	lncRNA	chr1:136339654-136343257	ENSMUSG00000097403	lncRNA	yes	Gencode m27	Gencode m27,present work-short read	antisense-lncRNA	URS000075D75E_10090.1107	j	new isoform
MUSGENE0000891	NA	lncRNA	chr1:136381351-136383846	NA	NA	yes	New assembly	present work-short read	upstream_sense-lncRNA	NA	u	new locus
MUSGENE0000892	db_XLOC_000741	lncRNA	chr1:136385454-136387215	NA	lncRNA	yes	Other data bank	Sarropoulos et al. 2019	upstream_sense-lncRNA	NA	u	new locus
MUSGENE0000896	Gm37799	lncRNA	chr1:136469321-136483611	ENSMUSG00000104414	lncRNA	yes	Gencode m27	Gencode m27,present work-short read	downstream_sense-lncRNA	URS00008117EF_10090.1108	=	annotated locus
MUSGENE0000897	db_XLOC_000044	lncRNA	chr1:13649672-13651346	NA	lncRNA	yes	Other data bank	Sarropoulos et al. 2019	antisense-lncRNA	NA	u	new locus
MUSGENE0000898	Gm33994	lncRNA	chr1:136504676-136507215	ENSMUSG00000104509	lncRNA	yes	Gencode m27	Gencode m27	upstream_antisense-lncRNA	URS0000811D7F_10090.1111	=	annotated locus
MUSGENE0000899	4933409D19Rik	lncRNA	chr1:136530771-136533206	ENSMUSG00000104366	lncRNA	yes	Gencode m27	Gencode m27	upstream_antisense-lncRNA	URS0000811764_10090.1112	=	annotated locus
MUSGENE0000900	Platr23	lncRNA	chr1:136549836-136552388	ENSMUSG00000097229	lncRNA	yes	Gencode m27	Gencode m27	divergent-lncRNA	URS0000812016_10090.1113	=	annotated locus
MUSGENE0000902	db_XLOC_001928	lncRNA	chr1:136553006-136568332	NA	lncRNA	yes	Other data bank	Sarropoulos et al. 2019	antisense-lncRNA	NA	u	new locus
MUSGENE0000903	Gm19705	lncRNA	chr1:136589702-136618543	ENSMUSG00000097113	lncRNA	yes	Gencode m27	Gencode m27,present work-short read	downstream_sense-lncRNA	URS0000765BE8_10090.1114	j	new isoform
MUSGENE0000904	Platr22	lncRNA	chr1:136623949-136653880	ENSMUSG00000097448	lncRNA	yes	Gencode m27	Gencode m27	downstream_sense-lncRNA	URS0000781DA9_10090.1120	=	annotated locus
MUSGENE0000908	db_XLOC_000745	lncRNA	chr1:136744192-136773438	NA	lncRNA	yes	Other data bank	Sarropoulos et al. 2019	antisense-lncRNA	NA	u	new locus
MUSGENE0000911	Gm38319	lncRNA	chr1:13711707-13712972	ENSMUSG00000102982	TEC	yes	Gencode m27	Gencode m27	overlapping-lncRNA	NA	u	new locus
MUSGENE0000912	db_XLOC_001230	lncRNA	chr1:13717043-13718571	NA	lncRNA	yes	Other data bank	Hezroni et al. 2015	overlapping-lncRNA	NA	u	new locus
MUSGENE0000913	Gm37057	lncRNA	chr1:137179880-137181795	ENSMUSG00000102751	TEC	yes	Gencode m27	Gencode m27	isolated_intergenic-lncRNA	NA	u	new locus
MUSGENE0000914	1700006P03Rik	lncRNA	chr1:137253172-137253580	ENSMUSG00000102738	TEC	yes	Gencode m27	Gencode m27	isolated_intergenic-lncRNA	NA	u	new locus
MUSGENE0000915	db_XLOC_000746	lncRNA	chr1:137259217-137285708	NA	lncRNA	yes	Other data bank	Sarropoulos et al. 2019	isolated_intergenic-lncRNA	NA	u	new locus
MUSGENE0000916	db_XLOC_000747	lncRNA	chr1:137326284-137330876	NA	lncRNA	yes	Other data bank	Sarropoulos et al. 2019	isolated_intergenic-lncRNA	NA	u	new locus
MUSGENE0000917	db_XLOC_000748	lncRNA	chr1:137334368-137394472	NA	lncRNA	yes	Other data bank	Sarropoulos et al. 2019	isolated_intergenic-lncRNA	NA	u	new locus
MUSGENE0000918	db_XLOC_001930	lncRNA	chr1:137360938-137366380	NA	lncRNA	yes	Other data bank	Sarropoulos et al. 2019	isolated_intergenic-lncRNA	NA	u	new locus
MUSGENE0000920	db_XLOC_001931	lncRNA	chr1:137396179-137401499	NA	lncRNA	yes	Other data bank	Sarropoulos et al. 2019	isolated_intergenic-lncRNA	NA	u	new locus
MUSGENE0000921	Gm37903	lncRNA	chr1:137456588-137458968	ENSMUSG00000103070	TEC	yes	Gencode m27	Gencode m27	isolated_intergenic-lncRNA	NA	u	new locus
MUSGENE0000922	Gm37099	lncRNA	chr1:137691815-137695265	ENSMUSG00000103728	TEC	yes	Gencode m27	Gencode m27	isolated_intergenic-lncRNA	NA	u	new locus
MUSGENE0000923	Gm37293	lncRNA	chr1:137739587-137739881	ENSMUSG00000104112	TEC	yes	Gencode m27	Gencode m27	isolated_intergenic-lncRNA	NA	u	new locus
MUSGENE0000924	db_XLOC_001932	lncRNA	chr1:137764052-137834917	NA	lncRNA	yes	Other data bank	Sarropoulos et al. 2019	isolated_intergenic-lncRNA	URS00025EBEB5_10090.1127	x	new locus
MUSGENE0000925	db_XLOC_000749	lncRNA	chr1:137767444-137920037	NA	lncRNA	yes	Other data bank	Hezroni et al. 2015	downstream_antisense-lncRNA	URS0000763A4F_10090.1132	x	new locus
MUSGENE0000926	db_XLOC_001933	lncRNA	chr1:137781423-137782659	NA	lncRNA	yes	Other data bank	Sarropoulos et al. 2019	isolated_intergenic-lncRNA	NA	u	new locus
MUSGENE0000927	db_XLOC_001934	lncRNA	chr1:137782834-137787300	NA	lncRNA	yes	Other data bank	Sarropoulos et al. 2019	isolated_intergenic-lncRNA	NA	u	new locus
MUSGENE0000928	Gm4258	lncRNA	chr1:137826251-137950900	ENSMUSG00000098243	lncRNA	yes	Gencode m27	Gencode m27,present work-short read	downstream_antisense-lncRNA	URS00025EBEB5_10090.1127	j	new isoform
MUSGENE0000929	Gm37298	lncRNA	chr1:137837029-137840896	ENSMUSG00000104118	TEC	yes	Gencode m27	Gencode m27	isolated_intergenic-lncRNA	URS00025EBEB5_10090.1127	i	new locus
MUSGENE0000930	Gm26979	lncRNA	chr1:137845428-137849050	ENSMUSG00000098045	lncRNA	yes	Gencode m27	Gencode m27	isolated_intergenic-lncRNA	URS0000778DB8_10090.1131	=	annotated locus
MUSGENE0000931	Gm37124	lncRNA	chr1:137850009-137854117	ENSMUSG00000103038	TEC	yes	Gencode m27	Gencode m27,present work-short read	isolated_intergenic-lncRNA	URS00025EBEB5_10090.1127	i	new locus
MUSGENE0000932	A130050O07Rik	lncRNA	chr1:137854989-137858011	ENSMUSG00000102277	TEC	yes	Gencode m27	Gencode m27	isolated_intergenic-lncRNA	URS0000763A4F_10090.1132	x	new locus
MUSGENE0000933	Gm26936	lncRNA	chr1:137856127-137896978	ENSMUSG00000098145	lncRNA	yes	Gencode m27	Gencode m27	downstream_sense-lncRNA	URS000076E97C_10090.1134	k	new isoform
MUSGENE0000934	Gm26930	lncRNA	chr1:137859779-137861022	ENSMUSG00000102142	lncRNA	yes	Gencode m27	Gencode m27	isolated_intergenic-lncRNA	URS0000811EB6_10090.1133	=	annotated locus
MUSGENE0000935	D130019J16Rik	lncRNA	chr1:137862927-137865084	ENSMUSG00000104145	TEC	yes	Gencode m27	Gencode m27	isolated_intergenic-lncRNA	URS0000763A4F_10090.1132	x	new locus
MUSGENE0000936	Gm37534	lncRNA	chr1:137877160-137882381	ENSMUSG00000103427	TEC	yes	Gencode m27	Gencode m27	isolated_intergenic-lncRNA	URS0000763A4F_10090.1132	x	new locus
MUSGENE0000937	Mir181a-1hg	lncRNA	chr1:137889224-137897656	ENSMUSG00000098206	lncRNA	yes	Gencode m27	Gencode m27,present work-short read	downstream_antisense-lncRNA	URS000077E3BD_10090.1136	k	new isoform
MUSGENE0000938	Gm37632	lncRNA	chr1:137898912-137900053	ENSMUSG00000104197	TEC	yes	Gencode m27	Gencode m27	downstream_antisense-lncRNA	URS00025EBEB5_10090.1127	i	new locus
MUSGENE0000940	A130071D04Rik	lncRNA	chr1:138089558-138095421	ENSMUSG00000104291	TEC	yes	Gencode m27	Gencode m27	overlapping-lncRNA	NA	u	new locus
MUSGENE0000942	Gm28556	lncRNA	chr1:138117932-138119865	ENSMUSG00000099459	lncRNA	yes	Gencode m27	Gencode m27	upstream_sense-lncRNA	URS0000811B06_10090.1139	=	annotated locus
MUSGENE0000943	db_XLOC_000753	lncRNA	chr1:138178661-138188197	NA	lncRNA	yes	Other data bank	Sarropoulos et al. 2019	upstream_sense-lncRNA	NA	u	new locus
MUSGENE0000944	1700113B19Rik	lncRNA	chr1:138189380-138189799	ENSMUSG00000102822	TEC	yes	Gencode m27	Gencode m27	upstream_sense-lncRNA	NA	u	new locus
MUSGENE0000946	db_XLOC_000754	lncRNA	chr1:138271470-138276039	NA	lncRNA	yes	Other data bank	Sarropoulos et al. 2019	downstream_sense-lncRNA	NA	u	new locus
MUSGENE0000947	db_XLOC_001937	lncRNA	chr1:138275745-138276355	NA	lncRNA	yes	Other data bank	Sarropoulos et al. 2019	downstream_antisense-lncRNA	NA	u	new locus
MUSGENE0000948	db_XLOC_001938	lncRNA	chr1:138303682-138306887	NA	lncRNA	yes	Other data bank	Hezroni et al. 2015	downstream_antisense-lncRNA	NA	u	new locus
MUSGENE0000950	db_XLOC_000755	lncRNA	chr1:138306838-138308645	NA	lncRNA	yes	Other data bank	Sarropoulos et al. 2019	downstream_sense-lncRNA	NA	u	new locus
MUSGENE0000951	db_XLOC_001939	lncRNA	chr1:138351323-138352423	NA	lncRNA	yes	Other data bank	Sarropoulos et al. 2019	downstream_sense-lncRNA	NA	u	new locus
MUSGENE0000953	db_XLOC_000756	lncRNA	chr1:138411571-138550753	NA	lncRNA	yes	Other data bank	Hezroni et al. 2015	antisense-lncRNA	URS0000811C2A_10090.1140	y	new locus
MUSGENE0000954	Gm28501	lncRNA	chr1:138443353-138477747	ENSMUSG00000099510	lncRNA	yes	Gencode m27	Gencode m27	antisense-lncRNA	URS0000811C2A_10090.1140	=	annotated locus
MUSGENE0000955	Gm37080	lncRNA	chr1:138480043-138482446	ENSMUSG00000102651	TEC	yes	Gencode m27	Gencode m27	overlapping-lncRNA	NA	u	new locus
MUSGENE0000956	Gm37101	lncRNA	chr1:138495435-138499094	ENSMUSG00000102448	TEC	yes	Gencode m27	Gencode m27	overlapping-lncRNA	NA	u	new locus
MUSGENE0000957	db_XLOC_000046	lncRNA	chr1:13856019-14050064	NA	lncRNA	yes	Other data bank	Hezroni et al. 2015	downstream_sense-lncRNA	URS0000709BD2_10090.75	y	new locus
MUSGENE0000959	Gm5833	lncRNA	chr1:138567833-138609815	ENSMUSG00000100459	lncRNA	yes	Gencode m27	Gencode m27	upstream_sense-lncRNA	URS000076AD83_10090.1142	k	new isoform
MUSGENE0000961	db_XLOC_001940	lncRNA	chr1:138732503-138735743	NA	lncRNA	yes	Other data bank	Hezroni et al. 2015	downstream_sense-lncRNA	NA	u	new locus
MUSGENE0000962	db_XLOC_001941	lncRNA	chr1:138733074-138736542	NA	lncRNA	yes	Other data bank	Sarropoulos et al. 2019	downstream_sense-lncRNA	NA	u	new locus
MUSGENE0000964	db_XLOC_001942	lncRNA	chr1:138756670-138965793	NA	lncRNA	yes	Other data bank	Hezroni et al. 2015	overlapping-lncRNA	URS00008120A2_10090.1145	x	new locus
MUSGENE0000965	db_XLOC_001943	lncRNA	chr1:138773958-138967011	NA	lncRNA	yes	Other data bank	Hezroni et al. 2015	overlapping-lncRNA	URS00008120A2_10090.1145	x	new locus
MUSGENE0000967	1700019P21Rik	lncRNA	chr1:138804010-138804689	ENSMUSG00000099808	lncRNA	yes	Gencode m27	Gencode m27	upstream_sense-lncRNA	URS0000812054_10090.1143	=	annotated locus
MUSGENE0000969	Gm37045	lncRNA	chr1:138888179-138890641	ENSMUSG00000102365	TEC	yes	Gencode m27	Gencode m27	divergent-lncRNA	NA	u	new locus
MUSGENE0000971	Gm37423	lncRNA	chr1:138896248-138899589	ENSMUSG00000104436	lncRNA	yes	Gencode m27	Gencode m27	overlapping-lncRNA	NA	u	new locus
MUSGENE0000972	4930596I21Rik	lncRNA	chr1:138905394-138906984	ENSMUSG00000104900	lncRNA	yes	Gencode m27	Gencode m27	overlapping-lncRNA	URS00008120A2_10090.1145	=	annotated locus
MUSGENE0000975	db_XLOC_000757	lncRNA	chr1:138937580-139042900	NA	lncRNA	yes	Other data bank	Hezroni et al. 2015	overlapping-lncRNA	NA	u	new locus
MUSGENE0000976	db_XLOC_000758	lncRNA	chr1:138945273-139117059	NA	lncRNA	yes	Other data bank	Hezroni et al. 2015	overlapping-lncRNA	NA	u	new locus
MUSGENE0000977	Gm37470	lncRNA	chr1:138957923-138960720	ENSMUSG00000102157	TEC	yes	Gencode m27	Gencode m27	overlapping-lncRNA	NA	u	new locus
MUSGENE0000978	Gm43544	lncRNA	chr1:138997951-139000422	ENSMUSG00000105936	TEC	yes	Gencode m27	Gencode m27	overlapping-lncRNA	NA	u	new locus
MUSGENE0000979	Gm37655	lncRNA	chr1:139010600-139014722	ENSMUSG00000102451	TEC	yes	Gencode m27	Gencode m27	antisense-lncRNA	NA	u	new locus
MUSGENE0000980	db_XLOC_001944	lncRNA	chr1:139016387-139425382	NA	lncRNA	yes	Other data bank	Hezroni et al. 2015	antisense-lncRNA	URS000075A841_10090.1146	x	new locus
MUSGENE0000981	db_XLOC_000760	lncRNA	chr1:139060666-139283998	NA	lncRNA	yes	Other data bank	Hezroni et al. 2015	overlapping-lncRNA	NA	u	new locus
MUSGENE0000983	NA	lncRNA	chr1:139067856-139092184	NA	NA	yes	New assembly	present work-short read	antisense-lncRNA	NA	u	new locus
MUSGENE0000984	Gm37718	lncRNA	chr1:139082890-139085520	ENSMUSG00000102243	TEC	yes	Gencode m27	Gencode m27	overlapping-lncRNA	NA	u	new locus
MUSGENE0000985	NA	lncRNA	chr1:139094761-139103927	NA	NA	yes	New assembly	present work-short read	antisense-lncRNA	NA	u	new locus
MUSGENE0000987	db_XLOC_000047	lncRNA	chr1:13916814-14211689	NA	lncRNA	yes	Other data bank	Hezroni et al. 2015,Sarropoulos et al. 2019	downstream_antisense-lncRNA	URS0000709BD2_10090.75	y	new locus
MUSGENE0000988	Gm36947	lncRNA	chr1:13917095-13919343	ENSMUSG00000102166	TEC	yes	Gencode m27	Gencode m27	isolated_intergenic-lncRNA	NA	u	new locus
MUSGENE0000989	4933436E23Rik	lncRNA	chr1:139307190-139330590	ENSMUSG00000103844	lncRNA	yes	Gencode m27	Gencode m27	upstream_antisense-lncRNA	URS000075A841_10090.1146	=	annotated locus
MUSGENE0000990	Gm34816	lncRNA	chr1:139336016-139341602	ENSMUSG00000102661	lncRNA	yes	Gencode m27	Gencode m27	upstream_sense-lncRNA	URS0000811774_10090.1147	=	annotated locus
MUSGENE0000992	db_XLOC_001945	lncRNA	chr1:139350149-139352055	NA	lncRNA	yes	Other data bank	Sarropoulos et al. 2019	antisense-lncRNA	NA	u	new locus
MUSGENE0000993	db_XLOC_001946	lncRNA	chr1:139356251-139364639	NA	lncRNA	yes	Other data bank	Sarropoulos et al. 2019	antisense-lncRNA	NA	u	new locus
MUSGENE0000996	NA	lncRNA	chr1:139399302-139401484	NA	NA	yes	New assembly	present work-short read	antisense-lncRNA	NA	u	new locus
MUSGENE0000999	db_XLOC_001948	lncRNA	chr1:139502198-139503332	NA	lncRNA	yes	Other data bank	Sarropoulos et al. 2019	upstream_sense-lncRNA	NA	u	new locus
MUSGENE0001002	db_XLOC_000763	lncRNA	chr1:139652611-139657863	NA	lncRNA	yes	Other data bank	Sarropoulos et al. 2019	antisense-lncRNA	NA	u	new locus
MUSGENE0001003	db_XLOC_000764	lncRNA	chr1:139701381-139857419	NA	lncRNA	yes	Other data bank	Hezroni et al. 2015	antisense-lncRNA	URS00006A40B3_10090.1149	y	new locus
MUSGENE0001006	db_XLOC_000765	lncRNA	chr1:139812753-140041627	NA	lncRNA	yes	Other data bank	Hezroni et al. 2015	antisense-lncRNA	URS000069F34B_10090.1150	y	new locus
MUSGENE0001012	db_XLOC_000762	lncRNA	chr1:140033072-140097784	NA	lncRNA	yes	Other data bank	Sarropoulos et al. 2019	antisense-lncRNA	NA	u	new locus
MUSGENE0001013	db_XLOC_001949	lncRNA	chr1:140114311-140118795	NA	lncRNA	yes	Other data bank	Sarropoulos et al. 2019	upstream_sense-lncRNA	NA	u	new locus
MUSGENE0001015	Gm37777	lncRNA	chr1:140194225-140197590	ENSMUSG00000102698	TEC	yes	Gencode m27	Gencode m27	overlapping-lncRNA	NA	u	new locus
MUSGENE0001016	4930590L20Rik	lncRNA	chr1:140497914-140584142	ENSMUSG00000102368	lncRNA	yes	Gencode m27	Gencode m27	antisense-lncRNA	URS0000811C4C_10090.1151	=	annotated locus
MUSGENE0001017	Gm37371	lncRNA	chr1:140751065-140751456	ENSMUSG00000102500	TEC	yes	Gencode m27	Gencode m27	isolated_intergenic-lncRNA	NA	u	new locus
MUSGENE0001018	db_XLOC_001950	lncRNA	chr1:140762961-140763514	NA	lncRNA	yes	Other data bank	Sarropoulos et al. 2019	isolated_intergenic-lncRNA	NA	u	new locus
MUSGENE0001019	db_XLOC_000766	lncRNA	chr1:140778644-140779872	NA	lncRNA	yes	Other data bank	Sarropoulos et al. 2019	isolated_intergenic-lncRNA	NA	u	new locus
MUSGENE0001020	NA	lncRNA	chr1:140967463-140967922	NA	NA	yes	New assembly	present work-short read	isolated_intergenic-lncRNA	NA	u	new locus
MUSGENE0001021	db_XLOC_001951	lncRNA	chr1:141001012-141031823	NA	lncRNA	yes	Other data bank	Sarropoulos et al. 2019	isolated_intergenic-lncRNA	NA	u	new locus
MUSGENE0001023	Gm37599	lncRNA	chr1:141284527-141285015	ENSMUSG00000102740	TEC	yes	Gencode m27	Gencode m27	isolated_intergenic-lncRNA	NA	u	new locus
MUSGENE0001024	Gm37142	lncRNA	chr1:141347775-141350884	ENSMUSG00000104147	TEC	yes	Gencode m27	Gencode m27	isolated_intergenic-lncRNA	NA	u	new locus
MUSGENE0001025	Gm37604	lncRNA	chr1:141473944-141475215	ENSMUSG00000103858	TEC	yes	Gencode m27	Gencode m27	isolated_intergenic-lncRNA	NA	u	new locus
MUSGENE0001026	db_XLOC_001952	lncRNA	chr1:141741605-141742854	NA	lncRNA	yes	Other data bank	Sarropoulos et al. 2019	isolated_intergenic-lncRNA	NA	u	new locus
MUSGENE0001027	Gm37400	lncRNA	chr1:14179439-14183043	ENSMUSG00000104209	TEC	yes	Gencode m27	Gencode m27	downstream_sense-lncRNA	NA	u	new locus
MUSGENE0001030	NA	lncRNA	chr1:142488797-142517646	NA	NA	yes	New assembly	present work-short read	isolated_intergenic-lncRNA	NA	u	new locus
MUSGENE0001033	Gm37796	lncRNA	chr1:142682931-142683064	ENSMUSG00000102818	TEC	yes	Gencode m27	Gencode m27	isolated_intergenic-lncRNA	NA	u	new locus
MUSGENE0001036	db_XLOC_001953	lncRNA	chr1:143214886-143222845	NA	lncRNA	yes	Other data bank	Sarropoulos et al. 2019	isolated_intergenic-lncRNA	NA	u	new locus
MUSGENE0001037	db_XLOC_001954	lncRNA	chr1:143245583-143272351	NA	lncRNA	yes	Other data bank	Sarropoulos et al. 2019	isolated_intergenic-lncRNA	NA	u	new locus
MUSGENE0001038	Gm37444	lncRNA	chr1:14325776-14326214	ENSMUSG00000102588	TEC	yes	Gencode m27	Gencode m27	overlapping-lncRNA	NA	u	new locus
MUSGENE0001039	db_XLOC_000767	lncRNA	chr1:143362086-143363736	NA	lncRNA	yes	Other data bank	Sarropoulos et al. 2019	isolated_intergenic-lncRNA	NA	u	new locus
MUSGENE0001040	db_XLOC_001955	lncRNA	chr1:143380175-143396069	NA	lncRNA	yes	Other data bank	Hezroni et al. 2015,Sarropoulos et al. 2019	downstream_sense-lncRNA	NA	u	new locus
MUSGENE0001041	db_XLOC_000768	lncRNA	chr1:143437538-143451431	NA	lncRNA	yes	Other data bank	Sarropoulos et al. 2019	downstream_antisense-lncRNA	NA	u	new locus
MUSGENE0001042	db_XLOC_000769	lncRNA	chr1:143440942-143553236	NA	lncRNA	yes	Other data bank	Hezroni et al. 2015	overlapping-lncRNA	NA	u	new locus
MUSGENE0001043	db_XLOC_001956	lncRNA	chr1:143464910-143466512	NA	lncRNA	yes	Other data bank	Sarropoulos et al. 2019	downstream_sense-lncRNA	NA	u	new locus
MUSGENE0001045	NA	lncRNA	chr1:143485755-143490418	NA	NA	yes	New assembly	present work-short read	overlapping-lncRNA	NA	u	new locus
MUSGENE0001049	NA	lncRNA	chr1:143610381-143616222	NA	NA	yes	New assembly	present work-short read	antisense-lncRNA	NA	u	new locus
MUSGENE0001050	NA	lncRNA	chr1:143616228-143617283	NA	NA	yes	New assembly	present work-short read	antisense-lncRNA	NA	u	new locus
MUSGENE0001053	Gm29170	lncRNA	chr1:143653380-143657045	ENSMUSG00000100455	lncRNA	yes	Gencode m27	Gencode m27	overlapping-lncRNA	URS000076CEFB_10090.1154	=	annotated locus
MUSGENE0001054	NA	lncRNA	chr1:143814494-143878714	NA	NA	yes	New assembly	present work-short read	antisense-lncRNA	NA	u	new locus
MUSGENE0001056	db_XLOC_000773	lncRNA	chr1:143953407-143994780	NA	lncRNA	yes	Other data bank	Sarropoulos et al. 2019	downstream_antisense-lncRNA	NA	u	new locus
MUSGENE0001058	db_XLOC_000774	lncRNA	chr1:144073105-144077151	NA	lncRNA	yes	Other data bank	Sarropoulos et al. 2019	upstream_antisense-lncRNA	NA	u	new locus
MUSGENE0001061	db_XLOC_000775	lncRNA	chr1:144124675-144153284	NA	lncRNA	yes	Other data bank	Sarropoulos et al. 2019	antisense-lncRNA	NA	u	new locus
MUSGENE0001062	db_XLOC_000776	lncRNA	chr1:144187760-144216242	NA	lncRNA	yes	Other data bank	Hezroni et al. 2015	upstream_antisense-lncRNA	NA	u	new locus
MUSGENE0001065	db_XLOC_001959	lncRNA	chr1:144622210-144628258	NA	lncRNA	yes	Other data bank	Sarropoulos et al. 2019	downstream_sense-lncRNA	NA	u	new locus
MUSGENE0001067	db_XLOC_001231	lncRNA	chr1:14481652-14801081	NA	lncRNA	yes	Other data bank	Hezroni et al. 2015	downstream_sense-lncRNA	NA	u	new locus
MUSGENE0001069	db_XLOC_001232	lncRNA	chr1:14483845-14508514	NA	lncRNA	yes	Other data bank	Sarropoulos et al. 2019	isolated_intergenic-lncRNA	NA	u	new locus
MUSGENE0001072	db_XLOC_000049	lncRNA	chr1:14507920-14509260	NA	lncRNA	yes	Other data bank	Hezroni et al. 2015	isolated_intergenic-lncRNA	NA	u	new locus
MUSGENE0001074	Gm38269	lncRNA	chr1:145199132-145202429	ENSMUSG00000103055	TEC	yes	Gencode m27	Gencode m27	isolated_intergenic-lncRNA	NA	u	new locus
MUSGENE0001075	db_XLOC_001961	lncRNA	chr1:145981165-145983147	NA	lncRNA	yes	Other data bank	Sarropoulos et al. 2019	isolated_intergenic-lncRNA	NA	u	new locus
MUSGENE0001076	Gm29514	lncRNA	chr1:146295174-146370798	ENSMUSG00000099964	lncRNA	yes	Gencode m27	Gencode m27,present work-short read	antisense-lncRNA	URS000078402F_10090.1160	j	new isoform
MUSGENE0001078	Gm38187	lncRNA	chr1:146353385-146358093	ENSMUSG00000102403	TEC	yes	Gencode m27	Gencode m27	upstream_antisense-lncRNA	URS000078402F_10090.1160	i	new locus
MUSGENE0001080	db_XLOC_001964	lncRNA	chr1:146600690-146605194	NA	lncRNA	yes	Other data bank	Hezroni et al. 2015	antisense-lncRNA	NA	u	new locus
MUSGENE0001082	A230059L01Rik	lncRNA	chr1:146678703-146683078	ENSMUSG00000087627	lncRNA	yes	Gencode m27	Gencode m27	antisense-lncRNA	URS00009BC7C0_10090.1162	m	annotated locus
MUSGENE0001083	Gm15584	lncRNA	chr1:146685569-146717434	ENSMUSG00000085822	lncRNA	yes	Gencode m27	Gencode m27	antisense-lncRNA	URS00007616DE_10090.1163	=	annotated locus
MUSGENE0001084	Gm37749	lncRNA	chr1:146964775-146966673	ENSMUSG00000104269	TEC	yes	Gencode m27	Gencode m27	isolated_intergenic-lncRNA	NA	u	new locus
MUSGENE0001085	db_XLOC_001233	lncRNA	chr1:14703366-14704951	NA	lncRNA	yes	Other data bank	Sarropoulos et al. 2019	isolated_intergenic-lncRNA	NA	u	new locus
MUSGENE0001086	Gm9931	lncRNA	chr1:147156496-147157680	ENSMUSG00000102134	TEC	yes	Gencode m27	Gencode m27	isolated_intergenic-lncRNA	NA	u	new locus
MUSGENE0001088	Gm38284	lncRNA	chr1:147391464-147396002	ENSMUSG00000104331	TEC	yes	Gencode m27	Gencode m27	isolated_intergenic-lncRNA	NA	u	new locus
MUSGENE0001089	db_XLOC_001234	lncRNA	chr1:14747373-14748024	NA	lncRNA	yes	Other data bank	Sarropoulos et al. 2019	downstream_sense-lncRNA	NA	u	new locus
MUSGENE0001091	Gm29515	lncRNA	chr1:148110255-148124116	ENSMUSG00000099629	lncRNA	yes	Gencode m27	Gencode m27	isolated_intergenic-lncRNA	URS0000761CD3_10090.1164	=	annotated locus
MUSGENE0001092	Gm9947	lncRNA	chr1:14823161-14847155	ENSMUSG00000054493	lncRNA	yes	Gencode m27	Gencode m27,present work-short read	antisense-lncRNA	URS000077A8E8_10090.78	k	new isoform
MUSGENE0001095	NA	lncRNA	chr1:148512925-148565933	NA	NA	yes	New assembly	present work-short read	isolated_intergenic-lncRNA	NA	u	new locus
MUSGENE0001097	Gm37412	lncRNA	chr1:14858869-14863189	ENSMUSG00000103492	TEC	yes	Gencode m27	Gencode m27	upstream_antisense-lncRNA	NA	u	new locus
MUSGENE0001103	Gm29020	lncRNA	chr1:148981857-149003062	ENSMUSG00000102074	lncRNA	yes	Gencode m27	Gencode m27	isolated_intergenic-lncRNA	URS000075F8E5_10090.1166	=	annotated locus
MUSGENE0001104	db_XLOC_001965	lncRNA	chr1:149030838-149041498	NA	lncRNA	yes	Other data bank	Sarropoulos et al. 2019	isolated_intergenic-lncRNA	NA	u	new locus
MUSGENE0001106	db_XLOC_000777	lncRNA	chr1:149053600-149054736	NA	lncRNA	yes	Other data bank	Sarropoulos et al. 2019	isolated_intergenic-lncRNA	NA	u	new locus
MUSGENE0001108	NA	lncRNA	chr1:149252435-149257570	NA	NA	yes	New assembly	present work-short read	isolated_intergenic-lncRNA	NA	u	new locus
MUSGENE0001109	Gm37630	lncRNA	chr1:149284232-149285687	ENSMUSG00000102314	TEC	yes	Gencode m27	Gencode m27	isolated_intergenic-lncRNA	NA	u	new locus
MUSGENE0001110	Gm38189	lncRNA	chr1:149286465-149287921	ENSMUSG00000102309	TEC	yes	Gencode m27	Gencode m27	isolated_intergenic-lncRNA	URS0000775093_10090.1169	p	annotated locus
MUSGENE0001111	Gm29398	lncRNA	chr1:149288198-149325737	ENSMUSG00000101011	lncRNA	yes	Gencode m27	Gencode m27,present work-short read	isolated_intergenic-lncRNA	URS0000775093_10090.1169	j	new isoform
MUSGENE0001112	NA	lncRNA	chr1:149291176-149295883	NA	NA	yes	New assembly	present work-short read	isolated_intergenic-lncRNA	URS0000776032_10090.1167	i	new locus
MUSGENE0001113	Gm37096	lncRNA	chr1:149307652-149309715	ENSMUSG00000103724	TEC	yes	Gencode m27	Gencode m27	isolated_intergenic-lncRNA	URS0000775093_10090.1169	i	new locus
MUSGENE0001114	Gm37775	lncRNA	chr1:149310763-149313075	ENSMUSG00000104036	TEC	yes	Gencode m27	Gencode m27	isolated_intergenic-lncRNA	URS0000775093_10090.1169	i	new locus
MUSGENE0001116	NA	lncRNA	chr1:149382884-149383285	NA	NA	yes	New assembly	present work-short read	isolated_intergenic-lncRNA	NA	u	new locus
MUSGENE0001118	NA	lncRNA	chr1:149462252-149463249	NA	NA	yes	New assembly	present work-short read	isolated_intergenic-lncRNA	NA	u	new locus
MUSGENE0001121	Ptgs2os	lncRNA	chr1:149950624-149975714	ENSMUSG00000097028	lncRNA	yes	Gencode m27	Gencode m27	divergent-lncRNA	URS00009BB16D_10090.1175	j	new isoform
MUSGENE0001124	Ptgs2os2	lncRNA	chr1:150034794-150040699	ENSMUSG00000097754	lncRNA	yes	Gencode m27	Gencode m27	downstream_antisense-lncRNA	URS000075B8E3_10090.1176	=	annotated locus
MUSGENE0001128	2310030A07Rik	lncRNA	chr1:150196432-150222522	ENSMUSG00000099447	lncRNA	yes	Gencode m27	Gencode m27	antisense-lncRNA	URS000075E5B1_10090.1185	=	annotated locus
MUSGENE0001129	Gm37764	lncRNA	chr1:150200289-150202438	ENSMUSG00000102990	TEC	yes	Gencode m27	Gencode m27	overlapping-lncRNA	URS000075E5B1_10090.1185	i	new locus
MUSGENE0001131	NA	lncRNA	chr1:150256944-150260401	NA	NA	yes	New assembly	present work-short read	antisense-lncRNA	NA	u	new locus
MUSGENE0001133	db_XLOC_001970	lncRNA	chr1:150295260-150307619	NA	lncRNA	yes	Other data bank	Sarropoulos et al. 2019	antisense-lncRNA	NA	u	new locus
MUSGENE0001134	db_XLOC_001971	lncRNA	chr1:150313456-150315957	NA	lncRNA	yes	Other data bank	Sarropoulos et al. 2019	antisense-lncRNA	NA	u	new locus
MUSGENE0001136	db_XLOC_000779	lncRNA	chr1:150347258-150359479	NA	lncRNA	yes	Other data bank	Sarropoulos et al. 2019	upstream_antisense-lncRNA	NA	u	new locus
MUSGENE0001139	Gm20631	lncRNA	chr1:150501017-150659250	ENSMUSG00000093650	lncRNA	yes	Gencode m27	Gencode m27	antisense-lncRNA	URS00007767A4_10090.1186	k	new isoform
MUSGENE0001140	db_XLOC_000781	lncRNA	chr1:150528246-150529131	NA	lncRNA	yes	Other data bank	Sarropoulos et al. 2019	antisense-lncRNA	URS00007767A4_10090.1186	i	new locus
MUSGENE0001141	Gm29188	lncRNA	chr1:150876791-150880328	ENSMUSG00000099622	lncRNA	yes	Gencode m27	Gencode m27	upstream_antisense-lncRNA	URS000075F978_10090.1188	=	annotated locus
MUSGENE0001142	db_XLOC_001972	lncRNA	chr1:150890728-150909033	NA	lncRNA	yes	Other data bank	Sarropoulos et al. 2019	upstream_sense-lncRNA	NA	u	new locus
MUSGENE0001143	db_XLOC_000783	lncRNA	chr1:150930671-150963511	NA	lncRNA	yes	Other data bank	Sarropoulos et al. 2019	upstream_antisense-lncRNA	URS00006310AF_10090.1189	x	new locus
MUSGENE0001144	NA	lncRNA	chr1:150950419-150963387	NA	NA	yes	New assembly	present work-short read	upstream_sense-lncRNA	NA	u	new locus
MUSGENE0001145	Gm37671	lncRNA	chr1:150956201-150958296	ENSMUSG00000102628	TEC	yes	Gencode m27	Gencode m27	upstream_antisense-lncRNA	NA	u	new locus
MUSGENE0001146	db_XLOC_001974	lncRNA	chr1:150959824-150960368	NA	lncRNA	yes	Other data bank	Hezroni et al. 2015	upstream_sense-lncRNA	NA	u	new locus
MUSGENE0001148	db_XLOC_001975	lncRNA	chr1:151004450-151019782	NA	lncRNA	yes	Other data bank	Sarropoulos et al. 2019	upstream_antisense-lncRNA	URS000076F4F1_10090.1190	x	new locus
MUSGENE0001149	db_XLOC_001976	lncRNA	chr1:151009074-151034763	NA	lncRNA	yes	Other data bank	Sarropoulos et al. 2019	upstream_antisense-lncRNA	URS000076F4F1_10090.1190	x	new locus
MUSGENE0001151	C730036E19Rik	lncRNA	chr1:151013785-151018096	ENSMUSG00000102095	lncRNA	yes	Gencode m27	Gencode m27	upstream_sense-lncRNA	URS000076F4F1_10090.1190	=	annotated locus
MUSGENE0001153	db_XLOC_001977	lncRNA	chr1:151059107-151069813	NA	lncRNA	yes	Other data bank	Sarropoulos et al. 2019	antisense-lncRNA	NA	u	new locus
MUSGENE0001158	db_XLOC_001978	lncRNA	chr1:151095922-151100980	NA	lncRNA	yes	Other data bank	Hezroni et al. 2015,Sarropoulos et al. 2019	downstream_antisense-lncRNA	NA	u	new locus
MUSGENE0001159	db_XLOC_000786	lncRNA	chr1:151115866-151119081	NA	lncRNA	yes	Other data bank	Sarropoulos et al. 2019	downstream_sense-lncRNA	NA	u	new locus
MUSGENE0001160	NA	lncRNA	chr1:151117183-151126566	NA	NA	yes	New assembly	present work-short read	downstream_antisense-lncRNA	NA	u	new locus
MUSGENE0001161	db_XLOC_001980	lncRNA	chr1:151119457-151272828	NA	lncRNA	yes	Other data bank	Hezroni et al. 2015	antisense-lncRNA	URS00025F6861_10090.1192	y	new locus
MUSGENE0001162	db_XLOC_001981	lncRNA	chr1:151128227-151128616	NA	lncRNA	yes	Other data bank	Sarropoulos et al. 2019	downstream_antisense-lncRNA	NA	u	new locus
MUSGENE0001163	db_XLOC_000787	lncRNA	chr1:151128227-151133492	NA	lncRNA	yes	Other data bank	Sarropoulos et al. 2019	downstream_sense-lncRNA	NA	u	new locus
MUSGENE0001164	Gm10138	lncRNA	chr1:151174106-151221051	ENSMUSG00000100954	lncRNA	yes	Gencode m27	Gencode m27,present work-short read	antisense-lncRNA	URS000077594C_10090.1195	k	new isoform
MUSGENE0001166	NA	lncRNA	chr1:151220770-151221618	NA	NA	yes	New assembly	present work-short read	overlapping-lncRNA	URS000077594C_10090.1195	x	new locus
MUSGENE0001167	NA	lncRNA	chr1:151221629-151224845	NA	NA	yes	New assembly	present work-short read	overlapping-lncRNA	NA	u	new locus
MUSGENE0001169	db_XLOC_000788	lncRNA	chr1:151275060-151295697	NA	lncRNA	yes	Other data bank	Sarropoulos et al. 2019	antisense-lncRNA	NA	u	new locus
MUSGENE0001171	Gm37893	lncRNA	chr1:151321056-151323492	ENSMUSG00000103928	TEC	yes	Gencode m27	Gencode m27	overlapping-lncRNA	NA	u	new locus
MUSGENE0001173	db_XLOC_000789	lncRNA	chr1:151347865-151526756	NA	lncRNA	yes	Other data bank	Hezroni et al. 2015,Sarropoulos et al. 2019	overlapping-lncRNA	URS0000777332_10090.1198	x	new locus
MUSGENE0001174	NA	lncRNA	chr1:151358894-151361592	NA	NA	yes	New assembly	present work-short read	overlapping-lncRNA	NA	u	new locus
MUSGENE0001175	Gm36527	lncRNA	chr1:151372308-151375336	ENSMUSG00000103238	TEC	yes	Gencode m27	Gencode m27	overlapping-lncRNA	NA	u	new locus
MUSGENE0001176	db_XLOC_000790	lncRNA	chr1:151375857-151598933	NA	lncRNA	yes	Other data bank	Hezroni et al. 2015	overlapping-lncRNA	URS0000777332_10090.1198	x	new locus
MUSGENE0001177	db_XLOC_001983	lncRNA	chr1:151375986-151598933	NA	lncRNA	yes	Other data bank	Hezroni et al. 2015	overlapping-lncRNA	URS0000777332_10090.1198	y	new locus
MUSGENE0001180	Gm28181	lncRNA	chr1:151424996-151426694	ENSMUSG00000100357	lncRNA	yes	Gencode m27	Gencode m27	upstream_antisense-lncRNA	URS0000777332_10090.1198	=	annotated locus
MUSGENE0001182	db_XLOC_001986	lncRNA	chr1:151576668-151597689	NA	lncRNA	yes	Other data bank	Sarropoulos et al. 2019	antisense-lncRNA	NA	u	new locus
MUSGENE0001183	db_XLOC_001985	lncRNA	chr1:151592890-151609949	NA	lncRNA	yes	Other data bank	Sarropoulos et al. 2019	antisense-lncRNA	NA	u	new locus
MUSGENE0001184	db_XLOC_001987	lncRNA	chr1:151604930-151609020	NA	lncRNA	yes	Other data bank	Sarropoulos et al. 2019	downstream_antisense-lncRNA	NA	u	new locus
MUSGENE0001185	2810414N06Rik	lncRNA	chr1:151624700-151630769	ENSMUSG00000100594	lncRNA	yes	Gencode m27	Gencode m27,present work-short read	divergent-lncRNA	URS00025E6BE3_10090.1199	j	new isoform
MUSGENE0001187	NA	lncRNA	chr1:151674159-151687173	NA	NA	yes	New assembly	present work-short read	antisense-lncRNA	NA	u	new locus
MUSGENE0001188	db_XLOC_001989	lncRNA	chr1:151675594-151678971	NA	lncRNA	yes	Other data bank	Sarropoulos et al. 2019	antisense-lncRNA	NA	u	new locus
MUSGENE0001189	db_XLOC_000791	lncRNA	chr1:151675810-151915719	NA	lncRNA	yes	Other data bank	Hezroni et al. 2015	antisense-lncRNA	URS0000A82505_10090.1202	x	new locus
MUSGENE0001190	NA	lncRNA	chr1:151728023-151730754	NA	NA	yes	New assembly	present work-short read	antisense-lncRNA	URS0000A82505_10090.1202	x	new locus
MUSGENE0001192	db_XLOC_000792	lncRNA	chr1:151730818-151750833	NA	lncRNA	yes	Other data bank	Sarropoulos et al. 2019	antisense-lncRNA	NA	u	new locus
MUSGENE0001193	Gm28610	lncRNA	chr1:151751170-151762814	ENSMUSG00000100685	lncRNA	yes	Gencode m27	Gencode m27	antisense-lncRNA	URS0000778AD1_10090.1203	=	annotated locus
MUSGENE0001194	db_XLOC_000793	lncRNA	chr1:151875378-151886674	NA	lncRNA	yes	Other data bank	Sarropoulos et al. 2019	antisense-lncRNA	NA	u	new locus
MUSGENE0001195	db_XLOC_000795	lncRNA	chr1:151921113-151923069	NA	lncRNA	yes	Other data bank	Sarropoulos et al. 2019	antisense-lncRNA	NA	u	new locus
MUSGENE0001196	db_XLOC_000796	lncRNA	chr1:151931221-151945891	NA	lncRNA	yes	Other data bank	Sarropoulos et al. 2019	antisense-lncRNA	NA	u	new locus
MUSGENE0001197	db_XLOC_000797	lncRNA	chr1:151972182-151974296	NA	lncRNA	yes	Other data bank	Sarropoulos et al. 2019	upstream_antisense-lncRNA	NA	u	new locus
MUSGENE0001198	db_XLOC_000798	lncRNA	chr1:151975650-151977345	NA	lncRNA	yes	Other data bank	Sarropoulos et al. 2019	upstream_antisense-lncRNA	NA	u	new locus
MUSGENE0001199	db_XLOC_001990	lncRNA	chr1:151987667-152000469	NA	lncRNA	yes	Other data bank	Sarropoulos et al. 2019	upstream_sense-lncRNA	NA	u	new locus
MUSGENE0001200	db_XLOC_000799	lncRNA	chr1:151998674-151999900	NA	lncRNA	yes	Other data bank	Sarropoulos et al. 2019	upstream_antisense-lncRNA	NA	u	new locus
MUSGENE0001202	db_XLOC_000801	lncRNA	chr1:152093704-152098546	NA	lncRNA	yes	Other data bank	Sarropoulos et al. 2019	isolated_intergenic-lncRNA	NA	u	new locus
MUSGENE0001203	db_XLOC_001991	lncRNA	chr1:152100197-152102655	NA	lncRNA	yes	Other data bank	Sarropoulos et al. 2019	isolated_intergenic-lncRNA	NA	u	new locus
MUSGENE0001204	db_XLOC_001992	lncRNA	chr1:152156131-152163811	NA	lncRNA	yes	Other data bank	Sarropoulos et al. 2019	downstream_sense-lncRNA	URS00025F40FE_10090.1204	=	annotated locus
MUSGENE0001205	db_XLOC_001993	lncRNA	chr1:152165612-152166176	NA	lncRNA	yes	Other data bank	Sarropoulos et al. 2019	downstream_sense-lncRNA	NA	u	new locus
MUSGENE0001206	Gm38238	lncRNA	chr1:152167934-152168279	ENSMUSG00000103744	TEC	yes	Gencode m27	Gencode m27	downstream_sense-lncRNA	NA	u	new locus
MUSGENE0001207	db_XLOC_001994	lncRNA	chr1:152206926-152210649	NA	lncRNA	yes	Other data bank	Sarropoulos et al. 2019	downstream_sense-lncRNA	NA	u	new locus
MUSGENE0001208	db_XLOC_000802	lncRNA	chr1:152210104-152210546	NA	lncRNA	yes	Other data bank	Sarropoulos et al. 2019	downstream_antisense-lncRNA	NA	u	new locus
MUSGENE0001209	db_XLOC_000803	lncRNA	chr1:152219285-152222407	NA	lncRNA	yes	Other data bank	Sarropoulos et al. 2019	downstream_antisense-lncRNA	NA	u	new locus
MUSGENE0001211	NA	lncRNA	chr1:152249807-152254169	NA	NA	yes	New assembly	present work-short read	overlapping-lncRNA	NA	u	new locus
MUSGENE0001212	NA	lncRNA	chr1:152259671-152261141	NA	NA	yes	New assembly	present work-short read	antisense-lncRNA	NA	u	new locus
MUSGENE0001215	db_XLOC_001996	lncRNA	chr1:152362013-152373177	NA	lncRNA	yes	Other data bank	Sarropoulos et al. 2019	antisense-lncRNA	NA	u	new locus
MUSGENE0001217	db_XLOC_000805	lncRNA	chr1:152414709-152420201	NA	lncRNA	yes	Other data bank	Sarropoulos et al. 2019	antisense-lncRNA	NA	u	new locus
MUSGENE0001218	NA	lncRNA	chr1:152488455-152488922	NA	NA	yes	New assembly	present work-short read	overlapping-lncRNA	NA	u	new locus
MUSGENE0001219	Gm15479	lncRNA	chr1:152559777-152563252	ENSMUSG00000086145	lncRNA	yes	Gencode m27	Gencode m27	overlapping-lncRNA	URS000076F456_10090.1206	=	annotated locus
MUSGENE0001221	Gm28792	lncRNA	chr1:152606957-152627575	ENSMUSG00000099868	lncRNA	yes	Gencode m27	Gencode m27	overlapping-lncRNA	URS00007702B6_10090.1207	=	annotated locus
MUSGENE0001223	NA	lncRNA	chr1:152642239-152651476	NA	NA	yes	New assembly	present work-short read	antisense-lncRNA	NA	u	new locus
MUSGENE0001225	db_XLOC_001997	lncRNA	chr1:152660634-152666918	NA	lncRNA	yes	Other data bank	Sarropoulos et al. 2019	upstream_antisense-lncRNA	NA	u	new locus
MUSGENE0001228	NA	lncRNA	chr1:152712746-152722605	NA	NA	yes	New assembly	present work-short read	antisense-lncRNA	NA	u	new locus
MUSGENE0001229	db_XLOC_000806	lncRNA	chr1:152719783-152747146	NA	lncRNA	yes	Other data bank	Sarropoulos et al. 2019	antisense-lncRNA	NA	u	new locus
MUSGENE0001230	db_XLOC_000807	lncRNA	chr1:152732489-152771598	NA	lncRNA	yes	Other data bank	Sarropoulos et al. 2019	antisense-lncRNA	URS0000778265_10090.1208	x	new locus
MUSGENE0001231	Gm28791	lncRNA	chr1:152754271-152756049	ENSMUSG00000100394	lncRNA	yes	Gencode m27	Gencode m27	overlapping-lncRNA	URS0000778265_10090.1208	=	annotated locus
MUSGENE0001232	NA	lncRNA	chr1:152776199-152777504	NA	NA	yes	New assembly	present work-short read	overlapping-lncRNA	NA	u	new locus
MUSGENE0001233	1700040K01Rik	lncRNA	chr1:152812355-152812792	ENSMUSG00000103840	TEC	yes	Gencode m27	Gencode m27	upstream_sense-lncRNA	NA	u	new locus
MUSGENE0001236	Gm28960	lncRNA	chr1:152942227-152965253	ENSMUSG00000099969	lncRNA	yes	Gencode m27	Gencode m27	antisense-lncRNA	URS000076D84E_10090.1209	=	annotated locus
MUSGENE0001237	db_XLOC_001998	lncRNA	chr1:152962376-152964610	NA	lncRNA	yes	Other data bank	Sarropoulos et al. 2019	antisense-lncRNA	URS000076D84E_10090.1209	i	new locus
MUSGENE0001238	NA	lncRNA	chr1:152983496-152984378	NA	NA	yes	New assembly	present work-short read	overlapping-lncRNA	NA	u	new locus
MUSGENE0001239	db_XLOC_001999	lncRNA	chr1:152991228-152995628	NA	lncRNA	yes	Other data bank	Sarropoulos et al. 2019	antisense-lncRNA	NA	u	new locus
MUSGENE0001241	NA	lncRNA	chr1:153017801-153023409	NA	NA	yes	New assembly	present work-short read	antisense-lncRNA	NA	u	new locus
MUSGENE0001243	NA	lncRNA	chr1:153094670-153097477	NA	NA	yes	New assembly	present work-short read	antisense-lncRNA	NA	u	new locus
MUSGENE0001244	Gm38009	lncRNA	chr1:153159596-153162936	ENSMUSG00000103818	TEC	yes	Gencode m27	Gencode m27	overlapping-lncRNA	NA	u	new locus
MUSGENE0001246	db_XLOC_000810	lncRNA	chr1:153241772-153244156	NA	lncRNA	yes	Other data bank	Sarropoulos et al. 2019	upstream_antisense-lncRNA	NA	u	new locus
MUSGENE0001247	db_XLOC_000811	lncRNA	chr1:153253603-153262894	NA	lncRNA	yes	Other data bank	Sarropoulos et al. 2019	upstream_sense-lncRNA	NA	u	new locus
MUSGENE0001248	db_XLOC_002000	lncRNA	chr1:153253618-153272729	NA	lncRNA	yes	Other data bank	Sarropoulos et al. 2019	upstream_antisense-lncRNA	NA	u	new locus
MUSGENE0001249	db_XLOC_002001	lncRNA	chr1:153262429-153278067	NA	lncRNA	yes	Other data bank	Sarropoulos et al. 2019	upstream_antisense-lncRNA	NA	u	new locus
MUSGENE0001250	E330020D12Rik	lncRNA	chr1:153280573-153289979	ENSMUSG00000073538	lncRNA	yes	Gencode m27	Gencode m27	upstream_antisense-lncRNA	URS0000A82836_10090.1211	j	new isoform
MUSGENE0001252	Gm37669	lncRNA	chr1:153319227-153320046	ENSMUSG00000103543	TEC	yes	Gencode m27	Gencode m27	overlapping-lncRNA	NA	u	new locus
MUSGENE0001253	NA	lncRNA	chr1:153319389-153320628	NA	NA	yes	New assembly	present work-short read	antisense-lncRNA	NA	u	new locus
MUSGENE0001254	NA	lncRNA	chr1:153322189-153360349	NA	NA	yes	New assembly	present work-short read	overlapping-lncRNA	URS0000255A7D_10090.1214	y	new locus
MUSGENE0001256	NA	lncRNA	chr1:153359484-153362083	NA	NA	yes	New assembly	present work-short read	antisense-lncRNA	NA	u	new locus
MUSGENE0001259	db_XLOC_000812	lncRNA	chr1:153462597-153464077	NA	lncRNA	yes	Other data bank	Sarropoulos et al. 2019	upstream_antisense-lncRNA	NA	u	new locus
MUSGENE0001263	Gm29529	lncRNA	chr1:153566137-153568402	ENSMUSG00000100945	lncRNA	yes	Gencode m27	Gencode m27	antisense-lncRNA	URS00007821B9_10090.1215	=	annotated locus
MUSGENE0001264	NA	lncRNA	chr1:153580134-153610044	NA	NA	yes	New assembly	present work-short read	downstream_sense-lncRNA	URS000075A32D_10090.1216	x	new locus
MUSGENE0001265	5530400K19Rik	lncRNA	chr1:153590400-153592315	ENSMUSG00000102404	TEC	yes	Gencode m27	Gencode m27	downstream_sense-lncRNA	NA	u	new locus
MUSGENE0001266	C230024C17Rik	lncRNA	chr1:153596986-153615498	ENSMUSG00000100334	lncRNA	yes	Gencode m27	Gencode m27,present work-short read	divergent-lncRNA	URS000075A32D_10090.1216	k	new isoform
MUSGENE0001268	NA	lncRNA	chr1:153615990-153616992	NA	NA	yes	New assembly	present work-short read	antisense-lncRNA	NA	u	new locus
MUSGENE0001269	Gm28513	lncRNA	chr1:153619298-153625070	ENSMUSG00000099568	lncRNA	yes	Gencode m27	Gencode m27	antisense-lncRNA	URS0000781BA4_10090.1217	=	annotated locus
MUSGENE0001271	Gm28512	lncRNA	chr1:153626428-153627293	ENSMUSG00000100183	lncRNA	yes	Gencode m27	Gencode m27	overlapping-lncRNA	URS000077A943_10090.1218	=	annotated locus
MUSGENE0001272	db_XLOC_000814	lncRNA	chr1:153640844-153644518	NA	lncRNA	yes	Other data bank	Sarropoulos et al. 2019	downstream_sense-lncRNA	NA	u	new locus
MUSGENE0001274	db_XLOC_001235	lncRNA	chr1:15367327-15382994	NA	lncRNA	yes	Other data bank	Sarropoulos et al. 2019	antisense-lncRNA	NA	u	new locus
MUSGENE0001275	db_XLOC_000815	lncRNA	chr1:153702749-153707531	NA	lncRNA	yes	Other data bank	Sarropoulos et al. 2019	antisense-lncRNA	NA	u	new locus
MUSGENE0001276	db_XLOC_000816	lncRNA	chr1:153719971-153726591	NA	lncRNA	yes	Other data bank	Sarropoulos et al. 2019	antisense-lncRNA	NA	u	new locus
MUSGENE0001278	db_XLOC_000817	lncRNA	chr1:153735788-153746570	NA	lncRNA	yes	Other data bank	Sarropoulos et al. 2019	antisense-lncRNA	NA	u	new locus
MUSGENE0001280	Gm38352	lncRNA	chr1:153765487-153768043	ENSMUSG00000102459	TEC	yes	Gencode m27	Gencode m27	antisense-lncRNA	NA	u	new locus
MUSGENE0001283	NA	lncRNA	chr1:153777855-153782715	NA	NA	yes	New assembly	present work-short read	antisense-lncRNA	NA	u	new locus
MUSGENE0001284	db_XLOC_000818	lncRNA	chr1:153791463-153792462	NA	lncRNA	yes	Other data bank	Sarropoulos et al. 2019	downstream_sense-lncRNA	NA	u	new locus
MUSGENE0001285	Gm29290	lncRNA	chr1:153814972-153817036	ENSMUSG00000100014	lncRNA	yes	Gencode m27	Gencode m27	downstream_sense-lncRNA	URS000077C34D_10090.1220	=	annotated locus
MUSGENE0001286	Gm29291	lncRNA	chr1:153879142-153881967	ENSMUSG00000101903	lncRNA	yes	Gencode m27	Gencode m27	downstream_antisense-lncRNA	URS00007840FA_10090.1222	=	annotated locus
MUSGENE0001287	db_XLOC_000819	lncRNA	chr1:153885720-153903648	NA	lncRNA	yes	Other data bank	Sarropoulos et al. 2019	isolated_intergenic-lncRNA	URS0000772AFC_10090.1223	x	new locus
MUSGENE0001288	db_XLOC_002006	lncRNA	chr1:153898657-153901328	NA	lncRNA	yes	Other data bank	Sarropoulos et al. 2019	isolated_intergenic-lncRNA	NA	u	new locus
MUSGENE0001289	Gm28286	lncRNA	chr1:153903109-153910047	ENSMUSG00000100502	lncRNA	yes	Gencode m27	Gencode m27	isolated_intergenic-lncRNA	URS0000772AFC_10090.1223	=	annotated locus
MUSGENE0001290	db_XLOC_000820	lncRNA	chr1:153903674-154019420	NA	lncRNA	yes	Other data bank	Sarropoulos et al. 2019	upstream_sense-lncRNA	URS00007637B1_10090.1225	x	new locus
MUSGENE0001291	A830008E24Rik	lncRNA	chr1:153913343-153993697	ENSMUSG00000100627	lncRNA	yes	Gencode m27	Gencode m27	upstream_antisense-lncRNA	URS00007637B1_10090.1225	j	new isoform
MUSGENE0001292	db_XLOC_002009	lncRNA	chr1:154037129-154044645	NA	lncRNA	yes	Other data bank	Sarropoulos et al. 2019	upstream_antisense-lncRNA	NA	u	new locus
MUSGENE0001293	NA	lncRNA	chr1:154072467-154080030	NA	NA	yes	New assembly	present work-short read	antisense-lncRNA	NA	u	new locus
MUSGENE0001295	4930452N14Rik	lncRNA	chr1:154117267-154132652	ENSMUSG00000099933	lncRNA	yes	Gencode m27	Gencode m27	downstream_antisense-lncRNA	URS000075E34D_10090.1233	=	annotated locus
MUSGENE0001296	4930532M18Rik	lncRNA	chr1:154131435-154146162	ENSMUSG00000100221	lncRNA	yes	Gencode m27	Gencode m27	downstream_sense-lncRNA	URS0000771CC9_10090.1235	k	new isoform
MUSGENE0001299	Gm38116	lncRNA	chr1:15434526-15436058	ENSMUSG00000102937	TEC	yes	Gencode m27	Gencode m27	overlapping-lncRNA	NA	u	new locus
MUSGENE0001300	NA	lncRNA	chr1:154367199-154369164	NA	NA	yes	New assembly	present work-short read	antisense-lncRNA	NA	u	new locus
MUSGENE0001301	NA	lncRNA	chr1:154582744-154609109	NA	NA	yes	New assembly	present work-short read	overlapping-lncRNA	NA	u	new locus
MUSGENE0001302	db_XLOC_000822	lncRNA	chr1:154664561-154664864	NA	lncRNA	yes	Other data bank	Sarropoulos et al. 2019	antisense-lncRNA	NA	u	new locus
MUSGENE0001303	db_XLOC_002012	lncRNA	chr1:154847889-154850955	NA	lncRNA	yes	Other data bank	Sarropoulos et al. 2019	upstream_sense-lncRNA	NA	u	new locus
MUSGENE0001304	Gm29282	lncRNA	chr1:154887078-154932925	ENSMUSG00000101880	lncRNA	yes	Gencode m27	Gencode m27	downstream_sense-lncRNA	URS0000762AF0_10090.1237	=	annotated locus
MUSGENE0001305	db_XLOC_002014	lncRNA	chr1:154898231-154902744	NA	lncRNA	yes	Other data bank	Sarropoulos et al. 2019	downstream_sense-lncRNA	URS0000762AF0_10090.1237	i	new locus
MUSGENE0001307	db_XLOC_000824	lncRNA	chr1:154930339-154931354	NA	lncRNA	yes	Other data bank	Sarropoulos et al. 2019	downstream_antisense-lncRNA	URS00025ED9C4_10090.1239	x	new locus
MUSGENE0001308	db_XLOC_000825	lncRNA	chr1:154932351-154945376	NA	lncRNA	yes	Other data bank	Sarropoulos et al. 2019	downstream_antisense-lncRNA	URS0000762AF0_10090.1237	x	new locus
MUSGENE0001309	Gm9530	lncRNA	chr1:154939193-154959012	ENSMUSG00000096950	lncRNA	yes	Gencode m27	Gencode m27,present work-short read	downstream_sense-lncRNA	URS0000776CC3_10090.1240	j	new isoform
MUSGENE0001311	db_XLOC_000826	lncRNA	chr1:154973382-154984046	NA	lncRNA	yes	Other data bank	Sarropoulos et al. 2019	antisense-lncRNA	NA	u	new locus
MUSGENE0001314	NA	lncRNA	chr1:155048647-155049408	NA	NA	yes	New assembly	present work-short read	overlapping-lncRNA	NA	u	new locus
MUSGENE0001315	NA	lncRNA	chr1:155049078-155049715	NA	NA	yes	New assembly	present work-short read	antisense-lncRNA	NA	u	new locus
MUSGENE0001316	db_XLOC_002017	lncRNA	chr1:155052386-155053694	NA	lncRNA	yes	Other data bank	Sarropoulos et al. 2019	antisense-lncRNA	NA	u	new locus
MUSGENE0001318	NA	lncRNA	chr1:155060765-155064735	NA	NA	yes	New assembly	present work-short read	antisense-lncRNA	NA	u	new locus
MUSGENE0001319	NA	lncRNA	chr1:155069026-155083611	NA	NA	yes	New assembly	present work-short read	antisense-lncRNA	NA	u	new locus
MUSGENE0001321	Gm37622	lncRNA	chr1:155107050-155109344	ENSMUSG00000103670	lncRNA	yes	Gencode m27	Gencode m27,present work-short read	antisense-lncRNA	URS000081207A_10090.1242	j	new isoform
MUSGENE0001322	db_XLOC_000828	lncRNA	chr1:155117171-155119168	NA	lncRNA	yes	Other data bank	Sarropoulos et al. 2019	antisense-lncRNA	NA	u	new locus
MUSGENE0001323	db_XLOC_000829	lncRNA	chr1:155124597-155134831	NA	lncRNA	yes	Other data bank	Sarropoulos et al. 2019	upstream_antisense-lncRNA	NA	u	new locus
MUSGENE0001325	db_XLOC_000830	lncRNA	chr1:155171216-155223611	NA	lncRNA	yes	Other data bank	Sarropoulos et al. 2019	antisense-lncRNA	URS0000A98E51_10090.1244	y	new locus
MUSGENE0001326	NA	lncRNA	chr1:155184936-155186967	NA	NA	yes	New assembly	present work-short read	antisense-lncRNA	NA	u	new locus
MUSGENE0001327	NA	lncRNA	chr1:15522244-15561510	NA	NA	yes	New assembly	present work-short read	overlapping-lncRNA	NA	u	new locus
MUSGENE0001328	db_XLOC_000831	lncRNA	chr1:155323245-155325840	NA	lncRNA	yes	Other data bank	Sarropoulos et al. 2019	upstream_antisense-lncRNA	NA	u	new locus
MUSGENE0001329	db_XLOC_000832	lncRNA	chr1:155330996-155332105	NA	lncRNA	yes	Other data bank	Sarropoulos et al. 2019	upstream_antisense-lncRNA	NA	u	new locus
MUSGENE0001330	db_XLOC_000833	lncRNA	chr1:155332677-155333545	NA	lncRNA	yes	Other data bank	Sarropoulos et al. 2019	upstream_antisense-lncRNA	NA	u	new locus
MUSGENE0001331	db_XLOC_000834	lncRNA	chr1:155395863-155398866	NA	lncRNA	yes	Other data bank	Sarropoulos et al. 2019	upstream_sense-lncRNA	URS00025E934E_10090.1245	x	new locus
MUSGENE0001332	Gm5532	lncRNA	chr1:155395919-155406692	ENSMUSG00000073535	lncRNA	yes	Gencode m27	Gencode m27,present work-short read	upstream_antisense-lncRNA	URS00025E69F5_10090.1246	j	new isoform
MUSGENE0001333	NA	lncRNA	chr1:155407022-155408039	NA	NA	yes	New assembly	present work-short read	upstream_sense-lncRNA	NA	u	new locus
MUSGENE0001335	NA	lncRNA	chr1:155555380-155557044	NA	NA	yes	New assembly	present work-short read	antisense-lncRNA	NA	u	new locus
MUSGENE0001336	NA	lncRNA	chr1:155562204-155563541	NA	NA	yes	New assembly	present work-short read	antisense-lncRNA	NA	u	new locus
MUSGENE0001340	Gm37539	lncRNA	chr1:155664870-155665104	ENSMUSG00000102299	TEC	yes	Gencode m27	Gencode m27	antisense-lncRNA	NA	u	new locus
MUSGENE0001342	Gm37571	lncRNA	chr1:155694240-155735337	ENSMUSG00000102558	lncRNA	yes	Gencode m27	Gencode m27	antisense-lncRNA	URS0000811C02_10090.1248	=	annotated locus
MUSGENE0001344	NA	lncRNA	chr1:155727520-155728980	NA	NA	yes	New assembly	present work-short read	overlapping-lncRNA	URS0000811C02_10090.1248	i	new locus
MUSGENE0001347	Gm37383	lncRNA	chr1:155757548-155758292	ENSMUSG00000102837	TEC	yes	Gencode m27	Gencode m27	overlapping-lncRNA	NA	u	new locus
MUSGENE0001348	NA	lncRNA	chr1:155846890-155867912	NA	NA	yes	New assembly	present work-short read	antisense-lncRNA	NA	u	new locus
MUSGENE0001349	Gm9694	lncRNA	chr1:155849064-155850252	ENSMUSG00000102833	TEC	yes	Gencode m27	Gencode m27	divergent-lncRNA	NA	u	new locus
MUSGENE0001351	db_XLOC_000838	lncRNA	chr1:155889064-155891497	NA	lncRNA	yes	Other data bank	Sarropoulos et al. 2019	antisense-lncRNA	NA	u	new locus
MUSGENE0001352	9430034N14Rik	lncRNA	chr1:155901969-155905753	ENSMUSG00000102964	TEC	yes	Gencode m27	Gencode m27	overlapping-lncRNA	NA	u	new locus
MUSGENE0001355	db_XLOC_000839	lncRNA	chr1:156038237-156043652	NA	lncRNA	yes	Other data bank	Sarropoulos et al. 2019	upstream_antisense-lncRNA	URS00025E7435_10090.1251	y	new locus
MUSGENE0001356	db_XLOC_000840	lncRNA	chr1:156050106-156051080	NA	lncRNA	yes	Other data bank	Sarropoulos et al. 2019	upstream_antisense-lncRNA	URS00025EFAE3_10090.1250	j	new isoform
MUSGENE0001359	db_XLOC_000841	lncRNA	chr1:156112955-156115957	NA	lncRNA	yes	Other data bank	Sarropoulos et al. 2019	antisense-lncRNA	NA	u	new locus
MUSGENE0001360	A430050A11Rik	lncRNA	chr1:156117672-156118317	ENSMUSG00000102372	TEC	yes	Gencode m27	Gencode m27	overlapping-lncRNA	NA	u	new locus
MUSGENE0001361	4930518J20Rik	lncRNA	chr1:156131059-156132536	ENSMUSG00000103705	lncRNA	yes	Gencode m27	Gencode m27	antisense-lncRNA	URS0000811A8B_10090.1252	=	annotated locus
MUSGENE0001363	db_XLOC_002020	lncRNA	chr1:156144382-156148666	NA	lncRNA	yes	Other data bank	Sarropoulos et al. 2019	antisense-lncRNA	NA	u	new locus
MUSGENE0001366	db_XLOC_001236	lncRNA	chr1:15620039-15637409	NA	lncRNA	yes	Other data bank	Sarropoulos et al. 2019	antisense-lncRNA	NA	u	new locus
MUSGENE0001368	NA	lncRNA	chr1:156252099-156258791	NA	NA	yes	New assembly	present work-short read	antisense-lncRNA	NA	u	new locus
MUSGENE0001369	NA	lncRNA	chr1:156256574-156265405	NA	NA	yes	New assembly	present work-short read	antisense-lncRNA	NA	u	new locus
MUSGENE0001370	Gm37138	lncRNA	chr1:15626473-15628561	ENSMUSG00000104149	TEC	yes	Gencode m27	Gencode m27	overlapping-lncRNA	NA	u	new locus
MUSGENE0001371	Gm37648	lncRNA	chr1:156282860-156285422	ENSMUSG00000103199	TEC	yes	Gencode m27	Gencode m27	antisense-lncRNA	NA	u	new locus
MUSGENE0001372	db_XLOC_000844	lncRNA	chr1:156302004-156305010	NA	lncRNA	yes	Other data bank	Sarropoulos et al. 2019	divergent-lncRNA	NA	u	new locus
MUSGENE0001373	db_XLOC_000845	lncRNA	chr1:156327633-156328797	NA	lncRNA	yes	Other data bank	Sarropoulos et al. 2019	upstream_antisense-lncRNA	NA	u	new locus
MUSGENE0001374	db_XLOC_002021	lncRNA	chr1:156343823-156344402	NA	lncRNA	yes	Other data bank	Sarropoulos et al. 2019	upstream_sense-lncRNA	NA	u	new locus
MUSGENE0001376	db_XLOC_002022	lncRNA	chr1:156361256-156361839	NA	lncRNA	yes	Other data bank	Sarropoulos et al. 2019	upstream_antisense-lncRNA	NA	u	new locus
MUSGENE0001377	db_XLOC_001237	lncRNA	chr1:15637496-15680971	NA	lncRNA	yes	Other data bank	Sarropoulos et al. 2019	antisense-lncRNA	NA	u	new locus
MUSGENE0001379	Gm38043	lncRNA	chr1:156410678-156415818	ENSMUSG00000104293	TEC	yes	Gencode m27	Gencode m27	overlapping-lncRNA	NA	u	new locus
MUSGENE0001381	NA	lncRNA	chr1:156483717-156488353	NA	NA	yes	New assembly	present work-short read	antisense-lncRNA	NA	u	new locus
MUSGENE0001383	Gm19918	lncRNA	chr1:156506115-156506514	ENSMUSG00000102961	TEC	yes	Gencode m27	Gencode m27	antisense-lncRNA	NA	u	new locus
MUSGENE0001384	NA	lncRNA	chr1:156512438-156512935	NA	NA	yes	New assembly	present work-short read	overlapping-lncRNA	NA	u	new locus
MUSGENE0001385	db_XLOC_002023	lncRNA	chr1:156571076-156572800	NA	lncRNA	yes	Other data bank	Sarropoulos et al. 2019	upstream_sense-lncRNA	NA	u	new locus
MUSGENE0001390	Gm37802	lncRNA	chr1:156683787-156686429	ENSMUSG00000103303	TEC	yes	Gencode m27	Gencode m27	antisense-lncRNA	NA	u	new locus
MUSGENE0001391	Gm37943	lncRNA	chr1:156699747-156703690	ENSMUSG00000102960	TEC	yes	Gencode m27	Gencode m27	overlapping-lncRNA	NA	u	new locus
MUSGENE0001393	4930439D14Rik	lncRNA	chr1:156767408-156767766	ENSMUSG00000101905	lncRNA	yes	Gencode m27	Gencode m27	overlapping-lncRNA	URS00007686DE_10090.1254	=	annotated locus
MUSGENE0001394	Gm28694	lncRNA	chr1:156800330-156881604	ENSMUSG00000101768	lncRNA	yes	Gencode m27	Gencode m27	downstream_antisense-lncRNA	URS000076473E_10090.1255	=	annotated locus
MUSGENE0001395	Gm10531	lncRNA	chr1:156871117-156873419	ENSMUSG00000103325	TEC	yes	Gencode m27	Gencode m27	downstream_antisense-lncRNA	URS000076473E_10090.1255	i	new locus
MUSGENE0001396	db_XLOC_000849	lncRNA	chr1:156883207-156886902	NA	lncRNA	yes	Other data bank	Sarropoulos et al. 2019	downstream_antisense-lncRNA	NA	u	new locus
MUSGENE0001397	db_XLOC_002024	lncRNA	chr1:156885519-156909173	NA	lncRNA	yes	Other data bank	Sarropoulos et al. 2019	downstream_sense-lncRNA	NA	u	new locus
MUSGENE0001399	db_XLOC_000851	lncRNA	chr1:156941912-156968480	NA	lncRNA	yes	Other data bank	Sarropoulos et al. 2019	antisense-lncRNA	NA	u	new locus
MUSGENE0001402	NA	lncRNA	chr1:157071017-157087939	NA	NA	yes	New assembly	present work-short read	antisense-lncRNA	NA	u	new locus
MUSGENE0001403	Gm37788	lncRNA	chr1:157174909-157177613	ENSMUSG00000102326	TEC	yes	Gencode m27	Gencode m27	overlapping-lncRNA	NA	u	new locus
MUSGENE0001404	Gm37578	lncRNA	chr1:157182044-157183220	ENSMUSG00000102391	TEC	yes	Gencode m27	Gencode m27	overlapping-lncRNA	NA	u	new locus
MUSGENE0001406	Gm37060	lncRNA	chr1:157231895-157234291	ENSMUSG00000103808	TEC	yes	Gencode m27	Gencode m27	overlapping-lncRNA	NA	u	new locus
MUSGENE0001408	db_XLOC_002025	lncRNA	chr1:157265231-157267975	NA	lncRNA	yes	Other data bank	Sarropoulos et al. 2019	upstream_antisense-lncRNA	NA	u	new locus
MUSGENE0001409	db_XLOC_000853	lncRNA	chr1:157267888-157270274	NA	lncRNA	yes	Other data bank	Hezroni et al. 2015	upstream_sense-lncRNA	NA	u	new locus
MUSGENE0001411	Gm15486	lncRNA	chr1:157325501-157339291	ENSMUSG00000087093	lncRNA	yes	Gencode m27	Gencode m27	antisense-lncRNA	URS0000811B19_10090.1260	=	annotated locus
MUSGENE0001413	db_XLOC_002028	lncRNA	chr1:157389069-157432643	NA	lncRNA	yes	Other data bank	Sarropoulos et al. 2019	antisense-lncRNA	NA	u	new locus
MUSGENE0001414	db_XLOC_002029	lncRNA	chr1:157408520-157422336	NA	lncRNA	yes	Other data bank	Sarropoulos et al. 2019	downstream_antisense-lncRNA	NA	u	new locus
MUSGENE0001419	db_XLOC_000854	lncRNA	chr1:157492991-157493548	NA	lncRNA	yes	Other data bank	Sarropoulos et al. 2019	downstream_sense-lncRNA	NA	u	new locus
MUSGENE0001420	NA	lncRNA	chr1:157574327-157585863	NA	NA	yes	New assembly	present work-short read	isolated_intergenic-lncRNA	NA	u	new locus
MUSGENE0001421	Gm38256	lncRNA	chr1:157767955-157968888	ENSMUSG00000102789	TEC	yes	Gencode m27	Gencode m27	isolated_intergenic-lncRNA	NA	u	new locus
MUSGENE0001422	db_XLOC_001238	lncRNA	chr1:15785607-15853758	NA	lncRNA	yes	Other data bank	Hezroni et al. 2015,Sarropoulos et al. 2019	antisense-lncRNA	URS00007229D5_10090.81	x	new locus
MUSGENE0001423	db_XLOC_002030	lncRNA	chr1:157940877-157941864	NA	lncRNA	yes	Other data bank	Sarropoulos et al. 2019	isolated_intergenic-lncRNA	NA	u	new locus
MUSGENE0001424	db_XLOC_000856	lncRNA	chr1:157947460-157963885	NA	lncRNA	yes	Other data bank	Sarropoulos et al. 2019	isolated_intergenic-lncRNA	NA	u	new locus
MUSGENE0001425	db_XLOC_000857	lncRNA	chr1:158054011-158056117	NA	lncRNA	yes	Other data bank	Sarropoulos et al. 2019	downstream_antisense-lncRNA	NA	u	new locus
MUSGENE0001427	NA	lncRNA	chr1:158074894-158075696	NA	NA	yes	New assembly	present work-short read	overlapping-lncRNA	NA	u	new locus
MUSGENE0001429	NA	lncRNA	chr1:158114938-158115498	NA	NA	yes	New assembly	present work-short read	overlapping-lncRNA	NA	u	new locus
MUSGENE0001431	Gm37861	lncRNA	chr1:158203506-158206374	ENSMUSG00000103762	TEC	yes	Gencode m27	Gencode m27	overlapping-lncRNA	NA	u	new locus
MUSGENE0001434	Gm37679	lncRNA	chr1:158312602-158381904	ENSMUSG00000103971	lncRNA	yes	Gencode m27	Gencode m27,present work-short read	antisense-lncRNA	URS0000811CA8_10090.1261	j	new isoform
MUSGENE0001435	Gm37367	lncRNA	chr1:158362377-158364978	ENSMUSG00000102508	TEC	yes	Gencode m27	Gencode m27	overlapping-lncRNA	URS0000811CA8_10090.1261	i	new locus
MUSGENE0001436	Gm37848	lncRNA	chr1:158376434-158379536	ENSMUSG00000102618	TEC	yes	Gencode m27	Gencode m27	antisense-lncRNA	URS0000811CA8_10090.1261	i	new locus
MUSGENE0001437	NA	lncRNA	chr1:158419612-158420576	NA	NA	yes	New assembly	present work-short read	overlapping-lncRNA	NA	u	new locus
MUSGENE0001438	db_XLOC_002032	lncRNA	chr1:158430384-158431359	NA	lncRNA	yes	Other data bank	Sarropoulos et al. 2019	antisense-lncRNA	NA	u	new locus
MUSGENE0001440	db_XLOC_000858	lncRNA	chr1:158539301-158543691	NA	lncRNA	yes	Other data bank	Sarropoulos et al. 2019	antisense-lncRNA	NA	u	new locus
MUSGENE0001442	db_XLOC_000859	lncRNA	chr1:158590351-158623278	NA	lncRNA	yes	Other data bank	Sarropoulos et al. 2019	antisense-lncRNA	NA	u	new locus
MUSGENE0001443	db_XLOC_000051	lncRNA	chr1:15864814-15866814	NA	lncRNA	yes	Other data bank	Sarropoulos et al. 2019	upstream_sense-lncRNA	NA	u	new locus
MUSGENE0001445	db_XLOC_000052	lncRNA	chr1:15877507-15923467	NA	lncRNA	yes	Other data bank	Hezroni et al. 2015	overlapping-lncRNA	NA	u	new locus
MUSGENE0001446	db_XLOC_000861	lncRNA	chr1:158795270-158807975	NA	lncRNA	yes	Other data bank	Sarropoulos et al. 2019	antisense-lncRNA	URS0000811D70_10090.1263	x	new locus
MUSGENE0001447	1600012P17Rik	lncRNA	chr1:158795271-158808033	ENSMUSG00000047661	lncRNA	yes	Gencode m27	Gencode m27	overlapping-lncRNA	URS00008116FD_10090.1264	k	new isoform
MUSGENE0001448	db_XLOC_002033	lncRNA	chr1:158815763-158816814	NA	lncRNA	yes	Other data bank	Sarropoulos et al. 2019	upstream_sense-lncRNA	NA	u	new locus
MUSGENE0001449	db_XLOC_002034	lncRNA	chr1:158831283-158869919	NA	lncRNA	yes	Other data bank	Hezroni et al. 2015,Sarropoulos et al. 2019	upstream_sense-lncRNA	NA	u	new locus
MUSGENE0001450	db_XLOC_002035	lncRNA	chr1:158867100-158949044	NA	lncRNA	yes	Other data bank	Hezroni et al. 2015	upstream_sense-lncRNA	NA	u	new locus
MUSGENE0001451	db_XLOC_000862	lncRNA	chr1:158884865-159074532	NA	lncRNA	yes	Other data bank	Hezroni et al. 2015	overlapping-lncRNA	URS0000811BA0_10090.1265	y	new locus
MUSGENE0001452	4930562F17Rik	lncRNA	chr1:158961842-158993957	ENSMUSG00000104014	lncRNA	yes	Gencode m27	Gencode m27	upstream_sense-lncRNA	URS0000811BA0_10090.1265	=	annotated locus
MUSGENE0001456	Gm37115	lncRNA	chr1:159063280-159066128	ENSMUSG00000103572	TEC	yes	Gencode m27	Gencode m27	overlapping-lncRNA	NA	u	new locus
MUSGENE0001457	db_XLOC_000053	lncRNA	chr1:15908921-16130672	NA	lncRNA	yes	Other data bank	Hezroni et al. 2015	overlapping-lncRNA	URS00006C493E_10090.82	y	new locus
MUSGENE0001458	NA	lncRNA	chr1:15910336-15915571	NA	NA	yes	New assembly	present work-short read	antisense-lncRNA	NA	u	new locus
MUSGENE0001459	db_XLOC_002036	lncRNA	chr1:159142997-159232531	NA	lncRNA	yes	Other data bank	Hezroni et al. 2015	antisense-lncRNA	URS00006AF788_10090.1266	x	new locus
MUSGENE0001460	db_XLOC_000863	lncRNA	chr1:159158677-159160510	NA	lncRNA	yes	Other data bank	Hezroni et al. 2015	overlapping-lncRNA	NA	u	new locus
MUSGENE0001461	Gm37088	lncRNA	chr1:159164984-159165389	ENSMUSG00000103186	TEC	yes	Gencode m27	Gencode m27	antisense-lncRNA	NA	u	new locus
MUSGENE0001462	db_XLOC_000864	lncRNA	chr1:159178030-159182501	NA	lncRNA	yes	Other data bank	Hezroni et al. 2015	downstream_sense-lncRNA	NA	u	new locus
MUSGENE0001463	NA	lncRNA	chr1:159200887-159209498	NA	NA	yes	New assembly	present work-short read	downstream_sense-lncRNA	NA	u	new locus
MUSGENE0001465	NA	lncRNA	chr1:159210451-159212122	NA	NA	yes	New assembly	present work-short read	downstream_antisense-lncRNA	NA	u	new locus
MUSGENE0001466	Gm37509	lncRNA	chr1:15923555-15926723	ENSMUSG00000104379	TEC	yes	Gencode m27	Gencode m27	antisense-lncRNA	NA	u	new locus
MUSGENE0001470	db_XLOC_000866	lncRNA	chr1:159383389-159384368	NA	lncRNA	yes	Other data bank	Sarropoulos et al. 2019	overlapping-lncRNA	NA	u	new locus
MUSGENE0001471	Gm37731	lncRNA	chr1:159422718-159424954	ENSMUSG00000103225	TEC	yes	Gencode m27	Gencode m27	overlapping-lncRNA	NA	u	new locus
MUSGENE0001472	Gm10530	lncRNA	chr1:159442319-159512446	ENSMUSG00000073528	lncRNA	yes	Gencode m27	Gencode m27	overlapping-lncRNA	URS0000A7BA2E_10090.1269	k	new isoform
MUSGENE0001473	db_XLOC_002037	lncRNA	chr1:159472932-159473297	NA	lncRNA	yes	Other data bank	Sarropoulos et al. 2019	antisense-lncRNA	URS0000A93DBC_10090.1268	i	new locus
MUSGENE0001474	db_XLOC_000054	lncRNA	chr1:15967021-15976896	NA	lncRNA	yes	Other data bank	Sarropoulos et al. 2019	upstream_antisense-lncRNA	NA	u	new locus
MUSGENE0001475	Gm38039	lncRNA	chr1:159755960-159759296	ENSMUSG00000103719	lncRNA	yes	Gencode m27	Gencode m27	antisense-lncRNA	URS0000811E91_10090.1270	=	annotated locus
MUSGENE0001476	db_XLOC_002039	lncRNA	chr1:159804352-159853493	NA	lncRNA	yes	Other data bank	Hezroni et al. 2015	upstream_antisense-lncRNA	URS00006A241D_10090.1271	y	new locus
MUSGENE0001477	db_XLOC_001239	lncRNA	chr1:15986309-16160437	NA	lncRNA	yes	Other data bank	Hezroni et al. 2015	overlapping-lncRNA	NA	u	new locus
MUSGENE0001478	Gm37294	lncRNA	chr1:159869271-159871901	ENSMUSG00000104111	lncRNA	yes	Gencode m27	Gencode m27	divergent-lncRNA	URS0000811D0C_10090.1272	=	annotated locus
MUSGENE0001480	db_XLOC_000868	lncRNA	chr1:159895629-160087541	NA	lncRNA	yes	Other data bank	Hezroni et al. 2015	overlapping-lncRNA	URS000075BA22_10090.1274	x	new locus
MUSGENE0001481	db_XLOC_000055	lncRNA	chr1:15989621-16058563	NA	lncRNA	yes	Other data bank	Sarropoulos et al. 2019	upstream_antisense-lncRNA	NA	u	new locus
MUSGENE0001482	4930562F07Rik	lncRNA	chr1:159902305-159905555	ENSMUSG00000026729	lncRNA	yes	Gencode m27	Gencode m27	antisense-lncRNA	URS000075BA22_10090.1274	=	annotated locus
MUSGENE0001484	db_XLOC_000870	lncRNA	chr1:159927477-159932027	NA	lncRNA	yes	Other data bank	Sarropoulos et al. 2019	antisense-lncRNA	NA	u	new locus
MUSGENE0001486	NA	lncRNA	chr1:160023188-160024334	NA	NA	yes	New assembly	present work-short read	overlapping-lncRNA	NA	u	new locus
MUSGENE0001488	4933417C20Rik	lncRNA	chr1:160040513-160042386	ENSMUSG00000103006	TEC	yes	Gencode m27	Gencode m27	antisense-lncRNA	NA	u	new locus
MUSGENE0001490	Gm36975	lncRNA	chr1:160091894-160270642	ENSMUSG00000104302	lncRNA	yes	Gencode m27	Gencode m27	antisense-lncRNA	URS0000811C10_10090.1276	=	annotated locus
MUSGENE0001491	9430087J23Rik	lncRNA	chr1:160142914-160144065	ENSMUSG00000103522	TEC	yes	Gencode m27	Gencode m27	overlapping-lncRNA	URS0000811C10_10090.1276	i	new locus
MUSGENE0001492	Gm37529	lncRNA	chr1:160149256-160154648	ENSMUSG00000103693	lncRNA	yes	Gencode m27	Gencode m27	overlapping-lncRNA	URS0000811E30_10090.1278	=	annotated locus
MUSGENE0001493	NA	lncRNA	chr1:160178791-160210194	NA	NA	yes	New assembly	present work-short read	antisense-lncRNA	URS0000811C10_10090.1276	i	new locus
MUSGENE0001494	db_XLOC_002041	lncRNA	chr1:160271021-160347953	NA	lncRNA	yes	Other data bank	Hezroni et al. 2015	overlapping-lncRNA	NA	u	new locus
MUSGENE0001495	db_XLOC_000873	lncRNA	chr1:160289221-160347991	NA	lncRNA	yes	Other data bank	Hezroni et al. 2015	antisense-lncRNA	NA	u	new locus
MUSGENE0001496	Gm37212	lncRNA	chr1:160397731-160401380	ENSMUSG00000104026	TEC	yes	Gencode m27	Gencode m27	overlapping-lncRNA	NA	u	new locus
MUSGENE0001498	Gm37215	lncRNA	chr1:160417452-160418710	ENSMUSG00000104020	TEC	yes	Gencode m27	Gencode m27	overlapping-lncRNA	NA	u	new locus
MUSGENE0001499	Gm38302	lncRNA	chr1:160431685-160433760	ENSMUSG00000103391	TEC	yes	Gencode m27	Gencode m27	overlapping-lncRNA	NA	u	new locus
MUSGENE0001500	6720464F23Rik	lncRNA	chr1:160436525-160440020	ENSMUSG00000103432	TEC	yes	Gencode m27	Gencode m27	overlapping-lncRNA	NA	u	new locus
MUSGENE0001501	Gm37873	lncRNA	chr1:160475593-160477872	ENSMUSG00000102172	TEC	yes	Gencode m27	Gencode m27	overlapping-lncRNA	NA	u	new locus
MUSGENE0001502	Gm37328	lncRNA	chr1:160553612-160554251	ENSMUSG00000103200	lncRNA	yes	Gencode m27	Gencode m27	overlapping-lncRNA	URS0000811AD8_10090.1280	=	annotated locus
MUSGENE0001503	Gm38329	lncRNA	chr1:160555304-160555730	ENSMUSG00000103632	TEC	yes	Gencode m27	Gencode m27	overlapping-lncRNA	NA	u	new locus
MUSGENE0001504	NA	lncRNA	chr1:160557565-160560092	NA	NA	yes	New assembly	present work-short read	overlapping-lncRNA	NA	u	new locus
MUSGENE0001505	Gm38126	lncRNA	chr1:160583257-160587259	ENSMUSG00000104053	TEC	yes	Gencode m27	Gencode m27	antisense-lncRNA	NA	u	new locus
MUSGENE0001506	db_XLOC_002042	lncRNA	chr1:160619627-160655938	NA	lncRNA	yes	Other data bank	Hezroni et al. 2015	overlapping-lncRNA	URS0000811911_10090.1281	x	new locus
MUSGENE0001507	Gm37083	lncRNA	chr1:160626252-160628389	ENSMUSG00000102852	lncRNA	yes	Gencode m27	Gencode m27	upstream_antisense-lncRNA	URS0000811911_10090.1281	=	annotated locus
MUSGENE0001508	db_XLOC_000874	lncRNA	chr1:160657728-160661064	NA	lncRNA	yes	Other data bank	Sarropoulos et al. 2019	upstream_antisense-lncRNA	NA	u	new locus
MUSGENE0001509	Gm38060	lncRNA	chr1:160666738-160667201	ENSMUSG00000103631	lncRNA	yes	Gencode m27	Gencode m27	upstream_antisense-lncRNA	URS0000811ED6_10090.1282	=	annotated locus
MUSGENE0001512	Gm37052	lncRNA	chr1:160738359-160740189	ENSMUSG00000103343	TEC	yes	Gencode m27	Gencode m27	overlapping-lncRNA	NA	u	new locus
MUSGENE0001513	Gm37809	lncRNA	chr1:160741042-160741972	ENSMUSG00000103846	TEC	yes	Gencode m27	Gencode m27	overlapping-lncRNA	NA	u	new locus
MUSGENE0001514	Gm37653	lncRNA	chr1:160742894-160746471	ENSMUSG00000103739	TEC	yes	Gencode m27	Gencode m27	overlapping-lncRNA	NA	u	new locus
MUSGENE0001515	db_XLOC_000056	lncRNA	chr1:16074469-16078081	NA	lncRNA	yes	Other data bank	Sarropoulos et al. 2019	downstream_antisense-lncRNA	NA	u	new locus
MUSGENE0001517	Gm37729	lncRNA	chr1:160813328-160814499	ENSMUSG00000103222	TEC	yes	Gencode m27	Gencode m27	overlapping-lncRNA	NA	u	new locus
MUSGENE0001518	Gm37072	lncRNA	chr1:160828579-160829415	ENSMUSG00000103680	TEC	yes	Gencode m27	Gencode m27	antisense-lncRNA	NA	u	new locus
MUSGENE0001520	NA	lncRNA	chr1:160834100-160835364	NA	NA	yes	New assembly	present work-short read	antisense-lncRNA	NA	u	new locus
MUSGENE0001521	Gm37362	lncRNA	chr1:160858152-160859026	ENSMUSG00000104016	lncRNA	yes	Gencode m27	Gencode m27	antisense-lncRNA	URS00008119DB_10090.1284	=	annotated locus
MUSGENE0001522	Gas5	lncRNA	chr1:160861992-160866185	ENSMUSG00000053332	lncRNA	yes	Gencode m27	Gencode m27,present work-short read	antisense-lncRNA	URS0000171001_10090.1351	k	new isoform
MUSGENE0001524	Gm37634	lncRNA	chr1:160868190-160868984	ENSMUSG00000102864	lncRNA	yes	Gencode m27	Gencode m27	antisense-lncRNA	URS00008117B3_10090.1356	=	annotated locus
MUSGENE0001527	db_XLOC_000878	lncRNA	chr1:160937398-160957143	NA	lncRNA	yes	Other data bank	Sarropoulos et al. 2019	antisense-lncRNA	NA	u	new locus
MUSGENE0001528	db_XLOC_002044	lncRNA	chr1:160965355-160966037	NA	lncRNA	yes	Other data bank	Sarropoulos et al. 2019	upstream_antisense-lncRNA	NA	u	new locus
MUSGENE0001530	NA	lncRNA	chr1:160975600-160979044	NA	NA	yes	New assembly	present work-short read	antisense-lncRNA	NA	u	new locus
MUSGENE0001532	NA	lncRNA	chr1:160987882-161004390	NA	NA	yes	New assembly	present work-short read	antisense-lncRNA	NA	u	new locus
MUSGENE0001534	NA	lncRNA	chr1:161051567-161057454	NA	NA	yes	New assembly	present work-short read	downstream_sense-lncRNA	URS0002618599_10090.1357	x	new locus
MUSGENE0001536	NA	lncRNA	chr1:161077505-161080071	NA	NA	yes	New assembly	present work-short read	antisense-lncRNA	NA	u	new locus
MUSGENE0001537	db_XLOC_000879	lncRNA	chr1:161084439-161085501	NA	lncRNA	yes	Other data bank	Sarropoulos et al. 2019	upstream_antisense-lncRNA	NA	u	new locus
MUSGENE0001538	db_XLOC_000880	lncRNA	chr1:161085577-161103480	NA	lncRNA	yes	Other data bank	Sarropoulos et al. 2019	upstream_antisense-lncRNA	NA	u	new locus
MUSGENE0001539	db_XLOC_002047	lncRNA	chr1:161116895-161152250	NA	lncRNA	yes	Other data bank	Sarropoulos et al. 2019	upstream_sense-lncRNA	NA	u	new locus
MUSGENE0001541	db_XLOC_000881	lncRNA	chr1:161143236-161161991	NA	lncRNA	yes	Other data bank	Sarropoulos et al. 2019	upstream_sense-lncRNA	NA	u	new locus
MUSGENE0001545	db_XLOC_002048	lncRNA	chr1:161340371-161595041	NA	lncRNA	yes	Other data bank	Hezroni et al. 2015,Sarropoulos et al. 2019	downstream_antisense-lncRNA	URS0000AAAB10_10090.1358	y	new locus
MUSGENE0001546	db_XLOC_000882	lncRNA	chr1:161345518-161532238	NA	lncRNA	yes	Other data bank	Hezroni et al. 2015	downstream_sense-lncRNA	URS0000AAAB10_10090.1358	x	new locus
MUSGENE0001548	NA	lncRNA	chr1:16138812-16142172	NA	NA	yes	New assembly	present work-short read	antisense-lncRNA	NA	u	new locus
[truncated: 81,557 more rows]

## Sheet: 3 chicken
Table S3. Set of genes identified in rhesus macaque (tab 1), in mouse (tab 2), and in chicken (tab 3), their gene type classification, and their comparison with lncRNAs in the RNAcentral database. Gene ID is the unique identifier given by the present assembly pipeline. When the "Ensembl gene name" is "NA", it is a new gene that was identified in the present work; when the "Ensembl gene name" star…
[truncated: 43,767 more rows]
